# Supplementary material for: Comprehensive analysis of circRNA-miRNA-mRNA network related to angiogenesis in recurrent implantation failure
Source: BMC Med Genomics. 2024 Jul 30;17:193. doi: 10.1186/s12920-024-01944-1 (PMC11290139; doi:10.1186/s12920-024-01944-1)
Supplement: Supplementary file 1 — Supplementary Material 1 [file 12920_2024_1944_MOESM1_ESM.xlsx]

## Sheet: Sheet1
Supplementary Table 1 DEmRNAs from GSE103465
ID	adj.P.Val	P.Value	t	B	logFC	GB_ACC	Gene.Symbol
11719788_s_at	9.55e-05	9.55e-05	-7.78581	-3.59	-2.32478	NM_001069.2	TUBB2A
11744367_a_at	0.0001205	0.0001205	7.51135	-3.6	2.55809	AK296427.1	ZMYND11
11724763_s_at	0.0001481	0.0001481	-7.27361	-3.61	-3.22348	BC024746.1	DEPDC6
11756213_x_at	0.0001725	0.0001725	-7.10207	-3.62	-2.92594	AA069778	PGK1
11737011_a_at	0.0002173	0.0002173	6.84838	-3.63	2.00542	AK290841.1	APLF
11747128_a_at	0.0002848	0.0002848	6.56001	-3.65	2.16173	BC032334.1	PHTF2
11717919_a_at	0.0003194	0.0003194	6.44066	-3.65	1.81484	CB177846	SRRT
11722532_s_at	0.0003512	0.0003512	-6.34312	-3.66	-2.63773	BQ010124	CALD1
11754087_a_at	0.0003515	0.0003515	6.3422	-3.66	1.61688	BT007333.1	CTNND1
11734742_a_at	0.0003667	0.0003667	-6.29911	-3.66	-2.05722	NM_005569.3	LIMK2
11742324_a_at	0.0004013	0.0004013	6.20787	-3.67	2.22537	NM_033358.3	CASP8
11718084_a_at	0.0004023	0.0004023	-6.20534	-3.67	-2.12234	NM_002350.2	LYN
11750127_a_at	0.0004116	0.0004116	6.18228	-3.67	1.7268	AK295461.1	PHF14
11729579_at	0.0004207	0.0004207	-6.16041	-3.67	-3.0055	U59288.1	CDH13
11737040_s_at	0.0004564	0.0004564	-6.07917	-3.68	-1.94807	NM_001134439.1	PHLDB2
11731760_a_at	0.0004733	0.0004733	6.04317	-3.68	3.32448	AK290047.1	RAD52
11724799_x_at	0.0004852	0.0004852	6.0187	-3.68	2.01159	BC073977.1	HLA-DQA1
11751972_a_at	0.0004937	0.0004937	6.00162	-3.68	1.72335	AF534078.1	ZNF638
11724292_s_at	0.0004939	0.0004939	-6.00116	-3.68	-2.11592	NM_017646.4	TRIT1
11741126_s_at	0.0005591	0.0005591	-5.88017	-3.69	-2.11415	NM_001104588.1	SLFN11
11715932_s_at	0.0005944	0.0005944	-5.82108	-3.69	-2.45039	NM_032525.1	TUBB6
11763213_x_at	0.000639	0.000639	5.75185	-3.7	2.58356	BC107111.1	NSUN5P2
11756403_s_at	0.0006492	0.0006492	-5.73674	-3.7	-1.57581	BG251478	KCTD10
11720945_x_at	0.0006913	0.0006913	-5.6771	-3.7	-1.4377	NM_003090.2	SNRPA1
11729531_a_at	0.0007106	0.0007106	-5.65105	-3.71	-1.99282	NM_006724.2	MAP3K4
11759011_at	0.0007918	0.0007918	-5.54969	-3.71	-2.29533	BU742064	PRPF4
11742830_a_at	0.0008139	0.0008139	5.52417	-3.72	2.53423	BC113650.1	PHF3
11727508_s_at	0.0008693	0.0008693	-5.46321	-3.72	-1.7933	BC107714.1	CLDN12
11749342_a_at	0.0008864	0.0008864	5.44531	-3.72	3.0121	AK302223.1	C20orf96
11735527_a_at	0.0009087	0.0009087	5.4225	-3.72	1.61302	NM_001099224.1	IFT74
11757924_s_at	0.000921	0.000921	-5.41012	-3.73	-2.24005	AA166678	SIPA1L2
11761853_at	0.0009416	0.0009416	5.38993	-3.73	1.55407	AF255792.1	LLPH
11720499_at	0.0009495	0.0009495	-5.3823	-3.73	-1.99155	BC019270.1	CDC42EP3
11734319_a_at	0.0009599	0.0009599	5.37238	-3.73	1.84938	AB020527.1	SLC17A4
11720029_a_at	0.0009759	0.0009759	-5.35725	-3.73	-2.65555	NM_000527.3	LDLR
11741396_s_at	0.0009997	0.0009997	-5.33539	-3.73	-2.43952	M24903.1	GGT1
11746665_a_at	0.0010259	0.0010259	5.31193	-3.73	2.35207	BC030539.1	GCFC1
11737960_a_at	0.0010284	0.0010284	5.30971	-3.73	1.71776	BC126225.1	PDS5A
11745809_s_at	0.001044	0.001044	-5.29613	-3.74	-1.54537	BX378160	KIAA0040
11722702_x_at	0.0010608	0.0010608	-5.28169	-3.74	-1.46384	BM980947	DZIP1
11724115_at	0.0010708	0.0010708	5.27328	-3.74	1.58812	BC125128.1	ZNF512B
11723996_a_at	0.001076	0.001076	-5.26888	-3.74	-1.73595	BI260091	GLCCI1
11729861_x_at	0.0010871	0.0010871	-5.25969	-3.74	-1.79955	AV700441	H6PD
11752380_a_at	0.0011418	0.0011418	5.21564	-3.74	1.43367	BC125087.1	CCDC41
11721895_x_at	0.0011568	0.0011568	-5.20398	-3.74	-2.0825	NM_002048.2	GAS1
11729887_at	0.0011759	0.0011759	-5.18935	-3.75	-1.88684	BC010353.1	PTPLA
11745827_a_at	0.0011836	0.0011836	5.18354	-3.75	1.43676	AK304227.1	FAM48A
11728287_at	0.0011934	0.0011934	-5.1762	-3.75	-1.65822	BQ006858	RHOQ
11763134_at	0.0012117	0.0012117	5.16268	-3.75	3.33394	AY158005.1	ZBTB8OS
11739586_a_at	0.0012409	0.0012409	5.14156	-3.75	1.37607	AB019542.1	CLCN3
11745685_a_at	0.0012672	0.0012672	5.12296	-3.75	2.51348	BC121057.1	SCLT1
11740698_a_at	0.0012721	0.0012721	5.11956	-3.75	2.13393	BC150642.1	AKNAD1
11748445_a_at	0.0012847	0.0012847	5.11086	-3.75	1.89127	AK303456.1	HP1BP3
11759525_at	0.0013045	0.0013045	-5.09734	-3.75	-2.38132	CD240090	GADD45B
11757177_s_at	0.0013398	0.0013398	5.07385	-3.76	3.89266	NR_003070.1	SNORD89
11737274_a_at	0.0013539	0.0013539	5.06466	-3.76	1.54426	BC113553.1	WDR52
11762906_at	0.0013776	0.0013776	5.04941	-3.76	1.54199	AF271776.1	---
11718399_s_at	0.0013992	0.0013992	-5.03581	-3.76	-2.16458	NM_004613.2	TGM2
11730346_x_at	0.001437	0.001437	-5.01253	-3.76	-1.95244	AK128629.1	PUS7
11724595_at	0.0014538	0.0014538	-5.00241	-3.76	-2.39759	NM_006915.2	RP2
11742303_a_at	0.0014994	0.0014994	4.97553	-3.77	1.99029	AF224468.1	ASPH
11756670_x_at	0.001518	0.001518	-4.9648	-3.77	-1.67558	CR624182.1	TUBA1C
11722352_s_at	0.0015217	0.0015217	-4.96269	-3.77	-2.62486	CR536518.1	ACTA2
11728263_at	0.0015278	0.0015278	-4.95926	-3.77	-1.49145	BC003194.1	LUC7L
11715657_a_at	0.0015287	0.0015287	4.95875	-3.77	1.35119	BC007493.2	GLB1
11723089_s_at	0.0015437	0.0015437	-4.95026	-3.77	-1.4924	NM_178124.3	CXorf40A
11757558_s_at	0.0016044	0.0016044	-4.91693	-3.77	-1.7378	BF680438	LONRF1
11745473_a_at	0.0016129	0.0016129	4.91241	-3.77	1.48096	BC028587.2	NEK11
11721044_a_at	0.0016185	0.0016185	-4.90938	-3.77	-1.75138	NM_153332.3	ERI1
11718547_a_at	0.0016303	0.0016303	4.90317	-3.77	1.65105	AK291617.1	ILF3
11758780_a_at	0.0016691	0.0016691	-4.8829	-3.78	-1.4555	AF151875.1	NOP16
11729122_x_at	0.001683	0.001683	-4.87582	-3.78	-1.99365	BM019257	MKKS
11715717_s_at	0.0017168	0.0017168	-4.85876	-3.78	-1.80707	NM_002444.2	MSN
11718028_x_at	0.0017832	0.0017832	-4.82634	-3.78	-1.33696	NM_001002019.1	PUS1
11756354_a_at	0.0017932	0.0017932	-4.82156	-3.78	-1.52322	DB332862	RRP8
11756625_s_at	0.0018295	0.0018295	-4.80448	-3.78	-2.15162	AL550310	FAM156A
11757717_a_at	0.0018467	0.0018467	-4.79652	-3.79	-1.50504	BM667003	C10orf84
11743217_at	0.0018651	0.0018651	4.78811	-3.79	1.54567	NM_021247.1	PRM3
11720754_x_at	0.00188	0.00188	-4.78134	-3.79	-1.46024	NM_001101.3	ACTB
11725743_s_at	0.0019307	0.0019307	-4.7588	-3.79	-1.98769	NM_001034954.1	SORBS1
11718936_s_at	0.0019429	0.0019429	-4.75348	-3.79	-1.54683	NM_012329.2	MMD
11721574_a_at	0.001976	0.001976	-4.73921	-3.79	-1.45689	NM_001421.3	ELF4
11756472_x_at	0.0019879	0.0019879	-4.73416	-3.79	-1.60108	CR596396.1	TRMT61B
11718133_a_at	0.0020597	0.0020597	-4.7043	-3.8	-1.58317	NM_016408.2	CDK5RAP1
11748171_a_at	0.002067	0.002067	-4.70131	-3.8	-1.65923	AY486332.1	C1orf52
11719195_a_at	0.0020781	0.0020781	-4.69684	-3.8	-1.83047	NM_203290.1	POLR1C
11760085_s_at	0.0020857	0.0020857	-4.69377	-3.8	-2.10866	BC070315.1	HNRNPA1
11724817_a_at	0.0021365	0.0021365	4.67357	-3.8	1.58128	DA161528	SH3KBP1
11743554_x_at	0.0021452	0.0021452	-4.6702	-3.8	-2.17116	AJ005273.1	KIN
11721136_a_at	0.0021525	0.0021525	-4.66735	-3.8	-1.23949	NM_020188.3	C16orf61
11750040_a_at	0.0021639	0.0021639	-4.66294	-3.8	-1.2587	AK297909.1	ANXA5
11754593_x_at	0.0021663	0.0021663	-4.66202	-3.8	-1.30161	AK058140.1	TUBB3
11754541_a_at	0.0021929	0.0021929	-4.65181	-3.8	-1.70033	AW167096	CCDC45
11744618_a_at	0.0021983	0.0021983	-4.64974	-3.8	-2.45802	BC037236.1	DUSP6
11722616_at	0.0022198	0.0022198	-4.64164	-3.8	-1.8442	BC013425.2	UBLCP1
11725712_s_at	0.0022443	0.0022443	-4.63247	-3.8	-1.3983	NM_021130.3	PPIA
11716538_x_at	0.0022518	0.0022518	-4.6297	-3.8	-1.20298	AK297926.1	C1orf144
11755260_a_at	0.0022895	0.0022895	-4.61587	-3.81	-1.30537	BX641128.1	C12orf4
11725208_at	0.0023163	0.0023163	-4.60621	-3.81	-1.53068	NM_012318.2	LETM1
11739610_a_at	0.0023438	0.0023438	-4.59643	-3.81	-1.56927	AK296804.1	CALML4
11741561_a_at	0.0023505	0.0023505	-4.59406	-3.81	-2.4737	NM_015234.4	GPR116
11733292_a_at	0.0023661	0.0023661	4.58858	-3.81	1.61649	AK290506.1	PHF20L1
11716071_s_at	0.0023763	0.0023763	-4.58501	-3.81	-1.82919	NM_001001852.3	PIM3
11716951_at	0.002391	0.002391	-4.5799	-3.81	-1.35154	NM_018946.3	NANS
11749477_a_at	0.002398	0.002398	4.57747	-3.81	1.46806	BC144149.1	EDEM3
11744635_a_at	0.0024725	0.0024725	4.5522	-3.81	2.0598	BM677579	ZC3H7A
11724992_x_at	0.0025386	0.0025386	-4.53049	-3.82	-1.56501	NM_133644.2	GTPBP3
11721796_at	0.0025392	0.0025392	-4.53028	-3.82	-1.56749	AK293520.1	ALDH9A1
11723169_s_at	0.0025532	0.0025532	-4.52577	-3.82	-1.34043	NM_002158.3	FOXN2
11756402_a_at	0.0025536	0.0025536	-4.52565	-3.82	-1.79055	CR604359.1	MAGOHB
11751728_a_at	0.0025634	0.0025634	4.52248	-3.82	1.88944	AK299905.1	TNRC6A
11717444_at	0.0025733	0.0025733	-4.51932	-3.82	-1.19517	NM_004053.3	BYSL
11726828_x_at	0.0025937	0.0025937	4.51283	-3.82	2.14334	AK303225.1	TYW1B
11744345_x_at	0.0025977	0.0025977	-4.51158	-3.82	-1.26841	AK293337.1	TUBA1B
11717057_x_at	0.002622	0.002622	-4.50391	-3.82	-1.30752	AB030656.1	CORO1C
11718504_s_at	0.0026243	0.0026243	-4.50322	-3.82	-1.7041	NM_006625.3	SRSF10
11755147_s_at	0.0026519	0.0026519	-4.49463	-3.82	-1.43316	BX640607.1	STAT2
11754664_x_at	0.0026551	0.0026551	-4.49363	-3.82	-1.76789	BX647223.1	RAP2C
11743490_a_at	0.0026584	0.0026584	4.49263	-3.82	2.25526	AK056256.1	RSRC2
11715517_s_at	0.0027132	0.0027132	-4.47593	-3.82	-1.56617	NM_001143780.1	SLC25A39
11748401_x_at	0.0027728	0.0027728	-4.45818	-3.82	-1.37647	AK301285.1	TPM4
11736577_a_at	0.0027763	0.0027763	4.45716	-3.82	1.58173	BC112253.1	IRAK1BP1
11746740_a_at	0.0027949	0.0027949	-4.45171	-3.83	-2.10513	BC033889.1	CTTN
11746314_s_at	0.0028374	0.0028374	-4.43944	-3.83	-1.93593	BC032656.1	TCF7L2
11724516_s_at	0.0028382	0.0028382	-4.43919	-3.83	-1.72147	NM_015141.2	GPD1L
11748602_a_at	0.0028836	0.0028836	-4.42629	-3.83	-1.34562	AK301934.1	BAG2
11721988_at	0.0028996	0.0028996	-4.4218	-3.83	-1.47556	NM_020817.1	KIAA1407
11736146_a_at	0.0029425	0.0029425	-4.40989	-3.83	-1.17348	AI038980	LYRM2
11723894_a_at	0.0029787	0.0029787	-4.39999	-3.83	-2.3758	NM_007110.4	TEP1
11757344_x_at	0.0029851	0.0029851	-4.39825	-3.83	-1.5397	BM999082	SNRPB
11747288_s_at	0.0029983	0.0029983	-4.39466	-3.83	-2.12457	BC063392.1	WDR73
11753517_s_at	0.0030249	0.0030249	4.38752	-3.83	1.73147	AK296050.1	YWHAE
11723072_x_at	0.003028	0.003028	-4.38669	-3.83	-1.26773	BC033766.1	NDUFV3
11754834_x_at	0.003059	0.003059	-4.37846	-3.83	-1.80757	BC094745.1	INTS6
11724300_a_at	0.0030795	0.0030795	-4.37306	-3.84	-1.67739	U49245.1	RABGGTB
11717726_s_at	0.0031129	0.0031129	-4.36436	-3.84	-1.45286	AF177862.1	HN1
11722218_a_at	0.0031182	0.0031182	-4.363	-3.84	-1.5057	AK000979.1	WBP4
11755731_a_at	0.0031231	0.0031231	4.36173	-3.84	1.59196	AJ512346.1	KLK3
11754224_x_at	0.0031274	0.0031274	-4.36061	-3.84	-2.02358	AA854110	RASA4
11732445_a_at	0.0031723	0.0031723	-4.34913	-3.84	-1.47507	D84110.1	RBPMS
11720772_s_at	0.0031858	0.0031858	-4.34572	-3.84	-1.75193	BC005020.1	PPIF
11755974_s_at	0.0031878	0.0031878	-4.34521	-3.84	-1.57305	AK021414.1	TUBB2C
11762804_x_at	0.0032075	0.0032075	4.34027	-3.84	1.15793	BC004369.1	APP
11728059_s_at	0.0032305	0.0032305	-4.33452	-3.84	-1.14872	NM_013368.3	SERTAD3
11729737_a_at	0.0032538	0.0032538	-4.32874	-3.84	-1.43218	CR601366.1	RCCD1
11725449_a_at	0.0032571	0.0032571	4.32792	-3.84	1.45666	NM_024093.1	C2orf49
11752930_a_at	0.0032584	0.0032584	-4.3276	-3.84	-2.20876	AK298032.1	GBP1
11736923_at	0.0032969	0.0032969	4.31818	-3.84	1.21293	NM_001079910.1	LRRIQ1
11757162_s_at	0.0033059	0.0033059	4.31598	-3.84	2.75497	AJ609445.1	SNORA40
11736432_x_at	0.0033463	0.0033463	4.30626	-3.84	2.48624	BC128136.1	PPP4R2
11717589_a_at	0.0033571	0.0033571	-4.30368	-3.84	-1.9211	BC020773.1	EXOSC8
11716020_s_at	0.0034031	0.0034031	-4.2928	-3.85	-1.43327	NM_005053.2	RAD23A
11731541_at	0.0034251	0.0034251	-4.28765	-3.85	-1.83226	DB325883	SESTD1
11734230_a_at	0.0034622	0.0034622	4.27904	-3.85	1.29022	AK289739.1	ZNF280D
11747014_a_at	0.0034787	0.0034787	4.27525	-3.85	1.16571	AK295308.1	TP53TG5
11720333_a_at	0.0035733	0.0035733	-4.25386	-3.85	-1.45133	NM_021095.1	SLC5A6
11722393_s_at	0.0035853	0.0035853	-4.25119	-3.85	-1.21521	AF246240.1	TMEM126B
11722630_a_at	0.0035889	0.0035889	4.25041	-3.85	1.32465	BC013684.1	NARG2
11721071_s_at	0.0035921	0.0035921	-4.24968	-3.85	-1.38749	NM_017702.2	DEF8
11729196_a_at	0.0036075	0.0036075	-4.24629	-3.85	-1.91437	BE782754	STX16
11756115_s_at	0.0036095	0.0036095	-4.24585	-3.85	-1.49576	AK130591.1	SRP19
11724924_a_at	0.00361	0.00361	4.24573	-3.85	1.7644	BC144109.1	PPP1R9A
11741639_a_at	0.0036246	0.0036246	4.24253	-3.85	1.05721	AB041843.1	DIO2
11751329_s_at	0.0036471	0.0036471	-4.23761	-3.85	-1.69631	AK294950.1	FGFR1OP
11722184_s_at	0.0036794	0.0036794	-4.2306	-3.85	-1.92888	BC016808.1	C14orf147
11734769_a_at	0.0037101	0.0037101	4.22403	-3.86	1.51861	AF441770.1	THOC2
11728374_s_at	0.0037145	0.0037145	-4.22308	-3.86	-1.42748	BC015766.1	ACTN1
11716938_a_at	0.0037343	0.0037343	-4.21887	-3.86	-1.13782	NM_006808.2	SEC61B
11752892_x_at	0.0037425	0.0037425	4.21712	-3.86	1.08462	U82276.1	LILRA2
11745861_a_at	0.0037427	0.0037427	4.21707	-3.86	1.36358	AK294991.1	TCF12
11757596_s_at	0.0037481	0.0037481	-4.21594	-3.86	-1.7293	AA704302	TRIM13
11757436_x_at	0.0037573	0.0037573	-4.21399	-3.86	-1.17047	BG611359	IFITM2
11742192_a_at	0.0037729	0.0037729	4.21073	-3.86	1.67572	U79527.1	CMKLR1
11747439_a_at	0.003787	0.003787	-4.20777	-3.86	-1.36009	AK301198.1	MYL6
11717823_s_at	0.0038009	0.0038009	-4.20486	-3.86	-2.02083	NM_006291.2	TNFAIP2
11719388_x_at	0.0038439	0.0038439	-4.19596	-3.86	-1.45715	NM_002360.3	MAFK
11742723_a_at	0.0038564	0.0038564	-4.19341	-3.86	-2.41039	U16031.1	STAT6
11723354_s_at	0.0038708	0.0038708	-4.19046	-3.86	-1.47855	NM_017780.2	CHD7
11726101_s_at	0.0038749	0.0038749	4.18962	-3.86	1.34149	BC031889.1	CALML3
11730855_a_at	0.0038752	0.0038752	4.18956	-3.86	1.22993	NM_004242.2	HMGN3
11733209_x_at	0.0038768	0.0038768	4.18924	-3.86	1.99408	CB409373	ZNF480
11739726_s_at	0.0038841	0.0038841	4.18775	-3.86	1.15884	BE965760	NAP1L1
11716409_at	0.0038884	0.0038884	-4.18687	-3.86	-2.8842	NM_138370.2	PKDCC
11730981_x_at	0.0039616	0.0039616	-4.17217	-3.86	-1.35242	BC043151.1	ZNF595
11715967_a_at	0.0039635	0.0039635	-4.17178	-3.86	-1.17505	NM_006156.2	NEDD8
11739669_at	0.0039679	0.0039679	-4.17091	-3.86	-2.13124	AB014593.1	SS18L1
11720550_a_at	0.0040073	0.0040073	-4.16314	-3.86	-1.65013	NM_015261.2	NCAPD3
11721837_a_at	0.0040309	0.0040309	-4.15851	-3.86	-1.56626	CA432076	MYLK
11722414_at	0.0040516	0.0040516	4.15447	-3.86	1.04851	BC069358.1	SLC7A1
11762854_a_at	0.0040726	0.0040726	-4.15041	-3.87	-2.03662	AK296664.1	EIF4A1
11730759_s_at	0.0040729	0.0040729	-4.15035	-3.87	-1.39731	BC006980.1	CRIPT
11753775_x_at	0.0040895	0.0040895	-4.14716	-3.87	-1.15095	AF313911.1	TXN
11745382_x_at	0.004095	0.004095	-4.1461	-3.87	-1.72657	AY358632.1	COG7
11756361_x_at	0.0040997	0.0040997	-4.1452	-3.87	-1.6999	U66685.1	ABCF3
11756133_a_at	0.004111	0.004111	-4.14304	-3.87	-1.84575	CR604239.1	TMEM138
11746950_a_at	0.0041159	0.0041159	4.14211	-3.87	1.07452	AK300113.1	NUPL2
11763182_at	0.0041287	0.0041287	-4.13967	-3.87	-1.50565	BX420983	RQCD1
11746151_x_at	0.0041375	0.0041375	4.13799	-3.87	1.10534	AK294783.1	BMS1P4
11742309_x_at	0.0041572	0.0041572	-4.13426	-3.87	-1.32724	AK299387.1	TPM1
11716270_a_at	0.0041863	0.0041863	-4.1288	-3.87	-1.32845	NM_031210.4	C14orf156
11744409_a_at	0.0042139	0.0042139	-4.12364	-3.87	-1.21726	AB062478.1	KLHL18
11731094_a_at	0.0042195	0.0042195	4.12261	-3.87	1.788	AF242456.1	TRAF3IP1
11757543_s_at	0.0042245	0.0042245	-4.12167	-3.87	-2.3737	CN263118	MYADM
11755553_a_at	0.0042421	0.0042421	-4.11842	-3.87	-1.6826	BX648190.1	WDR1
11739092_a_at	0.0042551	0.0042551	4.11603	-3.87	3.0074	DQ013876.1	LUC7L3
11722229_a_at	0.0042574	0.0042574	-4.1156	-3.87	-1.15682	AF217187.1	PPA2
11744470_x_at	0.0042647	0.0042647	-4.11426	-3.87	-1.16606	EF492869.1	MIF
11721081_at	0.00427	0.00427	-4.11328	-3.87	-1.6424	BC016713.1	PARVA
11725056_a_at	0.0042705	0.0042705	4.11319	-3.87	2.40248	U64317.1	NEDD9
11758677_s_at	0.0042724	0.0042724	-4.11284	-3.87	-1.13866	AI919175	GNPAT
11736227_a_at	0.004294	0.004294	-4.1089	-3.87	-1.41681	NM_001001436.2	C16orf87
11716302_s_at	0.0043231	0.0043231	-4.10363	-3.87	-1.79243	NM_001995.2	ACSL1
11734704_at	0.0043285	0.0043285	-4.10264	-3.87	-1.72682	X91171.1	LAMA4
11720746_s_at	0.0043425	0.0043425	-4.10013	-3.87	-2.406	NM_001130845.1	BCL6
11717699_a_at	0.0043801	0.0043801	-4.09338	-3.87	-1.41101	BC098271.1	DCAF8
11736179_a_at	0.0043812	0.0043812	4.09319	-3.87	1.2043	BC075060.2	RBBP5
11755249_s_at	0.004413	0.004413	-4.08754	-3.87	-2.55617	AK026796.1	CCNL2
11715836_x_at	0.004415	0.004415	-4.08719	-3.87	-1.35492	NM_002788.2	PSMA3
11756638_a_at	0.0044378	0.0044378	-4.08317	-3.88	-2.13976	BC047743.1	FBXO38
11718790_at	0.0044444	0.0044444	-4.08201	-3.88	-2.11747	NM_018645.4	HES6
11723652_a_at	0.0044454	0.0044454	-4.08183	-3.88	-2.03964	BC016282.1	MUT
11718536_s_at	0.0044467	0.0044467	-4.0816	-3.88	-2.90172	NM_005385.3	NKTR
11751602_a_at	0.0045069	0.0045069	-4.07112	-3.88	-1.67727	AK293667.1	SRSF7
11721232_s_at	0.0045088	0.0045088	-4.0708	-3.88	-1.88295	NM_024558.2	C14orf138
11754769_a_at	0.0045155	0.0045155	4.06965	-3.88	1.82814	AK021650.1	BEND5
11724011_at	0.0045284	0.0045284	-4.06742	-3.88	-1.22962	NM_001102396.1	SIKE1
11757157_at	0.0045294	0.0045294	4.06726	-3.88	1.49578	AJ609428.1	SNORA3
11716641_x_at	0.0045407	0.0045407	-4.0653	-3.88	-1.32396	NM_002801.2	PSMB10
11720152_a_at	0.0045837	0.0045837	-4.05797	-3.88	-1.16404	NM_014856.2	DENND4B
11748082_x_at	0.0045961	0.0045961	-4.05588	-3.88	-1.6348	AK301291.1	FLOT1
11718771_x_at	0.0046085	0.0046085	-4.05379	-3.88	-1.64662	NM_021237.3	SELK
11737822_a_at	0.0046213	0.0046213	4.05163	-3.88	1.22787	BC126433.1	APOLD1
11729378_a_at	0.0046802	0.0046802	4.04178	-3.88	1.10207	BC075075.2	PFKFB2
11736129_a_at	0.0046827	0.0046827	-4.04138	-3.88	-2.07497	NM_006925.3	SRSF5
11757508_x_at	0.0047054	0.0047054	-4.03763	-3.88	-1.11843	AV703913	ATP5SL
11749493_a_at	0.0047131	0.0047131	-4.03635	-3.88	-1.34813	AK299730.1	GTF2H1
11757335_s_at	0.0047256	0.0047256	4.0343	-3.88	1.44917	AV659227	MTIF3
11758691_x_at	0.0047291	0.0047291	-4.03373	-3.88	-1.15664	H99621	PGAM1
11733248_a_at	0.0047485	0.0047485	-4.03055	-3.88	-1.8418	NM_001048223.1	DBNDD2
11751778_s_at	0.0047737	0.0047737	-4.02646	-3.88	-1.35271	AK304883.1	TIMM23
11735755_a_at	0.0047754	0.0047754	4.02617	-3.88	1.14555	AY185344.1	PYHIN1
11757818_x_at	0.0047924	0.0047924	-4.02343	-3.88	-1.17134	N20634	CFL1
11715437_at	0.0048006	0.0048006	-4.0221	-3.88	-1.18572	U67195.1	TIMP3
11716808_a_at	0.0048068	0.0048068	-4.02109	-3.88	-1.4636	NM_033453.2	ITPA
11742936_a_at	0.0048546	0.0048546	-4.01345	-3.89	-1.58939	AK291183.1	TSEN2
11746197_a_at	0.0048633	0.0048633	-4.01206	-3.89	-1.17953	AK294117.1	HUS1
11724879_at	0.004904	0.004904	4.00561	-3.89	1.28966	BC113427.1	ZNF217
11747525_a_at	0.0049326	0.0049326	4.00112	-3.89	1.21087	AK300351.1	C6orf89
11756471_a_at	0.0049355	0.0049355	-4.00066	-3.89	-1.23308	AF370364.1	MFSD2A
11731877_s_at	0.0049403	0.0049403	3.99991	-3.89	1.08059	BC095522.1	TAS2R5
11742849_a_at	0.0049726	0.0049726	-3.99489	-3.89	-1.51082	NM_001035223.1	RGL3
11753677_a_at	0.0049859	0.0049859	3.99283	-3.89	1.14797	EF028086.1	WNT5A
11734871_s_at	0.0050043	0.0050043	-3.98998	-3.89	-1.41856	BC100018.1	COMT
11717680_at	0.0050135	0.0050135	-3.98855	-3.89	-1.23724	NM_006377.3	UNC13B
11728612_at	0.0050165	0.0050165	-3.98809	-3.89	-1.4236	NM_197941.2	ADAMTS6
11744131_a_at	0.0050654	0.0050654	3.98062	-3.89	1.7848	N52532	SECISBP2L
11719007_s_at	0.0050874	0.0050874	-3.97728	-3.89	-1.42997	NM_033271.2	BTBD6
11747056_a_at	0.0050919	0.0050919	3.9766	-3.89	3.0372	BC064984.1	ASXL1
11731130_at	0.0051584	0.0051584	3.96661	-3.89	1.86358	NM_145665.1	SPANXD
11728264_at	0.0051795	0.0051795	-3.96347	-3.89	-1.62694	NM_003157.3	NEK4
11758769_at	0.0052073	0.0052073	3.95935	-3.89	2.66545	NM_017971.3	MRPL20
11751007_a_at	0.0052079	0.0052079	3.95926	-3.89	1.23885	AK296936.1	EDAR
11716487_a_at	0.0052124	0.0052124	-3.95859	-3.89	-2.01536	NM_030581.3	WDR59
11727580_x_at	0.0052479	0.0052479	-3.95339	-3.89	-1.46323	NM_001033506.1	CSTF3
11736177_s_at	0.0052496	0.0052496	-3.95314	-3.89	-1.68927	AA703915	TRNT1
11719410_s_at	0.0052547	0.0052547	-3.9524	-3.89	-1.81022	NM_022740.3	HIPK2
11757618_a_at	0.0052636	0.0052636	-3.95109	-3.89	-1.00513	AI863892	C14orf179
11758060_s_at	0.005264	0.005264	-3.95103	-3.89	-1.21881	AI871809	PCGF5
11733804_at	0.0052836	0.0052836	3.94818	-3.9	1.21616	NM_030943.3	AMN
11748967_a_at	0.0052893	0.0052893	3.94734	-3.9	2.16852	AK316061.1	RDX
11728149_a_at	0.0052916	0.0052916	3.94701	-3.9	1.73235	NM_182795.1	NPM2
11720987_at	0.0053068	0.0053068	-3.94482	-3.9	-1.14196	BC007122.1	SEC22A
11718306_a_at	0.0053497	0.0053497	-3.93864	-3.9	-1.65045	BC000753.2	KIAA0182
11723046_a_at	0.0053593	0.0053593	-3.93726	-3.9	-1.15118	NM_138446.1	C7orf30
11729004_at	0.0054146	0.0054146	3.92939	-3.9	1.47484	J03019.1	ADRB1
11752759_x_at	0.0054247	0.0054247	3.92796	-3.9	1.60164	DQ682658.1	MARVELD2
11752314_a_at	0.0054309	0.0054309	3.92709	-3.9	1.47668	AK299320.1	ATF7IP
11757953_x_at	0.0054653	0.0054653	-3.92225	-3.9	-2.0277	AI221741	TTC39C
11744197_s_at	0.005519	0.005519	-3.91478	-3.9	-1.77584	BI488588	MYL12B
11727362_x_at	0.0055401	0.0055401	-3.91186	-3.9	-1.37817	NM_006009.2	TUBA1A
11728763_x_at	0.0055408	0.0055408	-3.91175	-3.9	-1.10071	NM_024637.4	GAL3ST4
11752207_a_at	0.0055472	0.0055472	3.91087	-3.9	1.43214	AF084199.1	PRDM1
11726214_x_at	0.0055579	0.0055579	3.9094	-3.9	1.61405	NM_130844.1	WWOX
11741005_a_at	0.0055654	0.0055654	3.90838	-3.9	1.37957	AK293735.1	PARG
11739112_a_at	0.0055856	0.0055856	-3.9056	-3.9	-1.94627	AF087896.1	GRPEL1
11757031_a_at	0.0055957	0.0055957	-3.90422	-3.9	-1.09672	CR617977.1	CCT8
11716883_s_at	0.0055965	0.0055965	-3.90412	-3.9	-1.25391	NM_001089704.3	RAP1B
11726001_a_at	0.0056187	0.0056187	-3.90108	-3.9	-1.92047	U53209.1	TRA2A
11750693_a_at	0.0056371	0.0056371	3.8986	-3.9	1.10041	AK296715.1	FTSJ3
11726529_s_at	0.0056429	0.0056429	-3.89781	-3.9	-1.39717	NM_024332.2	BRCC3
11744087_a_at	0.0056557	0.0056557	3.89608	-3.9	1.37708	BQ058555	BAT4
11741271_a_at	0.0056561	0.0056561	-3.89602	-3.9	-1.92091	NM_001017408.1	GOPC
11755137_a_at	0.0056613	0.0056613	-3.89532	-3.9	-1.77633	AA804455	CCDC109B
11719081_a_at	0.0056983	0.0056983	3.89036	-3.9	1.07902	NM_001253.2	CDC5L
11720145_a_at	0.0057168	0.0057168	3.88789	-3.9	2.0872	AK291437.1	C1orf96
11759114_at	0.0057445	0.0057445	3.8842	-3.91	1.2457	CR618481.1	RPL37
11739406_x_at	0.0057652	0.0057652	-3.88145	-3.91	-1.03914	NM_001018078.1	FPGS
11718234_a_at	0.0057758	0.0057758	-3.88005	-3.91	-2.05928	NM_003913.4	PRPF4B
11743232_a_at	0.0057864	0.0057864	3.87866	-3.91	1.20601	NM_005936.2	MLLT4
11721781_a_at	0.0058044	0.0058044	-3.87629	-3.91	-1.30177	NM_002208.4	ITGAE
11756366_x_at	0.0059098	0.0059098	-3.8626	-3.91	-1.65069	CR618632.1	EWSR1
11758108_s_at	0.0059159	0.0059159	-3.86182	-3.91	-2.16517	N52335	EFEMP1
11723343_at	0.0059183	0.0059183	-3.8615	-3.91	-1.21177	AF492463.1	TRIM35
11716527_a_at	0.005946	0.005946	-3.85796	-3.91	-1.3387	NM_015917.2	GSTK1
11757477_s_at	0.0059817	0.0059817	-3.85341	-3.91	-1.04278	BG114467	LASP1
11731569_at	0.0060093	0.0060093	-3.84991	-3.91	-2.24868	NM_002583.2	PAWR
11721625_s_at	0.0060108	0.0060108	-3.84972	-3.91	-1.53659	BX537384.1	GLUL
11742822_a_at	0.0060231	0.0060231	-3.84817	-3.91	-1.2897	AF005050.2	DNPEP
11718786_a_at	0.0060318	0.0060318	-3.84707	-3.91	-1.90903	NM_001127460.1	PAN2
11744582_a_at	0.0060544	0.0060544	3.84424	-3.91	1.90653	AK292337.1	USP15
11742096_x_at	0.0060635	0.0060635	-3.8431	-3.91	-1.16498	NM_016510.4	SCLY
11724806_s_at	0.0060714	0.0060714	3.84211	-3.91	1.43949	BC046098.2	CIR1
11744258_a_at	0.0060736	0.0060736	-3.84184	-3.91	-2.44382	BI091773	ATP1B3
11736613_a_at	0.006087	0.006087	3.84017	-3.91	1.24021	AB205401.1	KIAA1432
11716260_s_at	0.0060919	0.0060919	-3.83955	-3.91	-1.21112	BC016155.1	RHEB
11757491_x_at	0.0061081	0.0061081	-3.83754	-3.91	-1.08978	AV710395	ROMO1
11756311_x_at	0.0061099	0.0061099	3.83732	-3.91	1.21614	CR600788.1	EGFL8
11721702_a_at	0.0061237	0.0061237	-3.8356	-3.91	-1.9019	NM_138410.2	CMTM7
11743701_at	0.0061367	0.0061367	-3.834	-3.91	-1.7843	AA165065	GNL3L
11749363_a_at	0.0061525	0.0061525	-3.83205	-3.91	-1.33143	AK294078.1	COPS8
11715127_s_at	0.0061761	0.0061761	3.82916	-3.91	1.38337	NA	GPR32
11750256_a_at	0.0061959	0.0061959	-3.82673	-3.91	-1.28679	AF227948.2	RSF1
11721514_a_at	0.0062129	0.0062129	-3.82465	-3.91	-1.49526	AF260334.1	NIT2
11721823_s_at	0.0062151	0.0062151	-3.82439	-3.91	-1.067	AF087842.1	ARPC5L
11720051_at	0.0062155	0.0062155	-3.82434	-3.91	-1.3827	NM_004598.3	SPOCK1
11733002_s_at	0.006221	0.006221	-3.82366	-3.91	-1.49701	NM_000303.2	LOC100130283
11717184_a_at	0.0062801	0.0062801	-3.81651	-3.92	-1.50977	NM_019096.3	GTPBP2
11757639_a_at	0.0062863	0.0062863	-3.81576	-3.92	-1.06242	BM975361	WDR61
11722625_a_at	0.006291	0.006291	-3.8152	-3.92	-1.65253	NM_024622.3	FASTKD1
11720136_s_at	0.0062971	0.0062971	-3.81447	-3.92	-2.32281	NM_024524.3	ATP13A3
11720443_s_at	0.0063252	0.0063252	-3.8111	-3.92	-2.13268	NM_013448.2	BAZ1A
11719902_a_at	0.0063377	0.0063377	-3.8096	-3.92	-1.24595	NM_001040444.1	PHF11
11755674_s_at	0.0063619	0.0063619	-3.80673	-3.92	-2.36651	DQ786317.1	RALGAPA1
11751871_a_at	0.0063842	0.0063842	3.80409	-3.92	1.18292	DQ235268.1	EPGN
11758928_at	0.0064001	0.0064001	-3.8022	-3.92	-1.70371	CR620384.1	NLN
11739854_s_at	0.0064031	0.0064031	-3.80185	-3.92	-1.27546	NM_020424.3	LYRM1
11716451_s_at	0.0064079	0.0064079	-3.80128	-3.92	-1.35821	BC100667.1	RFTN1
11753048_a_at	0.0064214	0.0064214	3.7997	-3.92	2.05056	EU434649.1	VPS53
11762225_x_at	0.0064225	0.0064225	3.79957	-3.92	1.12305	AY322430.1	PDCD1
11758070_s_at	0.0064296	0.0064296	-3.79873	-3.92	-1.5917	AI245619	PBX1
11739510_a_at	0.0064343	0.0064343	-3.79818	-3.92	-1.22745	AK074062.1	SNED1
11725008_a_at	0.0064638	0.0064638	3.79473	-3.92	1.78635	AF403060.1	41158
11752899_s_at	0.0064727	0.0064727	3.7937	-3.92	1.19685	BC012035.1	SEC62
11744286_s_at	0.0064837	0.0064837	-3.79241	-3.92	-1.65946	AL563987	CBS
11756169_x_at	0.0064872	0.0064872	-3.79201	-3.92	-1.07258	BC100291.1	OAZ1
11748808_a_at	0.0064898	0.0064898	-3.7917	-3.92	-1.70183	AK298716.1	ARID3B
11747091_a_at	0.0065228	0.0065228	3.78788	-3.92	1.8898	EF028063.1	TMPO
11718607_x_at	0.0065292	0.0065292	-3.78714	-3.92	-1.04164	NM_015704.1	PPPDE2
11757950_s_at	0.0065545	0.0065545	-3.78423	-3.92	-2.23816	BU075105	CHSY1
11726711_x_at	0.0065659	0.0065659	-3.78292	-3.92	-1.6363	NM_012393.2	PFAS
11758536_s_at	0.006585	0.006585	-3.78072	-3.92	-1.07341	AI741557	KCTD15
11727824_at	0.0066132	0.0066132	-3.7775	-3.92	-1.1828	BC009596.1	TPMT
11719696_x_at	0.0066214	0.0066214	3.77657	-3.92	2.05983	BM969551	LARP7
11761545_x_at	0.0066448	0.0066448	3.77392	-3.92	1.19936	AK297684.1	C12orf24
11724814_s_at	0.0066491	0.0066491	-3.77343	-3.92	-1.34695	NM_015335.3	MED13L
11757163_at	0.0066529	0.0066529	3.773	-3.92	2.34451	NR_002982.1	SNORA54
11735484_a_at	0.0066626	0.0066626	3.7719	-3.92	1.1234	BC093667.1	LANCL3
11724832_at	0.0066655	0.0066655	-3.77157	-3.92	-1.54634	NM_000351.4	STS
11743311_a_at	0.00668	0.00668	-3.76994	-3.92	-1.31731	AK056412.1	PILRB
11732058_a_at	0.0067039	0.0067039	-3.76725	-3.92	-1.88773	NM_003503.3	CDC7
11758326_s_at	0.0067241	0.0067241	3.76499	-3.92	1.64896	W76206	THEM4
11718587_x_at	0.0067341	0.0067341	-3.76388	-3.92	-1.06176	AF450482.1	SAP30BP
11723347_a_at	0.0067412	0.0067412	-3.76308	-3.92	-1.38693	NM_015942.3	MTERFD1
11725500_s_at	0.0068023	0.0068023	-3.7563	-3.93	-1.64525	NM_144574.2	WDR20
11715638_s_at	0.0068181	0.0068181	-3.75456	-3.93	-1.99306	NM_024830.3	LPCAT1
11731843_a_at	0.0068261	0.0068261	3.75368	-3.93	1.82055	AF112221.1	RUFY3
11730432_s_at	0.006828	0.006828	-3.75347	-3.93	-1.72332	NM_017740.2	ZDHHC7
11716418_a_at	0.0068368	0.0068368	3.7525	-3.93	1.14253	BI823572	SPTBN1
11728205_s_at	0.006876	0.006876	-3.74821	-3.93	-1.48164	BE222054	FAM120A
11717336_a_at	0.0069037	0.0069037	-3.74519	-3.93	-2.26353	NM_005777.1	RBM6
11719899_at	0.0069536	0.0069536	-3.73979	-3.93	-1.55836	NM_001145033.1	C11orf96
11751495_x_at	0.0069698	0.0069698	-3.73805	-3.93	-1.73911	AK294260.1	YAF2
11745369_x_at	0.0069758	0.0069758	-3.7374	-3.93	-1.23737	BC030621.2	ZFYVE27
11725981_at	0.0070044	0.0070044	3.73433	-3.93	1.1643	NM_001838.2	CCR7
11746816_a_at	0.0070092	0.0070092	3.73381	-3.93	1.10966	BC111060.1	PIAS2
11722823_a_at	0.0070219	0.0070219	-3.73246	-3.93	-1.20889	NM_006930.3	SKP1
11730444_s_at	0.0070653	0.0070653	-3.72784	-3.93	-1.67973	NM_001134375.1	CCNJ
11755311_a_at	0.0070745	0.0070745	-3.72687	-3.93	-1.08041	BX647099.1	ITGB1BP1
11753758_x_at	0.0070868	0.0070868	-3.72557	-3.93	-1.11115	CR456937.1	NUTF2
11720323_s_at	0.0071178	0.0071178	-3.7223	-3.93	-1.21818	AB005622.1	AK2
11758297_s_at	0.0071258	0.0071258	-3.72146	-3.93	-1.28435	CF130015	SHC1
11749803_s_at	0.0071627	0.0071627	-3.71759	-3.93	-2.44696	AK295465.1	ARL8B
11721296_a_at	0.0071975	0.0071975	-3.71397	-3.93	-1.0332	NM_004545.3	NDUFB1
11722555_s_at	0.0071978	0.0071978	-3.71394	-3.93	-1.0495	CR591982.1	HADH
11749192_s_at	0.0072114	0.0072114	-3.71253	-3.93	-1.24589	AK299985.1	UBE2L3
11744827_a_at	0.0072129	0.0072129	-3.71238	-3.93	-2.98695	BC028149.1	CLK1
11763278_s_at	0.007236	0.007236	-3.70998	-3.93	-1.54933	BM996477	FGFR1OP2
11731978_s_at	0.0072495	0.0072495	-3.70859	-3.93	-1.96134	NM_004716.2	PCSK7
11721238_s_at	0.0072757	0.0072757	-3.7059	-3.93	-1.18141	NM_006476.4	ATP5L
11723707_a_at	0.0072896	0.0072896	-3.70447	-3.93	-1.37643	AF506757.1	AIFM2
11740896_s_at	0.007297	0.007297	-3.7037	-3.93	-2.2452	NM_001001870.1	C17orf91
11738082_a_at	0.0073039	0.0073039	3.703	-3.93	2.17132	BC026080.2	POC1B
11721696_a_at	0.0073078	0.0073078	-3.7026	-3.93	-1.15098	NM_014161.3	MRPL18
11759123_at	0.0073276	0.0073276	-3.70059	-3.94	-2.34617	BX103325	RPS6P6
11754521_a_at	0.0073579	0.0073579	-3.6975	-3.94	-1.41087	CA429672	MBNL2
11758068_s_at	0.0073749	0.0073749	-3.69578	-3.94	-2.2273	AI368688	WDFY3
11722004_s_at	0.0074318	0.0074318	-3.69005	-3.94	-1.40437	BC021994.1	CYCS
11726581_a_at	0.0074349	0.0074349	-3.68973	-3.94	-2.17407	BC047620.1	GUCY1B3
11744946_x_at	0.0075079	0.0075079	-3.68245	-3.94	-1.26362	BC043142.1	AIDA
11733308_s_at	0.0075145	0.0075145	-3.68179	-3.94	-1.51156	NM_001033561.1	PHF12
11715740_a_at	0.007517	0.007517	3.68155	-3.94	1.39065	BC042141.1	RCC2
11715892_a_at	0.0075404	0.0075404	-3.67923	-3.94	-1.74618	NM_013328.2	PYCR2
11729763_a_at	0.0075504	0.0075504	-3.67825	-3.94	-1.04376	NM_032881.1	LSM10
11761023_at	0.0075546	0.0075546	3.67783	-3.94	1.43897	AK293585.1	COQ9
11759402_s_at	0.0075572	0.0075572	-3.67757	-3.94	-3.33924	NM_004385.3	VCAN
11719687_at	0.0075575	0.0075575	-3.67755	-3.94	-1.60132	NM_001145415.1	SETDB1
11726900_at	0.0075599	0.0075599	3.67731	-3.94	1.05895	BC140908.1	SLC6A17
11745636_a_at	0.0075695	0.0075695	3.67637	-3.94	1.69638	BC142710.1	MON2
11755581_a_at	0.0075781	0.0075781	-3.67552	-3.94	-2.66537	BC071572.1	LATS2
11757394_a_at	0.0075829	0.0075829	-3.67505	-3.94	-1.56823	BX435622	PWP2
11725474_a_at	0.0075973	0.0075973	-3.67363	-3.94	-2.60878	BC088829.1	MAP3K5
11763448_at	0.0076058	0.0076058	3.6728	-3.94	1.49743	BC047459.1	LOC348120
11720707_at	0.0076129	0.0076129	-3.6721	-3.94	-1.42644	NM_078468.2	BCCIP
11724415_at	0.0076404	0.0076404	3.66942	-3.94	1.14891	BC007734.2	DISP1
11733644_s_at	0.0076678	0.0076678	-3.66676	-3.94	-1.38973	NM_001145278.1	NECAP2
11757884_s_at	0.0076832	0.0076832	-3.66527	-3.94	-1.66691	AA446357	MSRB3
11731643_s_at	0.007706	0.007706	-3.66306	-3.94	-1.11794	NM_003274.4	TRAPPC10
11718757_s_at	0.0077244	0.0077244	-3.66129	-3.94	-1.85791	NM_001530.3	HIF1A
11722044_a_at	0.0077247	0.0077247	-3.66126	-3.94	-1.27156	NM_001029991.1	METT11D1
11719085_a_at	0.0077694	0.0077694	3.65697	-3.94	2.00212	AL544435	SMARCC2
11725927_a_at	0.0077726	0.0077726	-3.65667	-3.94	-1.43366	AK301466.1	CLIC4
11722431_a_at	0.0077789	0.0077789	3.65607	-3.94	1.03546	DQ323046.1	C1orf27
11732415_s_at	0.007786	0.007786	-3.65539	-3.94	-1.69044	NM_003253.2	TIAM1
11732362_x_at	0.0078079	0.0078079	-3.6533	-3.94	-1.83755	NM_016264.3	ZNF44
11742416_s_at	0.0078228	0.0078228	-3.65189	-3.94	-1.51194	NM_015306.1	USP24
11722124_a_at	0.0078236	0.0078236	3.6518	-3.94	1.05544	BC136765.1	RNF219
11749302_s_at	0.0078459	0.0078459	-3.64969	-3.94	-1.82264	BC066958.1	SRSF2
11723349_x_at	0.0079013	0.0079013	-3.64447	-3.94	-1.24884	AL080196.1	GAPVD1
11757513_at	0.0079121	0.0079121	-3.64345	-3.94	-2.71988	AV764112	NFKBIZ
11716415_s_at	0.007914	0.007914	-3.64328	-3.95	-1.08786	NM_005004.2	NDUFB8
11744114_a_at	0.0079645	0.0079645	-3.63856	-3.95	-1.12112	CR610071.1	GMPPA
11715426_s_at	0.0079691	0.0079691	-3.63814	-3.95	-1.10656	AF155235.1	NHP2L1
11716365_x_at	0.0079739	0.0079739	-3.63769	-3.95	-1.5117	NM_133436.2	ASNS
11749044_x_at	0.0080019	0.0080019	-3.63509	-3.95	-1.00834	AK302136.1	ZC3H14
11718516_s_at	0.0080069	0.0080069	-3.63463	-3.95	-1.06846	NM_001015892.1	TAF9
11735282_at	0.0080193	0.0080193	3.63348	-3.95	1.24527	BC019066.2	SLC10A4
11717462_s_at	0.0080475	0.0080475	-3.63087	-3.95	-2.76289	NM_017755.4	NSUN2
11739941_s_at	0.0080479	0.0080479	-3.63084	-3.95	-1.24656	BC045639.1	SENP1
11717539_at	0.0080699	0.0080699	-3.62881	-3.95	-1.5204	BC036459.1	RYBP
11719188_at	0.0080762	0.0080762	-3.62824	-3.95	-1.50863	X02751.1	NRAS
11718592_s_at	0.0080781	0.0080781	-3.62806	-3.95	-1.9293	NM_020532.4	RTN4
11716294_a_at	0.0080879	0.0080879	-3.62717	-3.95	-1.73717	NM_001014438.1	CARS
11721299_x_at	0.0080936	0.0080936	-3.62664	-3.95	-1.06352	BC004566.2	MRPS21
11726517_s_at	0.0081083	0.0081083	-3.62529	-3.95	-2.04274	NM_018117.10	WDR11
11757381_x_at	0.0081212	0.0081212	-3.62412	-3.95	-1.18746	BE622392	GTF2A2
11717858_a_at	0.0081347	0.0081347	3.62289	-3.95	1.36255	NM_001774.2	CD37
11747229_a_at	0.0081366	0.0081366	3.62272	-3.95	1.2425	BC031934.1	ANKS1A
11726801_at	0.0081627	0.0081627	-3.62035	-3.95	-1.28836	AK123757.1	EBF1
11740308_at	0.0081972	0.0081972	3.61723	-3.95	1.04772	AY299482.1	SLC5A12
11760964_x_at	0.0082222	0.0082222	-3.61498	-3.95	-1.16567	AF379624.1	NBPF1
11730659_s_at	0.0082546	0.0082546	-3.61206	-3.95	-1.28455	NM_001145391.1	OXSM
11743616_a_at	0.0082677	0.0082677	-3.6109	-3.95	-1.67239	AK127264.1	USP47
11719742_s_at	0.0082897	0.0082897	-3.60893	-3.95	-1.73692	NM_032847.1	C8orf76
11718181_s_at	0.0083182	0.0083182	-3.60639	-3.95	-1.49108	NM_001134999.1	FERMT2
11717205_at	0.0083463	0.0083463	-3.6039	-3.95	-1.62939	NM_018346.1	RSAD1
11746601_a_at	0.0083781	0.0083781	-3.60109	-3.95	-1.09668	BC051732.1	GGA3
11723104_at	0.0083897	0.0083897	-3.60007	-3.95	-1.75012	NM_021629.3	GNB4
11758693_s_at	0.0083925	0.0083925	-3.59982	-3.95	-1.21703	W04685	PSME2
11747586_a_at	0.0083989	0.0083989	-3.59926	-3.95	-2.00848	BC104960.1	MCM3AP
11722990_s_at	0.0084122	0.0084122	-3.59809	-3.95	-1.93693	NM_003972.2	BTAF1
11753413_x_at	0.0084168	0.0084168	3.59769	-3.95	1.38163	DQ138965.1	DLK1
11756543_a_at	0.0084276	0.0084276	-3.59674	-3.95	-2.12896	BC017421.1	NXF1
11761947_x_at	0.0084391	0.0084391	3.59573	-3.95	1.07022	BC069344.1	KIR2DL1
11761676_a_at	0.0084587	0.0084587	-3.59402	-3.95	-1.62778	AK295839.1	C3orf31
11735089_a_at	0.0084608	0.0084608	-3.59384	-3.95	-1.48147	DB295847	MAP3K12
11742435_a_at	0.0084615	0.0084615	-3.59377	-3.95	-1.22806	NM_005690.3	DNM1L
11724761_s_at	0.0084637	0.0084637	-3.59358	-3.95	-1.3917	BC000454.2	CALM1
11734433_at	0.0084709	0.0084709	3.59295	-3.95	1.06217	NM_015725.2	RDH8
11731652_a_at	0.0084877	0.0084877	-3.5915	-3.95	-1.66677	NM_018840.2	C20orf24
11726512_a_at	0.0084885	0.0084885	-3.59143	-3.95	-1.22369	NM_032300.4	TCHP
11757107_s_at	0.0084901	0.0084901	-3.59129	-3.95	-1.12595	XR_036952.1	GTF3C6
11743345_a_at	0.0084989	0.0084989	-3.59052	-3.95	-1.49929	AJ005892.1	FTSJ1
11763165_at	0.0085341	0.0085341	-3.58747	-3.95	-1.89407	AK293633.1	PABPN1
11726417_x_at	0.0085778	0.0085778	-3.58371	-3.96	-1.53951	NM_001012751.1	ABI1
11718215_s_at	0.0085856	0.0085856	-3.58304	-3.96	-1.31369	AY563006.2	DDA1
11730527_a_at	0.0086145	0.0086145	3.58056	-3.96	1.04331	AF052941.1	DAPK2
11720564_a_at	0.0086381	0.0086381	3.57854	-3.96	2.64602	AF466144.1	NAV2
11727125_a_at	0.0086449	0.0086449	3.57796	-3.96	1.88107	BE544927	PVRL3
11718119_s_at	0.0086554	0.0086554	-3.57707	-3.96	-1.30674	BC022876.1	CFL2
11742128_x_at	0.0086604	0.0086604	-3.57664	-3.96	-2.08346	NM_144780.1	DEGS1
11732156_a_at	0.0086627	0.0086627	-3.57645	-3.96	-1.35659	BC005193.1	UFM1
11728835_a_at	0.008684	0.008684	-3.57464	-3.96	-1.26161	BC001257.1	GLMN
11732133_a_at	0.0087106	0.0087106	-3.57238	-3.96	-1.0752	AA701678	IDS
11718068_at	0.0087326	0.0087326	-3.57053	-3.96	-1.37663	NM_004998.2	MYO1E
11751461_a_at	0.0087572	0.0087572	3.56846	-3.96	1.35651	AK303096.1	C11orf65
11718325_at	0.0087848	0.0087848	-3.56614	-3.96	-1.33396	NM_031459.3	SESN2
11725884_s_at	0.0088629	0.0088629	-3.55963	-3.96	-1.71227	NM_153261.4	TMEM188
11716511_x_at	0.0089213	0.0089213	-3.5548	-3.96	-1.04636	NM_016333.3	SRRM2
11749395_x_at	0.0089242	0.0089242	3.55456	-3.96	1.0681	AK300543.1	ZCCHC10
11719518_at	0.0089323	0.0089323	3.5539	-3.96	1.22551	AK293441.1	SEMA5A
11733088_at	0.0089362	0.0089362	-3.55357	-3.96	-1.54347	BI492527	MAF
11728723_x_at	0.0089438	0.0089438	-3.55295	-3.96	-1.22511	NM_016226.3	VPS29
11721148_at	0.0089473	0.0089473	3.55266	-3.96	1.33956	AK289507.1	SYNGR1
11738349_x_at	0.0089532	0.0089532	3.55218	-3.96	1.81781	NM_152992.2	POMZP3
11744457_x_at	0.0089662	0.0089662	3.55111	-3.96	1.42368	DQ323890.1	MDK
11754315_x_at	0.0089677	0.0089677	-3.55098	-3.96	-1.05096	BG682612	TMSB4X
11718843_s_at	0.0089696	0.0089696	-3.55083	-3.96	-1.02334	NM_001017998.2	DNAJC25-GNG10
11716524_a_at	0.0089867	0.0089867	-3.54943	-3.96	-1.09849	NM_012394.3	PFDN2
11738318_a_at	0.0090085	0.0090085	3.54765	-3.96	1.06767	BC093902.1	ICA1L
11725135_a_at	0.0090816	0.0090816	-3.54172	-3.96	-1.00173	NM_022575.2	VPS16
11762260_x_at	0.0091093	0.0091093	3.53948	-3.96	1.67641	AK298417.1	MST1
11733252_a_at	0.0091217	0.0091217	3.53849	-3.96	1.76158	AK000990.1	UACA
11753163_a_at	0.0091309	0.0091309	3.53774	-3.96	1.7274	AK300929.1	CDC73
11723473_a_at	0.0091316	0.0091316	-3.53769	-3.96	-1.43447	BC016711.1	LYPLAL1
11757324_s_at	0.0091758	0.0091758	-3.53414	-3.96	-1.06306	BU631441	LSM12
11750987_x_at	0.009188	0.009188	3.53317	-3.96	1.27208	AB177543.1	TNIP1
11735137_a_at	0.0091964	0.0091964	-3.5325	-3.96	-1.1847	BC007596.1	WIPI2
11725462_at	0.0092048	0.0092048	-3.53184	-3.96	-2.1951	NM_015329.3	MAU2
11722964_a_at	0.0092546	0.0092546	-3.52788	-3.97	-1.65089	AK001703.1	AMMECR1
11736019_a_at	0.0092891	0.0092891	-3.52515	-3.97	-1.5894	BC128183.1	NOP2
11731428_a_at	0.0093114	0.0093114	3.52339	-3.97	1.21306	M18907.1	CYP3A4
11716994_s_at	0.0093181	0.0093181	-3.52287	-3.97	-1.1228	BC015887.2	WSB2
11757958_s_at	0.0093535	0.0093535	-3.52009	-3.97	-1.55339	AI374931	POGZ
11753356_x_at	0.0093777	0.0093777	-3.5182	-3.97	-1.03961	AK302195.1	TUBB
11764151_s_at	0.0094004	0.0094004	-3.51643	-3.97	-1.48507	BU954681	TTC17
11723129_a_at	0.0094187	0.0094187	3.51501	-3.97	1.19658	AK300272.1	ARHGEF7
11739723_x_at	0.0094571	0.0094571	3.51203	-3.97	1.11556	M97260.1	ATP2B2
11756023_a_at	0.0095016	0.0095016	3.50859	-3.97	1.00156	DQ235474.1	GDNF
11743936_a_at	0.009503	0.009503	3.50848	-3.97	2.04966	CR595922.1	FIP1L1
11724548_a_at	0.0095045	0.0095045	3.50837	-3.97	1.78428	BE888593	RSBN1
11718727_x_at	0.0095379	0.0095379	-3.50581	-3.97	-1.09796	BX414525	ZNF655
11724396_x_at	0.009558	0.009558	-3.50427	-3.97	-1.84936	NM_001105549.1	ZNF83
11747170_x_at	0.0095764	0.0095764	-3.50286	-3.97	-1.27511	AK299960.1	METTL2B
11730936_s_at	0.0095973	0.0095973	-3.50127	-3.97	-1.20165	BC055285.1	AKNA
11721051_at	0.0096143	0.0096143	-3.49997	-3.97	-1.11267	NM_175921.4	C5orf51
11720430_a_at	0.0096178	0.0096178	-3.4997	-3.97	-1.47866	AF395704.1	ORMDL1
11731028_a_at	0.0096342	0.0096342	3.49846	-3.97	1.17585	BX647455.1	MYOM3
11750950_a_at	0.0096399	0.0096399	3.49803	-3.97	2.31979	AK294585.1	CACNA1D
11753975_x_at	0.0096401	0.0096401	-3.49801	-3.97	-1.07258	BC000160.2	TRA2B
11724108_s_at	0.0096791	0.0096791	-3.49506	-3.97	-1.02277	NM_001130997.1	FAM58A
11725812_a_at	0.0096894	0.0096894	-3.49429	-3.97	-1.0133	NM_182923.3	KLC1
11718368_at	0.0097027	0.0097027	-3.49328	-3.97	-2.04644	NM_005560.3	LAMA5
11759915_at	0.0097262	0.0097262	3.49152	-3.97	1.16491	AB029488.1	C11orf21
11724666_at	0.0097639	0.0097639	-3.48869	-3.97	-1.37123	NM_015168.1	ZC3H4
11760619_x_at	0.0097695	0.0097695	3.48827	-3.97	1.1224	AK316000.1	ABI2
11716835_a_at	0.0097707	0.0097707	-3.48818	-3.97	-2.00459	NM_004753.4	DHRS3
11750989_a_at	0.0098362	0.0098362	3.48331	-3.97	1.23054	AK297836.1	FLII
11734725_a_at	0.0098367	0.0098367	-3.48327	-3.97	-2.05073	BX955346	PNPT1
11733037_a_at	0.009856	0.009856	-3.48184	-3.97	-2.11779	BC010181.2	DPH3
11721075_a_at	0.0098605	0.0098605	-3.48151	-3.97	-1.70461	BC000875.1	MTCH2
11721661_a_at	0.0098607	0.0098607	-3.4815	-3.97	-1.02416	BC041157.1	TBXAS1
11744467_s_at	0.0098922	0.0098922	-3.47917	-3.97	-1.58339	AF155568.1	SYNCRIP
11762161_x_at	0.0099226	0.0099226	3.47693	-3.97	1.40568	AK303640.1	AKAP8
11723863_a_at	0.0099674	0.0099674	-3.47365	-3.98	-1.58581	NM_014689.2	DOCK10
11763033_at	0.0099735	0.0099735	-3.47321	-3.98	-1.14824	BC071674.1	RPS16
11738282_a_at	0.0099743	0.0099743	-3.47314	-3.98	-1.0194	NM_003858.3	CCNK
11746647_a_at	0.0100088	0.0100088	3.47063	-3.98	1.55451	BC021961.2	NSD1
11716822_a_at	0.0100346	0.0100346	-3.46875	-3.98	-1.56348	BC001953.1	BDH2
11720857_a_at	0.0100363	0.0100363	-3.46862	-3.98	-1.18182	NM_000208.2	INSR
11720252_s_at	0.010046	0.010046	-3.46792	-3.98	-1.9772	NM_001009984.1	C20orf194
11728512_a_at	0.010055	0.010055	-3.46727	-3.98	-1.19122	NM_004619.3	TRAF5
11759373_a_at	0.0100554	0.0100554	-3.46724	-3.98	-1.24436	BX641046.1	CSRP1
11759951_at	0.0100696	0.0100696	-3.46622	-3.98	-1.22199	BC092428.1	ZNF599
11755217_a_at	0.0100921	0.0100921	-3.46459	-3.98	-1.17751	AK095027.1	ZNF142
11724302_a_at	0.0101453	0.0101453	3.46076	-3.98	1.78278	AI916242	EEA1
11740628_s_at	0.0101707	0.0101707	3.45895	-3.98	1.10834	AY032927.1	CARD14
11755261_a_at	0.0101855	0.0101855	-3.45789	-3.98	-1.38545	X76538.1	MPV17
11721624_s_at	0.0101873	0.0101873	-3.45776	-3.98	-2.08905	NM_015626.8	WSB1
11715685_s_at	0.0101913	0.0101913	-3.45747	-3.98	-1.07983	NM_005717.2	ARPC5
11718615_a_at	0.0102016	0.0102016	-3.45674	-3.98	-2.03922	BQ448242	RABEP1
11764061_s_at	0.0102219	0.0102219	-3.45529	-3.98	-1.22482	AA887183	NDUFB3
11733701_a_at	0.0102303	0.0102303	-3.45469	-3.98	-1.16099	NM_001143781.1	FKBP11
11757896_s_at	0.0102406	0.0102406	-3.45396	-3.98	-2.17428	R81538	C1orf63
11760929_x_at	0.0102487	0.0102487	3.45338	-3.98	1.74482	AF027159.2	IGHG1
11742925_a_at	0.0102562	0.0102562	-3.45285	-3.98	-1.50906	CR457247.1	C11orf59
11725193_at	0.0102665	0.0102665	-3.45213	-3.98	-1.49963	NM_024331.3	TTPAL
11722072_at	0.0102786	0.0102786	-3.45127	-3.98	-1.67248	NM_022566.2	MESDC1
11720814_s_at	0.0102978	0.0102978	-3.44991	-3.98	-1.40072	NM_018142.2	INTS10
11721987_s_at	0.0103151	0.0103151	-3.44869	-3.98	-1.08945	NM_198859.3	PRICKLE2
11729244_a_at	0.0103422	0.0103422	-3.44678	-3.98	-1.20337	BC003360.1	DDX18
11759307_at	0.0103631	0.0103631	-3.44532	-3.98	-2.20114	NM_001003699.2	RREB1
11763345_x_at	0.0103645	0.0103645	-3.44521	-3.98	-1.66732	AK125092.1	C1orf174
11757342_x_at	0.010405	0.010405	-3.44238	-3.98	-1.10821	AW192826	DCTD
11746831_s_at	0.0104165	0.0104165	3.44158	-3.98	2.56526	AK295607.1	CDK11A
11754482_a_at	0.0104377	0.0104377	-3.4401	-3.98	-1.15532	BQ006450	PSMB1
11745325_a_at	0.0104594	0.0104594	3.43859	-3.98	1.16905	BC125273.1	ZNF497
11739032_x_at	0.0104661	0.0104661	-3.43813	-3.98	-1.10359	NM_005722.3	ACTR2
11758633_s_at	0.0104982	0.0104982	-3.43591	-3.98	-1.04501	R11632	PDCD5
11747367_a_at	0.01051	0.01051	-3.43509	-3.98	-1.40419	AF136974.1	RAB18
11727811_a_at	0.0105146	0.0105146	-3.43477	-3.98	-1.68002	AK289933.1	SRSF1
11744275_a_at	0.010518	0.010518	-3.43454	-3.98	-1.05422	CR613990.1	WDR12
11755448_s_at	0.0105455	0.0105455	-3.43265	-3.98	-1.55416	BX538080.1	CAPRIN2
11715719_x_at	0.0105883	0.0105883	-3.42971	-3.98	-1.04456	NM_007065.3	CDC37
11716814_s_at	0.0105974	0.0105974	-3.42908	-3.98	-1.1092	NM_001482.2	GATM
11755053_s_at	0.0106009	0.0106009	-3.42885	-3.98	-1.02746	AK125030.1	ELAC2
11732478_s_at	0.0106299	0.0106299	3.42686	-3.98	1.08714	NM_130777.1	XAGE2
11726962_at	0.0106392	0.0106392	-3.42623	-3.98	-1.53465	NM_019072.2	SGTB
11725340_a_at	0.0106422	0.0106422	-3.42602	-3.98	-1.03122	AF039652.1	RNASEH1
11735717_a_at	0.0106664	0.0106664	-3.42438	-3.98	-1.11266	NM_001032372.1	ZNF226
11721262_at	0.0106774	0.0106774	-3.42363	-3.98	-1.39507	NM_019051.2	MRPL50
11746878_s_at	0.0106895	0.0106895	-3.4228	-3.98	-1.75973	M96843.1	ID2
11720378_a_at	0.0107178	0.0107178	-3.42089	-3.99	-1.43872	BC009829.2	SAP30L
11763105_at	0.010719	0.010719	3.42081	-3.99	1.01399	AY597808.1	TTTY6B
11717314_a_at	0.0107365	0.0107365	-3.41963	-3.99	-1.33395	NM_138443.3	HAUS1
11721780_a_at	0.0107431	0.0107431	-3.41918	-3.99	-1.37314	NM_001031803.1	LLGL2
11719901_s_at	0.0107432	0.0107432	-3.41917	-3.99	-1.97012	NM_003496.2	TRRAP
11727098_at	0.0107547	0.0107547	-3.4184	-3.99	-1.67898	NM_004756.3	NUMBL
11717609_a_at	0.0107733	0.0107733	-3.41715	-3.99	-1.04766	NM_130803.2	MEN1
11757831_x_at	0.0107981	0.0107981	-3.41548	-3.99	-1.28364	AI189022	SNAP23
11717822_a_at	0.0108329	0.0108329	3.41315	-3.99	1.12203	AF069510.1	SLC4A4
11744077_at	0.0108542	0.0108542	-3.41172	-3.99	-1.40308	BX359766	ARPC1A
11726880_a_at	0.0108726	0.0108726	3.4105	-3.99	1.02643	NM_152381.4	XIRP2
11718220_x_at	0.010881	0.010881	-3.40994	-3.99	-1.12145	NM_004499.3	HNRNPAB
11728176_a_at	0.0108973	0.0108973	-3.40886	-3.99	-1.08587	NM_181809.3	BMP8A
11720632_x_at	0.0108976	0.0108976	-3.40884	-3.99	-1.50075	NM_003000.2	SDHB
11737285_at	0.0109036	0.0109036	3.40844	-3.99	1.1423	BC101553.1	SDR9C7
11757150_x_at	0.0109124	0.0109124	3.40785	-3.99	1.07663	AJ609464.1	SNORA41
11732924_at	0.0109413	0.0109413	3.40594	-3.99	1.04342	NM_031889.2	ENAM
11726154_s_at	0.0109529	0.0109529	-3.40517	-3.99	-1.14841	BC039396.1	FAM19A5
11723039_x_at	0.0109679	0.0109679	-3.40419	-3.99	-1.4114	AF107405.1	SRSF3
11733842_a_at	0.0110372	0.0110372	-3.39963	-3.99	-1.18956	NM_006396.1	SSSCA1
11716288_s_at	0.0110524	0.0110524	-3.39863	-3.99	-2.74847	NM_015292.1	ESYT1
11757278_x_at	0.0110738	0.0110738	-3.39723	-3.99	-1.83998	BI764017	ASS1
11754765_s_at	0.0110949	0.0110949	-3.39585	-3.99	-1.3249	AK055342.1	KPNA2
11745210_s_at	0.0111318	0.0111318	3.39345	-3.99	1.3141	AK054661.1	PCDH9
11743438_s_at	0.0111923	0.0111923	-3.38954	-3.99	-1.58372	CB851616	AP1AR
11729413_a_at	0.0112099	0.0112099	-3.3884	-3.99	-1.72269	NM_001127245.1	LRRC8A
11744440_s_at	0.0112501	0.0112501	-3.38581	-3.99	-1.39433	AF217982.2	CDK5RAP3
11757929_s_at	0.0112608	0.0112608	3.38513	-3.99	1.73907	AI186031	RALGAPA2
11724926_at	0.0112836	0.0112836	-3.38367	-3.99	-1.5572	NM_015565.1	LTN1
11744717_a_at	0.0113072	0.0113072	-3.38216	-3.99	-1.48841	AK294169.1	C18orf8
11751906_a_at	0.0113103	0.0113103	-3.38196	-3.99	-2.4156	BC051651.1	PTPRM
11723768_a_at	0.0113453	0.0113453	-3.37973	-3.99	-1.53309	BC010886.1	SNX24
200011_PM_s_at	0.0113508	0.0113508	-3.37938	-3.99	-1.20489	NM_001659.1	ARF3
11737191_at	0.0113706	0.0113706	3.37812	-3.99	1.20944	NM_018392.3	C4orf21
11718425_a_at	0.0114438	0.0114438	-3.37349	-3.99	-1.15646	NM_032303.3	HSDL2
11717828_a_at	0.0114471	0.0114471	-3.37328	-3.99	-1.32356	BC026262.1	LTBR
11758041_s_at	0.0114552	0.0114552	-3.37278	-3.99	-1.40959	AI246277	PSMD12
11759538_at	0.0114642	0.0114642	-3.37221	-3.99	-1.04162	BU625545	RPS28
11745835_a_at	0.0114747	0.0114747	3.37154	-3.99	1.10611	AK294851.1	SF3B1
11727069_at	0.0115248	0.0115248	3.36841	-4	1.24259	AB096256.1	UNC5B
11753337_a_at	0.0115342	0.0115342	3.36781	-4	1.1995	FJ794945.1	TFAP2A
11725921_at	0.0115485	0.0115485	3.36692	-4	1.13049	NM_178840.2	C1orf64
11717256_at	0.0115562	0.0115562	-3.36644	-4	-1.90731	NM_002648.3	PIM1
11726148_a_at	0.0115633	0.0115633	3.366	-4	1.7872	DR433031	PPIP5K2
11718581_s_at	0.0115696	0.0115696	-3.36561	-4	-1.04955	NM_018066.3	GPN2
11758930_at	0.0115732	0.0115732	-3.36538	-4	-1.11626	BC065205.1	HEATR1
11750648_x_at	0.0116499	0.0116499	-3.36063	-4	-1.28831	BC036033.1	RPS6KB1
11719745_s_at	0.0116794	0.0116794	-3.3588	-4	-1.21557	NM_199282.2	ARHGAP27
11758203_s_at	0.0116848	0.0116848	-3.35847	-4	-1.34621	AW388301	MID1
11746617_a_at	0.0117129	0.0117129	-3.35674	-4	-1.10011	BC152469.1	CNOT6
11755592_s_at	0.0117283	0.0117283	-3.35579	-4	-1.24115	BC044931.2	DNAJC24
11742854_x_at	0.0117361	0.0117361	-3.35532	-4	-1.29193	BC022781.1	UGDH
11758115_s_at	0.0117394	0.0117394	-3.35511	-4	-1.47953	AI968454	PTBP2
11727848_a_at	0.0117549	0.0117549	-3.35416	-4	-1.28575	CR622889.1	GNA12
11720217_a_at	0.0117627	0.0117627	3.35368	-4	1.26276	NM_018487.2	TMEM176A
11737901_a_at	0.0117875	0.0117875	-3.35217	-4	-1.02019	NM_014168.2	METTL5
11761810_at	0.0118085	0.0118085	3.35088	-4	1.09113	AK293794.1	FUK
11756125_x_at	0.0118169	0.0118169	-3.35038	-4	-1.12593	AB451435.1	NDUFA1
11722762_a_at	0.0118294	0.0118294	3.34961	-4	1.51011	AI620332	GATA2
11721395_a_at	0.0118598	0.0118598	-3.34776	-4	-1.0946	BC110874.1	MUM1
11731139_s_at	0.0118847	0.0118847	-3.34626	-4	-1.60599	BC041384.2	KLHL8
11744407_x_at	0.0119488	0.0119488	-3.34239	-4	-3.01382	AF204231.1	GOLGA8A
11734014_a_at	0.0119587	0.0119587	-3.34179	-4	-1.33027	BC014840.1	SMAD2
11719941_s_at	0.0119801	0.0119801	-3.3405	-4	-1.31484	NM_006052.1	DSCR3
11752756_s_at	0.0119984	0.0119984	3.33941	-4	1.32501	AK292544.1	TBC1D26
11749308_x_at	0.0120244	0.0120244	3.33785	-4	2.79117	BC014311.1	FCHO2
11720799_s_at	0.0120246	0.0120246	-3.33784	-4	-1.10914	NM_016530.2	RAB8B
11752217_a_at	0.0120306	0.0120306	3.33748	-4	1.34001	BC068562.1	PRDM4
11725372_x_at	0.0120369	0.0120369	-3.33711	-4	-3.07402	NM_001025366.1	VEGFA
11722040_a_at	0.0120893	0.0120893	-3.33398	-4	-1.23156	AF257077.1	EIF2B3
11728109_a_at	0.0120896	0.0120896	3.33396	-4	1.01014	NM_021233.2	DNASE2B
11755861_a_at	0.0120952	0.0120952	-3.33363	-4	-1.32222	BX648609.1	LPIN3
11758288_s_at	0.0121142	0.0121142	-3.33251	-4	-1.44096	AW086068	C1orf25
11741666_a_at	0.0121608	0.0121608	3.32974	-4	1.04311	AK301421.1	LAX1
11727034_at	0.0121694	0.0121694	-3.32924	-4	-1.63747	BC009894.2	PAPSS2
11744041_s_at	0.01218	0.01218	-3.32861	-4	-1.95059	BF568786	MGAT4B
11759178_at	0.0121921	0.0121921	-3.3279	-4	-1.79921	AB002390.1	ENTPD4
11758157_s_at	0.0121942	0.0121942	-3.32778	-4	-1.15436	BM968195	COQ10B
11747863_a_at	0.0122177	0.0122177	3.32639	-4	1.15252	AK294734.1	MED15
11758927_at	0.0122212	0.0122212	3.32619	-4	1.51784	DA609711	LANCL2
11726479_a_at	0.0122318	0.0122318	-3.32557	-4	-1.14814	NM_002463.1	MX2
11742280_a_at	0.0122518	0.0122518	3.32439	-4	1.00767	NM_001128931.1	NAF1
11716937_a_at	0.0122543	0.0122543	-3.32424	-4	-1.45984	BC002434.2	NUPR1
11757428_a_at	0.0122879	0.0122879	-3.32228	-4	-1.10235	AA888863	SF3B5
11723573_a_at	0.0122937	0.0122937	3.32194	-4	1.05199	AK300305.1	MORC4
11716655_a_at	0.0122954	0.0122954	-3.32185	-4	-1.40499	BC001769.1	TRAF4
11734483_a_at	0.0123367	0.0123367	3.31943	-4	1.12579	NM_133439.2	TADA2A
11716019_at	0.0123647	0.0123647	-3.31781	-4.01	-1.08609	AF234995.1	RAB31
11760433_a_at	0.0123863	0.0123863	3.31656	-4.01	1.07832	AK296083.1	SLC22A11
11744125_x_at	0.0124003	0.0124003	-3.31575	-4.01	-1.18748	CR610529.1	SCYL1
11754814_a_at	0.012402	0.012402	-3.31565	-4.01	-1.40953	DB314293	NUP93
11715224_s_at	0.0124023	0.0124023	3.31563	-4.01	1.10006		ACOXL
11763441_a_at	0.012429	0.012429	3.31409	-4.01	1.45874	AW135316	WNK4
11730327_s_at	0.0124606	0.0124606	-3.31227	-4.01	-1.9923	NM_015420.6	DCAF13
11726065_a_at	0.0124631	0.0124631	-3.31212	-4.01	-1.55144	NM_199229.1	RPE
11737219_a_at	0.012466	0.012466	-3.31196	-4.01	-2.57153	NM_033667.2	ITGB1
11715425_x_at	0.0124735	0.0124735	-3.31153	-4.01	-1.44728	NM_001110556.1	FLNA
11719173_s_at	0.0124772	0.0124772	-3.31131	-4.01	-1.25357	BT006988.1	PAICS
11751414_a_at	0.0124787	0.0124787	3.31122	-4.01	2.53146	BC038995.2	EHF
11747192_x_at	0.012556	0.012556	3.3068	-4.01	2.2546	AK289885.1	NFIC
11725751_a_at	0.0125921	0.0125921	-3.30474	-4.01	-1.54452	NM_033632.2	FBXW7
11732893_at	0.0125988	0.0125988	3.30436	-4.01	1.05367	NM_001113575.1	CDKL3
11723964_at	0.0126001	0.0126001	-3.30429	-4.01	-1.85402	BC012392.1	AGA
11744029_a_at	0.0126236	0.0126236	-3.30295	-4.01	-1.15917	AK075321.1	BBS4
11728008_x_at	0.0126292	0.0126292	3.30263	-4.01	1.00085	NM_000149.3	FUT3
11757733_s_at	0.0126467	0.0126467	-3.30164	-4.01	-3.62358	BQ632124	XIST
11715870_a_at	0.0126698	0.0126698	-3.30033	-4.01	-1.28921	BC005087.1	UFD1L
11737045_a_at	0.0126725	0.0126725	3.30018	-4.01	2.27117	BC140823.1	PLA2R1
11754375_s_at	0.0127039	0.0127039	-3.29841	-4.01	-2.0513	BX648363.1	SNX10
11721868_a_at	0.0127222	0.0127222	-3.29738	-4.01	-1.05427	NM_015918.3	POP5
11719868_a_at	0.0127308	0.0127308	3.29689	-4.01	1.44867	AF320053.1	MYCN
11725092_s_at	0.0127395	0.0127395	-3.29641	-4.01	-1.06704	BQ686723	RFX5
11737234_s_at	0.0127801	0.0127801	-3.29413	-4.01	-1.53551	NM_004505.2	LOC162632
11732321_a_at	0.0128144	0.0128144	-3.29221	-4.01	-2.1511	BC002795.2	PLAT
11763004_x_at	0.0128411	0.0128411	3.29072	-4.01	1.61601	BC068082.1	NPHP3
11758251_s_at	0.0128616	0.0128616	-3.28958	-4.01	-2.77576	L44538	HOXB3
11716667_a_at	0.0128761	0.0128761	-3.28877	-4.01	-1.16001	NM_005956.3	MTHFD1
11746699_x_at	0.0128917	0.0128917	-3.2879	-4.01	-2.32591	BC092415.1	TAGLN
11740407_at	0.0128957	0.0128957	3.28768	-4.01	1.03192	M81590.1	HTR1B
11739545_s_at	0.0129243	0.0129243	-3.2861	-4.01	-1.15761	BM984829	NEDD1
11727826_a_at	0.0129469	0.0129469	3.28485	-4.01	1.41486	BC004548.2	C2orf56
11755831_a_at	0.0130175	0.0130175	3.28096	-4.01	1.14644	BX648851.1	WDR63
11744509_a_at	0.0130246	0.0130246	-3.28057	-4.01	-2.02378	AF091071.1	RER1
11741157_a_at	0.0130291	0.0130291	3.28032	-4.01	1.11506	BC108714.1	C6orf150
11752630_x_at	0.0130432	0.0130432	-3.27955	-4.01	-1.54593	AK297520.1	RBM39
200098_PM_s_at	0.0130552	0.0130552	-3.27889	-4.01	-1.04536	T33068	ANAPC5
11726334_s_at	0.0130557	0.0130557	-3.27887	-4.01	-1.4031	BM976142	CRLS1
11731383_a_at	0.0130621	0.0130621	3.27851	-4.01	1.1834	AK290877.1	DFFB
11721116_x_at	0.0130785	0.0130785	-3.27762	-4.01	-1.5012	NM_021928.3	SPCS3
11738278_x_at	0.0130923	0.0130923	3.27686	-4.01	1.43727	NM_130390.2	TRIM34
11758468_s_at	0.0131031	0.0131031	3.27628	-4.01	1.48701	AA873869	TSHZ2
11726730_a_at	0.013135	0.013135	3.27454	-4.01	2.23031	BC002558.2	KDM4A
11721889_a_at	0.0131389	0.0131389	-3.27433	-4.01	-1.7155	NM_001136180.1	HSBP1L1
11718736_a_at	0.013175	0.013175	3.27237	-4.01	1.51031	AK304196.1	PCMTD1
11744488_a_at	0.0131797	0.0131797	-3.27211	-4.01	-1.53251	AF241787.1	ACOT9
11758435_s_at	0.013184	0.013184	-3.27188	-4.01	-1.03255	AU155232	OGFOD1
11719731_at	0.0131888	0.0131888	-3.27162	-4.01	-1.06838	NM_020375.2	C12orf5
11728985_s_at	0.0131941	0.0131941	-3.27133	-4.01	-2.00061	NM_015440.3	MTHFD1L
11756757_x_at	0.0132181	0.0132181	-3.27003	-4.01	-1.14082	BX329935	SDR39U1
11717317_at	0.013238	0.013238	-3.26896	-4.01	-2.13302	AY513610.1	AGPAT6
11739864_x_at	0.0132384	0.0132384	-3.26894	-4.01	-1.25417	NM_003594.3	TTF2
11717557_s_at	0.013242	0.013242	-3.26874	-4.01	-1.45968	NM_001099415.1	POM121
11728669_a_at	0.0132476	0.0132476	-3.26844	-4.01	-1.73336	NM_003344.2	UBE2H
11729808_a_at	0.013278	0.013278	3.26681	-4.02	1.46165	AI936976	KIAA0562
11726291_a_at	0.0133444	0.0133444	3.26325	-4.02	1.37416	NM_001031692.1	LRRC17
11743398_s_at	0.0133548	0.0133548	-3.26269	-4.02	-1.92259	CR610017.1	STARD3NL
11759425_at	0.0133629	0.0133629	-3.26226	-4.02	-1.13955	CR456853.1	FAM127A
11743499_a_at	0.0133975	0.0133975	-3.26041	-4.02	-1.05838	DR005787	PSMG4
11734659_a_at	0.0134324	0.0134324	-3.25855	-4.02	-4.18074	NM_005252.2	FOS
11732325_at	0.0134428	0.0134428	-3.258	-4.02	-1.616	NM_018651.2	ZNF167
11761506_at	0.0134723	0.0134723	3.25644	-4.02	1.47327	AK300974.1	ME3
11721744_a_at	0.0134725	0.0134725	-3.25643	-4.02	-1.58784	NM_007361.3	NID2
11719590_a_at	0.0134782	0.0134782	-3.25612	-4.02	-1.46752	NM_014884.3	SUGP2
11743306_at	0.0135059	0.0135059	-3.25466	-4.02	-2.53062	AK172734.1	FHDC1
11740940_at	0.0135248	0.0135248	3.25366	-4.02	1.09855	NM_001105574.1	HMX3
11723244_at	0.0135735	0.0135735	3.2511	-4.02	1.20521	BU623650	CDK6
11715524_a_at	0.0135893	0.0135893	-3.25027	-4.02	-1.67821	NM_021149.2	COTL1
11715791_at	0.0135933	0.0135933	-3.25006	-4.02	-1.04676	NM_001070.4	TUBG1
11723116_a_at	0.0136057	0.0136057	-3.24941	-4.02	-1.36562	NM_057178.3	RFFL
11756929_a_at	0.0136206	0.0136206	-3.24863	-4.02	-1.18628	BC009188.2	CXXC1
11717866_s_at	0.0136475	0.0136475	-3.24723	-4.02	-1.50321	BC071768.1	PSME4
11756504_s_at	0.0136608	0.0136608	-3.24653	-4.02	-2.09594	CR749395.1	LOC100509231
11723464_s_at	0.0136694	0.0136694	-3.24608	-4.02	-1.21738	AW969146	CELF2
11746971_s_at	0.0137178	0.0137178	3.24356	-4.02	1.33567	U59431.1	NPY6R
11744826_x_at	0.0137367	0.0137367	-3.24259	-4.02	-1.14365	AF420248.1	WBSCR22
11763433_at	0.0137635	0.0137635	3.2412	-4.02	1.23748	CA444932	TTC39A
11759622_s_at	0.0137986	0.0137986	-3.23938	-4.02	-1.58468	BX648405.1	DDX21
11745190_a_at	0.0138126	0.0138126	-3.23866	-4.02	-1.23292	AK299129.1	FUS
11730744_x_at	0.0138134	0.0138134	-3.23862	-4.02	-1.23187	NM_024595.2	AKIRIN1
11737539_a_at	0.0138189	0.0138189	3.23833	-4.02	1.03313	NM_001135770.1	PVR
11726714_a_at	0.0138365	0.0138365	3.23743	-4.02	1.22588	CA420001	DDX59
11716052_s_at	0.0138815	0.0138815	-3.23512	-4.02	-2.71204	NM_002293.3	LAMC1
11716809_a_at	0.0139187	0.0139187	-3.23321	-4.02	-1.66903	NM_001078645.1	CDC16
11724677_at	0.0139321	0.0139321	-3.23253	-4.02	-1.23942	BC108284.1	TRMT5
11741434_s_at	0.0139356	0.0139356	-3.23235	-4.02	-1.50937	NM_178584.1	41162
11724425_s_at	0.0139385	0.0139385	-3.2322	-4.02	-1.10494	NM_015475.3	FAM98A
11756604_a_at	0.0140179	0.0140179	-3.22816	-4.02	-1.8529	BC098138.1	PCDHB2
11755306_x_at	0.0140425	0.0140425	-3.22691	-4.02	-1.34659	BC000330.2	ZNF410
11752436_x_at	0.0140749	0.0140749	3.22528	-4.02	1.17097	AK301075.1	MAP9
11722848_a_at	0.014083	0.014083	-3.22486	-4.02	-1.2459	L14778.1	PPP3CA
11751218_a_at	0.0141194	0.0141194	3.22303	-4.02	1.27228	AK294652.1	CA10
11753840_x_at	0.0141301	0.0141301	-3.22249	-4.02	-1.37551	CR456751.1	SNRPF
11733613_at	0.0141335	0.0141335	3.22232	-4.02	1.02247	BC011764.2	TCOF1
11746033_a_at	0.0141696	0.0141696	3.22051	-4.02	2.9286	CR744075	SFSWAP
11737303_a_at	0.0141711	0.0141711	-3.22043	-4.02	-1.00964	BC017053.1	ACOX3
11726718_a_at	0.0141726	0.0141726	-3.22035	-4.02	-1.01679	BC007793.2	GEMIN7
11745915_x_at	0.0141832	0.0141832	3.21982	-4.02	3.09295	AK123221.1	GOLGA8A
11720928_at	0.0142049	0.0142049	-3.21874	-4.02	-1.02614	NM_003132.2	SRM
11741725_a_at	0.0142074	0.0142074	-3.21861	-4.02	-1.62494	NM_001145444.1	SFRS15
11716802_a_at	0.0142147	0.0142147	-3.21825	-4.03	-1.76521	BC020956.1	SETD5
11731808_at	0.0143113	0.0143113	3.21343	-4.03	1.07894	NM_000069.2	CACNA1S
11739944_x_at	0.0143176	0.0143176	-3.21312	-4.03	-1.23664	CA416083	NBPF8
11720347_s_at	0.0143192	0.0143192	-3.21304	-4.03	-1.4765	NM_024835.2	GGNBP2
11744949_a_at	0.0143354	0.0143354	-3.21224	-4.03	-1.02138	AK303152.1	RDBP
11731671_at	0.0143583	0.0143583	-3.21111	-4.03	-1.07172	NM_173794.3	FUNDC1
11751709_a_at	0.0143756	0.0143756	3.21025	-4.03	1.17114	AK300481.1	GNA15
11753152_x_at	0.0144017	0.0144017	-3.20896	-4.03	-1.10804	AK297387.1	CFLAR
11760225_at	0.0144786	0.0144786	-3.20518	-4.03	-1.24518	BC039296.1	PLK1S1
11758036_s_at	0.0145296	0.0145296	-3.20268	-4.03	-1.41272	AI955817	TDG
11758444_s_at	0.0145483	0.0145483	-3.20177	-4.03	-1.73411	AW204203	DHTKD1
11754192_s_at	0.0145576	0.0145576	-3.20132	-4.03	-1.33597	CR614713.1	SRSF11
11721250_s_at	0.014578	0.014578	-3.20032	-4.03	-1.88532	NM_017951.2	LOC150776
11731597_a_at	0.0145967	0.0145967	3.19942	-4.03	1.14571	BX410279	ZNF503
11759511_at	0.0146047	0.0146047	-3.19903	-4.03	-1.59599	BQ268701	MOSPD2
11723067_s_at	0.0146051	0.0146051	3.19901	-4.03	1.17294	AK295129.1	FAM21A
11755073_a_at	0.0146688	0.0146688	-3.19592	-4.03	-1.7267	BC051886.1	PRPF39
11715994_x_at	0.0146864	0.0146864	-3.19507	-4.03	-1.98478	NM_002166.4	ID2
11718559_at	0.0146886	0.0146886	-3.19497	-4.03	-1.02814	NM_080616.3	C20orf112
11725262_a_at	0.0146993	0.0146993	-3.19445	-4.03	-1.02166	NM_018051.4	WDR60
11719160_at	0.0147037	0.0147037	-3.19423	-4.03	-1.12381	NM_213589.1	RAPH1
11757769_s_at	0.0147085	0.0147085	-3.194	-4.03	-1.9201	AA478033	VCL
11724034_at	0.0147212	0.0147212	3.19339	-4.03	1.2049	CA312429	CD2AP
11724228_at	0.0147234	0.0147234	-3.19329	-4.03	-1.19519	BC080620.1	RBMS1
11715471_a_at	0.0147351	0.0147351	3.19272	-4.03	1.33819	BG474541	SRPR
11722148_a_at	0.0147466	0.0147466	-3.19217	-4.03	-2.37694	NM_022828.2	YTHDC2
11720893_s_at	0.0147543	0.0147543	-3.1918	-4.03	-1.68573	NM_005633.3	SOS1
11755347_x_at	0.0147755	0.0147755	-3.19078	-4.03	-1.18753	AL512710.1	SAR1B
11754953_a_at	0.0147757	0.0147757	-3.19077	-4.03	-1.06294	BC004870.2	C1orf198
11751716_a_at	0.0148067	0.0148067	-3.18928	-4.03	-1.45526	AK301050.1	RBM18
11723147_a_at	0.0148202	0.0148202	-3.18864	-4.03	-1.48979	NM_014903.4	NAV3
11757928_s_at	0.0148439	0.0148439	-3.18751	-4.03	-1.5119	AI609358	TMEM178
11757274_s_at	0.0148439	0.0148439	-3.18751	-4.03	-2.28376	BQ187851	ARGLU1
11749400_a_at	0.0148496	0.0148496	-3.18723	-4.03	-1.12653	AK297422.1	TRAPPC4
11754992_a_at	0.014879	0.014879	-3.18583	-4.03	-1.82316	BE535223	CHD1
11733938_x_at	0.0148895	0.0148895	-3.18533	-4.03	-1.23271	NM_007260.2	LYPLA2
11720845_a_at	0.0149054	0.0149054	-3.18458	-4.03	-1.2505	NM_020404.2	CD248
11716223_a_at	0.0149167	0.0149167	-3.18404	-4.03	-1.08487	NM_014302.3	SEC61G
11758451_s_at	0.0149476	0.0149476	-3.18258	-4.03	-1.05676	BM511702	VCP
11752502_s_at	0.01497	0.01497	-3.18151	-4.03	-1.11541	AK297365.1	ALDH7A1
11751700_a_at	0.0150158	0.0150158	3.17935	-4.03	1.00964	AK294780.1	KCNK2
11744146_x_at	0.0150346	0.0150346	-3.17847	-4.03	-1.27999	AL540983	RBM3
11719364_a_at	0.0150406	0.0150406	-3.17818	-4.03	-1.10006	BC018736.1	SPATS2L
11718260_at	0.0150651	0.0150651	-3.17703	-4.03	-1.29317	NM_017617.3	NOTCH1
11722127_a_at	0.0150699	0.0150699	3.1768	-4.03	1.37873	NM_178860.4	SEZ6
11718705_at	0.0151524	0.0151524	-3.17294	-4.03	-1.82535	NM_000875.3	IGF1R
11726331_a_at	0.0151547	0.0151547	-3.17283	-4.03	-1.12626	NM_014812.2	CEP170
11736626_a_at	0.0151774	0.0151774	3.17177	-4.03	1.14612	L34081.1	BAAT
11756561_a_at	0.0152091	0.0152091	-3.1703	-4.03	-1.25432	AF116602.1	MED20
11717648_x_at	0.0152104	0.0152104	-3.17023	-4.03	-1.0069	CR609239.1	C10orf119
11758043_s_at	0.015216	0.015216	-3.16997	-4.04	-1.86681	BX392943	IER2
11745201_a_at	0.0152448	0.0152448	-3.16864	-4.04	-1.64064	AK302882.1	SETD3
11732247_s_at	0.0152639	0.0152639	-3.16775	-4.04	-1.30064	NM_031314.2	HNRNPC
11733901_a_at	0.0152765	0.0152765	-3.16717	-4.04	-1.23965	BF307264	UQCRQ
11755851_a_at	0.0153058	0.0153058	-3.16581	-4.04	-1.12731	BC096758.1	UBR4
11749485_x_at	0.0153102	0.0153102	-3.16561	-4.04	-1.56437	AK293944.1	SEC23A
11758707_s_at	0.0153363	0.0153363	-3.16441	-4.04	-1.51599	DB526316	C5orf25
11752942_s_at	0.0154624	0.0154624	3.15862	-4.04	1.37788	U06936.1	DBP
11757791_s_at	0.0156141	0.0156141	-3.15172	-4.04	-1.3522	AI767768	DUSP3
11751442_s_at	0.0156354	0.0156354	3.15075	-4.04	1.36386	AK294524.1	SLC25A44
11721398_a_at	0.0156428	0.0156428	-3.15042	-4.04	-1.43759	AF509504.1	DOT1L
11757977_s_at	0.0156864	0.0156864	-3.14845	-4.04	-1.09298	BF061743	SLC12A7
11749197_a_at	0.0156892	0.0156892	3.14833	-4.04	1.37984	AK301256.1	NPAT
11716859_a_at	0.0157825	0.0157825	-3.14414	-4.04	-1.24208	NM_000126.3	ETFA
11720341_at	0.0157845	0.0157845	3.14405	-4.04	1.14459	AF261134.1	NDUFA13
11744219_at	0.0157856	0.0157856	-3.144	-4.04	-1.23587	BE874862	G0S2
11718882_x_at	0.015793	0.015793	-3.14367	-4.04	-1.24778	NM_006503.2	PSMC4
11761704_at	0.0159056	0.0159056	3.13866	-4.04	1.16785	AK295891.1	MTMR14
11757914_a_at	0.0159108	0.0159108	3.13843	-4.04	2.09758	AW002855	C16orf88
11719624_a_at	0.0159497	0.0159497	-3.1367	-4.04	-1.16773	NM_014798.1	PLEKHM1
11729697_at	0.0159744	0.0159744	-3.13562	-4.04	-1.35253	AK096292.1	C2orf69
11733816_a_at	0.0159764	0.0159764	-3.13552	-4.04	-1.4477	BE274422	RPL22L1
11761109_at	0.0159765	0.0159765	3.13552	-4.04	1.09007	AK299159.1	FIBP
11735454_s_at	0.0159856	0.0159856	-3.13512	-4.04	-1.4844	NM_003194.3	TBP
11754567_a_at	0.0159962	0.0159962	-3.13465	-4.04	-1.16767	BX647073.1	FBXL12
11755415_a_at	0.0160004	0.0160004	-3.13447	-4.04	-1.1464	CF272344	EIF2B4
11716683_x_at	0.0160022	0.0160022	-3.13439	-4.04	-2.33172	NM_018375.3	SLC39A9
11756532_a_at	0.0160228	0.0160228	-3.13348	-4.04	-1.00323	BC030263.1	PIK3CD
11716872_a_at	0.0160787	0.0160787	-3.13103	-4.04	-1.56418	NM_004036.3	ADCY3
11718894_a_at	0.0160902	0.0160902	3.13052	-4.04	1.6311	BE504689	RFC1
11748597_s_at	0.0160948	0.0160948	-3.13032	-4.04	-1.93182	AK303559.1	BCLAF1
11719587_a_at	0.0161017	0.0161017	-3.13002	-4.04	-1.17445	NM_033386.2	MICALL1
11757867_s_at	0.0161105	0.0161105	-3.12963	-4.04	-1.13286	W59994	BZW1
11747986_a_at	0.0161414	0.0161414	-3.12828	-4.04	-1.51228	AK296949.1	SS18
11720597_s_at	0.0161507	0.0161507	-3.12787	-4.04	-1.33525	NM_030809.1	CSRNP2
11717958_s_at	0.0161702	0.0161702	-3.12703	-4.04	-1.05614	DB370248	PATL1
11740529_s_at	0.0161968	0.0161968	-3.12587	-4.04	-1.21406	NM_001111112.1	UBE2K
11737052_x_at	0.0162159	0.0162159	-3.12504	-4.04	-1.55655	NM_001080955.1	PLAGL1
11752712_a_at	0.0162301	0.0162301	3.12442	-4.04	1.80812	BC045834.1	C14orf145
11723633_s_at	0.0162338	0.0162338	-3.12425	-4.04	-1.83554	NM_024496.2	C14orf4
11758558_s_at	0.0162601	0.0162601	-3.12311	-4.04	-2.86211	AW583246	ATP2A2
11722552_x_at	0.0162755	0.0162755	-3.12245	-4.04	-1.05024	NM_001001132.1	ITSN1
11747448_x_at	0.0162757	0.0162757	-3.12244	-4.04	-1.6124	AK299417.1	BTN3A2
11716823_s_at	0.0162842	0.0162842	-3.12208	-4.05	-1.74697	BC001953.1	BDH2
11755876_a_at	0.0162864	0.0162864	-3.12198	-4.05	-1.31233	Y12395.1	IFRD2
11732267_s_at	0.0162879	0.0162879	-3.12191	-4.05	-1.07656	AK292250.1	SNX6
11728378_a_at	0.0162921	0.0162921	-3.12173	-4.05	-1.36471	NM_152991.1	EED
11746510_x_at	0.0163076	0.0163076	-3.12106	-4.05	-1.02785	AY359879.1	PSMD6
11725945_x_at	0.0163105	0.0163105	3.12094	-4.05	1.15952	NM_022164.2	TINAGL1
11748792_a_at	0.0163454	0.0163454	3.11943	-4.05	1.01766	AK297693.1	GFRA3
200069_PM_at	0.0163685	0.0163685	-3.11844	-4.05	-1.56237	AI656011	SART3
11725393_s_at	0.0163863	0.0163863	-3.11767	-4.05	-1.16257	AF251062.1	MAK16
11755906_a_at	0.0163937	0.0163937	-3.11735	-4.05	-1.30525	AJ420590.1	FAM135A
11761196_x_at	0.016394	0.016394	3.11734	-4.05	1.1838	AK289787.1	SPNS1
11755538_s_at	0.0164378	0.0164378	-3.11546	-4.05	-1.5175	AK022794.1	RPAP1
11754918_s_at	0.0164395	0.0164395	-3.11539	-4.05	-1.358	AK095492.1	HMGCS1
11738809_s_at	0.016497	0.016497	-3.11293	-4.05	-1.56474	NM_002376.5	MARK3
11754330_a_at	0.0165016	0.0165016	-3.11273	-4.05	-1.05453	AL576336	IRF2
11734946_a_at	0.0165494	0.0165494	-3.1107	-4.05	-1.01012	NM_001037144.4	CNTROB
11732397_a_at	0.0165711	0.0165711	-3.10977	-4.05	-1.08809	NM_020800.1	IFT80
11719454_a_at	0.0166002	0.0166002	3.10854	-4.05	1.35039	BQ186052	BBS1
11748560_a_at	0.0166627	0.0166627	-3.1059	-4.05	-1.07395	AK293918.1	PAFAH1B1
11746279_a_at	0.0166661	0.0166661	-3.10575	-4.05	-1.29482	AK299729.1	TAX1BP1
11723771_a_at	0.0166669	0.0166669	-3.10572	-4.05	-1.48439	BC009107.1	MASTL
11753026_a_at	0.016703	0.016703	3.1042	-4.05	1.00205	AF166329.1	PRLR
11738727_at	0.0167054	0.0167054	3.1041	-4.05	1.065	BC136929.1	OR6M1
11749473_a_at	0.0167144	0.0167144	-3.10372	-4.05	-1.26966	BC040949.1	MEF2D
11757462_a_at	0.0167384	0.0167384	-3.10271	-4.05	-1.22824	CB243112	OSGEP
11718764_at	0.0167814	0.0167814	-3.1009	-4.05	-1.18239	NM_001862.2	COX5B
11719078_a_at	0.0167933	0.0167933	-3.1004	-4.05	-1.27244	BC047026.1	AAGAB
11736654_at	0.0168166	0.0168166	3.09943	-4.05	1.21268	BC101635.1	NKX6-2
11730436_x_at	0.0168197	0.0168197	3.0993	-4.05	1.20283	NM_024116.2	TAF1D
11722910_s_at	0.016825	0.016825	-3.09908	-4.05	-1.2767	NM_024514.4	CYP2R1
11726047_a_at	0.0168287	0.0168287	3.09893	-4.05	1.0231	AW628946	ASXL2
11739433_s_at	0.0168341	0.0168341	-3.0987	-4.05	-1.57291	AB023173.1	ATP11B
11753124_a_at	0.0168703	0.0168703	3.09719	-4.05	1.11091	AK302308.1	ENDOU
11764058_at	0.0168885	0.0168885	-3.09643	-4.05	-2.11523	DB516866	PRNP
11721314_at	0.0169131	0.0169131	-3.09541	-4.05	-1.90099	NM_020728.2	ESYT2
11734777_a_at	0.0169561	0.0169561	3.09362	-4.05	1.05349	AF087857.1	PCTP
11725075_a_at	0.0169709	0.0169709	-3.09301	-4.05	-1.16076	NM_032581.3	FAM126A
11722276_at	0.0170407	0.0170407	-3.09013	-4.05	-1.75789	BC167155.1	ZBED4
11730370_a_at	0.0170606	0.0170606	-3.0893	-4.05	-1.79442	BM992839	EIF4E3
11744893_a_at	0.0170615	0.0170615	-3.08927	-4.05	-1.27478	CA311341	FAM20A
11746311_a_at	0.017085	0.017085	3.0883	-4.05	1.45081	AK303707.1	ZNF326
11758667_x_at	0.0171119	0.0171119	-3.0872	-4.05	-1.15564	AA100727	YWHAZ
11731392_at	0.0171394	0.0171394	3.08607	-4.05	1.08189	NM_018724.3	IL20
11746662_a_at	0.0171425	0.0171425	3.08594	-4.05	1.51632	AY436643.1	ARMC3
11717971_s_at	0.0171787	0.0171787	-3.08446	-4.05	-1.5542	NM_014864.3	FAM20B
11761390_a_at	0.0171788	0.0171788	-3.08446	-4.05	-2.02349	BC039715.1	ANKRD10
11744454_a_at	0.0171872	0.0171872	3.08412	-4.05	2.08711	AF196186.1	PARD3
11754524_x_at	0.0172287	0.0172287	3.08242	-4.05	2.28625	DB379935	TFPI2
11755045_s_at	0.0172288	0.0172288	-3.08242	-4.05	-1.44027	CX865729	ANKRD13A
11733518_a_at	0.0172313	0.0172313	3.08231	-4.05	1.01749	NM_138317.2	KCNK10
11738449_a_at	0.0172891	0.0172891	3.07996	-4.05	1.16889	BC137310.1	ZFYVE28
11742591_s_at	0.0173451	0.0173451	3.0777	-4.05	1.10963	NM_001004690.1	OR2M1P
11743941_s_at	0.0173644	0.0173644	-3.07692	-4.05	-1.33725	AI767247	KLRAQ1
11746447_a_at	0.0173703	0.0173703	3.07667	-4.05	1.61471	BC026013.2	FAM76B
11719813_s_at	0.0173841	0.0173841	-3.07612	-4.05	-1.46129	BC065033.1	SLC48A1
11755038_s_at	0.0173881	0.0173881	-3.07596	-4.05	-1.33135	AK125893.1	SREK1
11737845_x_at	0.0173983	0.0173983	-3.07554	-4.05	-1.13793	NM_203305.2	FAM102A
11733888_a_at	0.0174228	0.0174228	-3.07456	-4.06	-1.14097	AK055598.1	FBXO42
11720784_a_at	0.0174257	0.0174257	-3.07444	-4.06	-1.29144	AF041474.1	ACTL6A
11763663_x_at	0.0174408	0.0174408	3.07383	-4.06	1.36661	AF124199.1	IGKC
11720551_a_at	0.0174496	0.0174496	-3.07348	-4.06	-1.00941	NM_001039670.1	IFFO1
11718292_s_at	0.0174532	0.0174532	-3.07334	-4.06	-1.45242	NM_033500.2	HK1
11730752_s_at	0.0174686	0.0174686	-3.07272	-4.06	-2.83045	BC068519.1	AGPAT5
11715618_a_at	0.0174691	0.0174691	-3.07269	-4.06	-1.11464	NM_016547.2	SDF4
11755267_x_at	0.0174955	0.0174955	-3.07164	-4.06	-1.07685	BC031287.1	MRPL43
11745723_a_at	0.0175218	0.0175218	-3.07058	-4.06	-2.71195	BX538238.1	MALAT1
11756962_x_at	0.0175241	0.0175241	-3.07049	-4.06	-1.51564	BC013219.1	HDAC6
11731921_at	0.0175318	0.0175318	-3.07018	-4.06	-1.8021	NM_001017967.2	MARVELD3
11729496_at	0.0175387	0.0175387	3.06991	-4.06	2.70144	BC113387.1	FAM133A
11756336_s_at	0.0175552	0.0175552	-3.06925	-4.06	-1.36568	CR614408.1	ZNF23
11717155_a_at	0.0175562	0.0175562	-3.06921	-4.06	-1.20382	AK291105.1	NME1
11720314_s_at	0.017576	0.017576	-3.06842	-4.06	-1.56163	NM_004047.3	ATP6V0B
11723058_a_at	0.0176031	0.0176031	-3.06734	-4.06	-1.89145	Z22936.1	TAP2
11720255_a_at	0.0176074	0.0176074	3.06717	-4.06	1.91962	NM_004574.2	41156
11761747_at	0.0176411	0.0176411	3.06583	-4.06	1.01605	BC014325.1	ZNF527
11735689_a_at	0.0176414	0.0176414	-3.06581	-4.06	-1.34464	NM_016222.2	DDX41
11739927_s_at	0.017661	0.017661	-3.06503	-4.06	-1.62391	NM_130833.2	OPA1
11728640_s_at	0.0176626	0.0176626	-3.06497	-4.06	-1.79885	NM_001428.2	EDARADD
11759878_x_at	0.0176719	0.0176719	3.0646	-4.06	1.36649	BC110907.1	PPP1R12B
11729187_x_at	0.0176814	0.0176814	-3.06422	-4.06	-1.12912	NM_020143.2	PNO1
11759346_a_at	0.0177241	0.0177241	-3.06253	-4.06	-1.27866	CR610618.1	MAML2
11754298_x_at	0.0177261	0.0177261	-3.06245	-4.06	-1.3374	AI884916	CSNK1D
11747255_a_at	0.017733	0.017733	-3.06218	-4.06	-1.43969	AK297817.1	MEIS1
11733697_s_at	0.0177333	0.0177333	3.06217	-4.06	1.27575	NM_139250.1	CTAG1A
11715907_s_at	0.0177336	0.0177336	-3.06216	-4.06	-1.04916	NM_016062.2	FAM96B
11754734_a_at	0.0177496	0.0177496	-3.06153	-4.06	-1.70808	AK127836.1	ATP6V1C2
11741207_a_at	0.0177619	0.0177619	-3.06104	-4.06	-1.04798	BC002372.2	ZNF207
11756961_a_at	0.0177845	0.0177845	-3.06015	-4.06	-1.63613	CR749610.1	HYOU1
11742785_a_at	0.0178526	0.0178526	-3.05747	-4.06	-1.33683	BC137350.1	SETX
11737812_a_at	0.0178888	0.0178888	-3.05605	-4.06	-1.85405	NM_182977.2	NNT
11745243_x_at	0.0179136	0.0179136	-3.05508	-4.06	-1.38249	AL832622.2	NBPF11
11762242_x_at	0.0179498	0.0179498	3.05367	-4.06	1.06092	AK301691.1	PTK6
11730894_a_at	0.0179756	0.0179756	-3.05266	-4.06	-1.43287	AL832458.2	UBA6
11740887_a_at	0.0179876	0.0179876	-3.0522	-4.06	-1.39874	NM_170719.2	C13orf23
11732175_s_at	0.01799	0.01799	-3.0521	-4.06	-1.40879	CA413308	FANCF
11753264_x_at	0.01804	0.01804	-3.05016	-4.06	-1.59442	AK293218.1	C3orf17
11755950_a_at	0.0180433	0.0180433	-3.05003	-4.06	-1.01061	AK098658.1	CCDC71
11716226_a_at	0.0180512	0.0180512	-3.04972	-4.06	-1.90146	BC136763.1	LIMA1
11723753_a_at	0.0180743	0.0180743	-3.04883	-4.06	-1.33797	NM_182491.2	ZFAND2A
11736893_a_at	0.0181429	0.0181429	3.04618	-4.06	1.03024	BC151142.1	C3orf67
11735623_a_at	0.0181476	0.0181476	-3.046	-4.06	-1.32621	NM_148954.2	PSMB9
11717804_a_at	0.0181707	0.0181707	3.04511	-4.06	1.08307	AK290591.1	NTN4
11736255_a_at	0.0181753	0.0181753	-3.04493	-4.06	-1.14732	CA306648	INPP4A
11722273_s_at	0.0181887	0.0181887	-3.04441	-4.06	-1.01228	BC041118.1	KIAA1826
11725123_a_at	0.0181971	0.0181971	-3.04409	-4.06	-1.31394	NM_002690.1	POLB
11719973_a_at	0.0182055	0.0182055	-3.04377	-4.06	-1.42327	NM_005088.2	AKAP17A
11743911_a_at	0.0182064	0.0182064	-3.04373	-4.06	-1.83044	AI537264	PLSCR1
11743510_at	0.018235	0.018235	-3.04263	-4.06	-1.62346	BQ045380	KIAA0776
11725134_a_at	0.0182822	0.0182822	-3.04083	-4.06	-1.55588	AY207007.1	GCOM1
11732004_a_at	0.0182827	0.0182827	3.0408	-4.06	2.637	NM_001012969.2	ADAL
11758700_s_at	0.0182846	0.0182846	-3.04073	-4.06	-1.42771	BF516324	SMC3
11756263_s_at	0.0182919	0.0182919	-3.04045	-4.06	-1.31029	BC013182.1	UBE3B
11724204_s_at	0.0183162	0.0183162	-3.03952	-4.06	-1.51675	NM_006938.2	SNRPD1
11738582_at	0.0183231	0.0183231	3.03926	-4.06	1.31369	BC136638.1	OR8G2
11757190_s_at	0.0183757	0.0183757	-3.03726	-4.06	-1.1438	NR_024320.1	LITAF
11727399_at	0.0183764	0.0183764	3.03723	-4.06	1.03856	NM_001145545.1	C16orf82
11741351_s_at	0.0183912	0.0183912	-3.03667	-4.06	-1.29597	NM_001157.2	ANXA11
11733533_at	0.0183923	0.0183923	3.03663	-4.06	1.03151	NM_173483.3	CYP4F22
11723781_at	0.018439	0.018439	-3.03485	-4.06	-1.72203	AY544121.1	AGPS
11741646_s_at	0.0184437	0.0184437	3.03467	-4.06	1.29156	AK300338.1	ATXN7L1
11740135_s_at	0.0184763	0.0184763	-3.03344	-4.06	-1.44067	NM_018218.2	USP40
11760649_a_at	0.018489	0.018489	3.03296	-4.06	1.05704	AK304005.1	MKNK1
11728738_x_at	0.0185189	0.0185189	-3.03183	-4.06	-1.31394	BU616751	TBC1D20
11720921_s_at	0.0185474	0.0185474	-3.03076	-4.06	-1.46038	NM_001607.3	ACAA1
11763168_s_at	0.0185735	0.0185735	-3.02977	-4.06	-1.70522	BC117379.1	ALG13
11744776_a_at	0.0185769	0.0185769	-3.02964	-4.06	-2.89336	CR541907.1	NNMT
11716256_x_at	0.0186452	0.0186452	3.02708	-4.07	1.08954	BU617914	ECE1
11715467_s_at	0.0187186	0.0187186	-3.02433	-4.07	-1.14542	NM_001175.4	ARHGDIB
11719155_a_at	0.0187214	0.0187214	-3.02423	-4.07	-1.80289	NM_018370.2	DRAM1
11748661_a_at	0.0187393	0.0187393	3.02356	-4.07	1.00924	AK301550.1	KCNJ11
11719100_at	0.018755	0.018755	-3.02297	-4.07	-1.35824	BC032112.2	ITFG3
11755205_a_at	0.0187582	0.0187582	3.02286	-4.07	1.04403	BX648623.1	HSPH1
11722851_at	0.0187963	0.0187963	3.02144	-4.07	1.32191	U54711	BIRC3
11739075_a_at	0.0188083	0.0188083	3.02099	-4.07	1.27035	U08853.1	NFE2L1
11756465_s_at	0.0188268	0.0188268	-3.02031	-4.07	-1.45034	AK311312.1	RND3
11741420_a_at	0.0188449	0.0188449	3.01964	-4.07	1.22106	NM_006794.2	GPR75
11757786_s_at	0.0188483	0.0188483	-3.01951	-4.07	-1.27494	DB357403	EXOC5
11727750_a_at	0.0188582	0.0188582	3.01914	-4.07	1.13316	U93553.1	NR5A2
11718010_at	0.0188752	0.0188752	-3.01851	-4.07	-1.1371	NM_024698.4	SLC25A22
11739660_x_at	0.0188826	0.0188826	-3.01824	-4.07	-1.15728	NM_001077447.1	PPCS
11722921_a_at	0.0188986	0.0188986	3.01765	-4.07	1.08696	NM_138401.2	FAM125A
11736705_x_at	0.0189276	0.0189276	-3.01658	-4.07	-1.42649	AF534402.1	HPS5
11727025_a_at	0.0189286	0.0189286	-3.01654	-4.07	-1.04531	DQ458779.1	FLAD1
11736778_a_at	0.0189677	0.0189677	3.0151	-4.07	1.14827	AF195820.1	TCL6
11744628_x_at	0.0189926	0.0189926	3.01418	-4.07	1.4555	BX352537	ZCCHC7
11736533_s_at	0.0189941	0.0189941	-3.01413	-4.07	-1.58965	BU615714	LRRFIP1
11722459_a_at	0.0189963	0.0189963	-3.01405	-4.07	-1.31933	NM_024671.3	ZNF768
11727406_a_at	0.0189967	0.0189967	-3.01403	-4.07	-1.66275	NM_000459.3	TEK
11729207_s_at	0.0190231	0.0190231	3.01307	-4.07	1.63614	AK289854.1	PTPN11
11757656_x_at	0.0190481	0.0190481	-3.01215	-4.07	-1.05794	CA418552	RPAIN
11756400_a_at	0.0190548	0.0190548	-3.0119	-4.07	-1.31398	CR602964.1	QDPR
11763081_a_at	0.0191242	0.0191242	3.00936	-4.07	1.21954	AB091376.1	ZNF578
11730964_a_at	0.0191245	0.0191245	-3.00935	-4.07	-1.75414	BC012062.1	DAZAP1
11753902_a_at	0.0191688	0.0191688	-3.00774	-4.07	-1.21512	DQ431186.1	ACTN4
11732277_a_at	0.0191725	0.0191725	-3.0076	-4.07	-1.7307	BF572150	FOXP1
11735984_at	0.0191782	0.0191782	3.0074	-4.07	1.05363	NM_012367.1	OR2B6
11727165_a_at	0.0191877	0.0191877	3.00705	-4.07	2.10367	NM_033395.1	KIAA1731
11754326_a_at	0.0192033	0.0192033	-3.00649	-4.07	-1.16755	AB011125.2	GPATCH8
11744535_s_at	0.0192172	0.0192172	-3.00598	-4.07	-1.34638	BC093065.1	TCEB1
11722421_at	0.0192343	0.0192343	-3.00536	-4.07	-1.302	NM_022484.4	TMEM168
11758467_s_at	0.0192553	0.0192553	-3.0046	-4.07	-1.14737	DB379767	C7orf28B
11739989_a_at	0.0192696	0.0192696	-3.00408	-4.07	-1.185	BX640805.1	CPPED1
11725909_a_at	0.0192721	0.0192721	3.00399	-4.07	1.05603	NM_004918.2	TCL1B
11738551_a_at	0.0193079	0.0193079	-3.0027	-4.07	-1.60998	NM_001002857.1	ANXA2
11754463_a_at	0.0193597	0.0193597	-3.00083	-4.07	-1.77205	AL117399.1	SNRNP70
11744764_s_at	0.0193792	0.0193792	-3.00012	-4.07	-1.28399	AF330040.1	WHSC1
11728140_at	0.0193845	0.0193845	2.99993	-4.07	1.13014	AY358775.1	SHISA2
11756308_a_at	0.0194001	0.0194001	-2.99937	-4.07	-1.34202	AL567314	FAM50A
11756382_a_at	0.0194424	0.0194424	-2.99785	-4.07	-1.18767	BC045638.1	SUPT7L
11730212_a_at	0.0194688	0.0194688	-2.99691	-4.07	-1.36558	BC050641.2	MRPS7
11723275_at	0.0194702	0.0194702	2.99686	-4.07	1.16092	BC035920.1	MAPK8IP1
11716945_s_at	0.0194754	0.0194754	-2.99668	-4.07	-1.39661	NM_002822.3	TWF1
11727856_s_at	0.019493	0.019493	-2.99605	-4.07	-1.18038	NM_007172.3	NUP50
11720891_a_at	0.0195061	0.0195061	-2.99558	-4.07	-1.31856	NM_006676.6	USP20
11730338_a_at	0.0195066	0.0195066	-2.99556	-4.07	-1.74056	NM_005585.3	SMAD6
11763385_x_at	0.0195091	0.0195091	-2.99547	-4.07	-1.54477	AK021904.1	RPL7L1
11744734_a_at	0.0195158	0.0195158	2.99523	-4.07	1.11233	BC063531.1	SIN3B
11741838_a_at	0.0195161	0.0195161	2.99522	-4.07	1.25258	AF525737.1	NPB
11748497_s_at	0.0195392	0.0195392	-2.99439	-4.07	-1.56701	M81637.1	GCA
11724038_a_at	0.0195598	0.0195598	2.99366	-4.07	1.23233	BC013734.1	PTGS2
11735416_x_at	0.0195604	0.0195604	-2.99364	-4.07	-1.64506	AF395749.1	DCLRE1C
11721734_s_at	0.0195758	0.0195758	-2.99309	-4.07	-1.32255	NM_000161.2	GCH1
11743466_at	0.0196011	0.0196011	-2.99219	-4.07	-1.74937	AL523746	MPHOSPH6
11739768_a_at	0.019603	0.019603	-2.99212	-4.07	-1.56649	AK001335.1	PTPRE
11756109_s_at	0.0196152	0.0196152	-2.99169	-4.07	-2.40618	AK075051.1	MGAT2
11719500_s_at	0.0196605	0.0196605	-2.99008	-4.07	-1.44267	NM_017411.3	SMN1
11755613_a_at	0.0196697	0.0196697	-2.98976	-4.07	-1.38006	AK225216.1	FERMT1
11758647_s_at	0.0196853	0.0196853	-2.98921	-4.07	-1.22267	AA173993	KIAA0528
11731563_a_at	0.0197741	0.0197741	-2.98607	-4.07	-1.31838	NM_015004.3	EXOSC7
11723482_s_at	0.0197877	0.0197877	-2.98559	-4.07	-2.03234	M77142.1	TIA1
11762370_x_at	0.019797	0.019797	2.98526	-4.07	1.11345	L03427.1	BNC1
11744673_a_at	0.0198289	0.0198289	2.98414	-4.07	2.30152	U36501.1	SP100
11718738_a_at	0.0198431	0.0198431	-2.98364	-4.08	-1.68895	NM_003033.3	ST3GAL1
11758291_s_at	0.0198578	0.0198578	-2.98313	-4.08	-1.1133	BF701142	MRPS10
11739447_a_at	0.0198644	0.0198644	2.9829	-4.08	1.07171	AK315820.1	PAK7
11759463_at	0.0199248	0.0199248	2.98078	-4.08	1.09474	NM_025003.3	ADAMTS20
11743633_a_at	0.0199448	0.0199448	-2.98008	-4.08	-1.15529	CA433117	STX2
11727435_a_at	0.0199483	0.0199483	2.97996	-4.08	1.55818	AF038437.1	AIPL1
11730541_x_at	0.0199612	0.0199612	-2.97951	-4.08	-1.3378	NM_005681.2	TAF1A
11725670_s_at	0.0199666	0.0199666	-2.97932	-4.08	-1.08228	NM_006391.2	IPO7
11748364_a_at	0.0199859	0.0199859	2.97865	-4.08	1.25402	AK294720.1	ANK2
11728968_a_at	0.0199996	0.0199996	-2.97817	-4.08	-1.4436	NM_015423.2	AASDHPPT
11743218_s_at	0.020024	0.020024	2.97733	-4.08	1.20028	NM_024518.1	RAET1K
11757697_s_at	0.0200779	0.0200779	-2.97545	-4.08	-1.00382	CA868413	FAM96A
11724414_a_at	0.0200782	0.0200782	-2.97544	-4.08	-1.42468	NM_021998.4	ZNF711
11717748_x_at	0.0200876	0.0200876	-2.97512	-4.08	-1.02443	AB034206.1	MCTS1
11761245_x_at	0.0200992	0.0200992	2.97472	-4.08	1.17081	AK295632.1	CHRD
11731532_at	0.0201171	0.0201171	-2.9741	-4.08	-1.33458	NM_018109.3	MTPAP
11734993_at	0.0201297	0.0201297	-2.97366	-4.08	-1.31879	NM_003036.3	SKI
11725224_a_at	0.0201375	0.0201375	-2.97339	-4.08	-1.33435	NM_006299.3	ZNF193
11751136_a_at	0.0201427	0.0201427	2.97321	-4.08	2.20568	AK302075.1	CCDC30
11728572_s_at	0.0201587	0.0201587	-2.97266	-4.08	-1.26339	NM_207293.1	MBNL1
11719106_a_at	0.020192	0.020192	-2.97151	-4.08	-1.29581	NM_133171.3	ELMO2
11758584_s_at	0.0202183	0.0202183	-2.97061	-4.08	-1.30579	N34305	STYX
11757069_s_at	0.0202222	0.0202222	2.97047	-4.08	2.17271	BG401654	LLPH
11716388_a_at	0.0202322	0.0202322	2.97013	-4.08	1.35722	AW976211	BAZ1B
11720621_s_at	0.0202894	0.0202894	-2.96816	-4.08	-1.38896	NM_001096.2	ACLY
11739276_at	0.0203174	0.0203174	2.96721	-4.08	1.11167	AF248634.1	SDC3
11719327_a_at	0.0203192	0.0203192	-2.96714	-4.08	-1.00047	NM_001135101.1	CRELD2
11724822_a_at	0.0203233	0.0203233	2.96701	-4.08	2.41022	CR744485	CWF19L2
11757722_s_at	0.0203244	0.0203244	-2.96697	-4.08	-1.31812	BF590635	41160
11724793_s_at	0.0203362	0.0203362	-2.96656	-4.08	-1.26839	NM_024419.3	PGS1
11758151_s_at	0.0203402	0.0203402	-2.96643	-4.08	-1.00346	BG121848	RNASEH2A
11752439_s_at	0.0203485	0.0203485	-2.96614	-4.08	-1.44525	AY359091.1	MIA3
11727971_at	0.0203642	0.0203642	-2.96561	-4.08	-1.28102	NM_021908.2	ST7
11746136_a_at	0.020383	0.020383	-2.96496	-4.08	-1.84749	AK300360.1	LTV1
11721882_s_at	0.0203862	0.0203862	-2.96485	-4.08	-1.18212	NM_006322.4	TUBGCP3
11732260_a_at	0.0203906	0.0203906	-2.96471	-4.08	-1.65344	AB045732.1	TOPORS
11728643_s_at	0.0204285	0.0204285	-2.96341	-4.08	-1.64086	AF006083.1	ACTR3
11727370_at	0.0204365	0.0204365	-2.96314	-4.08	-1.12902	NM_004622.2	TSN
11748371_a_at	0.0204466	0.0204466	-2.9628	-4.08	-1.19712	AF183412.1	CYP20A1
11723248_at	0.0204482	0.0204482	-2.96274	-4.08	-1.77306	NM_017768.3	LRRC40
11743778_a_at	0.0204995	0.0204995	-2.961	-4.08	-1.44432	AI934999	HERC2
11720497_at	0.0205145	0.0205145	-2.96049	-4.08	-1.08068	BC005189.1	MED4
11736113_at	0.0205537	0.0205537	-2.95917	-4.08	-1.30085	AY643712.1	ARHGAP18
11757114_at	0.0206055	0.0206055	2.95742	-4.08	1.46356	AA378382	SNORA12
11754352_a_at	0.0206336	0.0206336	-2.95647	-4.08	-1.11854	CD370627	RNF213
11720043_a_at	0.0206396	0.0206396	-2.95627	-4.08	-1.61807	NM_021160.1	BAT5
11723886_at	0.0206405	0.0206405	2.95624	-4.08	1.14446	BC029527.1	C17orf103
11716621_a_at	0.0206559	0.0206559	-2.95572	-4.08	-1.61254	BM993264	TNPO1
11738516_s_at	0.0206718	0.0206718	-2.95519	-4.08	-1.35739	NM_024617.2	ZCCHC6
11751768_a_at	0.0206868	0.0206868	2.95468	-4.08	1.08923	AK295606.1	SNX19
11718963_at	0.0207299	0.0207299	-2.95324	-4.08	-1.12671	AB037742.1	NUFIP2
11722204_a_at	0.0208686	0.0208686	-2.9486	-4.08	-1.09329	BC020204.1	FBXO22
11728044_a_at	0.0208984	0.0208984	-2.94761	-4.08	-1.21069	NM_080664.2	C14orf126
11739601_at	0.0208986	0.0208986	-2.94761	-4.08	-1.35847	NM_005763.3	AASS
11717250_a_at	0.0209067	0.0209067	-2.94734	-4.08	-1.21337	NM_003905.3	NAE1
11752001_a_at	0.0209089	0.0209089	-2.94726	-4.08	-1.44009	AF077188.1	CUL4A
11719304_a_at	0.0209158	0.0209158	-2.94704	-4.08	-1.20884	NM_006067.4	COX4NB
11722248_a_at	0.0209264	0.0209264	-2.94668	-4.08	-1.17076	NM_170714.1	RASSF1
11718101_at	0.0209611	0.0209611	-2.94553	-4.08	-1.76148	BQ776013	CD59
11752454_a_at	0.0209833	0.0209833	2.9448	-4.08	1.10499	BC111418.1	TBKBP1
11723640_s_at	0.0210138	0.0210138	-2.94379	-4.08	-1.27103	U51678.1	C11orf58
11750995_x_at	0.0210198	0.0210198	-2.94359	-4.08	-1.27143	AK295322.1	SYAP1
11745814_x_at	0.0210202	0.0210202	2.94358	-4.08	1.60179	AK298932.1	DBNDD1
11749749_s_at	0.021035	0.021035	2.94309	-4.08	1.00546	AK295077.1	MPPED1
11744333_x_at	0.0210728	0.0210728	-2.94185	-4.08	-1.19654	U14650.1	CD151
11740871_a_at	0.0210864	0.0210864	-2.9414	-4.08	-1.15916	NM_206940.1	MS4A7
11760943_at	0.0211651	0.0211651	2.93881	-4.09	1.29494	AK295022.1	TPCN1
11757376_s_at	0.0211716	0.0211716	-2.9386	-4.09	-1.29576	AI983648	MAT2A
11726324_at	0.0212028	0.0212028	-2.93758	-4.09	-1.34291	NM_015986.3	CRLF3
11757752_s_at	0.0212435	0.0212435	-2.93625	-4.09	-1.09944	DB309512	STK36
11734187_a_at	0.0212858	0.0212858	2.93487	-4.09	1.02716	AB035073.1	GP6
11762147_at	0.0212893	0.0212893	2.93475	-4.09	1.03471	AY601861.1	HMGA2
11720612_x_at	0.0212996	0.0212996	-2.93442	-4.09	-1.38958	NM_153757.2	NAP1L5
11724104_s_at	0.0213245	0.0213245	-2.93361	-4.09	-1.01518	NM_001033578.1	SGK3
11745864_x_at	0.0213414	0.0213414	2.93306	-4.09	1.19063	AK291482.1	SAMD14
11753416_a_at	0.0213482	0.0213482	2.93284	-4.09	1.05844	BC109244.1	ABCA2
11717482_at	0.021379	0.021379	-2.93184	-4.09	-1.18248	NM_000284.2	PDHA1
11761467_x_at	0.0214687	0.0214687	2.92893	-4.09	1.39895	BC089421.1	IGHG3
11719352_x_at	0.021482	0.021482	2.92851	-4.09	1.42876	AF273042.1	GCC2
11723558_s_at	0.0214843	0.0214843	-2.92843	-4.09	-1.0682	NM_001142418.1	MORF4L2
11717912_s_at	0.0214956	0.0214956	-2.92807	-4.09	-4.3441	NM_004887.4	CXCL14
11728641_at	0.0215176	0.0215176	2.92736	-4.09	1.38923	NM_021010.1	DEFA5
11725100_s_at	0.0215351	0.0215351	-2.92679	-4.09	-1.1917	NM_016649.3	ESF1
11750501_x_at	0.0215412	0.0215412	2.9266	-4.09	1.1042	BC029887.1	CLNK
11746580_s_at	0.0216015	0.0216015	-2.92466	-4.09	-1.27638	BC022291.1	ZNF140
11740524_x_at	0.0216242	0.0216242	-2.92393	-4.09	-1.3416	NM_001040440.2	CCDC112
11742493_a_at	0.0216365	0.0216365	2.92354	-4.09	1.08047	NM_001010865.1	EME2
11743502_a_at	0.0216669	0.0216669	-2.92256	-4.09	-1.07319	NM_001521.2	GTF3C2
11722872_a_at	0.021668	0.021668	-2.92253	-4.09	-1.23548	NM_181573.2	RFC4
11723549_a_at	0.0216711	0.0216711	-2.92243	-4.09	-1.38237	NM_080632.1	UPF3B
11763727_x_at	0.0216764	0.0216764	-2.92226	-4.09	-2.28955	BM765436	RPL10
11727806_s_at	0.0216771	0.0216771	-2.92224	-4.09	-1.00266	BC016326.1	UBE2W
11749503_s_at	0.0217023	0.0217023	2.92143	-4.09	1.00764	AK297459.1	RELN
11739487_s_at	0.0217029	0.0217029	-2.92142	-4.09	-1.48293	BC015704.1	SUZ12
11718854_a_at	0.0217285	0.0217285	-2.9206	-4.09	-1.2766	AF146192.2	MRPS30
11718404_at	0.0217829	0.0217829	-2.91887	-4.09	-1.07375	NM_002915.3	RFC3
11757397_s_at	0.0217991	0.0217991	-2.91835	-4.09	-1.1635	CD357458	CAST
11724570_at	0.0218257	0.0218257	-2.9175	-4.09	-1.00712	BC018121.1	APPBP2
11716730_a_at	0.0218478	0.0218478	-2.9168	-4.09	-1.09792	NM_004450.2	ERH
11717438_x_at	0.021849	0.021849	-2.91676	-4.09	-1.37212	NM_003286.2	TOP1
11757566_x_at	0.0218511	0.0218511	-2.9167	-4.09	-1.27315	CA944940	NOL8
11723269_at	0.0218543	0.0218543	-2.9166	-4.09	-1.18537	NM_012316.4	KPNA6
11753522_a_at	0.0218545	0.0218545	2.91659	-4.09	1.12516	AF249671.1	NKX3-1
11728852_a_at	0.02187	0.02187	-2.9161	-4.09	-1.54563	NM_003320.4	TUB
11739009_a_at	0.0219131	0.0219131	-2.91474	-4.09	-1.02148	BI905835	MYH9
11715691_s_at	0.0219226	0.0219226	-2.91444	-4.09	-2.17847	NM_003407.2	ZFP36
11758055_x_at	0.0219319	0.0219319	-2.91414	-4.09	-1.15245	BQ005433	RGPD5
11734070_x_at	0.0219365	0.0219365	-2.914	-4.09	-1.30451	BC017203.1	SSR3
11722288_a_at	0.0219479	0.0219479	-2.91364	-4.09	-1.34062	NM_014007.3	ZBTB43
11733334_a_at	0.0219648	0.0219648	2.9131	-4.09	1.253	BC101525.1	NRP2
11724218_s_at	0.0219669	0.0219669	-2.91304	-4.09	-1.22738	NM_018040.2	GPATCH2
11719505_x_at	0.0220142	0.0220142	2.91155	-4.09	2.18861	BM475651	DHX36
11764034_at	0.0220439	0.0220439	2.91062	-4.09	1.38028	BP394573	LOC728392
11720158_a_at	0.0220509	0.0220509	-2.9104	-4.09	-1.61742	NM_025132.3	WDR19
11720847_s_at	0.0220528	0.0220528	-2.91034	-4.09	-1.3827	NM_032458.2	PHF6
11717976_x_at	0.0220543	0.0220543	-2.91029	-4.09	-1.05344	NM_019852.3	METTL3
11740927_at	0.0220697	0.0220697	2.9098	-4.09	1.60805	BC093661.1	C14orf177
11727010_a_at	0.0221421	0.0221421	2.90754	-4.09	1.01866	AW593887	CELF4
11731480_a_at	0.0222628	0.0222628	-2.90378	-4.09	-1.05802	BC036737.2	SNRPB2
11740826_x_at	0.0222918	0.0222918	2.90288	-4.09	1.09535	BC137544.1	C10orf27
11758220_s_at	0.0223034	0.0223034	-2.90252	-4.09	-1.03648	BU860943	TOR1A
11717413_a_at	0.0223374	0.0223374	-2.90146	-4.09	-1.40613	NM_017983.5	WIPI1
11755484_a_at	0.0223591	0.0223591	-2.90079	-4.09	-1.49736	BC017670.1	NUP107
11759531_x_at	0.0223722	0.0223722	2.90039	-4.09	1.24356	CB997841	DNAJC4
11762406_s_at	0.0223832	0.0223832	-2.90004	-4.09	-1.70215	AL832451.2	GBP7
11722676_a_at	0.0224178	0.0224178	-2.89898	-4.09	-1.35054	NM_021174.4	KIAA1967
11748595_a_at	0.0224236	0.0224236	2.8988	-4.09	1.17462	AK293751.1	GABRR2
11742457_s_at	0.0224315	0.0224315	-2.89855	-4.09	-1.0654	NM_175847.2	PTBP1
11763275_x_at	0.0224632	0.0224632	-2.89758	-4.09	-1.61204	BQ574640	ITSN2
11725425_s_at	0.0225153	0.0225153	-2.89598	-4.09	-1.4217	DB378103	RAB27A
11738386_at	0.0225182	0.0225182	2.89589	-4.09	1.15494	BC113625.1	ATOH1
11725964_a_at	0.0225237	0.0225237	-2.89572	-4.09	-1.94548	BC005256.1	CAV2
11761768_at	0.0225599	0.0225599	2.89461	-4.1	1.32158	AK294077.1	PACRGL
11718230_a_at	0.0225735	0.0225735	-2.89419	-4.1	-1.48105	NM_018950.2	HLA-F
11732219_a_at	0.0225737	0.0225737	-2.89418	-4.1	-1.16947	BC031101.1	TUBE1
11743018_at	0.0225944	0.0225944	-2.89355	-4.1	-1.42629	AB077992.1	NOC3L
11741822_a_at	0.0226202	0.0226202	2.89276	-4.1	1.18882	NM_177456.2	MAGEC3
11739113_a_at	0.0226434	0.0226434	-2.89205	-4.1	-2.26401	BX377448	ADPGK
11734107_a_at	0.0226993	0.0226993	2.89035	-4.1	1.4413	NM_173491.2	LSM11
11743562_a_at	0.0227386	0.0227386	-2.88915	-4.1	-1.62462	BQ006096	SR140
11756077_a_at	0.0227605	0.0227605	-2.88849	-4.1	-1.17296	DB313540	NDE1
11715706_x_at	0.0227769	0.0227769	-2.88799	-4.1	-1.58608	BU615172	MGEA5
11715941_s_at	0.0227807	0.0227807	2.88787	-4.1	1.36922	M77829.1	AQP1
11757053_a_at	0.0228633	0.0228633	-2.88537	-4.1	-1.93543	CR595205.1	TMEM43
11719286_s_at	0.0228691	0.0228691	-2.8852	-4.1	-1.18009	NM_003846.1	PEX11B
11739488_a_at	0.0228959	0.0228959	2.88439	-4.1	1.0298	BC034402.1	RBM47
11736192_at	0.0229252	0.0229252	-2.8835	-4.1	-1.40487	BX413783	RRM2B
11719616_x_at	0.022928	0.022928	-2.88342	-4.1	-1.31549	AF505656.1	ZNF12
11757665_x_at	0.0229551	0.0229551	-2.8826	-4.1	-1.00391	AA977996	NDUFS5
11761152_at	0.0229592	0.0229592	2.88248	-4.1	1.30446	AK303509.1	DENND1C
11747528_a_at	0.0229663	0.0229663	2.88227	-4.1	1.08165	AK296497.1	CALCOCO1
11725454_a_at	0.0229663	0.0229663	-2.88226	-4.1	-1.1084	BC053558.1	MYO1B
11718909_x_at	0.0229681	0.0229681	-2.88221	-4.1	-1.43913	NM_004267.3	CHST2
11727720_x_at	0.0229954	0.0229954	2.88139	-4.1	1.9659	BQ230678	BCAP29
11715331_x_at	0.0229976	0.0229976	-2.88133	-4.1	-1.08092		DSN1
11743075_a_at	0.0230241	0.0230241	-2.88053	-4.1	-1.26824	AF410465.1	IPO9
11735407_at	0.0230273	0.0230273	2.88043	-4.1	1.21189	NM_001080434.1	LMTK3
11746614_s_at	0.0230768	0.0230768	-2.87895	-4.1	-1.36813	AL050171.1	40975
11763114_x_at	0.023095	0.023095	2.87841	-4.1	1.07652	AB266513.1	IGHA1
11722598_s_at	0.0231152	0.0231152	-2.8778	-4.1	-1.89881	NM_020311.2	CXCR7
11733987_s_at	0.0231208	0.0231208	-2.87764	-4.1	-1.21506	BC056886.1	LUC7L2
11754993_s_at	0.0231211	0.0231211	-2.87763	-4.1	-1.28221	CF132350	PXDN
11751654_a_at	0.0231317	0.0231317	2.87731	-4.1	1.01936	AK296010.1	C8orf79
11760917_at	0.0231376	0.0231376	2.87713	-4.1	1.10169	BC094763.1	GBF1
11731612_s_at	0.0231545	0.0231545	-2.87663	-4.1	-1.41904	NM_001127203.1	PCID2
11717103_s_at	0.0231611	0.0231611	-2.87643	-4.1	-2.36335	NM_030674.3	SLC38A1
11730290_x_at	0.0232024	0.0232024	-2.8752	-4.1	-1.47772	BQ001780	ARHGAP5
11734260_a_at	0.0232247	0.0232247	2.87454	-4.1	1.07839	NM_178556.3	TRIML1
11722520_a_at	0.0232478	0.0232478	2.87385	-4.1	1.50157	BC110505.2	HKDC1
11718326_at	0.0232627	0.0232627	-2.87341	-4.1	-1.52704	NM_015691.3	WWC3
11763269_s_at	0.0232639	0.0232639	-2.87337	-4.1	-2.05824	BM679945	MYSM1
11753958_a_at	0.0232697	0.0232697	-2.8732	-4.1	-1.17478	U09510.1	GARS
11715393_a_at	0.0232783	0.0232783	-2.87295	-4.1	-3.75521	NM_000064.2	C3
11742479_s_at	0.0232993	0.0232993	2.87232	-4.1	1.21352	NM_006588.2	SULT1C4
11718591_at	0.023319	0.023319	-2.87174	-4.1	-1.17952	NM_022044.2	SDF2L1
11716368_x_at	0.0234655	0.0234655	-2.86742	-4.1	-1.09249	NM_018457.3	PRR13
11754474_a_at	0.0234656	0.0234656	-2.86741	-4.1	-1.11377	AK124424.1	PLEK
11743135_s_at	0.0234782	0.0234782	-2.86705	-4.1	-2.24725	BC105109.1	CEBPD
11725970_x_at	0.0234783	0.0234783	-2.86704	-4.1	-1.02296	BC001432.2	HNRNPF
11731024_s_at	0.0234957	0.0234957	-2.86653	-4.1	-1.75564	BG390306	ATXN7
11755517_s_at	0.0235164	0.0235164	2.86592	-4.1	3.11748	CB133880	ATRX
11728793_s_at	0.023633	0.023633	-2.86251	-4.1	-1.36634	AK022569.1	EEF2K
11735284_x_at	0.0236374	0.0236374	-2.86238	-4.1	-1.51249	NM_018682.3	MLL5
11762413_at	0.0236571	0.0236571	2.86181	-4.1	1.28432	BC036512.1	CDCA3
11719702_a_at	0.0236657	0.0236657	-2.86156	-4.1	-1.03278	BC041595.1	FARP1
11745508_x_at	0.0236691	0.0236691	-2.86146	-4.1	-1.0587	BC001655.2	YY1AP1
11731315_a_at	0.0237075	0.0237075	2.86034	-4.1	1.06004	NM_153635.2	CPNE9
11717683_s_at	0.0237152	0.0237152	-2.86012	-4.1	-1.23612	NM_152726.1	EFHA1
11719910_a_at	0.0237288	0.0237288	-2.85972	-4.1	-1.30083	BC064357.1	PICALM
11758548_s_at	0.0237375	0.0237375	-2.85947	-4.1	-1.12659	BE217839	PREP
11757029_a_at	0.0237445	0.0237445	-2.85926	-4.1	-1.11656	CR592695.1	NDUFA9
11743409_a_at	0.0237654	0.0237654	-2.85866	-4.1	-1.19232	AW195551	RBM25
11753078_a_at	0.0237748	0.0237748	2.85838	-4.1	1.19771	AK294822.1	GLS2
11746366_x_at	0.0237858	0.0237858	2.85806	-4.1	1.27875	BC039079.1	EPB41
11720023_a_at	0.0238337	0.0238337	-2.85668	-4.1	-1.64936	BC013696.1	FAM118A
11745089_a_at	0.0238659	0.0238659	2.85575	-4.1	1.12025	BC051670.1	NR2C2
11728166_a_at	0.0238707	0.0238707	-2.85561	-4.1	-1.21339	NM_015960.2	CUTC
11728701_a_at	0.0239082	0.0239082	-2.85453	-4.1	-3.83207	BC001288.1	CD55
11719331_s_at	0.0239499	0.0239499	-2.85332	-4.1	-1.54603	NM_014949.2	KIAA0907
11717939_a_at	0.0239789	0.0239789	-2.85249	-4.1	-1.35339	NM_007279.2	U2AF2
11727314_a_at	0.0239835	0.0239835	-2.85236	-4.1	-1.61286	NM_005688.2	ABCC5
11720604_x_at	0.0239927	0.0239927	-2.85209	-4.1	-1.78541	BC010703.1	STOM
11743733_s_at	0.0240093	0.0240093	-2.85161	-4.11	-1.04673	BQ015151	RCAN1
11748971_a_at	0.0240501	0.0240501	2.85045	-4.11	1.20965	AK316360.1	FOXA1
11717020_a_at	0.024052	0.024052	-2.85039	-4.11	-1.20419	NM_032125.2	TMEM222
11716925_at	0.0240618	0.0240618	2.85011	-4.11	1.46767	BC101737.1	PURB
11734516_at	0.0240843	0.0240843	2.84947	-4.11	1.07838	NM_030642.1	APOL5
11742596_at	0.0240874	0.0240874	2.84938	-4.11	1.00967	NM_001004750.1	OR51B6
11761789_at	0.0240885	0.0240885	2.84935	-4.11	1.32973	AK300516.1	ACE
11760245_x_at	0.0241031	0.0241031	2.84893	-4.11	1.08416	AK300867.1	CCDC163P
11754002_s_at	0.024127	0.024127	-2.84825	-4.11	-1.03265	CR456891.1	ATP5J2
11737865_a_at	0.0241295	0.0241295	2.84817	-4.11	1.26014	AY358141.1	IGSF11
11736318_a_at	0.0241464	0.0241464	-2.84769	-4.11	-1.41176	AK292409.1	SNRNP48
11718038_s_at	0.024167	0.024167	-2.8471	-4.11	-1.01701	NM_015397.2	DCAF12
11723970_at	0.024189	0.024189	-2.84648	-4.11	-1.4178	BC041049.1	MAPKAPK5
11741437_s_at	0.0242104	0.0242104	-2.84587	-4.11	-1.46306	AK290576.1	C13orf1
11736383_a_at	0.0242173	0.0242173	-2.84567	-4.11	-1.43833	CA419633	METTL10
11715676_s_at	0.0242174	0.0242174	-2.84567	-4.11	-1.38051	NM_015331.2	NCSTN
11758893_at	0.0242465	0.0242465	-2.84484	-4.11	-1.06721	CA423812	MLXIP
11759324_s_at	0.0242685	0.0242685	-2.84422	-4.11	-1.14497	DB308423	C6orf204
11718126_s_at	0.024273	0.024273	-2.84409	-4.11	-1.96564	BC014051.2	AIMP1
11734462_at	0.0242762	0.0242762	2.844	-4.11	1.13458	NM_173482.2	CCDC105
11727694_a_at	0.0242875	0.0242875	2.84368	-4.11	1.00384	AK292059.1	KLRK1
11754673_s_at	0.0243075	0.0243075	-2.84311	-4.11	-1.31148	CA432411	ABCA10
11727077_at	0.0243165	0.0243165	2.84286	-4.11	1.50149	BG773719	NUFIP1
11750113_a_at	0.0243263	0.0243263	2.84258	-4.11	1.72202	BC037208.1	EP400
11759014_at	0.0243271	0.0243271	-2.84255	-4.11	-1.50706	AK022921.1	ZNF281
11745792_at	0.0243299	0.0243299	2.84248	-4.11	1.03417	AK296734.1	LOC100288152
11733946_at	0.0243388	0.0243388	-2.84222	-4.11	-1.07056	BC012362.1	RAP2B
11739478_s_at	0.0243565	0.0243565	-2.84172	-4.11	-1.22519	BC027492.1	SBF2
11744499_x_at	0.0243588	0.0243588	-2.84166	-4.11	-1.19992	BC010000.2	CHMP1A
11756054_x_at	0.0243824	0.0243824	-2.84099	-4.11	-1.25075	X16477.1	HSPB1
11757256_at	0.0244571	0.0244571	2.83888	-4.11	1.13862	NR_024121.1	NCRNA00235
11763557_x_at	0.0244802	0.0244802	2.83823	-4.11	1.05312	DB115825	TRBC1
11763802_x_at	0.0244911	0.0244911	2.83793	-4.11	1.32258	BC035730.1	KCNT1
11758641_s_at	0.0245297	0.0245297	-2.83684	-4.11	-1.67956	H19325	BLCAP
11738845_x_at	0.0245499	0.0245499	2.83628	-4.11	1.03829	NM_001144059.1	NTM
11740991_a_at	0.0245499	0.0245499	-2.83628	-4.11	-1.06396	AK291089.1	TSPAN4
11716124_a_at	0.0245661	0.0245661	-2.83582	-4.11	-1.05174	NM_024662.2	NAT10
11726883_s_at	0.0245778	0.0245778	-2.83549	-4.11	-1.76863	NM_017552.1	ATAD2B
11753933_x_at	0.024624	0.024624	-2.8342	-4.11	-1.34216	CR457305.1	PHAX
200027_PM_at	0.0246312	0.0246312	-2.834	-4.11	-1.04976	NM_004539.2	NARS
11741092_a_at	0.0246862	0.0246862	-2.83246	-4.11	-2.12276	NM_000408.3	GPD2
11723298_s_at	0.0246958	0.0246958	-2.8322	-4.11	-1.10435	NM_007203.3	AKAP2
11733530_at	0.0247281	0.0247281	-2.8313	-4.11	-1.69197	NM_016546.1	C1RL
11742183_at	0.0247469	0.0247469	2.83077	-4.11	1.48626	NM_001080413.1	NOBOX
11739683_x_at	0.0247708	0.0247708	2.83011	-4.11	1.8471	BX362146	PHF2
11736591_at	0.0248149	0.0248149	2.82888	-4.11	2.15966	AF528529.1	BOD1L
11733962_a_at	0.024821	0.024821	2.82872	-4.11	1.61985	NM_003667.2	LGR5
11739837_a_at	0.0248321	0.0248321	-2.82841	-4.11	-1.48966	BF574517	KDM5A
11763320_x_at	0.0248371	0.0248371	-2.82827	-4.11	-1.97104	BX641148.1	GLS
11757568_x_at	0.0248709	0.0248709	-2.82733	-4.11	-1.18284	DB356721	ATG4B
11719881_s_at	0.0248854	0.0248854	-2.82693	-4.11	-1.12679	AF533891.1	OSTM1
11724772_a_at	0.0248864	0.0248864	2.82691	-4.11	1.23752	BC136392.1	ITIH4
11735818_a_at	0.0249285	0.0249285	-2.82574	-4.11	-1.24368	AK290023.1	THADA
11759330_at	0.0249626	0.0249626	2.8248	-4.11	1.09455	CR742605	B3GAT2
11755817_s_at	0.0249704	0.0249704	-2.82458	-4.11	-1.04735	BX641158.1	GPI
11760344_at	0.0249771	0.0249771	2.8244	-4.11	1.50974	BC057839.1	ATP10D
11732110_a_at	0.0250026	0.0250026	2.8237	-4.11	1.17285	NM_172374.1	IL4I1
11755845_x_at	0.0250167	0.0250167	-2.82331	-4.11	-1.15633	BC065187.1	MARS
11752850_x_at	0.025029	0.025029	2.82297	-4.11	1.8771	BC012117.1	CWC27
11720985_at	0.0250331	0.0250331	-2.82286	-4.11	-1.15704	AY286020.1	YRDC
11746376_a_at	0.0250401	0.0250401	2.82267	-4.11	1.23053	FJ032370.1	IL16
11760596_a_at	0.0250836	0.0250836	2.82147	-4.11	1.05106	AK296141.1	CHURC1
11733626_a_at	0.0251071	0.0251071	2.82083	-4.11	1.19078	BC131825.1	FAM196A
11758412_s_at	0.0251355	0.0251355	2.82005	-4.11	1.43472	BX335843	ALAS2
11756255_x_at	0.0251441	0.0251441	-2.81982	-4.11	-1.26489	CR615843.1	YWHAH
11718232_s_at	0.0251687	0.0251687	-2.81914	-4.11	-1.3586	NM_138417.2	KTI12
11754489_a_at	0.0252066	0.0252066	-2.81811	-4.11	-1.06578	BQ574799	C20orf7
11715586_at	0.0252236	0.0252236	-2.81765	-4.11	-1.58871	AK297273.1	MAPRE1
11726612_a_at	0.0252537	0.0252537	2.81683	-4.11	1.05832	NM_004790.3	SLC22A6
11756703_a_at	0.0252598	0.0252598	2.81666	-4.11	1.05541	AK308128.1	EPS15
11733017_a_at	0.0253278	0.0253278	-2.81481	-4.11	-1.51668	BC030815.1	PIK3R1
11750863_a_at	0.0253537	0.0253537	2.81411	-4.11	1.26961	AK303433.1	PHF19
11724821_a_at	0.025379	0.025379	-2.81342	-4.11	-1.66166	AB026289.1	NEK6
11721623_a_at	0.0253941	0.0253941	-2.81301	-4.11	-1.29753	NM_013999.3	MEOX1
11717486_a_at	0.025413	0.025413	-2.8125	-4.11	-1.06306	NM_012208.2	HARS2
11728854_at	0.025417	0.025417	2.81239	-4.11	1.17992	AK301851.1	C2orf77
11757485_x_at	0.025462	0.025462	-2.81118	-4.11	-1.16047	AI346327	FAM129B
11752386_a_at	0.0254622	0.0254622	2.81117	-4.11	1.29978	AK292446.1	NAB1
11739196_a_at	0.0254649	0.0254649	-2.8111	-4.11	-1.17016	BC050044.1	PCGF3
11731773_at	0.0254673	0.0254673	2.81104	-4.11	1.33277	AI479773	KIAA1161
11721060_a_at	0.0255095	0.0255095	-2.8099	-4.11	-2.26861	NM_001102560.1	PPAPDC1B
200065_PM_s_at	0.0255225	0.0255225	-2.80955	-4.11	-1.03961	AF052179.1	ARF1
11747449_s_at	0.0255521	0.0255521	2.80875	-4.12	1.54283	AK304764.1	D2HGDH
11731310_a_at	0.0255567	0.0255567	2.80863	-4.12	1.17263	NM_001099336.1	C12orf42
11720362_at	0.0255629	0.0255629	-2.80846	-4.12	-1.32301	CR600369.1	PHIP
11718049_s_at	0.0255638	0.0255638	-2.80844	-4.12	-2.22735	BC010965.1	GLRX
11729920_at	0.0255815	0.0255815	-2.80796	-4.12	-1.67641	NM_025057.2	C14orf45
11744105_a_at	0.0256013	0.0256013	-2.80743	-4.12	-1.09564	BX101766	ATP9B
11756474_a_at	0.0256127	0.0256127	-2.80712	-4.12	-2.29639	CR599853.1	CPT1A
11718503_a_at	0.025618	0.025618	-2.80698	-4.12	-1.95256	AK001947.1	GPCPD1
11749260_a_at	0.025628	0.025628	2.80671	-4.12	1.21437	AK300179.1	MAGEA4
11758512_s_at	0.0256418	0.0256418	-2.80634	-4.12	-1.77644	AI431719	EIF4E
11745255_a_at	0.0256436	0.0256436	2.80629	-4.12	1.10901	BC102027.1	FBXO16
11728248_a_at	0.0256545	0.0256545	-2.806	-4.12	-1.41318	AF110399.1	TSFM
11730008_x_at	0.0256589	0.0256589	2.80588	-4.12	1.18898	NM_020415.2	RETN
11757425_s_at	0.0256632	0.0256632	-2.80577	-4.12	-1.77075	CA436590	VCAM1
11740655_at	0.025678	0.025678	2.80537	-4.12	1.02166	BC140801.1	GRIN2C
11727063_a_at	0.0256913	0.0256913	-2.80502	-4.12	-1.19096	NM_012474.3	UCK2
11742634_a_at	0.0257036	0.0257036	2.80469	-4.12	1.05413	NM_001080487.1	PABPN1L
11754950_a_at	0.0257062	0.0257062	-2.80462	-4.12	-1.23881	CA944554	SSR4
11734899_at	0.0257155	0.0257155	2.80437	-4.12	1.22471	NM_153364.1	FAM71C
11743417_a_at	0.0257331	0.0257331	-2.8039	-4.12	-1.17067	AK056447.1	LEPREL1
11754784_x_at	0.0257731	0.0257731	-2.80283	-4.12	-1.1244	AK092303.1	KIAA0895L
11715542_s_at	0.0257892	0.0257892	-2.8024	-4.12	-2.06192	AF261093.1	THY1
11732320_a_at	0.0257998	0.0257998	-2.80212	-4.12	-1.29665	NM_152626.2	ZNF92
11757888_s_at	0.0258204	0.0258204	-2.80157	-4.12	-1.08933	BE868842	HEATR2
11721392_a_at	0.0258407	0.0258407	2.80103	-4.12	1.05346	AF284815.1	LOXL3
11755894_a_at	0.0258539	0.0258539	-2.80068	-4.12	-1.69104	U95822.1	MFN1
11753918_a_at	0.0258792	0.0258792	-2.80001	-4.12	-1.41901	AK298519.1	NUP85
11722387_at	0.0258831	0.0258831	-2.79991	-4.12	-1.00902	BC094778.1	MIDN
200071_PM_at	0.0259024	0.0259024	-2.7994	-4.12	-1.3737	BF224259	SMNDC1
11759205_a_at	0.0259025	0.0259025	-2.79939	-4.12	-2.53008	CR627414.1	DOCK5
11721672_at	0.0259083	0.0259083	-2.79924	-4.12	-1.09464	AF156957.1	NXT1
11718337_a_at	0.0260015	0.0260015	-2.79677	-4.12	-1.05482	NM_012134.2	LMOD1
11715516_x_at	0.0260087	0.0260087	-2.79658	-4.12	-1.07943	NM_002809.2	PSMD3
11722462_a_at	0.0260107	0.0260107	-2.79653	-4.12	-1.60806	AF438201.1	TNKS2
11751968_a_at	0.0260196	0.0260196	2.7963	-4.12	2.08264	BC144340.1	FAM193A
11720721_s_at	0.0260576	0.0260576	-2.79529	-4.12	-1.8661	AF493924.1	RRAS2
11755556_a_at	0.0260972	0.0260972	-2.79425	-4.12	-1.55379	AK001888.1	EXOC2
11719610_s_at	0.0261558	0.0261558	-2.79271	-4.12	-1.28367	BC018660.1	ADO
11741876_a_at	0.0261574	0.0261574	2.79267	-4.12	1.46479	M84747.1	IL9R
11756434_a_at	0.0261586	0.0261586	-2.79264	-4.12	-1.24169	BF037423	DNMT1
11715766_a_at	0.0261611	0.0261611	-2.79257	-4.12	-2.74247	NM_004417.2	DUSP1
11758564_s_at	0.026163	0.026163	-2.79252	-4.12	-1.14987	AW662287	NUDT15
11739889_at	0.026166	0.026166	2.79244	-4.12	1.78734	BC007761.2	PRSS12
11726289_at	0.0262176	0.0262176	-2.79109	-4.12	-1.85219	BC008590.1	GRAMD3
11718621_at	0.0262265	0.0262265	-2.79086	-4.12	-1.20927	NM_007240.1	DUSP12
11727452_x_at	0.0262291	0.0262291	-2.79079	-4.12	-1.03967	BC006456.1	FAM21C
11735774_a_at	0.0262398	0.0262398	-2.79051	-4.12	-1.08124	NM_014885.3	ANAPC10
11754716_s_at	0.0262746	0.0262746	-2.7896	-4.12	-1.10677	AK125974.1	GATAD2A
11718823_a_at	0.0262907	0.0262907	-2.78918	-4.12	-1.71021	NM_015608.2	C10orf137
11723814_s_at	0.026302	0.026302	-2.78889	-4.12	-2.3161	U90920.1	ARHGAP29
11719043_x_at	0.0263028	0.0263028	2.78887	-4.12	1.19562	BQ642058	ALKBH5
11720263_a_at	0.0263212	0.0263212	-2.78838	-4.12	-1.36724	NM_198159.1	MITF
11746679_a_at	0.0263482	0.0263482	2.78768	-4.12	1.06711	AK293576.1	SRRM1
11757360_s_at	0.0263547	0.0263547	-2.78751	-4.12	-1.37217	BF030018	BAG3
11724028_a_at	0.0263565	0.0263565	-2.78746	-4.12	-1.21327	AK023021.1	HIC2
11718343_a_at	0.0263614	0.0263614	2.78734	-4.12	1.4824	BF002130	TUBGCP2
11745963_a_at	0.0263806	0.0263806	2.78684	-4.12	1.03824	AK299330.1	PPP4R1L
11721507_at	0.0263841	0.0263841	-2.78675	-4.12	-1.13143	NM_004423.3	DVL3
11723793_s_at	0.0264169	0.0264169	-2.78589	-4.12	-1.70396	NM_022776.4	OSBPL11
11764041_at	0.0264417	0.0264417	2.78525	-4.12	1.13917	BF223401	ZNF467
11718830_s_at	0.0265041	0.0265041	-2.78363	-4.12	-1.03776	NM_006795.2	EHD1
11724863_a_at	0.0265631	0.0265631	-2.78211	-4.12	-1.16687	AK294207.1	MEF2A
11758331_s_at	0.0266275	0.0266275	2.78044	-4.12	1.67616	BE154573	LOC100507279
11729298_a_at	0.026687	0.026687	-2.77892	-4.12	-1.28834	NM_152608.3	C1orf55
11729840_s_at	0.0267038	0.0267038	-2.77848	-4.12	-1.18837	NM_017742.4	ZCCHC2
11739524_a_at	0.0267284	0.0267284	-2.77785	-4.12	-1.02597	BC136479.1	MPRIP
11718635_at	0.0267298	0.0267298	-2.77782	-4.12	-1.26368	NM_183416.3	KIF1B
11755037_s_at	0.0267329	0.0267329	-2.77774	-4.12	-1.32842	NM_182686.1	KIAA0319L
11757082_s_at	0.0267675	0.0267675	-2.77685	-4.12	-1.4374	BM016072	TMEM167A
11716931_at	0.0267766	0.0267766	-2.77662	-4.12	-1.18106	NM_005137.2	DGCR2
11740292_a_at	0.0268193	0.0268193	2.77552	-4.12	1.15747	AK291679.1	FLT4
11721860_s_at	0.0268404	0.0268404	-2.77499	-4.12	-1.02963	BM982844	STX12
11717896_s_at	0.0268768	0.0268768	-2.77406	-4.12	-1.62717	U48296.1	PTP4A1
11755459_a_at	0.0268801	0.0268801	2.77397	-4.12	1.08018	AK000234.1	PRDM10
11736735_a_at	0.0268848	0.0268848	-2.77385	-4.12	-1.11054	NM_198484.3	ZNF621
11721779_a_at	0.0268891	0.0268891	-2.77374	-4.12	-1.51942	NM_145698.3	ACBD5
11720223_at	0.0268986	0.0268986	-2.7735	-4.12	-1.74231	NM_002056.2	GFPT1
11740154_s_at	0.0269219	0.0269219	-2.77291	-4.12	-1.10198	NM_001135734.1	ZNF384
11725246_a_at	0.0269936	0.0269936	-2.77108	-4.12	-1.08223	AK055987.1	SDK1
11759921_at	0.0270252	0.0270252	2.77028	-4.12	1.16862	AY358690.1	EEF1D
11756393_x_at	0.0270375	0.0270375	-2.76997	-4.12	-1.34921	AW044243	CORO1A
11730828_a_at	0.0270486	0.0270486	-2.76969	-4.12	-1.14138	BC070095.1	CPSF2
11749964_a_at	0.027052	0.027052	2.7696	-4.12	1.73826	AK302343.1	ZCCHC17
11716026_s_at	0.0270823	0.0270823	-2.76883	-4.12	-1.70876	BC006012.1	SELT
11723962_at	0.0270837	0.0270837	2.7688	-4.12	2.38615	BC008468.1	KIAA1143
11733383_a_at	0.027097	0.027097	-2.76846	-4.12	-1.11442	NM_198595.2	AFAP1
11718081_a_at	0.0271131	0.0271131	-2.76806	-4.12	-1.95109	NM_001001396.1	ATP2B4
11755382_x_at	0.0271175	0.0271175	2.76794	-4.12	1.0931	BG756359	IGLV1-44
11721466_s_at	0.0271292	0.0271292	-2.76765	-4.12	-1.01358	NM_001865.2	COX7A2
11719206_s_at	0.0271315	0.0271315	-2.76759	-4.12	-1.62849	NM_015114.1	ANKLE2
11763109_x_at	0.0271541	0.0271541	2.76702	-4.13	1.29441	AY353087.1	SYT8
11754816_a_at	0.0272112	0.0272112	2.76558	-4.13	1.08107	AI693763	GAS8
11750070_a_at	0.0272271	0.0272271	2.76518	-4.13	1.0925	AK300925.1	ATG2A
11753003_x_at	0.0272801	0.0272801	2.76385	-4.13	1.06526	AK304128.1	DMBT1
11725395_at	0.027291	0.027291	-2.76357	-4.13	-1.14691	NM_001002926.1	TWISTNB
11719302_a_at	0.0273043	0.0273043	-2.76324	-4.13	-2.37324	NM_002863.3	PYGL
11721445_x_at	0.0273386	0.0273386	-2.76238	-4.13	-1.97939	M34309.1	ERBB3
11726678_a_at	0.0273733	0.0273733	-2.76151	-4.13	-1.00934	BC033212.1	AFAP1L2
11738510_s_at	0.0274029	0.0274029	2.76077	-4.13	1.06177	BC105065.1	NPPC
11756835_a_at	0.0274228	0.0274228	-2.76027	-4.13	-1.60841	AK307571.1	NUP54
11745253_a_at	0.0274615	0.0274615	-2.75931	-4.13	-1.65138	AK299464.1	PITRM1
11763157_x_at	0.027496	0.027496	2.75845	-4.13	1.46966	EU352656.1	SHBG
11751671_a_at	0.0275557	0.0275557	2.75696	-4.13	1.85964	AK296061.1	LGALS8
11756736_a_at	0.027562	0.027562	2.7568	-4.13	1.12314	AK309369.1	C2orf61
11763178_at	0.0275849	0.0275849	-2.75624	-4.13	-1.33965	AK294107.1	UBE2F
11748562_a_at	0.0276382	0.0276382	2.75491	-4.13	1.16728	AK302503.1	B4GALNT1
11719755_a_at	0.0276815	0.0276815	-2.75384	-4.13	-1.05503	NM_001012985.1	C1orf31
11753537_a_at	0.0276816	0.0276816	2.75384	-4.13	1.71513	BC056269.1	CCDC102B
11746341_a_at	0.0276851	0.0276851	-2.75375	-4.13	-1.52334	BC036430.1	CLTC
11728886_s_at	0.0277029	0.0277029	-2.75331	-4.13	-1.23775	AF027150.1	SIP1
11725636_a_at	0.0277132	0.0277132	-2.75306	-4.13	-1.47517	NM_018221.3	MOBKL1B
11729409_at	0.0277198	0.0277198	-2.75289	-4.13	-1.0893	NM_033410.2	ZNF764
11731836_a_at	0.027729	0.027729	-2.75267	-4.13	-1.04852	BC014191.2	SLC35C2
11730890_at	0.0277351	0.0277351	2.75252	-4.13	2.33318	BF433689	NSUN6
11758619_s_at	0.027779	0.027779	-2.75143	-4.13	-1.35502	AI570795	LIF
11726088_s_at	0.0277865	0.0277865	2.75125	-4.13	1.26477	NM_080672.3	PHACTR3
11726003_a_at	0.0277952	0.0277952	-2.75103	-4.13	-1.21144	EF413023.1	KRCC1
11736167_a_at	0.0278463	0.0278463	2.74978	-4.13	2.89788	BI551012	CCDC34
11736594_x_at	0.0278693	0.0278693	-2.74921	-4.13	-1.04457	BU616623	ZBTB24
11743143_at	0.027922	0.027922	-2.74792	-4.13	-1.13417	AK293851.1	COX11
11755823_a_at	0.0279583	0.0279583	2.74703	-4.13	1.07422	AK055003.1	SYT9
11723864_s_at	0.0279706	0.0279706	-2.74673	-4.13	-1.03379	NM_001145862.1	MTMR11
11719218_at	0.0279965	0.0279965	-2.7461	-4.13	-1.9514	NM_003955.3	SOCS3
11727510_at	0.0280197	0.0280197	-2.74553	-4.13	-1.86285	NM_173569.2	UBN2
11746618_a_at	0.0280497	0.0280497	2.7448	-4.13	1.57115	U82396.1	RASSF8
11716478_s_at	0.028077	0.028077	-2.74413	-4.13	-1.50337	NM_033551.2	LARP1
11727901_a_at	0.0281015	0.0281015	-2.74354	-4.13	-1.06517	NM_182639.1	HPS1
11757984_s_at	0.0281439	0.0281439	-2.7425	-4.13	-1.23654	AI367228	RAD17
11758496_s_at	0.0281556	0.0281556	-2.74222	-4.13	-1.03324	BE672006	SMARCAD1
11721914_a_at	0.0281626	0.0281626	2.74205	-4.13	1.27598	BC067299.1	MDM4
11741920_at	0.0281863	0.0281863	2.74147	-4.13	1.18973	NM_001080516.1	GRXCR2
11726343_x_at	0.0282524	0.0282524	-2.73987	-4.13	-1.30475	NM_001031723.2	DNAJB14
11729290_a_at	0.0282615	0.0282615	-2.73965	-4.13	-1.34779	NM_021973.2	HAND2
11737688_at	0.0282694	0.0282694	2.73946	-4.13	1.03207	NM_173633.2	TMEM145
11757943_s_at	0.0283204	0.0283204	-2.73823	-4.13	-1.06091	BE327577	NFAT5
11720849_a_at	0.0283436	0.0283436	-2.73767	-4.13	-1.00665	NM_016277.3	RAB23
11758014_s_at	0.028347	0.028347	-2.73758	-4.13	-2.29521	AI086151	TGFBR1
11735710_s_at	0.0283626	0.0283626	-2.73721	-4.13	-1.34552	NM_022136.3	SAMSN1
11719946_a_at	0.0283687	0.0283687	2.73706	-4.13	2.36007	CR614253.1	PKNOX1
11728680_s_at	0.0283833	0.0283833	-2.73671	-4.13	-1.47161	NM_006451.4	PAIP1
11731465_a_at	0.0283937	0.0283937	-2.73646	-4.13	-1.44911	NM_148170.3	CTSC
11757834_s_at	0.0284329	0.0284329	-2.73551	-4.13	-1.25197	AU156814	AFF1
11757464_x_at	0.028447	0.028447	-2.73517	-4.13	-1.09764	AV688412	PLXNB2
11718450_at	0.0284547	0.0284547	-2.73499	-4.13	-1.25993	NM_000262.2	NAGA
11739233_a_at	0.0284552	0.0284552	2.73498	-4.13	2.00258	BC025279.1	SAFB2
11715580_a_at	0.0284996	0.0284996	-2.73391	-4.13	-1.11494	NM_001281.2	TBCB
11754357_a_at	0.0285067	0.0285067	-2.73374	-4.13	-1.49518	BU682813	FLNB
11755522_a_at	0.0285575	0.0285575	-2.73252	-4.13	-1.02196	BC007490.1	LPXN
11720232_at	0.0285908	0.0285908	-2.73173	-4.13	-1.24926	NM_006002.3	UCHL3
11755758_s_at	0.0285909	0.0285909	-2.73172	-4.13	-1.14189	AK090439.1	NLRC5
11753375_a_at	0.0286166	0.0286166	2.73111	-4.13	1.1602	AY498866.1	SLC25A35
11724312_a_at	0.0286219	0.0286219	-2.73098	-4.13	-1.95399	NM_001145855.1	SH3BP2
11757693_s_at	0.0286368	0.0286368	-2.73063	-4.13	-1.30198	CA442039	PIAS3
11717051_s_at	0.0287228	0.0287228	-2.72858	-4.13	-1.46285	AF156965.1	SSR1
11757170_at	0.0287558	0.0287558	2.72779	-4.13	1.12063	NR_003018.2	SNORA71D
11753408_x_at	0.0287799	0.0287799	2.72722	-4.13	1.61833	U27332.1	FUT6
11758080_s_at	0.0287963	0.0287963	-2.72683	-4.13	-1.63713	BM683726	PPP1R15B
11717706_a_at	0.0288157	0.0288157	-2.72637	-4.13	-2.04538	NM_015378.2	VPS13D
11746471_s_at	0.0288189	0.0288189	-2.72629	-4.13	-1.19803	AK295610.1	MAP4K4
11733795_a_at	0.028822	0.028822	-2.72622	-4.13	-1.11597	BC011975.1	STX7
11715909_s_at	0.0288651	0.0288651	-2.7252	-4.14	-2.27717	BC146764.1	MYO6
11717869_at	0.0289177	0.0289177	-2.72396	-4.14	-1.55693	NM_005741.4	ZNF263
11749430_a_at	0.0289296	0.0289296	-2.72367	-4.14	-1.57958	AK301414.1	C8orf38
11725640_a_at	0.0289522	0.0289522	-2.72314	-4.14	-1.05308	BC007067.1	NSL1
11722404_s_at	0.0290283	0.0290283	-2.72134	-4.14	-1.57259	BC019921.1	MTHFS
11757438_x_at	0.0290889	0.0290889	-2.71992	-4.14	-1.12231	AW161634	DSTN
11734596_a_at	0.0290922	0.0290922	2.71984	-4.14	1.29266	NM_000704.2	ATP4A
11739548_at	0.0291078	0.0291078	2.71948	-4.14	1.09099	AY359468.1	CSPG4
11730711_at	0.0291368	0.0291368	2.7188	-4.14	1.12187	NM_031274.3	TEX13A
11760082_a_at	0.0291708	0.0291708	2.718	-4.14	1.14814	BC113433.1	C20orf117
11750373_a_at	0.0291947	0.0291947	2.71744	-4.14	1.02502	AF005068.1	BRCA1
11736285_a_at	0.0292125	0.0292125	-2.71703	-4.14	-1.06125	NM_001277.2	CHKA
11725042_a_at	0.0292187	0.0292187	-2.71688	-4.14	-1.07049	AK292717.1	YWHAB
11724694_x_at	0.0292242	0.0292242	2.71675	-4.14	1.34145	NM_016135.2	ETV7
11722234_x_at	0.0292303	0.0292303	2.71661	-4.14	1.2672	BG701090	FBXO2
11758142_s_at	0.0292423	0.0292423	-2.71633	-4.14	-1.03902	BX420677	RAB10
11758358_x_at	0.0292669	0.0292669	2.71575	-4.14	1.10727	AI961193	HERC2P4
11743977_s_at	0.0292683	0.0292683	-2.71572	-4.14	-1.204	BG534786	MYL12A
11717284_a_at	0.0292941	0.0292941	2.71512	-4.14	1.50787	CA774643	WASL
11721334_a_at	0.0293032	0.0293032	-2.71491	-4.14	-1.85488	NM_182943.2	PLOD2
11739758_a_at	0.0293142	0.0293142	2.71465	-4.14	2.07532	BM683936	KBTBD3
11717108_x_at	0.0293332	0.0293332	2.71421	-4.14	1.5008	AA931266	PCM1
11764046_x_at	0.0293357	0.0293357	2.71415	-4.14	1.06778	BX436481	IGHM
11753551_a_at	0.029358	0.029358	2.71363	-4.14	1.12359	AY345239.1	JMJD5
11731472_a_at	0.0293771	0.0293771	-2.71319	-4.14	-2.09569	BU171265	TMEM70
11759737_x_at	0.0293822	0.0293822	2.71307	-4.14	1.4322	DQ310378.1	BIRC5
11733972_at	0.0293845	0.0293845	-2.71301	-4.14	-1.33239	NM_019035.3	PCDH18
11733119_a_at	0.0293881	0.0293881	-2.71293	-4.14	-1.52621	AK056475.1	SLC35B4
11735341_s_at	0.0294128	0.0294128	-2.71236	-4.14	-1.65951	NM_001145909.1	TANC1
11721065_at	0.0294941	0.0294941	-2.71047	-4.14	-1.63254	NM_001116.2	ADCY9
11759411_x_at	0.0294952	0.0294952	-2.71045	-4.14	-1.01895	CR541651.1	MIF
11725976_a_at	0.0295077	0.0295077	-2.71016	-4.14	-1.0502	BC017246.2	WDR91
11745045_at	0.0295264	0.0295264	2.70973	-4.14	1.30574	BC006300.2	C1orf170
11746443_a_at	0.0295287	0.0295287	-2.70967	-4.14	-1.22893	AK293154.1	HARS
11738825_a_at	0.0295324	0.0295324	2.70959	-4.14	1.0536	NM_031501.1	PCDHA5
11732767_at	0.0295591	0.0295591	2.70897	-4.14	1.46426	NM_021628.2	ALOXE3
11744550_x_at	0.0295685	0.0295685	-2.70875	-4.14	-1.30832	BC018519.1	FAM36A
11739990_a_at	0.0295743	0.0295743	-2.70862	-4.14	-1.3961	M32886.1	SRI
11727661_a_at	0.029595	0.029595	-2.70814	-4.14	-1.53925	NM_001077263.1	TMPRSS13
11720492_a_at	0.0296432	0.0296432	-2.70703	-4.14	-1.24279	NM_002582.2	PARN
11758218_s_at	0.0296584	0.0296584	-2.70668	-4.14	-1.22427	AW969937	MOSPD1
11743605_s_at	0.0296995	0.0296995	-2.70573	-4.14	-1.04685	BE789458	VBP1
11740591_x_at	0.0297371	0.0297371	2.70487	-4.14	1.17654	NM_033148.2	DTNB
11730811_a_at	0.0297535	0.0297535	2.70449	-4.14	1.25482	AK291064.1	CTNNA1
11717213_a_at	0.0297758	0.0297758	-2.70398	-4.14	-1.13728	NM_003580.3	NSMAF
11723957_x_at	0.0297775	0.0297775	-2.70394	-4.14	-1.57112	NM_012322.2	LSM5
11721835_s_at	0.0297916	0.0297916	-2.70362	-4.14	-1.17421	NM_030969.3	TMEM14B
11757794_s_at	0.0298271	0.0298271	-2.70281	-4.14	-1.13317	AI492902	PAPD5
11757941_s_at	0.0298407	0.0298407	-2.7025	-4.14	-1.84454	AI474336	THBS2
11750479_a_at	0.0298614	0.0298614	2.70202	-4.14	1.0278	AK301883.1	PPARGC1A
11726041_x_at	0.0298699	0.0298699	-2.70183	-4.14	-1.24662	CN417883	STK17B
11718853_a_at	0.0299333	0.0299333	-2.70038	-4.14	-1.17393	BC047754.1	ZBED5
11721033_a_at	0.0299549	0.0299549	2.69989	-4.14	1.14113	NM_007177.2	FAM107A
11761575_at	0.0299726	0.0299726	2.69949	-4.14	1.013	AK298247.1	NTHL1
11717989_a_at	0.029975	0.029975	-2.69943	-4.14	-2.66236	NM_001130965.1	SUN1
11737872_a_at	0.0299858	0.0299858	-2.69918	-4.14	-1.03587	NM_001131036.1	ZCCHC9
11754266_s_at	0.0299921	0.0299921	-2.69904	-4.14	-1.96122	AU153511	E2F3
11725028_s_at	0.0299947	0.0299947	-2.69898	-4.14	-1.2625	NM_001042414.1	PSPC1
11732753_a_at	0.0300518	0.0300518	2.69768	-4.14	1.12459	NM_001141917.1	C9orf144B
11720244_at	0.0300674	0.0300674	-2.69733	-4.14	-1.20794	NM_002661.2	PLCG2
11719402_a_at	0.0302083	0.0302083	-2.69414	-4.14	-1.0718	NM_021033.6	RAP2A
11756031_s_at	0.0302195	0.0302195	2.69389	-4.14	1.03474	AJ406929.1	KAP2.1B
11721703_s_at	0.0302428	0.0302428	-2.69336	-4.14	-1.58572	NM_001080495.2	TNRC18
11719256_a_at	0.030293	0.030293	2.69223	-4.14	1.44179	AF074264.1	LRP6
11734566_a_at	0.0303255	0.0303255	2.6915	-4.14	1.10546	NM_032222.2	FAM188B
11743593_at	0.0303333	0.0303333	-2.69132	-4.14	-1.21221	BX336122	DIMT1L
11721447_at	0.0303687	0.0303687	-2.69053	-4.14	-1.14622	NM_003794.2	SNX4
11735310_x_at	0.0303829	0.0303829	-2.69021	-4.14	-1.08174	NM_202470.1	GIPC1
11751105_s_at	0.0303963	0.0303963	-2.68991	-4.14	-1.60964	AK295986.1	WFS1
11725326_a_at	0.0303996	0.0303996	-2.68984	-4.14	-1.27074	NM_001221.3	CAMK2D
11727200_s_at	0.0304003	0.0304003	-2.68982	-4.14	-1.46599	NM_203350.1	ZRANB2
11746543_a_at	0.0304045	0.0304045	-2.68973	-4.14	-1.18346	AA446880	SNX9
11729395_s_at	0.0304112	0.0304112	-2.68958	-4.14	-1.25191	NM_182765.3	HECTD2
11751344_a_at	0.0304245	0.0304245	2.68928	-4.14	1.02794	AK304549.1	LEFTY2
11715428_x_at	0.0304577	0.0304577	-2.68853	-4.14	-1.40646	BC008753.2	ARF4
11724963_s_at	0.030552	0.030552	-2.68642	-4.14	-1.16417	NM_001142522.1	FBXO5
11725975_at	0.0305579	0.0305579	-2.68629	-4.14	-1.38147	BX353904	POM121
11755519_x_at	0.0306215	0.0306215	-2.68487	-4.14	-1.20154	BX648548.1	TGS1
11743700_a_at	0.0306644	0.0306644	2.68392	-4.15	1.55039	BC025772.1	EHMT1
11761800_a_at	0.0306738	0.0306738	2.68371	-4.15	1.04764	AK304495.1	MAP4K2
11724014_a_at	0.0306991	0.0306991	-2.68315	-4.15	-1.97323	NM_003101.4	SOAT1
11724142_s_at	0.0307082	0.0307082	-2.68295	-4.15	-1.14119	DB356544	RAB11FIP2
11751786_a_at	0.0307564	0.0307564	2.68188	-4.15	1.01471	AK298640.1	CRNN
11729907_a_at	0.0308046	0.0308046	-2.68081	-4.15	-1.4011	NM_152636.2	METT5D1
11739834_s_at	0.0308237	0.0308237	-2.68039	-4.15	-1.36397	NM_001100819.1	MOBKL3
11728013_s_at	0.0308742	0.0308742	-2.67927	-4.15	-2.73303	CB242368	RIMKLB
11758626_s_at	0.0309023	0.0309023	-2.67865	-4.15	-1.06577	AA890170	UBA2
11733343_a_at	0.0309191	0.0309191	-2.67828	-4.15	-1.46847	NM_018428.2	UTP6
11743872_a_at	0.0309224	0.0309224	2.67821	-4.15	1.08806	BU785644	SOX17
11745010_a_at	0.0309328	0.0309328	-2.67798	-4.15	-1.70571	BC029658.1	DCBLD2
11758021_s_at	0.0309624	0.0309624	-2.67733	-4.15	-1.05569	R80423	DDX3X
11724320_x_at	0.030964	0.030964	-2.67729	-4.15	-1.32366	AI630995	C11orf54
11722079_a_at	0.030975	0.030975	-2.67705	-4.15	-1.17329	NM_022450.3	RHBDF1
11715336_x_at	0.030995	0.030995	2.67661	-4.15	1.31016		SP9
11757478_s_at	0.0309965	0.0309965	-2.67658	-4.15	-1.32722	BI834153	MAP2K1
11722729_a_at	0.0310126	0.0310126	-2.67623	-4.15	-1.09601	NM_001080510.2	C17orf95
11715527_x_at	0.0310304	0.0310304	-2.67583	-4.15	-1.27968	NM_004640.5	ATP6V1G2
11759021_at	0.0311138	0.0311138	2.674	-4.15	1.04378	AF237782.1	LNX1
11754398_at	0.0311348	0.0311348	-2.67355	-4.15	-1.19186	XM_927661.2	LOC644538
11735715_a_at	0.0311889	0.0311889	-2.67236	-4.15	-1.22384	NM_001143779.1	IFT81
11730670_a_at	0.0311913	0.0311913	2.67231	-4.15	1.57679	BC140763.1	OPHN1
11755936_a_at	0.0312148	0.0312148	-2.6718	-4.15	-1.17024	BX648215.1	ENOSF1
11742076_a_at	0.0312289	0.0312289	2.67149	-4.15	1.04438	NM_001080408.1	PROX2
11746122_s_at	0.0312392	0.0312392	2.67126	-4.15	2.73447	DA094705	ZC3H11A
11754206_a_at	0.0312477	0.0312477	-2.67108	-4.15	-1.64297	AI354526	HIVEP2
11718655_s_at	0.0312545	0.0312545	-2.67093	-4.15	-1.3471	NM_016410.4	CHMP5
11722922_s_at	0.031324	0.031324	-2.66942	-4.15	-1.24516	NM_145284.3	FAM122B
11727934_at	0.0313571	0.0313571	-2.6687	-4.15	-1.41697	BC038402.1	ACTR5
11720062_s_at	0.0313734	0.0313734	-2.66834	-4.15	-2.52056	NM_003897.3	IER3
11751697_a_at	0.0313783	0.0313783	-2.66824	-4.15	-1.64015	AK315876.1	NAA50
11731210_at	0.0313943	0.0313943	2.66789	-4.15	1.06282	NM_152614.1	C2orf57
11719125_a_at	0.0314052	0.0314052	-2.66765	-4.15	-1.11517	NM_152743.2	C7orf27
11735152_a_at	0.0314186	0.0314186	-2.66736	-4.15	-1.91407	NM_021097.2	SLC8A1
11728692_a_at	0.0314397	0.0314397	2.66691	-4.15	1.34846	BX391869	PDE4DIP
11751831_a_at	0.0314831	0.0314831	2.66597	-4.15	1.08333	AF000672.1	ELK1
11722159_a_at	0.0314966	0.0314966	-2.66567	-4.15	-1.04881	NM_012244.2	SLC7A8
11755185_a_at	0.031499	0.031499	2.66562	-4.15	1.06348	AK093977.1	RFX2
11717547_a_at	0.0315189	0.0315189	-2.66519	-4.15	-1.27942	NM_020395.3	INTS12
11754348_s_at	0.031551	0.031551	-2.6645	-4.15	-1.30128	AY251274.1	LOC100129637
11761221_at	0.0316637	0.0316637	2.66207	-4.15	1.0596	AK300198.1	MTMR9L
11727706_a_at	0.0317782	0.0317782	2.65961	-4.15	1.08426	BC136481.1	BBC3
11735882_at	0.0317951	0.0317951	2.65925	-4.15	1.03313	NM_012285.1	KCNH4
11757051_a_at	0.0317958	0.0317958	-2.65923	-4.15	-1.21274	CR599346.1	TWF2
11732661_x_at	0.0318011	0.0318011	-2.65912	-4.15	-1.15782	NM_001048166.1	STIL
11728797_a_at	0.0318097	0.0318097	-2.65894	-4.15	-1.06025	BC016842.1	LSM14A
11744174_a_at	0.0318143	0.0318143	-2.65884	-4.15	-1.0931	CR617278.1	UBQLN4
11719054_at	0.0318482	0.0318482	2.65812	-4.15	2.12979	BM683441	CEP350
11730928_a_at	0.0318703	0.0318703	-2.65764	-4.15	-1.48917	CR607076.1	IKBKB
11715695_x_at	0.0318711	0.0318711	-2.65762	-4.15	-1.10062	NM_001866.2	COX7B
11747904_a_at	0.0319314	0.0319314	2.65634	-4.15	1.02885	AK301309.1	PIP5K1C
11762818_at	0.0319834	0.0319834	2.65523	-4.15	1.28503	BC033059.1	FLJ16124
11748061_a_at	0.0319881	0.0319881	2.65513	-4.15	1.05896	AY090777.1	PHF21A
11717507_at	0.0320905	0.0320905	-2.65296	-4.15	-1.30739	NM_012288.3	TRAM2
11720281_a_at	0.0321007	0.0321007	-2.65274	-4.15	-1.58237	NM_058187.3	C21orf63
11745802_a_at	0.0321014	0.0321014	-2.65273	-4.15	-1.00155	U07231.1	GRSF1
11749320_a_at	0.0321256	0.0321256	-2.65221	-4.15	-1.20159	AK303439.1	TGDS
11752508_a_at	0.0321256	0.0321256	-2.65221	-4.15	-1.00267	AY236962.1	HNRPLL
11720299_s_at	0.032152	0.032152	-2.65165	-4.15	-1.25631	NM_015607.2	C1orf77
11745258_s_at	0.0322124	0.0322124	-2.65038	-4.15	-1.0412	BX351354	RBM14
11719578_x_at	0.0322172	0.0322172	2.65028	-4.15	1.11242	AK290600.1	AMT
11726433_a_at	0.0322357	0.0322357	-2.64988	-4.15	-1.67466	BC017731.1	OSBPL3
11763717_a_at	0.0322602	0.0322602	-2.64937	-4.15	-1.07665	CR605750.1	CDKN1C
11754214_a_at	0.0323496	0.0323496	2.64749	-4.15	2.03023	AI435791	PPIG
11743816_s_at	0.0323502	0.0323502	-2.64747	-4.15	-1.21505	BE464297	S1PR1
11717586_a_at	0.0323571	0.0323571	-2.64733	-4.15	-1.00799	NM_012235.2	SCAP
11727944_a_at	0.0323639	0.0323639	-2.64718	-4.15	-1.08622	AF195968.1	ARHGAP8
11757951_s_at	0.0323971	0.0323971	-2.64649	-4.15	-1.86471	BG929096	ALG2
11736724_x_at	0.0324711	0.0324711	2.64493	-4.15	1.20399	CB048966	PDLIM7
11740223_x_at	0.0325449	0.0325449	2.64339	-4.16	1.02228	BC140911.1	LRRC26
11740250_a_at	0.0325915	0.0325915	-2.64242	-4.16	-1.94583	NM_006415.2	SPTLC1
11729356_a_at	0.0326015	0.0326015	-2.64221	-4.16	-1.20846	NM_173797.3	PAPD4
11724107_s_at	0.0326301	0.0326301	-2.64161	-4.16	-1.26625	NM_018676.3	THSD1
11743788_s_at	0.0326334	0.0326334	-2.64154	-4.16	-1.27601	AK021814.1	GORAB
11722002_a_at	0.0326743	0.0326743	-2.64069	-4.16	-1.2071	NM_031844.2	HNRNPU
11748563_s_at	0.0327519	0.0327519	-2.63908	-4.16	-1.66144	AK295436.1	REEP5
11762023_at	0.0327781	0.0327781	2.63853	-4.16	1.08181	BC015186.1	PDGFRA
11757638_s_at	0.0328042	0.0328042	-2.63799	-4.16	-1.52507	AW005477	CD93
11715345_s_at	0.0328509	0.0328509	2.63702	-4.16	1.12826		ADAMTS15
11749341_a_at	0.0328685	0.0328685	2.63666	-4.16	1.41922	AK303359.1	C1orf131
11727804_s_at	0.032905	0.032905	-2.63591	-4.16	-1.32678	NM_006793.2	PRDX3
11734819_s_at	0.0329925	0.0329925	-2.6341	-4.16	-1.05303	CR621132.1	APBB2
11726700_a_at	0.0329942	0.0329942	-2.63407	-4.16	-1.49613	AY367088.1	AFTPH
11755763_a_at	0.0330064	0.0330064	-2.63381	-4.16	-1.11275	BX537774.1	NUP188
11724483_s_at	0.0330314	0.0330314	-2.6333	-4.16	-1.35463	NM_007373.3	SHOC2
11734826_s_at	0.0330448	0.0330448	-2.63302	-4.16	-1.04984	AK091222.1	SPRED1
11758649_s_at	0.0330616	0.0330616	-2.63268	-4.16	-1.11904	H99943	FBXW11
11737301_a_at	0.0330696	0.0330696	-2.63251	-4.16	-1.35891	NM_004298.2	NUP155
11718949_a_at	0.0330708	0.0330708	-2.63249	-4.16	-1.55254	NM_022474.2	MPP5
11748322_a_at	0.0331083	0.0331083	2.63172	-4.16	1.01133	AK300463.1	HEYL
11728022_a_at	0.0331148	0.0331148	-2.63159	-4.16	-1.58386	NM_018004.1	TMEM45A
11738303_a_at	0.0331411	0.0331411	2.63104	-4.16	1.13879	BC143410.1	TMC3
11753982_a_at	0.0331693	0.0331693	-2.63047	-4.16	-1.32724	AK290602.1	PSMD11
11742657_x_at	0.033253	0.033253	-2.62875	-4.16	-1.70898	NM_001040874.1	HIST2H2AA3
11747403_a_at	0.0332713	0.0332713	2.62838	-4.16	1.03388	AK316270.1	PTPN5
11753188_a_at	0.0332757	0.0332757	2.62829	-4.16	1.44736	AK293651.1	DOC2A
11731362_a_at	0.0332968	0.0332968	-2.62786	-4.16	-1.14311	NM_020787.2	ZNF624
11734958_s_at	0.0333388	0.0333388	-2.627	-4.16	-1.96148	NM_022495.5	C14orf135
11762298_a_at	0.0334114	0.0334114	2.62553	-4.16	1.33097	AK295232.1	C1orf91
11721731_a_at	0.0334454	0.0334454	2.62483	-4.16	1.2828	BC093794.1	TMX3
11730690_a_at	0.0334879	0.0334879	-2.62397	-4.16	-1.36724	NM_001142520.1	FAM111A
11719753_a_at	0.0334892	0.0334892	-2.62394	-4.16	-1.5871	NM_182920.1	ADAMTS9
11716961_x_at	0.0335196	0.0335196	-2.62333	-4.16	-1.04308	NM_021806.1	FAM3A
11758173_s_at	0.0335263	0.0335263	-2.62319	-4.16	-1.62095	N75962	LOC653566
11731338_a_at	0.0335733	0.0335733	-2.62224	-4.16	-1.08599	NM_170686.2	ZNF398
11750746_a_at	0.0336144	0.0336144	-2.62141	-4.16	-1.02882	AY137774.1	FRMD3
11718277_a_at	0.0336257	0.0336257	2.62118	-4.16	1.055	NM_000432.3	MYL2
11733752_at	0.0336434	0.0336434	2.62082	-4.16	1.11062	NM_004224.2	GPR50
11754165_a_at	0.0336502	0.0336502	2.62068	-4.16	1.03669	DQ013130.1	LRRK1
11719379_a_at	0.0336938	0.0336938	-2.6198	-4.16	-1.3331	NM_001100426.1	RAP1GDS1
11716199_x_at	0.033694	0.033694	-2.6198	-4.16	-1.21981	AK294199.1	UBE2Q2
11745142_a_at	0.0337556	0.0337556	2.61856	-4.16	1.1059	BC032307.1	CCDC123
11716103_a_at	0.0337653	0.0337653	-2.61837	-4.16	-1.22779	NM_002592.2	PCNA
11719377_x_at	0.0338157	0.0338157	-2.61735	-4.16	-1.6648	BC013963.2	CAP1
11716055_s_at	0.0338179	0.0338179	-2.61731	-4.16	-1.58252	NM_015894.2	STMN3
11729268_a_at	0.0338276	0.0338276	2.61711	-4.16	1.28613	NM_145064.1	STAC3
11746964_a_at	0.033844	0.033844	-2.61678	-4.16	-1.20426	AK303311.1	BRIX1
11728940_a_at	0.0338774	0.0338774	2.61612	-4.16	1.08005	NM_001034837.1	KCNIP1
11760230_at	0.0338821	0.0338821	2.61602	-4.16	1.10053	M96956.1	TDGF3
11734684_s_at	0.0339009	0.0339009	-2.61564	-4.16	-1.25745	D86228.1	UMPS
11763104_at	0.0339037	0.0339037	2.61559	-4.16	1.45672	L34163.1	IGHD
11728494_at	0.0339251	0.0339251	-2.61516	-4.16	-1.04537	NM_001024855.1	ZNF197
11759923_at	0.0339253	0.0339253	2.61516	-4.16	1.28938	BU784722	TRIM4
11718525_s_at	0.0339335	0.0339335	-2.61499	-4.16	-1.25589	NM_030922.5	NIPA2
11718753_a_at	0.0339797	0.0339797	2.61407	-4.16	1.56021	U94346.1	CAPN5
11732731_at	0.0340191	0.0340191	-2.61328	-4.16	-1.40494	NM_006898.4	HOXD3
11725682_x_at	0.0340466	0.0340466	-2.61273	-4.16	-1.23268	BX434468	MRS2
11741789_a_at	0.0340762	0.0340762	-2.61214	-4.16	-1.09093	NM_182739.1	NDUFB6
11753878_s_at	0.0341002	0.0341002	-2.61166	-4.16	-1.69788	AB102804.1	IL6ST
11724487_x_at	0.034101	0.034101	-2.61165	-4.16	-1.4573	NM_016561.2	BFAR
11724436_a_at	0.0341386	0.0341386	-2.6109	-4.16	-1.00233	BC036080.1	GABPB1
11729464_at	0.0341677	0.0341677	2.61032	-4.16	1.47691	NM_181788.1	H1FNT
11762162_x_at	0.034173	0.034173	2.61022	-4.16	1.0412	AK294217.1	LMNA
11757802_s_at	0.0341789	0.0341789	2.6101	-4.16	1.19642	AI800019	NRK
11742920_a_at	0.0342383	0.0342383	-2.60892	-4.16	-1.09746	L15189.1	HSPA9
11744134_at	0.0342611	0.0342611	-2.60847	-4.16	-1.56987	BQ025713	ZSWIM6
11739301_x_at	0.0342684	0.0342684	-2.60832	-4.16	-1.10011	NM_017489.2	TERF1
11748150_a_at	0.0342771	0.0342771	2.60815	-4.16	1.06838	EF177822.1	MDC1
11732308_a_at	0.0343345	0.0343345	2.60701	-4.16	1.03953	BC105968.1	ZNF777
11720819_s_at	0.0343745	0.0343745	-2.60622	-4.16	-1.4911	BC039893.1	CXCL12
11720452_at	0.0343797	0.0343797	-2.60612	-4.16	-1.81262	NM_172069.3	PLEKHH2
11723483_at	0.0343971	0.0343971	2.60578	-4.16	1.00982	NM_018983.3	GAR1
11756533_s_at	0.0344077	0.0344077	-2.60557	-4.16	-1.29596	AL831816.1	YTHDF3
11721893_a_at	0.0344151	0.0344151	-2.60542	-4.16	-1.12191	NM_001005735.1	CHEK2
11718514_s_at	0.0345451	0.0345451	-2.60286	-4.17	-2.4044	AF311903.1	TSPAN14
11727066_a_at	0.0345507	0.0345507	2.60275	-4.17	2.19221	AF121775.1	ANKRD11
11758534_s_at	0.0345538	0.0345538	-2.60269	-4.17	-1.20799	BM989309	SLC25A17
11743103_at	0.0345908	0.0345908	-2.60197	-4.17	-1.05205	BM682009	PTCD3
11719680_x_at	0.0346106	0.0346106	-2.60158	-4.17	-1.39892	NM_003842.4	TNFRSF10B
11744274_at	0.0346165	0.0346165	-2.60146	-4.17	-1.96507	CR609890.1	NDC80
11732203_at	0.0346583	0.0346583	2.60064	-4.17	1.17494	NM_002269.2	KPNA5
11715962_at	0.034678	0.034678	-2.60026	-4.17	-1.12659	NM_018477.2	ACTR10
11738647_s_at	0.0347113	0.0347113	2.59961	-4.17	1.03418	NM_173663.3	FAM153A
11724936_a_at	0.0347248	0.0347248	-2.59934	-4.17	-1.07367	NM_024541.2	C10orf76
11737038_at	0.0347619	0.0347619	2.59862	-4.17	1.15619	NM_001136482.1	C19orf38
11735176_at	0.0347703	0.0347703	2.59845	-4.17	1.49503	U31466.1	NOS1
11727641_at	0.0348426	0.0348426	-2.59704	-4.17	-1.04526	NM_138400.1	NOM1
11717433_a_at	0.0348618	0.0348618	-2.59667	-4.17	-1.34794	BC003549.1	ECHDC1
11736390_a_at	0.0348639	0.0348639	-2.59663	-4.17	-1.12599	AK127779.1	ZNF662
11718594_a_at	0.0348659	0.0348659	-2.59659	-4.17	-1.88066	NM_020307.2	CCNL1
11722300_a_at	0.0349895	0.0349895	-2.59419	-4.17	-1.17993	NM_005238.3	ETS1
11724662_a_at	0.0350145	0.0350145	-2.5937	-4.17	-1.43648	BC001060.2	PAX8
11731908_at	0.0350571	0.0350571	2.59288	-4.17	1.09354	NM_001135580.1	C19orf71
11728012_at	0.0350589	0.0350589	-2.59285	-4.17	-1.76104	NM_173814.4	PRTG
11715360_x_at	0.0350751	0.0350751	-2.59253	-4.17	-1.37284	NM_003254.2	TIMP1
11747900_a_at	0.0350755	0.0350755	2.59252	-4.17	2.12844	AK295144.1	DMTF1
11731223_a_at	0.0351163	0.0351163	2.59173	-4.17	1.23552	AI816713	SHOX2
11723111_a_at	0.0352574	0.0352574	-2.58902	-4.17	-1.38851	NM_032048.2	EMILIN2
11762602_x_at	0.0353082	0.0353082	-2.58804	-4.17	-1.12234	BC090853.1	HOXD8
11754336_s_at	0.0354305	0.0354305	-2.58569	-4.17	-1.34897	BM802515	DOCK1
11716193_s_at	0.0354455	0.0354455	-2.58541	-4.17	-1.17076	NM_014159.6	SETD2
11717604_a_at	0.0354675	0.0354675	-2.58499	-4.17	-1.35423	NM_016213.3	TRIP4
11744084_s_at	0.0354723	0.0354723	-2.58489	-4.17	-1.47051	BM665290	ANKIB1
11722343_at	0.0354757	0.0354757	-2.58483	-4.17	-1.2186	NM_144693.1	ZNF558
11752622_a_at	0.035487	0.035487	2.58461	-4.17	1.46982	DQ124708.1	PXK
11722790_s_at	0.035488	0.035488	-2.58459	-4.17	-1.04825	NM_004162.4	RAB5A
11716797_s_at	0.0355017	0.0355017	-2.58433	-4.17	-2.24122	NM_002296.2	LBR
11756860_x_at	0.035625	0.035625	-2.58198	-4.17	-1.07741	AK311379.1	RNH1
11735044_x_at	0.035639	0.035639	-2.58171	-4.17	-1.08146	NM_033034.1	TRIM5
11753726_s_at	0.0356417	0.0356417	-2.58166	-4.17	-1.27553	AY971350.1	IGF2
11755310_s_at	0.0357334	0.0357334	-2.57992	-4.17	-1.20877	L40401.1	ACOT1
11760002_at	0.0357486	0.0357486	2.57963	-4.17	1.15233	BC036250.1	RNF212
11724633_at	0.0358441	0.0358441	-2.57783	-4.17	-1.12079	NM_006768.3	BRAP
11754438_x_at	0.0358491	0.0358491	-2.57773	-4.17	-1.64885	AK098274.1	GJC1
11716448_a_at	0.0358621	0.0358621	-2.57748	-4.17	-1.12423	NM_024047.3	NUDT9
11729870_x_at	0.0358676	0.0358676	-2.57738	-4.17	-1.48596	NM_007046.2	EMILIN1
11746055_a_at	0.0360109	0.0360109	-2.57468	-4.17	-1.40508	BC056891.1	CARD8
11731477_at	0.0360786	0.0360786	-2.5734	-4.17	-1.50309	BC012733.2	CHMP1B
11740981_a_at	0.036106	0.036106	2.57289	-4.17	1.02868	AY225124.1	DTX2
11754534_a_at	0.0361353	0.0361353	-2.57234	-4.17	-1.28523	AK127003.1	ZFYVE16
11744549_s_at	0.0361395	0.0361395	-2.57226	-4.17	-1.61145	BC018519.1	FAM36A
11727777_at	0.0361462	0.0361462	-2.57214	-4.17	-1.15438	NM_006496.2	GNAI3
11744456_s_at	0.0361625	0.0361625	2.57183	-4.17	1.20256	BC012760.2	GSK3B
11754726_a_at	0.0361754	0.0361754	-2.57159	-4.17	-1.10332	DB333533	AGGF1
11759278_at	0.0361909	0.0361909	2.5713	-4.17	1.24529	BC136961.1	OR2T2
11752812_x_at	0.0362197	0.0362197	2.57076	-4.17	1.18942	AK293468.1	TTYH1
11740111_a_at	0.0364108	0.0364108	-2.56719	-4.17	-1.01554	AK297153.1	COASY
11739268_s_at	0.0364294	0.0364294	-2.56685	-4.17	-1.1429	AI088894	PAK2
11750418_at	0.0364467	0.0364467	2.56653	-4.17	1.30269	BC146872.1	UPF0639
11744613_a_at	0.0364937	0.0364937	2.56565	-4.17	1.28577	AK296127.1	SLC6A13
11761490_at	0.0365064	0.0365064	2.56542	-4.17	1.06569	AK292062.1	HIST1H2BK
11743146_s_at	0.0365123	0.0365123	-2.56531	-4.17	-1.40467	AK292877.1	FBXO11
11742973_at	0.0365471	0.0365471	-2.56466	-4.18	-1.23697	D90228.1	ACAT1
11748362_s_at	0.0366105	0.0366105	-2.56349	-4.18	-2.11122	AF085692.1	ABCC3
11763649_x_at	0.0366195	0.0366195	2.56332	-4.18	1.47705	AJ249921.1	APOC1
11715959_a_at	0.0366216	0.0366216	-2.56328	-4.18	-1.34241	BC063281.1	SREBF1
11715510_s_at	0.0366442	0.0366442	-2.56286	-4.18	-1.49335	BG287742	NDFIP1
11761251_at	0.0367413	0.0367413	2.56107	-4.18	1.11885	AK296123.1	PMM2
11748271_at	0.036753	0.036753	2.56086	-4.18	1.23233	BC085019.1	GDF5OS
11761433_x_at	0.0367689	0.0367689	2.56056	-4.18	1.04127	AK301665.1	CCDC150
11755471_a_at	0.0367699	0.0367699	2.56054	-4.18	1.20907	BC016979.1	NECAB2
11717093_at	0.0368081	0.0368081	-2.55984	-4.18	-1.14105	NM_022171.2	TCTA
11757261_at	0.0368254	0.0368254	2.55952	-4.18	1.18188	NR_004388.1	SCARNA14
11719626_at	0.0368736	0.0368736	-2.55864	-4.18	-1.41419	AF456765.1	RDH10
11744332_a_at	0.0368969	0.0368969	-2.55821	-4.18	-1.14589	BC013023.2	NUMA1
11725264_at	0.0369158	0.0369158	-2.55787	-4.18	-1.04122	NM_152547.4	BTNL9
11752683_a_at	0.0369266	0.0369266	2.55767	-4.18	1.46698	BC026073.2	C1orf114
11758152_s_at	0.0369308	0.0369308	2.55759	-4.18	1.75587	BE858487	LRRTM4
11718045_s_at	0.0370194	0.0370194	-2.55597	-4.18	-1.14809	NM_004218.3	RAB11B
11745886_a_at	0.0370811	0.0370811	2.55484	-4.18	2.33585	AK022759.1	USP42
11754829_s_at	0.0370998	0.0370998	-2.5545	-4.18	-1.02027	AK095811.1	PI4KA
11752578_a_at	0.0371149	0.0371149	2.55422	-4.18	1.42009	AK299607.1	SOX5
11757140_at	0.037127	0.037127	2.554	-4.18	1.03822	AJ609448.1	SNORA52
11749327_a_at	0.0371401	0.0371401	2.55376	-4.18	1.03411	AK293244.1	CD99L2
11739440_a_at	0.0372427	0.0372427	2.55189	-4.18	1.21578	AK299400.1	KRT4
11725232_at	0.0372644	0.0372644	-2.5515	-4.18	-1.27529	NM_020452.3	ATP8B2
11744730_s_at	0.0372764	0.0372764	-2.55128	-4.18	-1.72212	BC022282.1	DLEU2
11729142_a_at	0.0372978	0.0372978	2.55089	-4.18	1.09636	L25270.1	KDM5C
11720173_a_at	0.0373064	0.0373064	2.55074	-4.18	1.2977	CA423006	SF1
11759716_x_at	0.0373726	0.0373726	-2.54954	-4.18	-1.39199	BC039707.1	PKD1P1
11728825_at	0.0373799	0.0373799	-2.5494	-4.18	-1.5292	BC069216.1	TRNP1
11719662_s_at	0.0373975	0.0373975	-2.54908	-4.18	-1.22072	NM_024948.2	FAM188A
11721503_a_at	0.0374442	0.0374442	2.54824	-4.18	1.02936	NM_017436.4	A4GALT
11743043_a_at	0.0374587	0.0374587	-2.54798	-4.18	-1.0019	AF093118.1	FBLN5
11715332_at	0.0374589	0.0374589	2.54798	-4.18	1.11868		NXNL2
11731998_s_at	0.0374846	0.0374846	-2.54751	-4.18	-1.1443	NM_001080414.2	CCDC88C
11750874_a_at	0.0375282	0.0375282	2.54672	-4.18	1.03594	AK316268.1	PKNOX2
11721284_a_at	0.0375688	0.0375688	-2.54599	-4.18	-1.28889	CR624244.1	CDS2
11717662_a_at	0.0375874	0.0375874	-2.54566	-4.18	-1.25289	BC150271.1	FAM38A
11720369_at	0.0376203	0.0376203	-2.54507	-4.18	-1.30598	NM_012416.2	RANBP6
11736448_a_at	0.0376592	0.0376592	-2.54437	-4.18	-1.29787	CR621255.1	GIN1
11758974_at	0.0376621	0.0376621	-2.54431	-4.18	-1.11145	BG910148	H2AFV
11733612_s_at	0.0377247	0.0377247	-2.54319	-4.18	-1.94861	NM_203447.1	DOCK8
11740173_a_at	0.0378802	0.0378802	-2.54041	-4.18	-1.23499	DB359215	SOCS5
11726988_s_at	0.0378828	0.0378828	-2.54036	-4.18	-1.29158	AF147094.1	EIF2AK1
11729612_a_at	0.0379443	0.0379443	2.53926	-4.18	1.01198	BC150568.1	LRTM2
11715774_s_at	0.0379773	0.0379773	-2.53867	-4.18	-1.47353	NM_018285.2	IMP3
11757869_s_at	0.0379776	0.0379776	2.53867	-4.18	2.13461	BE504033	AKAP13
11747532_a_at	0.0379824	0.0379824	2.53858	-4.18	1.09663	AK297317.1	PHF21B
11740045_a_at	0.037994	0.037994	-2.53838	-4.18	-1.2775	NM_001100165.1	PHACTR2
11735191_a_at	0.0379972	0.0379972	2.53832	-4.18	1.57494	NM_013447.2	EMR2
11763816_a_at	0.0380484	0.0380484	-2.53741	-4.18	-1.13627	AK307121.1	EIF3M
11756391_a_at	0.0380777	0.0380777	-2.53689	-4.18	-1.26634	AL161992.1	MITD1
11756231_a_at	0.0381195	0.0381195	2.53615	-4.18	1.12727	CX866488	TAF6L
11744743_a_at	0.0381391	0.0381391	-2.5358	-4.18	-1.07751	AB210042.1	TSHZ1
11725475_at	0.03821	0.03821	-2.53454	-4.18	-1.00927	AF116030.1	ZNF354A
11761799_x_at	0.0382632	0.0382632	2.5336	-4.18	1.08559	AK303584.1	TMC6
11718552_at	0.0382895	0.0382895	-2.53314	-4.18	-1.09645	NM_001102653.1	OTUD4
11736039_a_at	0.0383146	0.0383146	2.53269	-4.18	1.25675	BC111780.1	KIF1A
11721276_s_at	0.0383205	0.0383205	-2.53259	-4.18	-1.3212	NM_053053.3	TADA1
11763888_at	0.0383287	0.0383287	-2.53244	-4.18	-1.25972	AI887274	SNORA33
11754170_a_at	0.0383956	0.0383956	-2.53126	-4.18	-1.17205	AY696294.1	TBRG1
11716875_at	0.0384427	0.0384427	-2.53044	-4.18	-1.31613	NM_032490.4	C14orf142
11757982_s_at	0.0384557	0.0384557	-2.53021	-4.18	-2.02892	N39407	KIF21A
11731025_a_at	0.0384759	0.0384759	2.52985	-4.18	1.19548	NM_021080.3	DAB1
11746158_at	0.0384789	0.0384789	2.5298	-4.18	1.08005	AK301801.1	LOC348021
11723123_at	0.038514	0.038514	-2.52918	-4.18	-1.03218	NM_001017995.2	SH3PXD2B
11726872_a_at	0.0385204	0.0385204	2.52907	-4.18	1.34807	BC029961.1	LIPE
11739895_a_at	0.0385421	0.0385421	-2.52869	-4.18	-1.07796	NM_001017415.1	USP1
11724596_s_at	0.0385577	0.0385577	-2.52841	-4.18	-1.47471	NM_004180.2	TANK
11758768_x_at	0.0385624	0.0385624	-2.52833	-4.18	-1.54284	AA829455	AMD1
11723525_at	0.0386054	0.0386054	-2.52758	-4.18	-1.95788	NM_001102426.1	TBC1D8
11746002_a_at	0.0386106	0.0386106	-2.52749	-4.18	-1.05015	AL050391.1	CASP4
11763403_a_at	0.0386639	0.0386639	-2.52655	-4.18	-1.1428	DA725140	CELF1
11754338_a_at	0.0387033	0.0387033	2.52587	-4.19	1.42632	AK000963.1	C9orf86
11745479_a_at	0.0387109	0.0387109	2.52573	-4.19	1.43892	AY172690.1	GLYCTK
11758556_s_at	0.0387428	0.0387428	-2.52517	-4.19	-1.21699	AI955714	PGM2
11735728_x_at	0.0387447	0.0387447	2.52514	-4.19	1.52773	NM_001130967.1	ZNF385A
11749621_a_at	0.038748	0.038748	2.52508	-4.19	1.07436	BC127195.1	TRIM41
11719950_a_at	0.0387527	0.0387527	2.525	-4.19	1.02172	NM_021948.3	BCAN
11739860_a_at	0.0387837	0.0387837	-2.52446	-4.19	-3.07607	NM_001079818.1	ITGA6
11718493_a_at	0.0387936	0.0387936	2.52429	-4.19	1.03796	AK298769.1	SLC1A2
11752515_a_at	0.0388143	0.0388143	-2.52393	-4.19	-1.10335	AK301956.1	ODC1
11731683_a_at	0.0389273	0.0389273	-2.52196	-4.19	-1.14274	AK022932.1	RIF1
11723967_a_at	0.0389725	0.0389725	2.52118	-4.19	1.11663	NM_006757.3	TNNT3
11715803_a_at	0.0389776	0.0389776	-2.52109	-4.19	-1.03744	AK303078.1	ANXA6
11719717_x_at	0.0389838	0.0389838	-2.52098	-4.19	-1.23681	NM_138689.2	PPP1R14B
11717965_s_at	0.0390103	0.0390103	-2.52052	-4.19	-1.18257	NM_033360.2	KRAS
11722120_a_at	0.0390577	0.0390577	-2.5197	-4.19	-1.51155	NM_014708.4	KNTC1
11760139_at	0.0390832	0.0390832	2.51926	-4.19	1.32674	AK300486.1	C9orf3
11758263_s_at	0.0390905	0.0390905	-2.51913	-4.19	-1.35976	CD367279	CYBB
11757351_a_at	0.0390972	0.0390972	-2.51902	-4.19	-1.76236	AW512517	TAP1
11730854_a_at	0.0391092	0.0391092	-2.51881	-4.19	-1.04812	NM_018056.2	TMEM39B
11715655_s_at	0.0391407	0.0391407	-2.51827	-4.19	-1.27387	NM_003374.1	VDAC1
11747006_a_at	0.0391465	0.0391465	2.51817	-4.19	1.16992	BC127700.1	INSC
11717497_at	0.0391674	0.0391674	-2.51781	-4.19	-1.56893	CD171845	SLC25A36
11716048_at	0.039194	0.039194	-2.51735	-4.19	-1.46034	NM_025195.2	TRIB1
11727791_s_at	0.0392425	0.0392425	-2.51651	-4.19	-1.69616	BF978872	DLAT
11730573_x_at	0.0392479	0.0392479	2.51642	-4.19	1.35083	BC117231.1	PLCB1
11724381_at	0.0392689	0.0392689	-2.51606	-4.19	-1.72613	NM_014722.2	FAM65B
11739867_a_at	0.0392854	0.0392854	2.51577	-4.19	1.05234	BC110518.2	GPR107
11738563_at	0.0392891	0.0392891	2.51571	-4.19	1.17348	NM_181337.3	KAAG1
11726583_s_at	0.0393533	0.0393533	-2.5146	-4.19	-1.95743	X69910.2	CKAP4
11762518_s_at	0.0393654	0.0393654	2.5144	-4.19	1.31378	AK295603.1	FLJ39061
11755591_x_at	0.0393913	0.0393913	-2.51395	-4.19	-1.16046	BC099909.1	MSTO1
11755150_x_at	0.0394167	0.0394167	-2.51352	-4.19	-1.32781	BC058890.1	LOC100134348
11716109_a_at	0.0394378	0.0394378	-2.51315	-4.19	-2.15041	NM_002644.2	PIGR
11753858_a_at	0.0395202	0.0395202	-2.51174	-4.19	-1.78023	AY277594.1	SNHG12
11717944_at	0.0395348	0.0395348	-2.5115	-4.19	-1.84386	NM_015308.2	FNBP4
11725453_at	0.0396004	0.0396004	2.51037	-4.19	1.21922	AF187813.1	NAT8
11736921_a_at	0.0396118	0.0396118	2.51018	-4.19	1.33673	BC005815.2	PCSK2
11716753_x_at	0.0396194	0.0396194	-2.51005	-4.19	-1.79321	NM_002076.3	GNS
11755799_a_at	0.0396219	0.0396219	-2.51001	-4.19	-1.01711	AK225560.1	TIE1
11762844_x_at	0.0396326	0.0396326	2.50983	-4.19	1.10061	AF220048.1	ITFG2
11727279_s_at	0.0396716	0.0396716	-2.50916	-4.19	-1.7987	NM_003615.3	SLC4A7
11726818_at	0.0397489	0.0397489	2.50785	-4.19	1.05902	BC137291.1	TMEM201
11715371_a_at	0.0397566	0.0397566	-2.50771	-4.19	-1.16128	NM_003334.3	UBA1
11747124_at	0.0397664	0.0397664	2.50755	-4.19	1.38303	AK302035.1	LOC100293612
11745197_s_at	0.0398301	0.0398301	-2.50647	-4.19	-1.38485	BE856281	BOLA2
11721078_s_at	0.0398469	0.0398469	-2.50618	-4.19	-2.1159	NM_032870.2	SFRS18
11716203_a_at	0.039861	0.039861	-2.50594	-4.19	-1.9909	NM_000900.2	MGP
11732927_x_at	0.0398777	0.0398777	-2.50566	-4.19	-2.06251	NM_213658.1	KLRC1
11732095_a_at	0.0398928	0.0398928	-2.50541	-4.19	-1.14227	NM_198309.2	TTC8
11760313_a_at	0.0399446	0.0399446	2.50453	-4.19	1.36809	AK294842.1	CLK4
11717887_s_at	0.0400112	0.0400112	-2.5034	-4.19	-1.47137	NM_002835.3	PTPN12
11736555_s_at	0.0400161	0.0400161	-2.50332	-4.19	-1.05338	AK126026.1	SLC2A14
11725373_a_at	0.0400269	0.0400269	-2.50314	-4.19	-1.03894	NM_003789.3	TRADD
11723173_at	0.0400276	0.0400276	-2.50312	-4.19	-1.58479	NM_017563.3	IL17RD
11726597_a_at	0.0400547	0.0400547	-2.50267	-4.19	-1.10134	NM_001025248.1	DUT
11755662_a_at	0.0401014	0.0401014	2.50188	-4.19	1.10933	AK056203.1	LRSAM1
11762045_a_at	0.0401159	0.0401159	2.50164	-4.19	1.23941	AK295765.1	GLP2R
11718927_a_at	0.040131	0.040131	-2.50138	-4.19	-2.19708	NM_032199.1	ARID5B
11758085_s_at	0.0401686	0.0401686	-2.50075	-4.19	-2.07153	AW275059	KIAA1712
11742665_x_at	0.0402344	0.0402344	2.49964	-4.19	1.08626	NM_001012983.1	FAM136B
11746622_a_at	0.0402903	0.0402903	-2.49871	-4.19	-1.25355	BC017748.1	PHC1
11758473_s_at	0.0403083	0.0403083	2.4984	-4.19	1.43983	AW118587	ZEB1
11726869_a_at	0.040318	0.040318	-2.49824	-4.19	-1.12452	NM_001042680.1	C19orf28
11761249_x_at	0.0403855	0.0403855	2.49711	-4.19	1.11388	AK303115.1	RUNDC1
11724743_a_at	0.0403925	0.0403925	2.497	-4.19	1.05639	AW574837	ZBTB17
11743430_at	0.0404239	0.0404239	-2.49647	-4.19	-1.2368	AB037732.1	RBM27
11734962_x_at	0.0404392	0.0404392	-2.49621	-4.19	-1.50747	NM_025220.2	ADAM33
11747181_a_at	0.0404422	0.0404422	-2.49616	-4.19	-1.04229	AK301244.1	LMAN1
11739064_s_at	0.0404528	0.0404528	-2.49599	-4.19	-1.0899	AK092014.1	GNG12
11736068_x_at	0.0404813	0.0404813	-2.49551	-4.19	-1.05009	NM_020465.3	NDRG4
11741063_a_at	0.0404829	0.0404829	-2.49549	-4.19	-1.26031	AF015040.1	NUMB
11742970_at	0.0404933	0.0404933	-2.49531	-4.19	-1.28996	CD367838	KCTD7
11717151_s_at	0.0405162	0.0405162	2.49493	-4.19	1.48969	BE395657	C20orf3
11717886_a_at	0.0405256	0.0405256	-2.49477	-4.19	-1.06037	NM_001145031.1	PLAU
11756388_s_at	0.0405353	0.0405353	-2.49461	-4.19	-1.20308	BF971138	RG9MTD1
11721931_s_at	0.0405412	0.0405412	2.49451	-4.19	1.24232	NM_014858.2	TMCC2
11755360_a_at	0.0405638	0.0405638	-2.49414	-4.19	-1.12592	AF217993.1	SLC38A10
11736666_a_at	0.0405778	0.0405778	-2.4939	-4.19	-1.41212	AF212237.1	PTER
11751590_a_at	0.0406126	0.0406126	-2.49333	-4.19	-1.01993	BC107772.1	NCOR1
11716072_s_at	0.0406664	0.0406664	-2.49243	-4.19	-1.68488	NM_001693.3	ATP6V1B2
11717459_a_at	0.040672	0.040672	-2.49234	-4.19	-1.23694	NM_017446.3	MRPL39
11743908_a_at	0.0407879	0.0407879	-2.49042	-4.19	-1.62414	AL573032	CTPS
11722039_x_at	0.0407915	0.0407915	-2.49036	-4.19	-1.04229	NM_002005.3	FES
11739370_a_at	0.0408074	0.0408074	-2.49009	-4.19	-1.27217	BT009780.1	PPM1D
11753094_x_at	0.0408615	0.0408615	2.4892	-4.19	1.02961	AK304567.1	FLJ10661
11754345_a_at	0.0408622	0.0408622	-2.48919	-4.19	-1.40345	AK125105.1	TTC15
11745044_x_at	0.0409505	0.0409505	2.48773	-4.19	1.00768	AK296333.1	PCYT1B
11732056_a_at	0.0409765	0.0409765	-2.4873	-4.19	-1.00508	NM_180699.1	SNRNP35
11760089_x_at	0.0410225	0.0410225	2.48654	-4.2	1.01774	AY008408.1	PMCHL1
11744347_a_at	0.0410536	0.0410536	-2.48603	-4.2	-1.24135	BC150285.1	MYO10
11744028_a_at	0.0410696	0.0410696	-2.48577	-4.2	-1.71119	AA460679	SLC35A1
11741535_a_at	0.0410976	0.0410976	-2.48531	-4.2	-1.69087	NM_001135820.1	TMEM2
11756406_x_at	0.0411341	0.0411341	-2.48471	-4.2	-2.39919	BF589790	ADM
11756612_a_at	0.0411682	0.0411682	-2.48415	-4.2	-1.46274	BM803741	BARD1
11729823_s_at	0.0411778	0.0411778	-2.48399	-4.2	-1.04397	NM_138778.2	WDR85
11734998_at	0.041246	0.041246	2.48288	-4.2	1.06636	CK822912	SIPA1L3
11716864_s_at	0.0412591	0.0412591	-2.48266	-4.2	-1.03631	NM_007184.3	NISCH
11742818_a_at	0.0412696	0.0412696	2.48249	-4.2	1.26351	CR456952.1	PLAUR
11739282_a_at	0.041279	0.041279	-2.48234	-4.2	-1.20081	AL563015	TRIM23
11724407_s_at	0.0413306	0.0413306	-2.48149	-4.2	-1.16351	NM_001238.1	CCNE1
11724474_s_at	0.0413922	0.0413922	-2.48049	-4.2	-1.49698	BU617399	TXNDC15
11742884_x_at	0.0413957	0.0413957	-2.48043	-4.2	-1.13057	BC136277.1	LTBP3
11760709_at	0.0413961	0.0413961	2.48042	-4.2	1.10538	BC045773.1	B4GALT1
11750578_a_at	0.0414506	0.0414506	-2.47954	-4.2	-1.01628	J03544.1	PYGB
11763260_at	0.0414915	0.0414915	2.47887	-4.2	1.47504	AB451328.1	PIGP
11724812_a_at	0.0415021	0.0415021	-2.4787	-4.2	-1.00355	BC007775.2	ZNF346
11731523_s_at	0.0416149	0.0416149	-2.47687	-4.2	-1.38638	DB363212	ZNF592
11763540_a_at	0.0416201	0.0416201	2.47678	-4.2	1.21902	AK092001.1	SLC25A47
11729721_s_at	0.0416513	0.0416513	2.47628	-4.2	1.82786	AF009641.1	LILRA6
11749789_a_at	0.0417231	0.0417231	-2.47512	-4.2	-1.01003	AK297579.1	TP53I3
11720209_at	0.0417231	0.0417231	-2.47512	-4.2	-1.14457	NM_006084.4	IRF9
11750080_a_at	0.0417307	0.0417307	-2.47499	-4.2	-1.28652	AB107037.1	DDB2
11738176_at	0.0417647	0.0417647	2.47444	-4.2	1.01273	BC111966.1	NKX3-2
11722152_s_at	0.0417922	0.0417922	-2.474	-4.2	-1.99787	NM_004836.4	EIF2AK3
11718542_a_at	0.0417962	0.0417962	-2.47393	-4.2	-1.10295	NM_020214.2	PARP6
11744689_x_at	0.0418356	0.0418356	-2.4733	-4.2	-1.53931	AY150853.1	ARMC10
11724100_at	0.0418462	0.0418462	-2.47313	-4.2	-1.85313	NM_004672.3	MAP3K6
11724787_s_at	0.0418481	0.0418481	-2.4731	-4.2	-1.37469	NM_007054.5	KIF3A
11754861_s_at	0.0419301	0.0419301	-2.47178	-4.2	-1.07984	AK125502.1	SUCLG1
11724797_a_at	0.0419302	0.0419302	-2.47177	-4.2	-1.42784	BC018211.1	MAGOH
11759298_s_at	0.0419861	0.0419861	-2.47087	-4.2	-1.43996	AB037781.1	SCYL2
11753754_x_at	0.0420052	0.0420052	2.47057	-4.2	1.15206	CR541788.1	SNCG
11723161_a_at	0.0420156	0.0420156	-2.4704	-4.2	-1.41764	NM_173632.3	ZNF776
11755703_a_at	0.0420394	0.0420394	2.47002	-4.2	1.13232	BC041159.1	ZNF287
11723523_x_at	0.0420533	0.0420533	-2.4698	-4.2	-5.09759	NM_001018049.1	PAEP
11756134_a_at	0.0420582	0.0420582	-2.46972	-4.2	-1.02754	CR936799.1	FHL2
11743725_s_at	0.0420618	0.0420618	-2.46966	-4.2	-1.82695	CB409404	MFSD1
11725660_a_at	0.0420698	0.0420698	-2.46953	-4.2	-1.2811	AF221634.1	DPP8
11716351_s_at	0.0421486	0.0421486	-2.46827	-4.2	-1.25883	BC023518.2	HSPE1
11762402_a_at	0.0421517	0.0421517	-2.46822	-4.2	-1.88326	BC146802.1	ZMYND8
11720467_s_at	0.0421571	0.0421571	-2.46813	-4.2	-1.14784	NM_001382.3	DPAGT1
11717716_at	0.0421713	0.0421713	-2.46791	-4.2	-1.58014	AK127826.1	FNDC3B
11739505_a_at	0.042181	0.042181	-2.46775	-4.2	-1.52796	BC000646.2	LMCD1
11715830_s_at	0.0421911	0.0421911	-2.46759	-4.2	-1.48791	NM_005032.4	PLS3
11746756_a_at	0.0422062	0.0422062	2.46735	-4.2	1.04576	AK293840.1	KY
11760770_at	0.0422253	0.0422253	2.46704	-4.2	1.18922	DQ372938.1	RPRD1B
[truncated: 227 more rows]
