# Supplementary material for: Comprehensive analysis of circRNA-miRNA-mRNA network related to angiogenesis in recurrent implantation failure
Source: BMC Med Genomics. 2024 Jul 30;17:193. doi: 10.1186/s12920-024-01944-1 (PMC11290139; doi:10.1186/s12920-024-01944-1)
Supplement: Supplementary file 2 — Supplementary Material 2 [file 12920_2024_1944_MOESM2_ESM.xlsx]

## Sheet: Sheet1
Supplementary Table 2 mRNAs associated with angiogenesis from GeneCards
Gene Symbol	Description	Gifts	GC Id	Relevance score
VEGFA	Vascular Endothelial Growth Factor A	56	GC06P043770	39.0067
KDR	Kinase Insert Domain Receptor	60	GC04M055078	22.158
HIF1A	Hypoxia Inducible Factor 1 Subunit Alpha	54	GC14P061695	18.726
FGF2	Fibroblast Growth Factor 2	52	GC04P122826	18.5207
FLT1	Fms Related Receptor Tyrosine Kinase 1	57	GC13M028300	17.2092
ADGRB1	Adhesion G Protein-Coupled Receptor B1	46	GC08P142449	15.742
TEK	TEK Receptor Tyrosine Kinase	58	GC09P027109	14.503
ANGPT1	Angiopoietin 1	53	GC08M107246	14.2759
THBS1	Thrombospondin 1	52	GC15P039581	14.1882
ENG	Endoglin	55	GC09M127815	13.8131
ANGPT2	Angiopoietin 2	55	GC08M006499	13.355
VEGFC	Vascular Endothelial Growth Factor C	53	GC04M176683	12.7928
ADGRB3	Adhesion G Protein-Coupled Receptor B3	46	GC06P068635	12.1075
ADGRB2	Adhesion G Protein-Coupled Receptor B2	47	GC01M031727	11.3551
MMP9	Matrix Metallopeptidase 9	61	GC20P046008	11.3497
PLG	Plasminogen	56	GC06P160702	11.0511
MMP2	Matrix Metallopeptidase 2	60	GC16P055390	11.0099
NRP1	Neuropilin 1	54	GC10M033177	10.9314
AKT1	AKT Serine/Threonine Kinase 1	61	GC14M104769	10.8719
CXCL8	C-X-C Motif Chemokine Ligand 8	50	GC04P073740	10.6924
NOS3	Nitric Oxide Synthase 3	56	GC07P150990	10.4084
PTGS2	Prostaglandin-Endoperoxide Synthase 2	56	GC01M186671	10.3767
FLT4	Fms Related Receptor Tyrosine Kinase 4	59	GC05M180644	10.2265
TYMP	Thymidine Phosphorylase	54	GC22M050525	10.0191
HGF	Hepatocyte Growth Factor	58	GC07M081699	9.85172
PGF	Placental Growth Factor	50	GC14M074941	9.73012
SERPINF1	Serpin Family F Member 1	53	GC17P001766	9.48203
IL6	Interleukin 6	58	GC07P022725	9.418
COL18A1	Collagen Type XVIII Alpha 1 Chain	53	GC21P045405	9.07196
CTNNB1	Catenin Beta 1	60	GC03P041194	8.87663
EPO	Erythropoietin	49	GC07P100720	8.79148
TGFB1	Transforming Growth Factor Beta 1	60	GC19M041301	8.72059
VASH1	Vasohibin 1	44	GC14P076761	8.51119
VEGFD	Vascular Endothelial Growth Factor D	47	GC0XM015345	8.41883
DLL4	Delta Like Canonical Notch Ligand 4	54	GC15P040929	8.27156
ISM1	Isthmin 1	41	GC20P013221	8.25927
ITGAV	Integrin Subunit Alpha V	55	GC02P186589	8.24806
TNF	Tumor Necrosis Factor	59	GC06P092154	8.24269
PDGFRB	Platelet Derived Growth Factor Receptor Beta	60	GC05M150113	8.16033
HPSE	Heparanase	52	GC04M083292	8.13519
EGFR	Epidermal Growth Factor Receptor	62	GC07P055019	8.11632
CDH5	Cadherin 5	52	GC16P066366	7.95312
PECAM1	Platelet And Endothelial Cell Adhesion Molecule 1	47	GC17M064319	7.86419
STAT3	Signal Transducer And Activator Of Transcription 3	61	GC17M042313	7.75564
TP53	Tumor Protein P53	60	GC17M007661	7.53625
FGF1	Fibroblast Growth Factor 1	54	GC05M142555	7.46988
VEGFB	Vascular Endothelial Growth Factor B	51	GC11P064234	7.34217
BAIAP2	BAR/IMD Domain Containing Adaptor Protein 2	48	GC17P081035	7.32906
ANG	Angiogenin	51	GC14P034388	7.25422
GDF2	Growth Differentiation Factor 2	51	GC10P047322	7.19857
CCL2	C-C Motif Chemokine Ligand 2	56	GC17P034255	7.18775
SRC	SRC Proto-Oncogene, Non-Receptor Tyrosine Kinase	58	GC20P037344	7.12962
NOTCH1	Notch Receptor 1	60	GC09M137729	7.10361
ETS1	ETS Proto-Oncogene 1, Transcription Factor	53	GC11M128458	7.09068
MAPK1	Mitogen-Activated Protein Kinase 1	59	GC22M021759	7.04713
TIMP1	TIMP Metallopeptidase Inhibitor 1	52	GC0XP047711	7.03244
ITGB1	Integrin Subunit Beta 1	57	GC10M033645	7.03126
CCN1	Cellular Communication Network Factor 1	47	GC01P085581	7.0303
MIR21	MicroRNA 21	26	GC17P063092	6.92331
FGFR2	Fibroblast Growth Factor Receptor 2	63	GC10M121478	6.82912
ACVRL1	Activin A Receptor Like Type 1	57	GC12P051906	6.77101
ITGB3	Integrin Subunit Beta 3	59	GC17P062247	6.74413
TIE1	Tyrosine Kinase With Immunoglobulin Like And EGF Like Domains 1	52	GC01P043300	6.7083
IL1B	Interleukin 1 Beta	54	GC02M112829	6.64572
FGFR1	Fibroblast Growth Factor Receptor 1	63	GC08M038400	6.62481
PDGFB	Platelet Derived Growth Factor Subunit B	58	GC22M062326	6.5846
TIMP2	TIMP Metallopeptidase Inhibitor 2	48	GC17M078852	6.52339
CXCL12	C-X-C Motif Chemokine Ligand 12	51	GC10M044370	6.50727
TGFB2	Transforming Growth Factor Beta 2	58	GC01P218345	6.49938
PTK2	Protein Tyrosine Kinase 2	55	GC08M140657	6.38416
MMP14	Matrix Metallopeptidase 14	57	GC14P034667	6.34315
ANPEP	Alanyl Aminopeptidase, Membrane	57	GC15M089784	6.3172
NDP	Norrin Cystine Knot Growth Factor NDP	49	GC0XM043948	6.30254
ACE	Angiotensin I Converting Enzyme	59	GC17P063477	6.30113
EFNB2	Ephrin B2	50	GC13M106489	6.24226
ARNT	Aryl Hydrocarbon Receptor Nuclear Translocator	51	GC01M150809	6.19183
FN1	Fibronectin 1	57	GC02M215360	6.13727
PIK3CG	Phosphatidylinositol-4,5-Bisphosphate 3-Kinase Catalytic Subunit Gamma	55	GC07P106865	6.1359
EPHB4	EPH Receptor B4	60	GC07M102433	6.11092
BMP6	Bone Morphogenetic Protein 6	50	GC06P007726	6.03522
CD36	CD36 Molecule	56	GC07P080369	6.01049
BAIAP3	BAI1 Associated Protein 3	44	GC16P001333	5.921
EPHA2	EPH Receptor A2	60	GC01M016124	5.9113
JAK2	Janus Kinase 2	60	GC09P004985	5.88827
SETD2	SET Domain Containing 2, Histone Lysine Methyltransferase	53	GC03M047033	5.80346
SMAD4	SMAD Family Member 4	59	GC18P051028	5.77965
F3	Coagulation Factor III, Tissue Factor	52	GC01M094610	5.77848
ID1	Inhibitor Of DNA Binding 1	47	GC20P031605	5.74423
VASH2	Vasohibin 2	40	GC01P212935	5.61425
CD34	CD34 Molecule	52	GC01M207880	5.56231
PLAU	Plasminogen Activator, Urokinase	59	GC10P073909	5.55337
SERPINE1	Serpin Family E Member 1	57	GC07P101127	5.52178
NOS2	Nitric Oxide Synthase 2	56	GC17M027756	5.51754
ITGA5	Integrin Subunit Alpha 5	56	GC12M055005	5.42723
ANGPT4	Angiopoietin 4	49	GC20M000869	5.38769
PTEN	Phosphatase And Tensin Homolog	59	GC10P094594	5.36238
TGFA	Transforming Growth Factor Alpha	53	GC02M070447	5.34941
EGF	Epidermal Growth Factor	58	GC04P109912	5.33824
VWF	Von Willebrand Factor	55	GC12M005949	5.33414
MET	MET Proto-Oncogene, Receptor Tyrosine Kinase	61	GC07P116672	5.32736
ADM	Adrenomedullin	51	GC11P010304	5.30134
VTN	Vitronectin	51	GC17M051189	5.29949
THBS2	Thrombospondin 2	53	GC06M169215	5.29875
SPP1	Secreted Phosphoprotein 1	53	GC04P087975	5.23318
ECM1	Extracellular Matrix Protein 1	51	GC01P150508	5.22718
PDGFRA	Platelet Derived Growth Factor Receptor Alpha	60	GC04P054229	5.22398
CEACAM1	CEA Cell Adhesion Molecule 1	51	GC19M042507	5.21469
PIK3CA	Phosphatidylinositol-4,5-Bisphosphate 3-Kinase Catalytic Subunit Alpha	59	GC03P179148	5.16487
COL4A2	Collagen Type IV Alpha 2 Chain	53	GC13P110305	5.15507
SOD2	Superoxide Dismutase 2	53	GC06M159669	5.11965
MTOR	Mechanistic Target Of Rapamycin Kinase	62	GC01M011106	5.09145
HRG	Histidine Rich Glycoprotein	52	GC03P186660	5.06009
LEP	Leptin	53	GC07P128241	5.0503
TIMP3	TIMP Metallopeptidase Inhibitor 3	50	GC22P044970	5.0453
HMOX1	Heme Oxygenase 1	59	GC22P035380	5.04169
TGFBR1	Transforming Growth Factor Beta Receptor 1	61	GC09P099104	5.00436
COL4A3	Collagen Type IV Alpha 3 Chain	53	GC02P227164	4.99979
JUN	Jun Proto-Oncogene, AP-1 Transcription Factor Subunit	55	GC01M058780	4.9958
FZD4	Frizzled Class Receptor 4	56	GC11M086945	4.96914
MAPK14	Mitogen-Activated Protein Kinase 14	58	GC06P092286	4.95424
KIT	KIT Proto-Oncogene, Receptor Tyrosine Kinase	60	GC04P054657	4.94146
PRKCA	Protein Kinase C Alpha	57	GC17P066302	4.927
MIR126	MicroRNA 126	25	GC09P136670	4.92544
ERBB2	Erb-B2 Receptor Tyrosine Kinase 2	62	GC17P039687	4.90982
ANGPTL3	Angiopoietin Like 3	54	GC01P062597	4.90896
MMRN2	Multimerin 2	41	GC10M086935	4.90012
NRP2	Neuropilin 2	52	GC02P205681	4.89932
TNC	Tenascin C	56	GC09M115019	4.84805
LRP5	LDL Receptor Related Protein 5	56	GC11P068298	4.8406
JAG1	Jagged Canonical Notch Ligand 1	58	GC20M010637	4.80008
TNMD	Tenomodulin	40	GC0XP100584	4.76356
PF4	Platelet Factor 4	47	GC04M073980	4.75123
RHOJ	Ras Homolog Family Member J	44	GC14P063204	4.72976
PROK1	Prokineticin 1	43	GC01P110451	4.7025
WARS1	Tryptophanyl-TRNA Synthetase 1	52	GC14M103181	4.67654
CCN2	Cellular Communication Network Factor 2	53	GC06M131948	4.65967
RECK	Reversion Inducing Cysteine Rich Protein With Kazal Motifs	47	GC09P036036	4.62399
EGLN1	Egl-9 Family Hypoxia Inducible Factor 1	56	GC01M231363	4.6232
CXCR4	C-X-C Motif Chemokine Receptor 4	59	GC02M136114	4.61028
BSG	Basigin (Ok Blood Group)	51	GC19P000571	4.61007
EPAS1	Endothelial PAS Domain Protein 1	57	GC02P046293	4.6096
IL10	Interleukin 10	55	GC01M206767	4.60792
RHOA	Ras Homolog Family Member A	57	GC03M049359	4.59341
CASP3	Caspase 3	57	GC04M184627	4.56302
AGTR1	Angiotensin II Receptor Type 1	58	GC03P148697	4.55927
EPHA1	EPH Receptor A1	54	GC07M143390	4.55797
PTN	Pleiotrophin	47	GC07M137227	4.55632
ADAMTS1	ADAM Metallopeptidase With Thrombospondin Type 1 Motif 1	52	GC21M026835	4.55397
VHL	Von Hippel-Lindau Tumor Suppressor	54	GC03P013681	4.54774
AIMP1	Aminoacyl TRNA Synthetase Complex Interacting Multifunctional Protein 1	53	GC04P106315	4.54664
AKT3	AKT Serine/Threonine Kinase 3	61	GC01M243488	4.52312
MAPK3	Mitogen-Activated Protein Kinase 3	56	GC16M038440	4.51963
PTGS1	Prostaglandin-Endoperoxide Synthase 1	53	GC09P122370	4.49786
MMP1	Matrix Metallopeptidase 1	57	GC11M102810	4.47369
AGGF1	Angiogenic Factor With G-Patch And FHA Domains 1	48	GC05P077029	4.46093
PRKD1	Protein Kinase D1	56	GC14M029576	4.45624
CXCL10	C-X-C Motif Chemokine Ligand 10	51	GC04M076021	4.4508
IL1RN	Interleukin 1 Receptor Antagonist	57	GC02P123802	4.42808
PPARG	Peroxisome Proliferator Activated Receptor Gamma	60	GC03P012287	4.39681
ANGPTL4	Angiopoietin Like 4	52	GC19P008363	4.39083
BIRC5	Baculoviral IAP Repeat Containing 5	52	GC17P078214	4.39046
S1PR1	Sphingosine-1-Phosphate Receptor 1	52	GC01P101236	4.37535
PRKD2	Protein Kinase D2	53	GC19M046674	4.34984
CNMD	Chondromodulin	44	GC13M052704	4.34943
ROBO4	Roundabout Guidance Receptor 4	51	GC11M124883	4.33011
TNFSF12	TNF Superfamily Member 12	46	GC17P011736	4.31855
CALR	Calreticulin	58	GC19P012938	4.31699
PRSS23	Serine Protease 23	47	GC11P086791	4.314
PDGFA	Platelet Derived Growth Factor Subunit A	50	GC07M000497	4.30169
ZC3H12A	Zinc Finger CCCH-Type Containing 12A	46	GC01P037474	4.29188
BMP4	Bone Morphogenetic Protein 4	55	GC14M053949	4.28665
RAC1	Rac Family Small GTPase 1	55	GC07P006377	4.25185
EFNA1	Ephrin A1	51	GC01P155127	4.25083
MYC	MYC Proto-Oncogene, BHLH Transcription Factor	59	GC08P127735	4.23431
ADAMTSL1	ADAMTS Like 1	49	GC09P017906	4.22518
PDE3B	Phosphodiesterase 3B	50	GC11P014643	4.20456
IFNG	Interferon Gamma	57	GC12M068154	4.2002
F2R	Coagulation Factor II Thrombin Receptor	53	GC05P076716	4.18884
COL4A1	Collagen Type IV Alpha 1 Chain	55	GC13M110148	4.18869
BCL2	BCL2 Apoptosis Regulator	57	GC18M063123	4.17683
CIB1	Calcium And Integrin Binding 1	48	GC15M090229	4.16679
MCAM	Melanoma Cell Adhesion Molecule	49	GC11M119308	4.15981
FGFR3	Fibroblast Growth Factor Receptor 3	63	GC04P001795	4.14301
IFNA1	Interferon Alpha 1	45	GC09P021611	4.13291
EPHB2	EPH Receptor B2	59	GC01P022710	4.10192
SP1	Sp1 Transcription Factor	53	GC12P053380	4.09212
TGFBR2	Transforming Growth Factor Beta Receptor 2	59	GC03P030623	4.09032
UNC5B	Unc-5 Netrin Receptor B	47	GC10P071212	4.05573
IGF1	Insulin Like Growth Factor 1	55	GC12M102395	4.00249
VCAM1	Vascular Cell Adhesion Molecule 1	52	GC01P100719	3.9863
NFKB1	Nuclear Factor Kappa B Subunit 1	60	GC04P102501	3.98401
EGFL7	EGF Like Domain Multiple 7	46	GC09P136658	3.97134
MMP7	Matrix Metallopeptidase 7	53	GC11M102425	3.96404
RAF1	Raf-1 Proto-Oncogene, Serine/Threonine Kinase	61	GC03M012583	3.9579
ECSCR	Endothelial Cell Surface Expressed Chemotaxis And Apoptosis Regulator	36	GC05M139448	3.95337
BAIAP2L2	BAR/IMD Domain Containing Adaptor Protein 2 Like 2	42	GC22M061637	3.95159
ICAM1	Intercellular Adhesion Molecule 1	57	GC19P010749	3.94194
TNFSF15	TNF Superfamily Member 15	51	GC09M114784	3.93106
KRIT1	KRIT1 Ankyrin Repeat Containing	48	GC07M092198	3.90322
DCN	Decorin	54	GC12M091140	3.87534
MIR377	MicroRNA 377	21	GC14P110913	3.86152
MMP3	Matrix Metallopeptidase 3	57	GC11M102835	3.85961
HDAC9	Histone Deacetylase 9	56	GC07P018086	3.85596
CSF3	Colony Stimulating Factor 3	47	GC17P040015	3.83792
CCND1	Cyclin D1	60	GC11P069641	3.82348
SEMA4A	Semaphorin 4A	52	GC01P156147	3.80226
IL1A	Interleukin 1 Alpha	52	GC02M112773	3.79824
XBP1	X-Box Binding Protein 1	52	GC22M028794	3.79746
ITGB1BP1	Integrin Subunit Beta 1 Binding Protein 1	43	GC02M009391	3.78884
PLAUR	Plasminogen Activator, Urokinase Receptor	52	GC19M043646	3.78727
PCNA	Proliferating Cell Nuclear Antigen	57	GC20M005114	3.78042
CXCR3	C-X-C Motif Chemokine Receptor 3	51	GC0XM071615	3.75333
SEMA3E	Semaphorin 3E	51	GC07M083363	3.74704
MDK	Midkine	50	GC11P046380	3.73691
MINAR1	Membrane Integral NOTCH2 Associated Receptor 1	33	GC15P123665	3.72971
BDNF	Brain Derived Neurotrophic Factor	56	GC11M027654	3.72961
IGF1R	Insulin Like Growth Factor 1 Receptor	61	GC15P098648	3.71162
RPS6KB1	Ribosomal Protein S6 Kinase B1	55	GC17P059893	3.70862
ADGRA2	Adhesion G Protein-Coupled Receptor A2	46	GC08P037785	3.69743
JAM3	Junctional Adhesion Molecule 3	50	GC11P134068	3.68804
EZH2	Enhancer Of Zeste 2 Polycomb Repressive Complex 2 Subunit	60	GC07M148807	3.67071
APLN	Apelin	44	GC0XM129645	3.66915
KLK3	Kallikrein Related Peptidase 3	53	GC19P050854	3.66876
EDN1	Endothelin 1	55	GC06P012256	3.65348
APLNR	Apelin Receptor	51	GC11M057233	3.6518
ESM1	Endothelial Cell Specific Molecule 1	46	GC05M054977	3.64934
HSPG2	Heparan Sulfate Proteoglycan 2	54	GC01M021822	3.6432
EMP2	Epithelial Membrane Protein 2	50	GC16M010541	3.64283
CAV1	Caveolin 1	55	GC07P116524	3.64001
CD248	CD248 Molecule	46	GC11M066314	3.62631
EDIL3	EGF Like Repeats And Discoidin Domains 3	47	GC05M083940	3.59632
AAMP	Angio Associated Migratory Cell Protein	43	GC02M218264	3.59487
RASA1	RAS P21 Protein Activator 1	52	GC05P087267	3.5911
TMIGD2	Transmembrane And Immunoglobulin Domain Containing 2	40	GC19M004292	3.58451
CSF1	Colony Stimulating Factor 1	51	GC01P109911	3.5836
SRPX2	Sushi Repeat Containing Protein X-Linked 2	48	GC0XP100648	3.57597
JMJD8	Jumonji Domain Containing 8	39	GC16M000681	3.57264
PTK2B	Protein Tyrosine Kinase 2 Beta	55	GC08P027311	3.5724
PDCD10	Programmed Cell Death 10	48	GC03M167683	3.56798
EPOR	Erythropoietin Receptor	56	GC19M011377	3.54488
CA9	Carbonic Anhydrase 9	53	GC09P035673	3.51643
FLT3	Fms Related Receptor Tyrosine Kinase 3	60	GC13M028003	3.5143
HIPK2	Homeodomain Interacting Protein Kinase 2	51	GC07M139561	3.50503
SERPINB5	Serpin Family B Member 5	49	GC18P063476	3.50278
HSP90AA1	Heat Shock Protein 90 Alpha Family Class A Member 1	57	GC14M102080	3.50112
SMAD1	SMAD Family Member 1	51	GC04P145481	3.49776
HFE	Homeostatic Iron Regulator	52	GC06P026087	3.48765
RAPGEF3	Rap Guanine Nucleotide Exchange Factor 3	51	GC12M047736	3.48674
F2RL1	F2R Like Trypsin Receptor 1	51	GC05P076818	3.47986
PIK3CB	Phosphatidylinositol-4,5-Bisphosphate 3-Kinase Catalytic Subunit Beta	55	GC03M138652	3.47707
STAB1	Stabilin 1	48	GC03P052495	3.47055
COL15A1	Collagen Type XV Alpha 1 Chain	46	GC09P098912	3.46368
MIF	Macrophage Migration Inhibitory Factor	55	GC22P023894	3.45897
CRP	C-Reactive Protein	53	GC01M159729	3.45612
METAP2	Methionyl Aminopeptidase 2	52	GC12P095473	3.45342
IL17A	Interleukin 17A	50	GC06P052186	3.45007
MAGI1	Membrane Associated Guanylate Kinase, WW And PDZ Domain Containing 1	46	GC03M065330	3.44741
AKT2	AKT Serine/Threonine Kinase 2	61	GC19M040230	3.44518
PDGFC	Platelet Derived Growth Factor C	50	GC04M156760	3.41235
AMOTL2	Angiomotin Like 2	43	GC03M134355	3.41107
SDC1	Syndecan 1	50	GC02M020200	3.4074
EPHB1	EPH Receptor B1	55	GC03P134795	3.40736
IL17F	Interleukin 17F	50	GC06M072074	3.40663
YJEFN3	YjeF N-Terminal Domain Containing 3	35	GC19P019528	3.38061
CXCR2	C-X-C Motif Chemokine Receptor 2	57	GC02P218125	3.36597
MEOX2	Mesenchyme Homeobox 2	46	GC07M015617	3.36329
RTN4	Reticulon 4	52	GC02M054934	3.35363
VAV3	Vav Guanine Nucleotide Exchange Factor 3	50	GC01M107571	3.352
MPL	MPL Proto-Oncogene, Thrombopoietin Receptor	55	GC01P043337	3.33672
GREM1	Gremlin 1, DAN Family BMP Antagonist	50	GC15P046226	3.32547
IL2	Interleukin 2	53	GC04M122451	3.30452
KRAS	KRAS Proto-Oncogene, GTPase	59	GC12M025204	3.29041
TGFB3	Transforming Growth Factor Beta 3	54	GC14M075958	3.28813
SIRT1	Sirtuin 1	56	GC10P067884	3.28321
F2	Coagulation Factor II, Thrombin	56	GC11P046720	3.25946
PLCG1	Phospholipase C Gamma 1	53	GC20P041136	3.25293
PON1	Paraoxonase 1	55	GC07M095297	3.2477
MIR20A	MicroRNA 20a	22	GC13P091580	3.24042
FGFBP1	Fibroblast Growth Factor Binding Protein 1	48	GC04M015937	3.22982
EMC10	ER Membrane Protein Complex Subunit 10	46	GC19P050476	3.22676
MIR192	MicroRNA 192	24	GC11M064891	3.21054
IGFBP3	Insulin Like Growth Factor Binding Protein 3	54	GC07M045912	3.20248
MKI67	Marker Of Proliferation Ki-67	51	GC10M128096	3.20093
CHRDL1	Chordin Like 1	48	GC0XM110674	3.17412
MEG3	Maternally Expressed 3	31	GC14P110892	3.17397
ROCK1	Rho Associated Coiled-Coil Containing Protein Kinase 1	56	GC18M020946	3.16183
MMP13	Matrix Metallopeptidase 13	57	GC11M102942	3.15949
FASLG	Fas Ligand	55	GC01P172628	3.15857
ADIPOQ	Adiponectin, C1Q And Collagen Domain Containing	52	GC03P186842	3.1497
S100A4	S100 Calcium Binding Protein A4	52	GC01M153543	3.1472
ING4	Inhibitor Of Growth Family Member 4	44	GC12M006650	3.14585
AGT	Angiotensinogen	56	GC01M230690	3.14575
CXCL1	C-X-C Motif Chemokine Ligand 1	50	GC04P073869	3.13392
BAIAP2L1	BAR/IMD Domain Containing Adaptor Protein 2 Like 1	46	GC07M098294	3.13211
PTPN11	Protein Tyrosine Phosphatase Non-Receptor Type 11	61	GC12P112418	3.12897
PLXND1	Plexin D1	50	GC03M129555	3.12657
RNF213	Ring Finger Protein 213	44	GC17P080260	3.12059
CD44	CD44 Molecule (Indian Blood Group)	55	GC11P035139	3.11707
NCBP2AS2	NCBP2 Antisense 2 (Head To Head)	25	GC03P196944	3.11479
SPARC	Secreted Protein Acidic And Cysteine Rich	56	GC05M151661	3.11262
CSF1R	Colony Stimulating Factor 1 Receptor	59	GC05M150053	3.11167
SMOC2	SPARC Related Modular Calcium Binding 2	50	GC06P168441	3.11048
CHI3L1	Chitinase 3 Like 1	51	GC01M203148	3.10583
NINJ1	Ninjurin 1	47	GC09M093121	3.10484
IL18	Interleukin 18	50	GC11M112143	3.08152
TNFRSF11B	TNF Receptor Superfamily Member 11b	54	GC08M118923	3.07364
THBD	Thrombomodulin	53	GC20M023026	3.06375
CASP8	Caspase 8	59	GC02P201233	3.06261
CDKN2A	Cyclin Dependent Kinase Inhibitor 2A	57	GC09M021967	3.06242
CX3CR1	C-X3-C Motif Chemokine Receptor 1	50	GC03M039279	3.05418
SARS1	Seryl-TRNA Synthetase 1	51	GC01P109214	3.05292
OTULIN	OTU Deubiquitinase With Linear Linkage Specificity	48	GC05P014667	3.0446
ESR1	Estrogen Receptor 1	61	GC06P151656	3.0332
PDGFD	Platelet Derived Growth Factor D	51	GC11M103907	3.02652
NDP-AS1	NDP Antisense RNA 1	16	GC0XP043949	3.0156
HBEGF	Heparin Binding EGF Like Growth Factor	50	GC05M140332	3.00519
MYDGF	Myeloid Derived Growth Factor	42	GC19M004641	3.00163
MAPK8	Mitogen-Activated Protein Kinase 8	57	GC10P048306	3.00151
SHC1	SHC Adaptor Protein 1	50	GC01M154962	2.99948
FGFR4	Fibroblast Growth Factor Receptor 4	59	GC05P177086	2.98936
GIT1	GIT ArfGAP 1	49	GC17M029573	2.989
BCL2L1	BCL2 Like 1	55	GC20M031664	2.98231
TWIST1	Twist Family BHLH Transcription Factor 1	52	GC07M019020	2.97971
EP300	E1A Binding Protein P300	59	GC22P045272	2.97678
BRAF	B-Raf Proto-Oncogene, Serine/Threonine Kinase	60	GC07M140742	2.97604
PTX3	Pentraxin 3	50	GC03P157436	2.96913
NDRG1	N-Myc Downstream Regulated 1	52	GC08M133237	2.95833
HMGB1	High Mobility Group Box 1	54	GC13M030456	2.9401
NTN4	Netrin 4	46	GC12M095657	2.93336
TNFRSF12A	TNF Receptor Superfamily Member 12A	48	GC16P003018	2.92791
ANXA2	Annexin A2	55	GC15M060347	2.92316
SEMA5A	Semaphorin 5A	47	GC05M009036	2.91664
MIR210	MicroRNA 210	23	GC11M004426	2.89387
NFE2L2	NFE2 Like BZIP Transcription Factor 2	57	GC02M177227	2.89268
PXN	Paxillin	52	GC12M120210	2.89245
FAP	Fibroblast Activation Protein Alpha	52	GC02M162170	2.88727
TGIF1	TGFB Induced Factor Homeobox 1	53	GC18P003411	2.88388
MIR199A1	MicroRNA 199a-1	22	GC19M010817	2.87905
SHB	SH2 Domain Containing Adaptor Protein B	46	GC09M040554	2.86336
CXCL5	C-X-C Motif Chemokine Ligand 5	47	GC04M073995	2.85611
PPP1R16B	Protein Phosphatase 1 Regulatory Subunit 16B	43	GC20P038805	2.85588
ROBO1	Roundabout Guidance Receptor 1	51	GC03M078597	2.84593
FAUP4	FAU Pseudogene 4	9	GC11P071205	2.84368
BCAS3	BCAS3 Microtubule Associated Cell Migration Factor	44	GC17P063137	2.83825
ANGPTL6	Angiopoietin Like 6	46	GC19M010092	2.83751
SCG3	Secretogranin III	47	GC15P051681	2.82827
CLEC14A	C-Type Lectin Domain Containing 14A	41	GC14M038254	2.82258
PGR	Progesterone Receptor	56	GC11M102130	2.7998
LOXL2	Lysyl Oxidase Like 2	53	GC08M023296	2.7918
FUT1	Fucosyltransferase 1 (H Blood Group)	47	GC19M048748	2.7918
PLXDC1	Plexin Domain Containing 1	46	GC17M039063	2.78209
PDCD6	Programmed Cell Death 6	45	GC05P000272	2.78154
IL6R	Interleukin 6 Receptor	57	GC01P154405	2.77774
CCL5	C-C Motif Chemokine Ligand 5	51	GC17M035871	2.77486
LMO2	LIM Domain Only 2	47	GC11M033858	2.7582
ITGB5	Integrin Subunit Beta 5	53	GC03M124761	2.75819
BMP2	Bone Morphogenetic Protein 2	53	GC20P006767	2.75467
IL32	Interleukin 32	45	GC16P013549	2.74179
MTDH	Metadherin	47	GC08P097643	2.73759
TET2	Tet Methylcytosine Dioxygenase 2	52	GC04P105145	2.73377
LOC102723566	Uncharacterized LOC102723566	15	GC09P127816	2.73377
RRAS	RAS Related	48	GC19M049635	2.73167
HLA-G	Major Histocompatibility Complex, Class I, G	50	GC06P092102	2.72635
ADGRG1	Adhesion G Protein-Coupled Receptor G1	51	GC16P057610	2.72596
EGR1	Early Growth Response 1	52	GC05P138465	2.72478
ID3	Inhibitor Of DNA Binding 3	46	GC01M023557	2.72316
PKM	Pyruvate Kinase M1/2	56	GC15M072199	2.71987
PRKCB	Protein Kinase C Beta	55	GC16P024574	2.71969
NRARP	NOTCH Regulated Ankyrin Repeat Protein	39	GC09M137299	2.71014
RUNX2	RUNX Family Transcription Factor 2	53	GC06P092371	2.70873
E2F7	E2F Transcription Factor 7	46	GC12M077021	2.708
BMX	BMX Non-Receptor Tyrosine Kinase	51	GC0XP015392	2.70715
AQP1	Aquaporin 1 (Colton Blood Group)	53	GC07P030911	2.70502
SLIT2	Slit Guidance Ligand 2	52	GC04P020321	2.70477
CCN3	Cellular Communication Network Factor 3	47	GC08P119416	2.69534
E2F8	E2F Transcription Factor 8	44	GC11M019203	2.68813
HSPB6	Heat Shock Protein Family B (Small) Member 6	43	GC19M070529	2.68813
MIR17	MicroRNA 17	22	GC13P091350	2.68129
SEMA3A	Semaphorin 3A	53	GC07M083955	2.68064
PROX1	Prospero Homeobox 1	49	GC01P213983	2.67928
PIK3R6	Phosphoinositide-3-Kinase Regulatory Subunit 6	38	GC17M008802	2.67768
SELP	Selectin P	52	GC01M169558	2.67468
SST	Somatostatin	47	GC03M187668	2.67188
SHH	Sonic Hedgehog Signaling Molecule	57	GC07M155799	2.66736
ITGA6	Integrin Subunit Alpha 6	56	GC02P172427	2.65291
MMP19	Matrix Metallopeptidase 19	55	GC12M055835	2.65037
TGM2	Transglutaminase 2	54	GC20M038127	2.64904
EDNRA	Endothelin Receptor Type A	56	GC04P147480	2.64306
MALAT1	Metastasis Associated Lung Adenocarcinoma Transcript 1	27	GC11P070867	2.64199
ACKR3	Atypical Chemokine Receptor 3	49	GC02P236537	2.62477
ILK	Integrin Linked Kinase	52	GC11P006604	2.62388
CSF2	Colony Stimulating Factor 2	51	GC05P132073	2.62274
ENPP2	Ectonucleotide Pyrophosphatase/Phosphodiesterase 2	52	GC08M119556	2.62213
COL1A1	Collagen Type I Alpha 1 Chain	56	GC17M052191	2.61564
INS	Insulin	55	GC11M002159	2.61543
EVR3	Exudative Vitreoretinopathy 3	3	GC11U990585	2.6118
NAXE	NAD(P)HX Epimerase	48	GC01P156591	2.61049
MIR23A	MicroRNA 23a	23	GC19M014657	2.60755
RELA	RELA Proto-Oncogene, NF-KB Subunit	59	GC11M065653	2.60286
AGER	Advanced Glycosylation End-Product Specific Receptor	53	GC06M032180	2.6021
NTRK1	Neurotrophic Receptor Tyrosine Kinase 1	57	GC01P156815	2.60191
DAB2IP	DAB2 Interacting Protein	47	GC09P121566	2.59981
SLC2A1	Solute Carrier Family 2 Member 1	60	GC01M042925	2.59971
CXCL17	C-X-C Motif Chemokine Ligand 17	38	GC19M042428	2.59228
CYP2C9	Cytochrome P450 Family 2 Subfamily C Member 9	53	GC10P094938	2.59042
PRL	Prolactin	50	GC06M022287	2.58706
NOTCH4	Notch Receptor 4	53	GC06M071755	2.57413
SELE	Selectin E	50	GC01M169722	2.5681
TNFSF10	TNF Superfamily Member 10	51	GC03M172505	2.56347
CYBB	Cytochrome B-245 Beta Chain	56	GC0XP037780	2.56194
POSTN	Periostin	50	GC13M037562	2.54467
YAP1	Yes1 Associated Transcriptional Regulator	55	GC11P102110	2.52884
GATA2	GATA Binding Protein 2	55	GC03M128479	2.52815
SH2B3	SH2B Adaptor Protein 3	54	GC12P111405	2.52765
CCNH	Cyclin H	53	GC05M087311	2.52765
INSL6	Insulin Like 6	40	GC09M004991	2.52765
HFE-AS1	HFE Antisense RNA 1	11	GC06M026085	2.52765
HHT3	Osler-Rendu-Weber Syndrome 3	2	GC05U901934	2.52765
HHT4	Telangiectasia, Hereditary Hemorrhagic, Type 4	2	GC07U901803	2.52765
DLL1	Delta Like Canonical Notch Ligand 1	52	GC06M170282	2.52681
CDC42	Cell Division Cycle 42	57	GC01P022052	2.51408
NAMPT	Nicotinamide Phosphoribosyltransferase	55	GC07M106248	2.514
CXCL11	C-X-C Motif Chemokine Ligand 11	48	GC04M076033	2.51328
CD160	CD160 Molecule	48	GC01P145719	2.51191
IFNA2	Interferon Alpha 2	50	GC09M021384	2.5096
CDH1	Cadherin 1	56	GC16P068737	2.50749
S1PR3	Sphingosine-1-Phosphate Receptor 3	52	GC09P089518	2.50337
CD40	CD40 Molecule	57	GC20P046118	2.4887
PF4V1	Platelet Factor 4 Variant 1	41	GC04P073853	2.48751
VCAN	Versican	54	GC05P083471	2.48287
ACE2	Angiotensin Converting Enzyme 2	56	GC0XM015494	2.47891
MIR26A1	MicroRNA 26a-1	23	GC03P037969	2.47843
CTSB	Cathepsin B	59	GC08M011842	2.47728
ARHGAP24	Rho GTPase Activating Protein 24	46	GC04P085475	2.4644
ADGRL4	Adhesion G Protein-Coupled Receptor L4	45	GC01M078889	2.46212
HDAC5	Histone Deacetylase 5	56	GC17M044076	2.45959
CBL	Cbl Proto-Oncogene	59	GC11P119206	2.45559
CREBBP	CREB Binding Protein	60	GC16M008258	2.45353
TBXA2R	Thromboxane A2 Receptor	56	GC19M003594	2.44424
OR10J5	Olfactory Receptor Family 10 Subfamily J Member 5	38	GC01M159504	2.4422
MIR15A	MicroRNA 15a	18	GC13M050049	2.44154
IGF2	Insulin Like Growth Factor 2	55	GC11M004506	2.44044
MIR29A	MicroRNA 29a	24	GC07M130876	2.43799
SPHK1	Sphingosine Kinase 1	53	GC17P076376	2.43743
PROKR1	Prokineticin Receptor 1	44	GC02P068643	2.43621
CDKN1A	Cyclin Dependent Kinase Inhibitor 1A	55	GC06P092294	2.43417
PDPN	Podoplanin	48	GC01P013583	2.43206
HIF1AN	Hypoxia Inducible Factor 1 Subunit Alpha Inhibitor	50	GC10P100529	2.43036
HTRA1	HtrA Serine Peptidase 1	52	GC10P122461	2.42922
TNFSF11	TNF Superfamily Member 11	56	GC13P042562	2.42144
KLF2	KLF Transcription Factor 2	46	GC19P072385	2.41219
MIR101-1	MicroRNA 101-1	22	GC01M065058	2.41116
AGTR2	Angiotensin II Receptor Type 2	51	GC0XP116170	2.4106
SYNJ2BP	Synaptojanin 2 Binding Protein	41	GC14M070366	2.40248
CDKN1B	Cyclin Dependent Kinase Inhibitor 1B	54	GC12P023759	2.40141
STAB2	Stabilin 2	48	GC12P103587	2.4009
FMNL3	Formin Like 3	41	GC12M049636	2.39846
ALOX5	Arachidonate 5-Lipoxygenase	54	GC10P045374	2.39814
MIR27A	MicroRNA 27a	26	GC19M014656	2.39385
CDK2	Cyclin Dependent Kinase 2	58	GC12P055966	2.3893
VCL	Vinculin	54	GC10P073995	2.38592
KLF4	KLF Transcription Factor 4	52	GC09M107484	2.38386
NUS1	NUS1 Dehydrodolichyl Diphosphate Synthase Subunit	46	GC06P117675	2.38012
VIM	Vimentin	57	GC10P017227	2.37825
RUNX1	RUNX Family Transcription Factor 1	56	GC21M034787	2.37622
ERG	ETS Transcription Factor ERG	53	GC21M038367	2.37613
MIR221	MicroRNA 221	23	GC0XM045746	2.36942
MIR497	MicroRNA 497	22	GC17M007044	2.36599
LGALS1	Galectin 1	50	GC22P037675	2.36418
IL4	Interleukin 4	53	GC05P132673	2.36363
MIR92A1	MicroRNA 92a-1	22	GC13P091582	2.35933
RARRES2	Retinoic Acid Receptor Responder 2	46	GC07M150333	2.35856
WNT5A	Wnt Family Member 5A	56	GC03M055465	2.35674
CDH13	Cadherin 13	51	GC16P082626	2.35477
PIGF	Phosphatidylinositol Glycan Anchor Biosynthesis Class F	46	GC02M046580	2.34624
NR4A1	Nuclear Receptor Subfamily 4 Group A Member 1	54	GC12P052022	2.34602
MAP2K5	Mitogen-Activated Protein Kinase Kinase 5	51	GC15P123397	2.34446
SERPINA4	Serpin Family A Member 4	48	GC14P094561	2.34295
RCAN1	Regulator Of Calcineurin 1	49	GC21M034513	2.34222
MIR200B	MicroRNA 200b	24	GC01P001167	2.34026
PIK3R1	Phosphoinositide-3-Kinase Regulatory Subunit 1	57	GC05P068215	2.33674
SH2D2A	SH2 Domain Containing 2A	45	GC01M156952	2.33606
MGAT5	Alpha-1,6-Mannosylglycoprotein 6-Beta-N-Acetylglucosaminyltransferase	48	GC02P134119	2.33239
LEPR	Leptin Receptor	57	GC01P065421	2.32005
FOS	Fos Proto-Oncogene, AP-1 Transcription Factor Subunit	57	GC14P075278	2.31968
MMP12	Matrix Metallopeptidase 12	53	GC11M102862	2.3195
UQCRB	Ubiquinol-Cytochrome C Reductase Binding Protein	50	GC08M096225	2.31412
BMP10	Bone Morphogenetic Protein 10	45	GC02M068865	2.31246
MIR27B	MicroRNA 27b	23	GC09P095102	2.31148
SOX17	SRY-Box Transcription Factor 17	49	GC08P054457	2.30625
THSD7A	Thrombospondin Type 1 Domain Containing 7A	44	GC07M011371	2.30625
MIR16-1	MicroRNA 16-1	22	GC13M050048	2.30539
IL13	Interleukin 13	50	GC05P132656	2.29457
PROKR2	Prokineticin Receptor 2	49	GC20M005443	2.29223
PXDN	Peroxidasin	52	GC02M001635	2.28973
HDAC7	Histone Deacetylase 7	53	GC12M047782	2.28675
MFGE8	Milk Fat Globule EGF And Factor V/VIII Domain Containing	51	GC15M088898	2.28527
SOX18	SRY-Box Transcription Factor 18	47	GC20M064047	2.27336
LGALS9	Galectin 9	47	GC17P027629	2.27298
NTN1	Netrin 1	52	GC17P011813	2.27295
MTA1	Metastasis Associated 1	50	GC14P105419	2.27276
NEO1	Neogenin 1	49	GC15P073051	2.26718
DKK1	Dickkopf WNT Signaling Pathway Inhibitor 1	51	GC10P052314	2.26555
STAT1	Signal Transducer And Activator Of Transcription 1	60	GC02M190908	2.26386
CFH	Complement Factor H	54	GC01P196621	2.2636
RSPO3	R-Spondin 3	45	GC06P127118	2.25807
TNN	Tenascin N	44	GC01P175067	2.25191
MDM2	MDM2 Proto-Oncogene	59	GC12P068808	2.24574
MED28	Mediator Complex Subunit 28	44	GC04P019258	2.24452
HIF3A	Hypoxia Inducible Factor 3 Subunit Alpha	47	GC19P046297	2.24225
NOTCH3	Notch Receptor 3	58	GC19M015159	2.23896
AMOT	Angiomotin	46	GC0XM112774	2.23382
CX3CL1	C-X3-C Motif Chemokine Ligand 1	52	GC16P057372	2.23312
PPARD	Peroxisome Proliferator Activated Receptor Delta	52	GC06P092273	2.22815
PTPRB	Protein Tyrosine Phosphatase Receptor Type B	52	GC12M070516	2.21975
CDK5	Cyclin Dependent Kinase 5	60	GC07M151053	2.21775
SEMA4D	Semaphorin 4D	53	GC09M089360	2.2145
ADAMTS9	ADAM Metallopeptidase With Thrombospondin Type 1 Motif 9	46	GC03M064501	2.21402
SCUBE3	Signal Peptide, CUB Domain And EGF Like Domain Containing 3	48	GC06P092272	2.21036
BAX	BCL2 Associated X, Apoptosis Regulator	57	GC19P048954	2.20926
NR2F2	Nuclear Receptor Subfamily 2 Group F Member 2	56	GC15P096325	2.20569
NOTCH2	Notch Receptor 2	59	GC01M119911	2.2037
PGK1	Phosphoglycerate Kinase 1	56	GC0XP078032	2.20257
MIR145	MicroRNA 145	26	GC05P149430	2.19631
CD40LG	CD40 Ligand	57	GC0XP136649	2.18988
MIR30A	MicroRNA 30a	22	GC06M071403	2.18917
ABL1	ABL Proto-Oncogene 1, Non-Receptor Tyrosine Kinase	59	GC09P130713	2.18415
ALB	Albumin	56	GC04P073397	2.18287
IRS1	Insulin Receptor Substrate 1	53	GC02M226731	2.18266
AHR	Aryl Hydrocarbon Receptor	54	GC07P016916	2.18189
MIR132	MicroRNA 132	24	GC17M002049	2.18141
REN	Renin	55	GC01M204154	2.17998
SEMA6A	Semaphorin 6A	47	GC05M116443	2.17986
PIK3C2A	Phosphatidylinositol-4-Phosphate 3-Kinase Catalytic Subunit Type 2 Alpha	54	GC11M017656	2.17506
TERT	Telomerase Reverse Transcriptase	58	GC05M001253	2.17185
CREB1	CAMP Responsive Element Binding Protein 1	56	GC02P207529	2.17032
CALCRL	Calcitonin Receptor Like Receptor	52	GC02M187341	2.17018
IFNB1	Interferon Beta 1	50	GC09M021077	2.16932
MIR214	MicroRNA 214	25	GC01M172234	2.16257
COL5A1	Collagen Type V Alpha 1 Chain	53	GC09P134641	2.1625
RCAN2	Regulator Of Calcineurin 2	46	GC06M046220	2.16182
BMPR1A	Bone Morphogenetic Protein Receptor Type 1A	57	GC10P094521	2.16152
TDGF1	Teratocarcinoma-Derived Growth Factor 1	49	GC03P047633	2.1614
MIR29C	MicroRNA 29c	21	GC01M207811	2.16115
SMAD2	SMAD Family Member 2	59	GC18M047809	2.15904
IL24	Interleukin 24	48	GC01P206897	2.15844
F11R	F11 Receptor	50	GC01M160995	2.15739
CPQ	Carboxypeptidase Q	44	GC08P096645	2.14985
TLN1	Talin 1	49	GC09M035696	2.14825
MIR503	MicroRNA 503	22	GC0XM134699	2.14765
DNMT1	DNA Methyltransferase 1	59	GC19M010133	2.14715
MIR205	MicroRNA 205	22	GC01P209432	2.14713
FZD5	Frizzled Class Receptor 5	53	GC02M207762	2.13899
VAV2	Vav Guanine Nucleotide Exchange Factor 2	49	GC09M133761	2.13899
BMPER	BMP Binding Endothelial Regulator	48	GC07P033944	2.13477
MIR378A	MicroRNA 378a	23	GC05P149732	2.13373
HMGA2	High Mobility Group AT-Hook 2	50	GC12P065824	2.12791
CDKN3	Cyclin Dependent Kinase Inhibitor 3	48	GC14P054398	2.11896
SRF	Serum Response Factor	50	GC06P043171	2.11799
HIPK1	Homeodomain Interacting Protein Kinase 1	48	GC01P113929	2.10451
COL7A1	Collagen Type VII Alpha 1 Chain	50	GC03M048564	2.10253
MIR146A	MicroRNA 146a	25	GC05P160485	2.09423
MIR424	MicroRNA 424	21	GC0XM134700	2.09333
NGF	Nerve Growth Factor	58	GC01M115285	2.09075
CYP1B1	Cytochrome P450 Family 1 Subfamily B Member 1	54	GC02M038066	2.08854
PLXNB1	Plexin B1	50	GC03M048403	2.08825
RAMP2	Receptor Activity Modifying Protein 2	49	GC17P042758	2.0869
EPHB3	EPH Receptor B3	53	GC03P184561	2.08465
MIR125A	MicroRNA 125a	23	GC19P073357	2.08408
SCUBE2	Signal Peptide, CUB Domain And EGF Like Domain Containing 2	47	GC11M009019	2.07845
NES	Nestin	47	GC01M156668	2.07027
KLHL20	Kelch Like Family Member 20	44	GC01P173714	2.0674
PTTG1	PTTG1 Regulator Of Sister Chromatid Separation, Securin	47	GC05P160422	2.0663
MIR17HG	MiR-17-92a-1 Cluster Host Gene	30	GC13P091347	2.06127
ITGB2	Integrin Subunit Beta 2	57	GC21M044885	2.0596
APELA	Apelin Receptor Early Endogenous Ligand	26	GC04P164877	2.05431
TNFRSF1B	TNF Receptor Superfamily Member 1B	56	GC01P012301	2.05402
MST1R	Macrophage Stimulating 1 Receptor	56	GC03M051598	2.0465
GLI1	GLI Family Zinc Finger 1	56	GC12P057616	2.04037
PVT1	Pvt1 Oncogene	28	GC08P127884	2.04037
FGF4	Fibroblast Growth Factor 4	50	GC11M099886	2.03164
NF1	Neurofibromin 1	54	GC17P031094	2.0305
BMP7	Bone Morphogenetic Protein 7	52	GC20M057168	2.02419
KNG1	Kininogen 1	55	GC03P186717	2.00389
HTATIP2	HIV-1 Tat Interactive Protein 2	46	GC11P020363	2.00051
LRG1	Leucine Rich Alpha-2-Glycoprotein 1	46	GC19M006864	2.00031
EFEMP1	EGF Containing Fibulin Extracellular Matrix Protein 1	52	GC02M055865	1.99916
THBS4	Thrombospondin 4	50	GC05P079991	1.99196
RNF31	Ring Finger Protein 31	47	GC14P024146	1.99055
MIR15B	MicroRNA 15b	22	GC03P160404	1.98875
CSPG4	Chondroitin Sulfate Proteoglycan 4	53	GC15M075674	1.9879
CAPN6	Calpain 6	46	GC0XM111245	1.98781
NOX4	NADPH Oxidase 4	50	GC11M089324	1.98458
AZU1	Azurocidin 1	46	GC19P000825	1.98178
HYAL1	Hyaluronidase 1	53	GC03M050299	1.98092
ELAVL1	ELAV Like RNA Binding Protein 1	47	GC19M007958	1.97783
MIR494	MicroRNA 494	19	GC14P110928	1.97634
PTK7	Protein Tyrosine Kinase 7 (Inactive)	52	GC06P043076	1.97518
FOXP1	Forkhead Box P1	51	GC03M070954	1.97518
STAT5A	Signal Transducer And Activator Of Transcription 5A	55	GC17P042287	1.97461
ALOX12	Arachidonate 12-Lipoxygenase, 12S Type	51	GC17P006995	1.97456
PPARA	Peroxisome Proliferator Activated Receptor Alpha	51	GC22P046150	1.97384
MXRA8	Matrix Remodeling Associated 8	42	GC01M001352	1.97115
ITGA2	Integrin Subunit Alpha 2	53	GC05P052989	1.96918
SYK	Spleen Associated Tyrosine Kinase	56	GC09P092704	1.96777
ANXA5	Annexin A5	52	GC04M121667	1.96668
LGALS3	Galectin 3	52	GC14P055124	1.96659
SOCS3	Suppressor Of Cytokine Signaling 3	50	GC17M078356	1.96655
IL15	Interleukin 15	49	GC04P141636	1.96522
FOXO3	Forkhead Box O3	53	GC06P108559	1.96485
MIR217	MicroRNA 217	22	GC02M055982	1.96221
EIF4E	Eukaryotic Translation Initiation Factor 4E	56	GC04M098879	1.95004
SIRT2	Sirtuin 2	55	GC19M038878	1.94933
CRBN	Cereblon	51	GC03M003144	1.94669
HRAS	HRas Proto-Oncogene, GTPase	59	GC11M004421	1.94249
COL4A6	Collagen Type IV Alpha 6 Chain	51	GC0XM108155	1.93797
SEMA3F	Semaphorin 3F	50	GC03P050442	1.92815
COL1A2	Collagen Type I Alpha 2 Chain	54	GC07P094394	1.92256
MIR10A	MicroRNA 10a	24	GC17M048579	1.92158
MIR20B	MicroRNA 20b	17	GC0XM134337	1.92157
ANGPTL7	Angiopoietin Like 7	47	GC01P011189	1.91997
MIR34A	MicroRNA 34a	25	GC01M009154	1.9182
BMPR2	Bone Morphogenetic Protein Receptor Type 2	57	GC02P202376	1.91809
FGF7	Fibroblast Growth Factor 7	50	GC15P049423	1.91719
SMAD3	SMAD Family Member 3	59	GC15P067063	1.91681
CYLD	CYLD Lysine 63 Deubiquitinase	55	GC16P050742	1.9157
WT1	WT1 Transcription Factor	55	GC11M032365	1.9088
FOXO1	Forkhead Box O1	56	GC13M040555	1.90663
PARP1	Poly(ADP-Ribose) Polymerase 1	58	GC01M226360	1.90154
CLIC4	Chloride Intracellular Channel 4	46	GC01P024745	1.89816
LOX	Lysyl Oxidase	54	GC05M122063	1.89575
YARS1	Tyrosyl-TRNA Synthetase 1	50	GC01M032776	1.89536
MIR195	MicroRNA 195	22	GC17M007043	1.89392
GRP	Gastrin Releasing Peptide	47	GC18P059220	1.89108
FOXM1	Forkhead Box M1	50	GC12M002857	1.89105
PROK2	Prokineticin 2	50	GC03M071771	1.88783
MACC1	MET Transcriptional Regulator MACC1	42	GC07M020140	1.88611
NRAS	NRAS Proto-Oncogene, GTPase	57	GC01M114704	1.88269
JAK1	Janus Kinase 1	60	GC01M064833	1.88068
AR	Androgen Receptor	59	GC0XP067544	1.87968
AKR1B1	Aldo-Keto Reductase Family 1 Member B	53	GC07M134442	1.87762
PARVA	Parvin Alpha	48	GC11P012398	1.87114
COL8A1	Collagen Type VIII Alpha 1 Chain	46	GC03P099638	1.86879
MIR24-1	MicroRNA 24-1	21	GC09P095086	1.86814
IGFBP1	Insulin Like Growth Factor Binding Protein 1	50	GC07P048184	1.86735
OSM	Oncostatin M	50	GC22M030262	1.8656
TXNIP	Thioredoxin Interacting Protein	46	GC01M145992	1.86546
FSTL1	Follistatin Like 1	49	GC03M120392	1.86518
MIR206	MicroRNA 206	23	GC06P052144	1.86016
PLPP3	Phospholipid Phosphatase 3	47	GC01M056495	1.85615
ACTB	Actin Beta	56	GC07M005527	1.85589
MAPK7	Mitogen-Activated Protein Kinase 7	54	GC17P061131	1.85391
MGMT	O-6-Methylguanine-DNA Methyltransferase	56	GC10P129467	1.85023
AFP	Alpha Fetoprotein	53	GC04P073431	1.84879
ID4	Inhibitor Of DNA Binding 4	46	GC06P019837	1.84684
PFKFB3	6-Phosphofructo-2-Kinase/Fructose-2,6-Biphosphatase 3	52	GC10P006144	1.84029
FBXW7-AS1	FBXW7 Antisense RNA 1	18	GC04P152338	1.83032
GJA1	Gap Junction Protein Alpha 1	57	GC06P121436	1.82702
CXCL9	C-X-C Motif Chemokine Ligand 9	47	GC04M076001	1.8263
GHRL	Ghrelin And Obestatin Prepropeptide	49	GC03M010285	1.8241
PTPN14	Protein Tyrosine Phosphatase Non-Receptor Type 14	51	GC01M214348	1.82293
AXL	AXL Receptor Tyrosine Kinase	59	GC19P041219	1.8191
RBCK1	RANBP2-Type And C3HC4-Type Zinc Finger Containing 1	48	GC20P000407	1.81236
RET	Ret Proto-Oncogene	61	GC10P043237	1.80714
ID2	Inhibitor Of DNA Binding 2	50	GC02P008678	1.80389
PAK1	P21 (RAC1) Activated Kinase 1	57	GC11M100100	1.80043
MIR495	MicroRNA 495	19	GC14P110929	1.79852
DDAH1	Dimethylarginine Dimethylaminohydrolase 1	50	GC01M085318	1.79547
NME1	NME/NM23 Nucleoside Diphosphate Kinase 1	51	GC17P062974	1.79453
PPARGC1A	PPARG Coactivator 1 Alpha	53	GC04M023755	1.79405
PRKX	Protein Kinase CAMP-Dependent X-Linked Catalytic Subunit	49	GC0XM003604	1.79163
SPRY1	Sprouty RTK Signaling Antagonist 1	48	GC04P123396	1.78511
CCR3	C-C Motif Chemokine Receptor 3	52	GC03P047610	1.78437
CYP2C19	Cytochrome P450 Family 2 Subfamily C Member 19	52	GC10P094762	1.77585
BRCC3	BRCA1/BRCA2-Containing Complex Subunit 3	50	GC0XP155071	1.77532
CD38	CD38 Molecule	53	GC04P019223	1.7725
EDN2	Endothelin 2	47	GC01M041478	1.77197
MAPK10	Mitogen-Activated Protein Kinase 10	56	GC04M085990	1.77054
MIR29B1	MicroRNA 29b-1	23	GC07M130877	1.76759
IL3	Interleukin 3	52	GC05P132060	1.76605
FGF6	Fibroblast Growth Factor 6	47	GC12M005479	1.76499
TNFAIP2	TNF Alpha Induced Protein 2	45	GC14P110625	1.76499
BCAR1	BCAR1 Scaffold Protein, Cas Family Member	50	GC16M075228	1.7644
IFI27	Interferon Alpha Inducible Protein 27	44	GC14P094104	1.76379
ALK	ALK Receptor Tyrosine Kinase	59	GC02M029190	1.76377
NFKBIA	NFKB Inhibitor Alpha	57	GC14M035401	1.76129
SCG2	Secretogranin II	46	GC02M223596	1.7594
MCL1	MCL1 Apoptosis Regulator, BCL2 Family Member	55	GC01M152731	1.75637
EFNB1	Ephrin B1	52	GC0XP068828	1.75295
ADAM9	ADAM Metallopeptidase Domain 9	55	GC08P038996	1.74844
JUP	Junction Plakoglobin	55	GC17M041754	1.74795
MIR150	MicroRNA 150	24	GC19M049500	1.74795
MIR106B	MicroRNA 106b	24	GC07M102261	1.74571
CD47	CD47 Molecule	51	GC03M108043	1.74228
STAT5B	Signal Transducer And Activator Of Transcription 5B	56	GC17M042199	1.73887
IL5	Interleukin 5	52	GC05M132541	1.73727
PIK3CD	Phosphatidylinositol-4,5-Bisphosphate 3-Kinase Catalytic Subunit Delta	60	GC01P009628	1.72913
MAP2K1	Mitogen-Activated Protein Kinase Kinase 1	60	GC15P066386	1.72688
TUG1	Taurine Up-Regulated 1	26	GC22P030969	1.72511
IL12A	Interleukin 12A	51	GC03P159988	1.72466
HOXA5	Homeobox A5	46	GC07M027665	1.72078
RHO	Rhodopsin	55	GC03P134990	1.72018
MAGI2	Membrane Associated Guanylate Kinase, WW And PDZ Domain Containing 2	50	GC07M078017	1.71658
NCL	Nucleolin	51	GC02M231453	1.71605
ROCK2	Rho Associated Coiled-Coil Containing Protein Kinase 2	53	GC02M011331	1.70639
LAMA4	Laminin Subunit Alpha 4	52	GC06M112107	1.70586
PTAFR	Platelet Activating Factor Receptor	48	GC01M028147	1.70307
CEMIP2	Cell Migration Inducing Hyaluronidase 2	43	GC09M071684	1.70285
ZNF304	Zinc Finger Protein 304	36	GC19P057351	1.70285
MPO	Myeloperoxidase	59	GC17M058269	1.70211
TFCP2	Transcription Factor CP2	47	GC12M051093	1.70199
EREG	Epiregulin	50	GC04P074366	1.70071
SP100	SP100 Nuclear Antigen	47	GC02P230415	1.70071
ZEB1	Zinc Finger E-Box Binding Homeobox 1	56	GC10P031318	1.69757
CYP3A4	Cytochrome P450 Family 3 Subfamily A Member 4	56	GC07M099759	1.69217
NOX1	NADPH Oxidase 1	50	GC0XM100843	1.69115
TP73	Tumor Protein P73	52	GC01P003652	1.68995
HSPA5	Heat Shock Protein Family A (Hsp70) Member 5	55	GC09M125234	1.68909
STK11	Serine/Threonine Kinase 11	57	GC19P001177	1.68678
SHARPIN	SHANK Associated RH Domain Interactor	46	GC08M144098	1.67958
TKT	Transketolase	52	GC03M053224	1.67311
MIR31	MicroRNA 31	22	GC09M021837	1.67018
RHOB	Ras Homolog Family Member B	51	GC02P020447	1.66977
UBC	Ubiquitin C	49	GC12M124911	1.66847
TNNI2	Troponin I2, Fast Skeletal Type	51	GC11P002153	1.6624
MIR361	MicroRNA 361	19	GC0XM085903	1.6621
KITLG	KIT Ligand	53	GC12M088492	1.65904
NFATC2	Nuclear Factor Of Activated T Cells 2	52	GC20M051386	1.65812
FAS	Fas Cell Surface Death Receptor	57	GC10P094616	1.65472
CXCL6	C-X-C Motif Chemokine Ligand 6	46	GC04P073837	1.65429
AGO2	Argonaute RISC Catalytic Component 2	50	GC08M140522	1.65262
ITGB8	Integrin Subunit Beta 8	48	GC07P020329	1.65262
PDE4A	Phosphodiesterase 4A	51	GC19P010416	1.65183
CTSD	Cathepsin D	59	GC11M001752	1.65182
HEY1	Hes Related Family BHLH Transcription Factor With YRPW Motif 1	49	GC08M079764	1.6512
ATP7A	ATPase Copper Transporting Alpha	52	GC0XP078031	1.64895
YY1	YY1 Transcription Factor	55	GC14P100238	1.64701
COX5A	Cytochrome C Oxidase Subunit 5A	50	GC15M074919	1.64476
CCL21	C-C Motif Chemokine Ligand 21	48	GC09M034709	1.64416
PLXNC1	Plexin C1	47	GC12P094150	1.64129
HDAC1	Histone Deacetylase 1	57	GC01P032292	1.64069
CAMP	Cathelicidin Antimicrobial Peptide	46	GC03P049961	1.63978
HSPB1	Heat Shock Protein Family B (Small) Member 1	59	GC07P076302	1.63721
CCL3	C-C Motif Chemokine Ligand 3	46	GC17M036088	1.63544
NRXN3	Neurexin 3	50	GC14P078170	1.63155
APOLD1	Apolipoprotein L Domain Containing 1	38	GC12P012725	1.63155
SOD1	Superoxide Dismutase 1	60	GC21P031659	1.62895
DPP4	Dipeptidyl Peptidase 4	57	GC02M161992	1.62787
LEF1	Lymphoid Enhancer Binding Factor 1	55	GC04M108047	1.62742
RAP1A	RAP1A, Member Of RAS Oncogene Family	51	GC01P111542	1.62551
MCTS1	MCTS1 Re-Initiation And Release Factor	43	GC0XP120594	1.62524
NCKIPSD	NCK Interacting Protein With SH3 Domain	43	GC03M048667	1.62524
AIF1	Allograft Inflammatory Factor 1	45	GC06P092153	1.62324
EIF4EBP1	Eukaryotic Translation Initiation Factor 4E Binding Protein 1	53	GC08P038607	1.62295
NDRG4	NDRG Family Member 4	46	GC16P058462	1.61784
FOXC2	Forkhead Box C2	49	GC16P086593	1.61396
MIR212	MicroRNA 212	23	GC17M002050	1.60781
E2F1	E2F Transcription Factor 1	50	GC20M033675	1.60302
WNT7B	Wnt Family Member 7B	49	GC22M045920	1.60269
MIR143	MicroRNA 143	26	GC05P149414	1.60155
CGA	Glycoprotein Hormones, Alpha Polypeptide	51	GC06M087085	1.60008
SEMA3C	Semaphorin 3C	51	GC07M080742	1.59952
IL20	Interleukin 20	45	GC01P206866	1.59952
CTSL	Cathepsin L	53	GC09P087725	1.59825
PDPK1	3-Phosphoinositide Dependent Protein Kinase 1	55	GC16P002537	1.59708
WNT7A	Wnt Family Member 7A	55	GC03M021828	1.5967
HAND2	Heart And Neural Crest Derivatives Expressed 2	50	GC04M173524	1.5967
ARHGAP22	Rho GTPase Activating Protein 22	44	GC10M048430	1.5967
RASIP1	Ras Interacting Protein 1	42	GC19M048720	1.5967
PLAT	Plasminogen Activator, Tissue Type	57	GC08M042174	1.59345
MIR10B	MicroRNA 10b	24	GC02P176150	1.58755
TLR4	Toll Like Receptor 4	58	GC09P117704	1.58418
LYVE1	Lymphatic Vessel Endothelial Hyaluronan Receptor 1	49	GC11M011131	1.58418
ANGPTL1	Angiopoietin Like 1	46	GC01M178849	1.58285
MIA3	MIA SH3 Domain ER Export Factor 3	46	GC01P222618	1.57952
CDK4	Cyclin Dependent Kinase 4	61	GC12M057787	1.57611
ESR2	Estrogen Receptor 2	56	GC14M064084	1.57611
TMEM33	Transmembrane Protein 33	41	GC04P041937	1.57595
CCBE1	Collagen And Calcium Binding EGF Domains 1	47	GC18M059430	1.5729
ITGA3	Integrin Subunit Alpha 3	55	GC17P050055	1.57194
GNA13	G Protein Subunit Alpha 13	50	GC17M065009	1.57041
LOC117204001	ANPEP Proximal Promoter	2	GC15P089806	1.5674
TRAF6	TNF Receptor Associated Factor 6	52	GC11M036467	1.56564
PTGIS	Prostaglandin I2 Synthase	52	GC20M049503	1.56237
STUB1	STIP1 Homology And U-Box Containing Protein 1	53	GC16P013453	1.55979
CCL11	C-C Motif Chemokine Ligand 11	52	GC17P034285	1.55955
GAB1	GRB2 Associated Binding Protein 1	51	GC04P143336	1.55955
HOTAIR	HOX Transcript Antisense RNA	27	GC12M053962	1.55902
PDCL3	Phosducin Like 3	41	GC02P100562	1.55735
MIR30B	MicroRNA 30b	24	GC08M134800	1.55735
GLUL	Glutamate-Ammonia Ligase	55	GC01M182378	1.55523
SERPINC1	Serpin Family C Member 1	56	GC01M174653	1.55349
MIR199A2	MicroRNA 199a-2	23	GC01M172235	1.55175
PPIG	Peptidylprolyl Isomerase G	48	GC02P169584	1.55056
SRPK1	SRSF Protein Kinase 1	53	GC06M071868	1.54566
GSK3B	Glycogen Synthase Kinase 3 Beta	57	GC03M119821	1.54437
GRN	Granulin Precursor	55	GC17P044345	1.5404
STS	Steroid Sulfatase	52	GC0XP007146	1.53948
LTA	Lymphotoxin Alpha	49	GC06P092152	1.53756
EDNRB	Endothelin Receptor Type B	56	GC13M077895	1.53687
IL2RA	Interleukin 2 Receptor Subunit Alpha	57	GC10M006010	1.53535
TGFBI	Transforming Growth Factor Beta Induced	53	GC05P136027	1.53513
ADAMTS8	ADAM Metallopeptidase With Thrombospondin Type 1 Motif 8	48	GC11M130404	1.52835
IL1RAPL2	Interleukin 1 Receptor Accessory Protein Like 2	46	GC0XP104566	1.52625
SFRP2	Secreted Frizzled Related Protein 2	47	GC04M153780	1.5256
MIR185	MicroRNA 185	25	GC22P044371	1.5256
MIR222	MicroRNA 222	23	GC0XM045747	1.52416
MAPK9	Mitogen-Activated Protein Kinase 9	56	GC05M180263	1.52326
RHOD	Ras Homolog Family Member D	43	GC11P071007	1.52326
ATF2	Activating Transcription Factor 2	54	GC02M175072	1.52286
MIR30C1	MicroRNA 30c-1	24	GC01P040757	1.52286
RHOC	Ras Homolog Family Member C	48	GC01M112701	1.52151
TLR2	Toll Like Receptor 2	59	GC04P153684	1.51919
SUCNR1	Succinate Receptor 1	46	GC03P151873	1.51867
SPON1	Spondin 1	45	GC11P013940	1.51666
EFNA3	Ephrin A3	51	GC01P155078	1.51582
MIR125B1	MicroRNA 125b-1	24	GC11M122100	1.51582
MMP8	Matrix Metallopeptidase 8	55	GC11M102712	1.51475
FGF18	Fibroblast Growth Factor 18	48	GC05P171419	1.51437
NRXN1	Neurexin 1	55	GC02M049918	1.51255
C1GALT1	Core 1 Synthase, Glycoprotein-N-Acetylgalactosamine 3-Beta-Galactosyltransferase 1	47	GC07P007156	1.51255
NOX5	NADPH Oxidase 5	44	GC15P123400	1.51255
EPHA3	EPH Receptor A3	53	GC03P089077	1.50844
GTF2I	General Transcription Factor IIi	47	GC07P076418	1.50842
ANXA1	Annexin A1	54	GC09P073151	1.50576
ADAM17	ADAM Metallopeptidase Domain 17	58	GC02M009488	1.49963
BTG1	BTG Anti-Proliferation Factor 1	47	GC12M092140	1.4954
FKBPL	FKBP Prolyl Isomerase Like	42	GC06M071750	1.4954
CCDC134	Coiled-Coil Domain Containing 134	46	GC22P041800	1.49537
PKNOX1	PBX/Knotted 1 Homeobox 1	45	GC21P042974	1.49537
FOXJ2	Forkhead Box J2	40	GC12P008032	1.49537
ADTRP	Androgen Dependent TFPI Regulating Protein	36	GC06M011712	1.49537
SDC2	Syndecan 2	52	GC08P096498	1.49511
ELANE	Elastase, Neutrophil Expressed	58	GC19P003656	1.49389
BACH1	BTB Domain And CNC Homolog 1	48	GC21P029194	1.49389
ATP2B4	ATPase Plasma Membrane Ca2+ Transporting 4	51	GC01P203626	1.49305
APP	Amyloid Beta Precursor Protein	58	GC21M025880	1.49132
TGFBR3	Transforming Growth Factor Beta Receptor 3	53	GC01M091680	1.49066
B2M	Beta-2-Microglobulin	56	GC15P044711	1.48886
SEMA3B	Semaphorin 3B	47	GC03P050267	1.484
KRT18	Keratin 18	56	GC12P052948	1.47662
H19	H19 Imprinted Maternally Expressed Transcript	30	GC11M001995	1.47662
MIR181B1	MicroRNA 181b-1	22	GC01M198858	1.47654
TSPAN12	Tetraspanin 12	49	GC07M120787	1.47534
YBX1	Y-Box Binding Protein 1	46	GC01P042682	1.47284
DICER1	Dicer 1, Ribonuclease III	56	GC14M095086	1.47201
CHUK	Component Of Inhibitor Of Nuclear Factor Kappa B Kinase Complex	58	GC10M100202	1.47047
MIR204	MicroRNA 204	26	GC09M070809	1.46828
FBLN1	Fibulin 1	51	GC22P045502	1.46195
CDK6	Cyclin Dependent Kinase 6	59	GC07M092604	1.46179
NR3C1	Nuclear Receptor Subfamily 3 Group C Member 1	56	GC05M143277	1.45159
STIM1	Stromal Interaction Molecule 1	57	GC11P003855	1.45031
WARS2	Tryptophanyl TRNA Synthetase 2, Mitochondrial	51	GC01M119031	1.44711
MMP10	Matrix Metallopeptidase 10	51	GC11M102770	1.44229
PRKAA2	Protein Kinase AMP-Activated Catalytic Subunit Alpha 2	57	GC01P056645	1.44225
COL6A1	Collagen Type VI Alpha 1 Chain	52	GC21P045981	1.44082
SULF1	Sulfatase 1	49	GC08P069466	1.43974
MIR200C	MicroRNA 200c	25	GC12P023564	1.43974
GPNMB	Glycoprotein Nmb	51	GC07P023238	1.4379
SFRP1	Secreted Frizzled Related Protein 1	51	GC08M041262	1.4379
CREB3L1	CAMP Responsive Element Binding Protein 3 Like 1	49	GC11P046655	1.4379
HOXB13	Homeobox B13	48	GC17M052151	1.4379
FBLN5	Fibulin 5	54	GC14M091869	1.43656
KLF5	KLF Transcription Factor 5	51	GC13P073054	1.43402
TLR9	Toll Like Receptor 9	53	GC03M052222	1.43342
HMGCR	3-Hydroxy-3-Methylglutaryl-CoA Reductase	53	GC05P075336	1.43192
NGFR	Nerve Growth Factor Receptor	54	GC17P049495	1.42906
SPRY2	Sprouty RTK Signaling Antagonist 2	52	GC13M080335	1.42906
MIR19A	MicroRNA 19a	22	GC13P091579	1.42906
CXCR1	C-X-C Motif Chemokine Receptor 1	50	GC02M218162	1.42842
MIRLET7B	MicroRNA Let-7b	22	GC22P046157	1.42688
AMOTL1	Angiomotin Like 1	43	GC11P094686	1.42515
TAC1	Tachykinin Precursor 1	48	GC07P097731	1.42387
NTRK2	Neurotrophic Receptor Tyrosine Kinase 2	60	GC09P084668	1.42274
MIR184	MicroRNA 184	25	GC15P079209	1.42165
COL6A3	Collagen Type VI Alpha 3 Chain	52	GC02M237324	1.42095
UGT1A1	UDP Glucuronosyltransferase Family 1 Member A1	57	GC02P233760	1.42048
PROCR	Protein C Receptor	49	GC20P035171	1.4184
APOH	Apolipoprotein H	51	GC17M066212	1.41617
PTPN6	Protein Tyrosine Phosphatase Non-Receptor Type 6	56	GC12P023562	1.41573
CD24	CD24 Molecule	41	GC06M106969	1.41506
TLR3	Toll Like Receptor 3	58	GC04P186059	1.41126
HHEX	Hematopoietically Expressed Homeobox	46	GC10P092689	1.41126
ACTC1	Actin Alpha Cardiac Muscle 1	51	GC15M034790	1.41099
CASP9	Caspase 9	53	GC01M015491	1.40821
VEZF1	Vascular Endothelial Zinc Finger 1	41	GC17M057971	1.40655
MIR18A	MicroRNA 18a	21	GC13P091583	1.40655
TTR	Transthyretin	55	GC18P031557	1.40311
APEX1	Apurinic/Apyrimidinic Endodeoxyribonuclease 1	52	GC14P020455	1.40134
IQGAP1	IQ Motif Containing GTPase Activating Protein 1	50	GC15P090388	1.40075
ACVR1	Activin A Receptor Type 1	59	GC02M157736	1.39877
ITGA1	Integrin Subunit Alpha 1	51	GC05P052788	1.39575
MIR92A2	MicroRNA 92a-2	17	GC0XM134335	1.3945
TXN	Thioredoxin	52	GC09M110243	1.39358
CXCL2	C-X-C Motif Chemokine Ligand 2	46	GC04M074097	1.3925
MIR223	MicroRNA 223	25	GC0XP066018	1.39069
BECN1	Beclin 1	52	GC17M042810	1.39021
NUDT6	Nudix Hydrolase 6	43	GC04M122888	1.39021
MIR640	MicroRNA 640	16	GC19P019435	1.38942
MIR199B	MicroRNA 199b	22	GC09M128244	1.38906
FBXW7	F-Box And WD Repeat Domain Containing 7	51	GC04M152321	1.38748
HOXD3	Homeobox D3	42	GC02P176136	1.37893
PML	PML Nuclear Body Scaffold	53	GC15P073994	1.37742
OPTC	Opticin	46	GC01P203494	1.37723
ACVR2A	Activin A Receptor Type 2A	53	GC02P147844	1.37418
COL2A1	Collagen Type II Alpha 1 Chain	56	GC12M047972	1.37166
COL3A1	Collagen Type III Alpha 1 Chain	54	GC02P188974	1.37166
COL6A2	Collagen Type VI Alpha 2 Chain	52	GC21P046098	1.37166
COL11A1	Collagen Type XI Alpha 1 Chain	50	GC01M102876	1.37166
CMA1	Chymase 1	51	GC14M024506	1.36925
TJP1	Tight Junction Protein 1	51	GC15M029699	1.36925
TEAD4	TEA Domain Transcription Factor 4	47	GC12P002959	1.36842
GPR4	G Protein-Coupled Receptor 4	46	GC19M045589	1.36835
MIR149	MicroRNA 149	26	GC02P240456	1.36835
ADAM15	ADAM Metallopeptidase Domain 15	51	GC01P155050	1.36706
CCM2	CCM2 Scaffold Protein	49	GC07P044999	1.36706
RBX1	Ring-Box 1	50	GC22P040951	1.36619
LIF	LIF Interleukin 6 Family Cytokine	50	GC22M030240	1.36298
MIR22	MicroRNA 22	23	GC17M001713	1.35637
NRG1	Neuregulin 1	55	GC08P031639	1.35566
HK2	Hexokinase 2	52	GC02P074833	1.3556
CCNA2	Cyclin A2	52	GC04M121816	1.35345
TRAF2	TNF Receptor Associated Factor 2	51	GC09P136881	1.35159
FIBP	FGF1 Intracellular Binding Protein	48	GC11M099734	1.35159
IL37	Interleukin 37	46	GC02P123799	1.35095
LAMB1	Laminin Subunit Beta 1	57	GC07M107923	1.34968
FURIN	Furin, Paired Basic Amino Acid Cleaving Enzyme	54	GC15P090868	1.34914
CCR1	C-C Motif Chemokine Receptor 1	52	GC03M046218	1.34291
MIR1-1	MicroRNA 1-1	22	GC20P063462	1.34116
PRKAA1	Protein Kinase AMP-Activated Catalytic Subunit Alpha 1	54	GC05M040759	1.34017
LCN2	Lipocalin 2	52	GC09P128149	1.33946
MAP3K5	Mitogen-Activated Protein Kinase Kinase Kinase 5	55	GC06M136557	1.33905
COL5A2	Collagen Type V Alpha 2 Chain	51	GC02M189031	1.33681
RUNX3	RUNX Family Transcription Factor 3	50	GC01M024899	1.33606
ADORA2B	Adenosine A2b Receptor	55	GC17P017963	1.33404
IL33	Interleukin 33	46	GC09P007685	1.33404
ADAM12	ADAM Metallopeptidase Domain 12	52	GC10M126012	1.33387
MIR320A	MicroRNA 320a	24	GC08M022274	1.33387
PIM1	Pim-1 Proto-Oncogene, Serine/Threonine Kinase	56	GC06P092302	1.32496
RACK1	Receptor For Activated C Kinase 1	50	GC05M181933	1.32496
SPRED1	Sprouty Related EVH1 Domain Containing 1	49	GC15P038252	1.3196
PLXDC2	Plexin Domain Containing 2	46	GC10P019817	1.31923
ING1	Inhibitor Of Growth Family Member 1	50	GC13P110712	1.31567
ELN	Elastin	50	GC07P074027	1.31556
CDH2	Cadherin 2	59	GC18M028088	1.31516
LAMA2	Laminin Subunit Alpha 2	51	GC06P128863	1.31157
S100A1	S100 Calcium Binding Protein A1	47	GC01P153627	1.30928
HULC	Hepatocellular Carcinoma Up-Regulated Long Non-Coding RNA	24	GC06P008441	1.30648
PRKCD	Protein Kinase C Delta	59	GC03P053156	1.30614
CAPN2	Calpain 2	54	GC01P223701	1.30614
SDC4	Syndecan 4	51	GC20M045325	1.30614
MUC1	Mucin 1, Cell Surface Associated	55	GC01M155185	1.30508
ETS2	ETS Proto-Oncogene 2, Transcription Factor	48	GC21P038805	1.30508
TBXAS1	Thromboxane A Synthase 1	56	GC07P139777	1.30484
TSHR	Thyroid Stimulating Hormone Receptor	54	GC14P080954	1.30484
ADORA3	Adenosine A3 Receptor	52	GC01M111499	1.30484
NCAM1	Neural Cell Adhesion Molecule 1	55	GC11P112961	1.30151
CDKN2B-AS1	CDKN2B Antisense RNA 1	26	GC09P021994	1.30149
CD4	CD4 Molecule	57	GC12P006786	1.29954
BDKRB2	Bradykinin Receptor B2	52	GC14P096205	1.29761
S100A13	S100 Calcium Binding Protein A13	42	GC01M153618	1.29761
NPR1	Natriuretic Peptide Receptor 1	53	GC01P153922	1.29657
MIR375	MicroRNA 375	22	GC02M219001	1.29657
TFAP2A	Transcription Factor AP-2 Alpha	53	GC06M010393	1.2949
CD274	CD274 Molecule	52	GC09P005450	1.2949
COL4A4	Collagen Type IV Alpha 4 Chain	51	GC02M226973	1.29323
COL4A5	Collagen Type IV Alpha 5 Chain	51	GC0XP108439	1.29323
LAMA5	Laminin Subunit Alpha 5	50	GC20M062307	1.29323
MIR410	MicroRNA 410	19	GC14P110920	1.29151
EPHA4	EPH Receptor A4	57	GC02M221418	1.29114
TFPI2	Tissue Factor Pathway Inhibitor 2	49	GC07M093885	1.29099
SDCBP	Syndecan Binding Protein	47	GC08P058539	1.28854
HPSE2	Heparanase 2 (Inactive)	48	GC10M098457	1.2884
RNH1	Ribonuclease/Angiogenin Inhibitor 1	44	GC11M004423	1.28744
CCL24	C-C Motif Chemokine Ligand 24	44	GC07M077207	1.2867
CASP7	Caspase 7	56	GC10P113679	1.2863
SLC2A3	Solute Carrier Family 2 Member 3	55	GC12M007919	1.28556
PTGER2	Prostaglandin E Receptor 2	55	GC14P052314	1.28361
THPO	Thrombopoietin	50	GC03M184371	1.28329
NRCAM	Neuronal Cell Adhesion Molecule	51	GC07M108147	1.28291
CLDN5	Claudin 5	46	GC22M019523	1.28291
MIR19B1	MicroRNA 19b-1	20	GC13P091575	1.28291
MIR939	MicroRNA 939	17	GC08M144394	1.28291
PKD2	Polycystin 2, Transient Receptor Potential Cation Channel	54	GC04P088007	1.27675
ERAP1	Endoplasmic Reticulum Aminopeptidase 1	53	GC05M096760	1.27614
MIR329-1	MicroRNA 329-1	17	GC14P110905	1.27614
CD163	CD163 Molecule	51	GC12M008027	1.27594
CRIM1	Cysteine Rich Transmembrane BMP Regulator 1	46	GC02P036355	1.27577
FILIP1L	Filamin A Interacting Protein 1 Like	41	GC03M099830	1.27577
NOL7	Nucleolar Protein 7	40	GC06P013615	1.27396
FGF9	Fibroblast Growth Factor 9	51	GC13P021671	1.27145
GATA6	GATA Binding Protein 6	53	GC18P022169	1.26848
RLN2	Relaxin 2	42	GC09M005438	1.26848
MIR137	MicroRNA 137	21	GC01M098046	1.26848
ADM2	Adrenomedullin 2	40	GC22P050481	1.26596
MERTK	MER Proto-Oncogene, Tyrosine Kinase	59	GC02P111898	1.26525
MELTF	Melanotransferrin	48	GC03M196980	1.26525
PAX6	Paired Box 6	54	GC11M031784	1.26429
MIR155	MicroRNA 155	23	GC21P025573	1.26415
RAPGEF2	Rap Guanine Nucleotide Exchange Factor 2	48	GC04P159106	1.26075
MIR9-1	MicroRNA 9-1	23	GC01M156420	1.25993
MIR885	MicroRNA 885	20	GC03M010513	1.25962
CCNB1	Cyclin B1	53	GC05P069167	1.25734
PROM1	Prominin 1	53	GC04M015965	1.25627
GDF15	Growth Differentiation Factor 15	50	GC19P072428	1.25627
F10	Coagulation Factor X	57	GC13P113122	1.2542
NORAD	Non-Coding RNA Activated By DNA Damage	20	GC20M036294	1.2542
XIAP	X-Linked Inhibitor Of Apoptosis	59	GC0XP123859	1.25368
PTGER4	Prostaglandin E Receptor 4	52	GC05P040679	1.25287
METAP1	Methionyl Aminopeptidase 1	50	GC04P098995	1.25276
PITRM1	Pitrilysin Metallopeptidase 1	47	GC10M003138	1.25276
COL11A2	Collagen Type XI Alpha 2 Chain	50	GC06M033162	1.25266
SSTR2	Somatostatin Receptor 2	53	GC17P073165	1.25048
MIR203A	MicroRNA 203a	23	GC14P110640	1.24988
IL12B	Interleukin 12B	51	GC05M159314	1.24891
EIF2AK3	Eukaryotic Translation Initiation Factor 2 Alpha Kinase 3	55	GC02M088556	1.24882
CCN6	Cellular Communication Network Factor 6	48	GC06P112053	1.24882
ABCB1	ATP Binding Cassette Subfamily B Member 1	57	GC07M087504	1.24803
TARS1	Threonyl-TRNA Synthetase 1	50	GC05P033441	1.24486
TMSB4X	Thymosin Beta 4 X-Linked	46	GC0XP012975	1.24474
IDH1	Isocitrate Dehydrogenase (NADP(+)) 1	60	GC02M208236	1.24296
F8	Coagulation Factor VIII	54	GC0XM154835	1.24275
ESRRA	Estrogen Related Receptor Alpha	53	GC11P064305	1.24275
HMMR	Hyaluronan Mediated Motility Receptor	50	GC05P163480	1.24275
MIR483	MicroRNA 483	23	GC11M004509	1.24166
NR1H2	Nuclear Receptor Subfamily 1 Group H Member 2	53	GC19P050329	1.2407
CHGA	Chromogranin A	50	GC14P092950	1.24013
DDB1	Damage Specific DNA Binding Protein 1	52	GC11M099534	1.2395
APOA1	Apolipoprotein A1	57	GC11M116835	1.23667
GATA4	GATA Binding Protein 4	55	GC08P011676	1.23659
EGR3	Early Growth Response 3	47	GC08M022687	1.23659
SERPINH1	Serpin Family H Member 1	53	GC11P075562	1.2363
FABP4	Fatty Acid Binding Protein 4	50	GC08M081478	1.2363
PROS1	Protein S	55	GC03M093873	1.23085
FLNA	Filamin A	55	GC0XM154348	1.23
MIR26B	MicroRNA 26b	25	GC02P218402	1.22883
CD82	CD82 Molecule	50	GC11P044586	1.22834
RETN	Resistin	49	GC19P007669	1.22834
HSPA4	Heat Shock Protein Family A (Hsp70) Member 4	49	GC05P133054	1.22525
SPHK2	Sphingosine Kinase 2	51	GC19P048619	1.22412
PLA2G3	Phospholipase A2 Group III	45	GC22M061310	1.22412
IGFBP2	Insulin Like Growth Factor Binding Protein 2	51	GC02P216632	1.22324
PSEN1	Presenilin 1	60	GC14P073136	1.22143
RB1	RB Transcriptional Corepressor 1	55	GC13P048303	1.21984
CYBA	Cytochrome B-245 Alpha Chain	54	GC16M088643	1.21984
MIR182	MicroRNA 182	24	GC07M129770	1.21984
MIR148A	MicroRNA 148a	22	GC07M025950	1.21984
ETV6	ETS Variant Transcription Factor 6	52	GC12P011649	1.21961
BIRC2	Baculoviral IAP Repeat Containing 2	53	GC11P102347	1.21838
BIRC3	Baculoviral IAP Repeat Containing 3	53	GC11P102317	1.21838
TF	Transferrin	57	GC03P135056	1.21778
EFNB3	Ephrin B3	48	GC17P011746	1.21404
NDRG2	NDRG Family Member 2	45	GC14M021016	1.21404
NPY	Neuropeptide Y	51	GC07P024290	1.21125
PIK3R2	Phosphoinositide-3-Kinase Regulatory Subunit 2	56	GC19P018153	1.21116
GATA1	GATA Binding Protein 1	53	GC0XP048786	1.2072
HDAC2	Histone Deacetylase 2	59	GC06M113933	1.20569
CTNND1	Catenin Delta 1	52	GC11P058206	1.20569
CDK1	Cyclin Dependent Kinase 1	54	GC10P060772	1.20501
CCR4	C-C Motif Chemokine Receptor 4	51	GC03P032951	1.20426
HECW2	HECT, C2 And WW Domain Containing E3 Ubiquitin Protein Ligase 2	48	GC02M196194	1.20426
ADAMTSL4	ADAMTS Like 4	46	GC01P150549	1.20426
ADGRA3	Adhesion G Protein-Coupled Receptor A3	46	GC04M022345	1.20426
INSR	Insulin Receptor	60	GC19M007112	1.20229
BCL2L11	BCL2 Like 11	52	GC02P111119	1.20189
AGR2	Anterior Gradient 2, Protein Disulphide Isomerase Family Member	46	GC07M017120	1.20189
RGCC	Regulator Of Cell Cycle	41	GC13P041457	1.2009
CHRNA7	Cholinergic Receptor Nicotinic Alpha 7 Subunit	52	GC15P031923	1.1998
SGK1	Serum/Glucocorticoid Regulated Kinase 1	56	GC06M134169	1.19889
ALKBH8	AlkB Homolog 8, TRNA Methyltransferase	45	GC11M107502	1.19889
CHRDL2	Chordin Like 2	44	GC11M074696	1.19889
CP	Ceruloplasmin	55	GC03M149162	1.19854
CCR5	C-C Motif Chemokine Receptor 5	53	GC03P047615	1.19662
STC1	Stanniocalcin 1	48	GC08M023841	1.19628
WNT2	Wnt Family Member 2	50	GC07M117313	1.19572
MIR140	MicroRNA 140	26	GC16P069934	1.19321
SLC17A5	Solute Carrier Family 17 Member 5	51	GC06M073593	1.19278
NDRG3	NDRG Family Member 3	43	GC20M036651	1.19149
VLDLR	Very Low Density Lipoprotein Receptor	56	GC09P002611	1.18755
CTTN	Cortactin	50	GC11P070398	1.18392
LTB4R2	Leukotriene B4 Receptor 2	49	GC14P034699	1.18392
MIR141	MicroRNA 141	24	GC12P023565	1.18392
ETV1	ETS Variant Transcription Factor 1	51	GC07M013891	1.18171
ADAMTS10	ADAM Metallopeptidase With Thrombospondin Type 1 Motif 10	50	GC19M008580	1.18171
SMAD6	SMAD Family Member 6	53	GC15P066702	1.18055
CD19	CD19 Molecule	58	GC16P042650	1.18054
PSC	Cholangitis, Primary Sclerosing	2	GC03U901834	1.18054
CITED4	Cbp/P300 Interacting Transactivator With Glu/Asp Rich Carboxy-Terminal Domain 4	36	GC01M040861	1.18001
DNMT3A	DNA Methyltransferase 3 Alpha	57	GC02M025228	1.17952
RBPJ	Recombination Signal Binding Protein For Immunoglobulin Kappa J Region	53	GC04P026105	1.17806
ATP5IF1	ATP Synthase Inhibitory Factor Subunit 1	42	GC01P028480	1.17806
IL6ST	Interleukin 6 Cytokine Family Signal Transducer	56	GC05M055935	1.1778
MIR152	MicroRNA 152	23	GC17M048037	1.17736
MIR124-3	MicroRNA 124-3	20	GC20P063483	1.17736
CCL4	C-C Motif Chemokine Ligand 4	47	GC17P036103	1.17649
ERN1	Endoplasmic Reticulum To Nucleus Signaling 1	53	GC17M064039	1.17439
JAM2	Junctional Adhesion Molecule 2	50	GC21P025639	1.17214
ARHGEF4	Rho Guanine Nucleotide Exchange Factor 4	48	GC02P130836	1.17214
KLK14	Kallikrein Related Peptidase 14	46	GC19M051077	1.17214
SOX2	SRY-Box Transcription Factor 2	52	GC03P181711	1.16801
CCR6	C-C Motif Chemokine Receptor 6	51	GC06P167111	1.16801
NPTX1	Neuronal Pentraxin 1	47	GC17M080466	1.16801
ATF4	Activating Transcription Factor 4	52	GC22P039519	1.16791
CRYAA	Crystallin Alpha A	52	GC21P043169	1.16762
ELK3	ETS Transcription Factor ELK3	44	GC12P096194	1.16661
SELL	Selectin L	50	GC01M169690	1.16489
IKBKB	Inhibitor Of Nuclear Factor Kappa B Kinase Subunit Beta	61	GC08P042271	1.16461
DUSP1	Dual Specificity Phosphatase 1	52	GC05M172768	1.16461
CEBPB	CCAAT Enhancer Binding Protein Beta	50	GC20P050190	1.16461
GAB2	GRB2 Associated Binding Protein 2	50	GC11M078215	1.16461
CD276	CD276 Molecule	49	GC15P073683	1.16461
CCL23	C-C Motif Chemokine Ligand 23	41	GC17M036013	1.16461
CRNDE	Colorectal Neoplasia Differentially Expressed	25	GC16M054900	1.16461
SIK2	Salt Inducible Kinase 2	52	GC11P111989	1.15795
KISS1	KiSS-1 Metastasis Suppressor	48	GC01M204190	1.15795
HDGF	Heparin Binding Growth Factor	46	GC01M156949	1.15795
CYCS	Cytochrome C, Somatic	55	GC07M025118	1.15599
LAMC2	Laminin Subunit Gamma 2	54	GC01P183186	1.15577
SLC16A1	Solute Carrier Family 16 Member 1	54	GC01M113013	1.15455
FKBP5	FKBP Prolyl Isomerase 5	56	GC06M071862	1.15075
PANK2	Pantothenate Kinase 2	51	GC20P004520	1.14948
PTPRM	Protein Tyrosine Phosphatase Receptor Type M	51	GC18P007557	1.14948
HMGA1	High Mobility Group AT-Hook 1	53	GC06P092259	1.14419
PTP4A3	Protein Tyrosine Phosphatase 4A3	46	GC08P141391	1.14419
MIR590	MicroRNA 590	22	GC07P074191	1.14419
LAMB2	Laminin Subunit Beta 2	53	GC03M049121	1.14328
CXCL13	C-X-C Motif Chemokine Ligand 13	47	GC04P077511	1.14229
SPATA13	Spermatogenesis Associated 13	44	GC13P024033	1.13729
TNNI1	Troponin I1, Slow Skeletal Type	44	GC01M201404	1.13729
RARA	Retinoic Acid Receptor Alpha	57	GC17P040309	1.13691
MSN	Moesin	55	GC0XP065588	1.13691
ARMS2	Age-Related Maculopathy Susceptibility 2	37	GC10P122454	1.1358
RNASE1	Ribonuclease A Family Member 1, Pancreatic	48	GC14M020801	1.13425
MIAT	Myocardial Infarction Associated Transcript	27	GC22P026646	1.13423
NECTIN4	Nectin Cell Adhesion Molecule 4	52	GC01M161071	1.1335
ILF3	Interleukin Enhancer Binding Factor 3	44	GC19P010756	1.1335
HRH1	Histamine Receptor H1	52	GC03P013698	1.13301
S100A7	S100 Calcium Binding Protein A7	46	GC01M153457	1.12931
UTS2	Urotensin 2	46	GC01M007843	1.12931
EMILIN2	Elastin Microfibril Interfacer 2	43	GC18P002846	1.12931
CALCA	Calcitonin Related Polypeptide Alpha	50	GC11M014945	1.12847
HGS	Hepatocyte Growth Factor-Regulated Tyrosine Kinase Substrate	50	GC17P081683	1.12745
LAMC1	Laminin Subunit Gamma 1	50	GC01P182992	1.12596
BDKRB1	Bradykinin Receptor B1	48	GC14P096302	1.12556
IGFBP7	Insulin Like Growth Factor Binding Protein 7	52	GC04M057030	1.12245
RAP1B	RAP1B, Member Of RAS Oncogene Family	50	GC12P068610	1.12245
OS9	OS9 Endoplasmic Reticulum Lectin	48	GC12P057693	1.12011
SHROOM2	Shroom Family Member 2	43	GC0XP009786	1.12011
CCR10	C-C Motif Chemokine Receptor 10	42	GC17M042678	1.12011
CSNK2A1	Casein Kinase 2 Alpha 1	57	GC20M000472	1.11652
SMANTIS	SMARCA4 Interacting SWI/SNF Chromatin Remodeling Complex Scaffold LncRNA	10	GC02M069792	1.11652
MYB	MYB Proto-Oncogene, Transcription Factor	55	GC06P135180	1.11627
NODAL	Nodal Growth Differentiation Factor	48	GC10M070431	1.11565
F5	Coagulation Factor V	53	GC01M169511	1.1144
TRAF1	TNF Receptor Associated Factor 1	48	GC09M120902	1.1144
GAS5	Growth Arrest Specific 5	26	GC01M173947	1.1144
TRPC6	Transient Receptor Potential Cation Channel Subfamily C Member 6	57	GC11M101451	1.111
PLXNA1	Plexin A1	51	GC03P126988	1.111
ADORA2A	Adenosine A2a Receptor	53	GC22P024417	1.11089
APOE	Apolipoprotein E	57	GC19P073055	1.10992
VDR	Vitamin D Receptor	56	GC12M047841	1.10992
CCL20	C-C Motif Chemokine Ligand 20	49	GC02P227846	1.10992
BGLAP	Bone Gamma-Carboxyglutamate Protein	46	GC01P156242	1.10992
SPON2	Spondin 2	47	GC04M001166	1.10945
MEN1	Menin 1	51	GC11M064803	1.10351
HDAC6	Histone Deacetylase 6	61	GC0XP048801	1.1025
PRKCZ	Protein Kinase C Zeta	56	GC01P004411	1.1025
PTPN3	Protein Tyrosine Phosphatase Non-Receptor Type 3	51	GC09M109375	1.1025
RNGTT	RNA Guanylyltransferase And 5'-Phosphatase	48	GC06M088609	1.1025
LDHA	Lactate Dehydrogenase A	57	GC11P018394	1.10014
TOP1	DNA Topoisomerase I	55	GC20P041028	1.10014
IL11	Interleukin 11	47	GC19M055364	1.09962
CTNNA1	Catenin Alpha 1	52	GC05P138613	1.0991
MIR1246	MicroRNA 1246	14	GC02M176600	1.0991
CUL4A	Cullin 4A	50	GC13P113208	1.0987
CCR7	C-C Motif Chemokine Receptor 7	51	GC17M051716	1.09848
IL7	Interleukin 7	50	GC08M078689	1.09848
PSMD4	Proteasome 26S Subunit Ubiquitin Receptor, Non-ATPase 4	50	GC01P151378	1.09848
MIR451A	MicroRNA 451a	19	GC17M028861	1.09409
ERBB3	Erb-B2 Receptor Tyrosine Kinase 3	60	GC12P057479	1.09009
PAX2	Paired Box 2	53	GC10P100735	1.09009
FOXA1	Forkhead Box A1	51	GC14M037589	1.09009
RRM2	Ribonucleotide Reductase Regulatory Subunit M2	55	GC02P010123	1.08669
MIR9-2	MicroRNA 9-2	22	GC05M088666	1.08669
ITGA2B	Integrin Subunit Alpha 2b	59	GC17M051904	1.08584
FGF10	Fibroblast Growth Factor 10	53	GC05M044340	1.08584
ADAM8	ADAM Metallopeptidase Domain 8	50	GC10M133262	1.08584
TACR1	Tachykinin Receptor 1	51	GC02M075203	1.08501
CCDC88A	Coiled-Coil Domain Containing 88A	47	GC02M055287	1.08501
CNR2	Cannabinoid Receptor 2	51	GC01M023870	1.07869
FZD10	Frizzled Class Receptor 10	51	GC12P130162	1.07869
TNFRSF1A	TNF Receptor Superfamily Member 1A	57	GC12M006328	1.07788
IKBKG	Inhibitor Of Nuclear Factor Kappa B Kinase Regulatory Subunit Gamma	55	GC0XP154541	1.0771
KAT2B	Lysine Acetyltransferase 2B	55	GC03P020043	1.0771
HSP90B1	Heat Shock Protein 90 Beta Family Member 1	53	GC12P103930	1.0771
EGFL6	EGF Like Domain Multiple 6	44	GC0XP013569	1.0771
LOC109113863	FGF2 Promoter Region	2	GC04P122946	1.0771
ADAM10	ADAM Metallopeptidase Domain 10	60	GC15M058588	1.07572
CD151	CD151 Molecule (Raph Blood Group)	51	GC11P002115	1.07572
S1PR2	Sphingosine-1-Phosphate Receptor 2	51	GC19M010223	1.07572
CXCL16	C-X-C Motif Chemokine Ligand 16	46	GC17M004733	1.07572
SOCS6	Suppressor Of Cytokine Signaling 6	47	GC18P070288	1.07386
WIF1	WNT Inhibitory Factor 1	51	GC12M065050	1.0737
H4C16	H4 Histone 16	42	GC12M022801	1.07184
LOC107303340	3p25 Von Hippel-Lindau Tumor Suppressor, E3 Ubiquitin Protein Ligase Alu-Mediated Recombination Region	4	GC03P013687	1.07184
MAP3K3	Mitogen-Activated Protein Kinase Kinase Kinase 3	54	GC17P063622	1.06933
PRCP	Prolylcarboxypeptidase	53	GC11M100155	1.06933
POFUT1	Protein O-Fucosyltransferase 1	51	GC20P032207	1.06933
CARD10	Caspase Recruitment Domain Family Member 10	46	GC22M061474	1.06933
MIR130A	MicroRNA 130a	24	GC11P057641	1.06933
PTGES	Prostaglandin E Synthase	48	GC09M129738	1.06904
TMEM100	Transmembrane Protein 100	40	GC17M055719	1.06787
EZR	Ezrin	53	GC06M158765	1.06619
JUNB	JunB Proto-Oncogene, AP-1 Transcription Factor Subunit	48	GC19P012791	1.06619
PENK	Proenkephalin	45	GC08M056436	1.06619
MIR100	MicroRNA 100	24	GC11M122152	1.06619
MIR30C2	MicroRNA 30c-2	22	GC06M072315	1.06345
PRNP	Prion Protein	55	GC20P004686	1.06005
SOAT1	Sterol O-Acyltransferase 1	51	GC01P179262	1.05799
RASGRP1	RAS Guanyl Releasing Protein 1	54	GC15M038488	1.0574
MYCN	MYCN Proto-Oncogene, BHLH Transcription Factor	53	GC02P015954	1.05598
PDK1	Pyruvate Dehydrogenase Kinase 1	53	GC02P172555	1.05519
PLEKHG5	Pleckstrin Homology And RhoGEF Domain Containing G5	47	GC01M006466	1.05314
RAB13	RAB13, Member RAS Oncogene Family	43	GC01M153981	1.05314
SH3BP1	SH3 Domain Binding Protein 1	42	GC22P037634	1.05314
REM1	RRAD And GEM Like GTPase 1	40	GC20P031475	1.05314
MYH9	Myosin Heavy Chain 9	55	GC22M036281	1.05137
ENPEP	Glutamyl Aminopeptidase	53	GC04P110365	1.05137
AGO1	Argonaute RISC Component 1	47	GC01P035869	1.05137
GPR15	G Protein-Coupled Receptor 15	44	GC03P098531	1.05137
MIR196A1	MicroRNA 196a-1	24	GC17M048632	1.05137
C3	Complement C3	56	GC19M006677	1.05118
IKZF1	IKAROS Family Zinc Finger 1	56	GC07P050303	1.05058
HADHA	Hydroxyacyl-CoA Dehydrogenase Trifunctional Multienzyme Complex Subunit Alpha	52	GC02M026190	1.04901
GH1	Growth Hormone 1	50	GC17M063917	1.04901
HOXB9	Homeobox B9	46	GC17M048621	1.04901
LAMTOR5	Late Endosomal/Lysosomal Adaptor, MAPK And MTOR Activator 5	42	GC01M110401	1.04635
PI4KA	Phosphatidylinositol 4-Kinase Alpha	55	GC22M020707	1.04575
PI4KB	Phosphatidylinositol 4-Kinase Beta	51	GC01M151291	1.04575
PLN	Phospholamban	51	GC06P118548	1.04575
COL8A2	Collagen Type VIII Alpha 2 Chain	47	GC01M036095	1.04309
ITGB4	Integrin Subunit Beta 4	56	GC17P075721	1.03957
FOLH1	Folate Hydrolase 1	54	GC11M099394	1.03957
LPAR1	Lysophosphatidic Acid Receptor 1	53	GC09M110873	1.03599
ALOX15	Arachidonate 15-Lipoxygenase	52	GC17M004630	1.03599
PKD1	Polycystin 1, Transient Receptor Potential Channel Interacting	52	GC16M008093	1.03599
IGFBP5	Insulin Like Growth Factor Binding Protein 5	49	GC02M216672	1.03599
ARL6IP5	ADP Ribosylation Factor Like GTPase 6 Interacting Protein 5	43	GC03P069084	1.03599
CXCL14	C-X-C Motif Chemokine Ligand 14	43	GC05M135617	1.03599
MIR93	MicroRNA 93	24	GC07M102257	1.03599
MIR181A1	MicroRNA 181a-1	21	GC01M198860	1.03599
ROBO3	Roundabout Guidance Receptor 3	49	GC11P124865	1.03596
USP20	Ubiquitin Specific Peptidase 20	49	GC09P129834	1.03596
FPR1	Formyl Peptide Receptor 1	54	GC19M051745	1.03463
MIR487B	MicroRNA 487b	20	GC14P110925	1.03372
TBK1	TANK Binding Kinase 1	56	GC12P064451	1.03364
TSPO	Translocator Protein	51	GC22P043151	1.03364
H2AX	H2A.X Variant Histone	50	GC11M119285	1.03364
AGK	Acylglycerol Kinase	47	GC07P141551	1.03364
MIR135B	MicroRNA 135b	24	GC01M205448	1.03364
ITGAX	Integrin Subunit Alpha X	53	GC16P042860	1.03151
TMEM215	Transmembrane Protein 215	35	GC09P032783	1.03151
MIR138-1	MicroRNA 138-1	23	GC03P044115	1.03151
MIR34B	MicroRNA 34b	23	GC11P111982	1.03151
MIR16-2	MicroRNA 16-2	21	GC03P160418	1.03024
BMP1	Bone Morphogenetic Protein 1	55	GC08P022164	1.02552
NOS1	Nitric Oxide Synthase 1	56	GC12M117208	1.02531
ITGA4	Integrin Subunit Alpha 4	55	GC02P181456	1.02531
GAL	Galanin And GMAP Prepropeptide	51	GC11P071097	1.02531
GAS6	Growth Arrest Specific 6	51	GC13M113820	1.02531
MMP15	Matrix Metallopeptidase 15	51	GC16P058025	1.02531
KDM5A	Lysine Demethylase 5A	49	GC12M000280	1.02531
IGF2BP3	Insulin Like Growth Factor 2 MRNA Binding Protein 3	48	GC07M023354	1.02531
ANTXR1	ANTXR Cell Adhesion Molecule 1	52	GC02P068977	1.0242
IGFBP4	Insulin Like Growth Factor Binding Protein 4	51	GC17P040443	1.02222
MIR296	MicroRNA 296	21	GC20M058817	1.02137
TP63	Tumor Protein P63	53	GC03P189598	1.02006
TRAF3	TNF Receptor Associated Factor 3	53	GC14P110622	1.01713
CPB2	Carboxypeptidase B2	51	GC13M046053	1.01713
GFAP	Glial Fibrillary Acidic Protein	55	GC17M051925	1.0167
KLF6	KLF Transcription Factor 6	50	GC10M003779	1.01632
ADAMTS13	ADAM Metallopeptidase With Thrombospondin Type 1 Motif 13	55	GC09P133414	1.01425
ADGRE5	Adhesion G Protein-Coupled Receptor E5	51	GC19P014880	1.01425
INHBA	Inhibin Subunit Beta A	51	GC07M041670	1.01425
CMKLR1	Chemerin Chemokine-Like Receptor 1	48	GC12M108288	1.01425
LINC00667	Long Intergenic Non-Protein Coding RNA 667	21	GC18P005233	1.01226
ABCG2	ATP Binding Cassette Subfamily G Member 2 (Junior Blood Group)	56	GC04M088090	1.01053
ACVR2B	Activin A Receptor Type 2B	56	GC03P038453	1.00939
CCL19	C-C Motif Chemokine Ligand 19	46	GC09M034711	1.00923
GJA5	Gap Junction Protein Alpha 5	51	GC01M147756	1.00896
SAT1	Spermidine/Spermine N1-Acetyltransferase 1	51	GC0XP023784	1.00896
GADD45A	Growth Arrest And DNA Damage Inducible Alpha	50	GC01P067685	1.00896
MIR30E	MicroRNA 30e	25	GC01P040754	1.00896
FCGR3A	Fc Gamma Receptor IIIa	53	GC01M161541	1.00298
ATF3	Activating Transcription Factor 3	51	GC01P212565	1.0028
HAS2	Hyaluronan Synthase 2	47	GC08M121594	1.0028
TSGA10	Testis Specific 10	42	GC02M098997	1.0028
