# Supplementary material for: Comprehensive analysis of circRNA-miRNA-mRNA network related to angiogenesis in recurrent implantation failure
Source: BMC Med Genomics. 2024 Jul 30;17:193. doi: 10.1186/s12920-024-01944-1 (PMC11290139; doi:10.1186/s12920-024-01944-1)
Supplement: Supplementary file 3 — Supplementary Material 3 [file 12920_2024_1944_MOESM3_ESM.xlsx]

## Sheet: Sheet1
Supplementary Table 3 DEmiRNAs from GSE121219
ID	adj.P.Val	P.Value	t	B	logFC	Human_miRNA
147738	7.04e-11	1.14e-13	-15.6148	21.1779	-4.6663	hsv2-miR-H20
146111	3.12e-07	1.52e-09	-9.6834	12.0429	-2.81827	hsa-miR-767-5p
42829	2.63e-05	2.87e-07	-7.1578	6.8496	-2.24185	hsa-miR-127-3p
169183	2.63e-05	3.21e-07	-7.1093	6.7412	-1.92002	hsa-miR-4644
146158	2.63e-05	3.41e-07	-7.0818	6.6798	-2.09908	hsa-miR-3202
169167	2.99e-05	4.85e-07	6.9259	6.3288	1.96726	hsa-miR-4451
168656	0.00012	2.52e-06	6.215	4.6906	2.19633	hsa-miR-5002-3p
46336	0.00012	2.52e-06	-6.2143	4.689	-2.57273	hsa-miR-1284
148678	0.000306	9.43e-06	-5.6632	3.3805	-2.69942	hsa-miR-301a-5p
169043	0.000334	1.08e-05	-5.6055	3.2419	-1.81042	hsa-miR-4462
147701	0.000343	1.17e-05	5.5745	3.1673	1.45923	hsa-miR-491-3p
169023	0.000537	2.09e-05	5.3353	2.5894	1.52759	hsa-miR-4712-3p
27568	0.00104	4.71e-05	-5.0056	1.7874	-1.91506	hsa-miR-744-5p
147923	0.00128	6.01e-05	4.9063	1.5451	2.07064	hsa-miR-3142
169137	0.00133	6.45e-05	4.8779	1.4756	4.05301	hsa-miR-4524b-5p
168802	0.00158	8.21e-05	-4.7805	1.2377	-1.39942	hsa-miR-4516
46731	0.00185	0.000105	4.6812	0.995	2.10443	hsa-miR-4657
17488	0.00304	0.000183	-4.4585	0.4508	-1.68902	kshv-miR-K12-6-3p
145633	0.00357	0.000235	-4.357	0.2032	-1.41336	hsa-let-7d-3p
42514	0.00469	0.000327	-4.2239	-0.121	-1.37619	hsa-miR-937
27565	0.00505	0.000361	-4.1842	-0.2175	-1.1124	hsa-miR-423-5p
168769	0.00721	0.000562	4.0057	-0.6497	1.58573	hsa-miR-5002-5p
13132	0.0095	0.000802	-3.8617	-0.9964	-1.3937	hsa-miR-519e-5p
17493	0.0105	0.000924	-3.8042	-1.134	-1.17203	hsa-miR-622
168933	0.0107	0.000963	-3.7874	-1.1742	-1.16511	hsa-miR-5581-3p
10955	0.0107	0.00098	3.7803	-1.1911	1.58161	hsa-miR-148a-3p
169375	0.0107	0.000987	-3.7776	-1.1975	-1.25238	hsa-miR-660-3p
148217	0.0126	0.00121	3.6945	-1.3954	1.50934	hsa-miR-23c
11151	0.0145	0.00145	3.6197	-1.5727	1.33974	hsa-miR-516b-5p
13137	0.0176	0.00186	-3.5181	-1.8117	-1.27943	hsa-miR-518e-5p
13137	0.0176	0.00186	-3.5181	-1.8117	-1.27943	hsa-miR-519a-5p
13137	0.0176	0.00186	-3.5181	-1.8117	-1.27943	hsa-miR-519b-5p
13137	0.0176	0.00186	-3.5181	-1.8117	-1.27943	hsa-miR-519c-5p
13137	0.0176	0.00186	-3.5181	-1.8117	-1.27943	hsa-miR-522-5p
13137	0.0176	0.00186	-3.5181	-1.8117	-1.27943	hsa-miR-523-5p
169102	0.0177	0.0019	-3.5093	-1.8326	-1.153	hsa-miR-4639-3p
169009	0.0177	0.00193	3.5039	-1.845	1.66275	hsa-miR-548ap-5p
169009	0.0177	0.00193	3.5039	-1.845	1.66275	hsa-miR-548j
42965	0.0178	0.00198	3.4937	-1.8691	1.22556	hsa-miR-424-5p
17506	0.0178	0.00199	3.4899	-1.8778	1.01166	hsa-miR-24-3p
169399	0.0186	0.00211	-3.4664	-1.9328	-1.24265	hsa-miR-4750
146090	0.0188	0.00216	-3.4562	-1.9565	-1.01789	hsv1-miR-H7*
169232	0.0195	0.00232	3.4282	-2.0219	1.55487	hsa-miR-3156-3p
147667	0.0196	0.00235	3.4216	-2.0372	1.57927	hsa-miR-3182
169305	0.0197	0.0024	-3.4129	-2.0574	-1.47761	hsa-miR-4455
168868	0.0233	0.00309	-3.3089	-2.2979	-1.00741	hsa-miR-5681b
147790	0.0241	0.00337	3.2728	-2.3807	1.03658	hsv2-miR-H7-3p
169080	0.0243	0.00344	-3.2642	-2.4005	-1.44545	hsa-miR-4684-5p
46801	0.0254	0.00388	3.2131	-2.517	1.11751	hsa-miR-106a-5p
11040	0.0329	0.00549	3.0669	-2.847	1.18473	hsa-miR-29b-3p
148430	0.0333	0.00562	3.0571	-2.8689	1.83036	hsa-miR-374c-5p
169336	0.035	0.00614	3.0198	-2.9519	1.54527	hsa-miR-17-5p
169087	0.0391	0.00724	-2.9489	-3.1086	-1.20799	hsa-miR-149-3p
168995	0.0392	0.00732	2.9442	-3.1191	1.52089	hsa-miR-4791
169388	0.0429	0.00823	2.8942	-3.2285	1.1964	hsa-miR-663a
147506	0.0434	0.00839	2.8857	-3.2468	1.1806	hsa-miR-21-5p

## Sheet: Sheet2
ID	adj.P.Val	P.Value	t	B	logFC	Human_miRNA
146111	3.12e-07	1.52e-09	-9.6834	12.0429	-2.81827	hsa-miR-767-5p
42829	2.63e-05	2.87e-07	-7.1578	6.8496	-2.24185	hsa-miR-127-3p
169183	2.63e-05	3.21e-07	-7.1093	6.7412	-1.92002	hsa-miR-4644
146158	2.63e-05	3.41e-07	-7.0818	6.6798	-2.09908	hsa-miR-3202
169167	2.99e-05	4.85e-07	6.9259	6.3288	1.96726	hsa-miR-4451
168656	0.00012	2.52e-06	6.215	4.6906	2.19633	hsa-miR-5002-3p
46336	0.00012	2.52e-06	-6.2143	4.689	-2.57273	hsa-miR-1284
148678	0.000306	9.43e-06	-5.6632	3.3805	-2.69942	hsa-miR-301a-5p
169043	0.000334	1.08e-05	-5.6055	3.2419	-1.81042	hsa-miR-4462
147701	0.000343	1.17e-05	5.5745	3.1673	1.45923	hsa-miR-491-3p
169023	0.000537	2.09e-05	5.3353	2.5894	1.52759	hsa-miR-4712-3p
27568	0.00104	4.71e-05	-5.0056	1.7874	-1.91506	hsa-miR-744-5p
147923	0.00128	6.01e-05	4.9063	1.5451	2.07064	hsa-miR-3142
169137	0.00133	6.45e-05	4.8779	1.4756	4.05301	hsa-miR-4524b-5p
168802	0.00158	8.21e-05	-4.7805	1.2377	-1.39942	hsa-miR-4516
46731	0.00185	0.000105	4.6812	0.995	2.10443	hsa-miR-4657
42514	0.00469	0.000327	-4.2239	-0.121	-1.37619	hsa-miR-937
27565	0.00505	0.000361	-4.1842	-0.2175	-1.1124	hsa-miR-423-5p
27961	0.00721	0.000561	4.0061	-0.6488	0.96936	hsa-miR-891a
168769	0.00721	0.000562	4.0057	-0.6497	1.58573	hsa-miR-5002-5p
13132	0.0095	0.000802	-3.8617	-0.9964	-1.3937	hsa-miR-519e-5p
17493	0.0105	0.000924	-3.8042	-1.134	-1.17203	hsa-miR-622
168933	0.0107	0.000963	-3.7874	-1.1742	-1.16511	hsa-miR-5581-3p
10955	0.0107	0.00098	3.7803	-1.1911	1.58161	hsa-miR-148a-3p
169375	0.0107	0.000987	-3.7776	-1.1975	-1.25238	hsa-miR-660-3p
148217	0.0126	0.00121	3.6945	-1.3954	1.50934	hsa-miR-23c
11151	0.0145	0.00145	3.6197	-1.5727	1.33974	hsa-miR-516b-5p
13137	0.0176	0.00186	-3.5181	-1.8117	-1.27943	hsa-miR-518e-5p
13137	0.0176	0.00186	-3.5181	-1.8117	-1.27943	hsa-miR-519a-5p
13137	0.0176	0.00186	-3.5181	-1.8117	-1.27943	hsa-miR-519b-5p
13137	0.0176	0.00186	-3.5181	-1.8117	-1.27943	hsa-miR-519c-5p
13137	0.0176	0.00186	-3.5181	-1.8117	-1.27943	hsa-miR-522-5p
13137	0.0176	0.00186	-3.5181	-1.8117	-1.27943	hsa-miR-523-5p
169102	0.0177	0.0019	-3.5093	-1.8326	-1.153	hsa-miR-4639-3p
169009	0.0177	0.00193	3.5039	-1.845	1.66275	hsa-miR-548ap-5p
169009	0.0177	0.00193	3.5039	-1.845	1.66275	hsa-miR-548j
42965	0.0178	0.00198	3.4937	-1.8691	1.22556	hsa-miR-424-5p
17506	0.0178	0.00199	3.4899	-1.8778	1.01166	hsa-miR-24-3p
169399	0.0186	0.00211	-3.4664	-1.9328	-1.24265	hsa-miR-4750
10923	0.019	0.00222	-3.4462	-1.9798	-0.90701	hsa-miR-107
169232	0.0195	0.00232	3.4282	-2.0219	1.55487	hsa-miR-3156-3p
147667	0.0196	0.00235	3.4216	-2.0372	1.57927	hsa-miR-3182
169305	0.0197	0.0024	-3.4129	-2.0574	-1.47761	hsa-miR-4455
168868	0.0233	0.00309	-3.3089	-2.2979	-1.00741	hsa-miR-5681b
10919	0.0233	0.0031	-3.3078	-2.3004	-0.81506	hsa-miR-103a-3p
169272	0.0233	0.00318	-3.2965	-2.3264	-0.83244	hsa-miR-4419b
169080	0.0243	0.00344	-3.2642	-2.4005	-1.44545	hsa-miR-4684-5p
46801	0.0254	0.00388	3.2131	-2.517	1.11751	hsa-miR-106a-5p
168893	0.0308	0.00499	-3.1072	-2.7567	-0.95418	hsa-miR-4505
11040	0.0329	0.00549	3.0669	-2.847	1.18473	hsa-miR-29b-3p
148430	0.0333	0.00562	3.0571	-2.8689	1.83036	hsa-miR-374c-5p
169260	0.0343	0.00587	3.0389	-2.9094	0.82569	hsa-miR-4436b-3p
169336	0.035	0.00614	3.0198	-2.9519	1.54527	hsa-miR-17-5p
169285	0.0379	0.0069	-2.9698	-3.0626	-0.89958	hsa-miR-4467
169087	0.0391	0.00724	-2.9489	-3.1086	-1.20799	hsa-miR-149-3p
168995	0.0392	0.00732	2.9442	-3.1191	1.52089	hsa-miR-4791
169388	0.0429	0.00823	2.8942	-3.2285	1.1964	hsa-miR-663a
147506	0.0434	0.00839	2.8857	-3.2468	1.1806	hsa-miR-21-5p
168935	0.0438	0.00853	-2.8784	-3.2627	-0.93895	hsa-miR-4687-3p
145845	0.0536	0.0109	2.7721	-3.4919	1.11945	hsa-miR-20a-5p
14301	0.0564	0.0117	2.7408	-3.5586	0.94208	hsa-miR-361-5p
169028	0.0564	0.0117	-2.7399	-3.5606	-1.13079	hsa-miR-4708-3p
145844	0.0565	0.0121	2.7264	-3.5891	0.87634	hsa-miR-374a-5p
169015	0.0565	0.0121	2.7255	-3.591	0.69595	hsa-miR-4454
10977	0.0593	0.0128	2.7011	-3.6427	1.01164	hsa-miR-183-5p
14272	0.0612	0.0135	2.6775	-3.6923	1.3715	hsa-miR-542-3p
11104	0.0684	0.0154	2.6179	-3.8167	0.9922	hsa-miR-422a
169141	0.0744	0.0176	2.5589	-3.9383	1.5226	hsa-miR-4423-3p
147735	0.0801	0.0193	2.5186	-4.0205	1.23109	hsa-miR-4289
46944	0.0803	0.0194	2.5148	-4.0283	0.80239	hsa-miR-1297
148285	0.0892	0.0223	2.4516	-4.1557	1.45645	hsa-miR-3941
169130	0.0926	0.0242	2.4143	-4.2299	1.03605	hsa-miR-4764-3p
148064	0.0951	0.025	2.399	-4.2602	0.9516	hsa-miR-3926
148181	0.102	0.0271	-2.3613	-4.3344	-1.00211	hsa-miR-3545-5p
168994	0.105	0.0284	2.3398	-4.3762	1.76514	hsa-miR-3591-5p
168798	0.105	0.0287	-2.3357	-4.3842	-0.754	hsa-miR-4668-5p
46258	0.105	0.029	-2.3303	-4.3949	-0.81812	hsa-miR-1184
32884	0.105	0.0293	2.3258	-4.4035	1.42896	hsa-miR-342-3p
147776	0.107	0.0299	-2.3157	-4.423	-0.76182	hsa-miR-4317
19591	0.114	0.0331	2.268	-4.5146	0.79926	hsa-miR-199b-5p
169129	0.114	0.0336	2.2613	-4.5274	0.78554	hsa-miR-4284
168915	0.115	0.0339	2.257	-4.5356	1.68746	hsa-miR-4780
169409	0.117	0.035	2.2412	-4.5656	1.41202	hsa-miR-4286
29575	0.118	0.0355	2.2352	-4.5769	1.25477	hsa-miR-32-3p
168557	0.119	0.0362	-2.226	-4.5944	-0.70514	hsa-miR-4777-5p
169393	0.12	0.0368	-2.2175	-4.6105	-0.90948	hsa-miR-4747-5p
42682	0.121	0.0372	2.2124	-4.6201	0.7195	hsa-miR-25-3p
42929	0.122	0.0379	-2.2038	-4.6362	-0.64823	hsa-miR-25-5p
168672	0.13	0.0416	-2.1587	-4.72	-0.67786	hsa-miR-1587
169385	0.13	0.0416	-2.1586	-4.7202	-0.69688	hsa-miR-4500
42570	0.13	0.0418	-2.1565	-4.7241	-1.58526	hsa-miR-194-3p
10947	0.13	0.0424	2.1503	-4.7356	1.19661	hsa-miR-142-3p
46810	0.13	0.0425	-2.1483	-4.7394	-0.64995	hsa-miR-1827
42490	0.13	0.0429	2.1441	-4.7471	0.75756	hsa-miR-505-5p
19596	0.131	0.0435	-2.1377	-4.7588	-0.86962	hsa-miR-30d-5p
29562	0.133	0.0445	2.1264	-4.7795	0.5266	hsa-miR-199a-5p
146196	0.135	0.0454	2.1172	-4.7964	0.94444	hsa-miR-711
168838	0.136	0.046	-2.1103	-4.809	-0.6693	hsa-miR-720
169320	0.145	0.0509	2.0608	-4.8984	0.79973	hsa-miR-4468
10138	0.145	0.0509	2.0607	-4.8985	0.62329	hsa-miR-130a-3p
148465	0.145	0.0512	2.0581	-4.9032	0.73311	hsa-miR-3611
169326	0.149	0.0529	-2.0418	-4.9323	-0.84596	hsa-miR-451b
10997	0.157	0.056	2.0139	-4.9818	1.14318	hsa-miR-19a-3p
169412	0.16	0.0579	1.9966	-5.0121	1.37007	hsa-miR-1260a
42442	0.16	0.058	-1.9965	-5.0124	-0.62883	hsa-miR-498
168572	0.162	0.0591	-1.9869	-5.0292	-0.62346	hsa-miR-4507
17848	0.167	0.062	1.9624	-5.0718	1.03675	hsa-miRPlus-A1087
46479	0.167	0.0623	-1.9602	-5.0757	-0.56558	hsa-miR-1304-5p
169024	0.167	0.0628	-1.956	-5.0829	-1.00461	hsa-miR-3960
13148	0.171	0.0656	1.9342	-5.1204	0.51543	hsa-miR-195-5p
145789	0.172	0.0663	-1.9286	-5.1301	-1.07609	hsa-miR-550a-3-5p
145789	0.172	0.0663	-1.9286	-5.1301	-1.07609	hsa-miR-550a-5p
147997	0.173	0.0668	-1.9247	-5.1366	-1.14808	hsa-miR-3934
17280	0.173	0.0671	1.9224	-5.1406	0.99314	hsa-miR-15b-5p
168925	0.173	0.0677	1.9183	-5.1476	0.92861	hsa-miR-1273g-3p
168638	0.176	0.0693	-1.9062	-5.1682	-0.79502	hsa-miR-4530
168696	0.178	0.0701	-1.9005	-5.1778	-0.55478	hsa-miR-4739
10995	0.18	0.0715	1.8903	-5.1951	0.87687	hsa-miR-199a-3p
10995	0.18	0.0715	1.8903	-5.1951	0.87687	hsa-miR-199b-3p
31026	0.186	0.0743	1.8708	-5.2278	0.90546	hsa-miR-101-3p
11014	0.187	0.0748	1.8671	-5.234	0.92416	hsa-miR-214-3p
169282	0.189	0.0762	-1.8574	-5.2502	-0.59167	hsa-miR-4290
168980	0.19	0.0778	-1.847	-5.2675	-0.68033	hsa-miR-4324
169211	0.19	0.078	-1.8455	-5.27	-0.51546	hsa-miR-5704
147947	0.19	0.0781	-1.8449	-5.2711	-0.78182	hsa-miR-4308
168727	0.203	0.0842	-1.8055	-5.3357	-0.61362	hsa-miR-4426
27720	0.206	0.0857	1.7966	-5.3503	0.57625	hsa-miR-15a-5p
168944	0.21	0.0879	-1.7828	-5.3726	-0.61018	hsa-miR-4707-5p
168805	0.214	0.0908	-1.7659	-5.3998	-0.55832	hsa-miR-4478
168619	0.221	0.0947	1.7435	-5.4355	0.78197	hsa-miR-1260b
147926	0.223	0.0958	1.7376	-5.445	0.51775	hsa-miR-4329
46703	0.224	0.0966	1.733	-5.4522	0.63513	hsa-miR-548e
147891	0.225	0.0978	-1.7266	-5.4624	-1.04652	hsa-miR-3175
169204	0.233	0.102	-1.7027	-5.4997	-0.66058	hsa-miR-4709-3p
148495	0.235	0.105	1.6908	-5.5183	0.54452	hsa-miR-3915
147942	0.236	0.106	-1.6847	-5.5277	-0.52505	hsa-miR-4268
145676	0.236	0.107	1.6804	-5.5343	0.77158	hsa-miR-30e-3p
42923	0.241	0.11	1.6645	-5.5588	0.52674	hsa-miR-30c-5p
11041	0.248	0.113	1.646	-5.5871	0.60724	hsa-miR-29c-3p
29872	0.251	0.117	-1.6304	-5.6107	-0.78762	hsa-miR-340-5p
146112	0.254	0.119	1.6209	-5.6249	0.53296	hsa-miR-30b-5p
169408	0.255	0.12	1.6172	-5.6305	0.82734	hsa-miR-181d
10928	0.256	0.121	-1.6118	-5.6386	-0.55698	hsa-miR-125a-5p
17882	0.256	0.122	1.608	-5.6443	0.59966	hsa-miR-20b-3p
10936	0.258	0.124	-1.5968	-5.661	-0.45177	hsa-miR-130b-3p
42708	0.259	0.125	-1.5929	-5.6667	-0.48428	hsa-miR-99a-5p
169188	0.263	0.127	-1.5833	-5.6809	-0.56694	hsa-miR-4443
145981	0.265	0.129	1.5762	-5.6913	0.64851	hsa-miR-1285-3p
169330	0.269	0.132	1.5611	-5.7133	0.43005	hsa-miR-23b-3p
42744	0.272	0.134	1.5523	-5.7262	0.47233	hsa-miR-23a-3p
145768	0.272	0.135	1.5494	-5.7304	0.50825	hsa-miR-665
10986	0.272	0.135	1.5483	-5.7319	0.64591	hsa-miR-193a-3p
169363	0.279	0.14	1.531	-5.7569	0.55509	hsa-miR-320c
30787	0.279	0.14	-1.5276	-5.7618	-0.49576	hsa-miR-125b-5p
10946	0.286	0.144	1.5124	-5.7833	0.6326	hsa-miR-141-3p
168717	0.295	0.151	1.4876	-5.8184	0.55624	hsa-miR-5193
169311	0.296	0.152	1.4832	-5.8245	0.39494	hsa-miR-4714-5p
46732	0.296	0.152	1.4812	-5.8273	0.78062	hsa-miR-1264
168776	0.299	0.155	1.4727	-5.8392	0.8924	hsa-miR-4795-3p
168750	0.3	0.155	1.4695	-5.8435	0.59689	hsa-miR-4645-5p
42730	0.313	0.165	1.4361	-5.8895	0.55477	hsa-miR-423-3p
13133	0.313	0.166	-1.4315	-5.8958	-0.61075	hsa-miR-520a-5p
10998	0.317	0.171	1.4131	-5.9206	0.4919	hsa-miR-19b-3p
42630	0.317	0.172	1.4096	-5.9252	0.57868	hsa-miR-140-3p
42641	0.321	0.174	-1.4019	-5.9355	-0.4745	hsa-miR-145-5p
169138	0.322	0.176	-1.3956	-5.9438	-0.97643	hsa-miR-4504
169380	0.324	0.179	-1.3881	-5.9539	-0.48263	hsa-miR-3124-3p
42865	0.331	0.183	-1.3728	-5.974	-0.49611	hsa-miR-181a-5p
169110	0.335	0.187	-1.3596	-5.9911	-0.40924	hsa-miR-4497
148278	0.336	0.188	1.3571	-5.9944	0.98051	hsa-miR-138-2-3p
168687	0.338	0.19	1.3501	-6.0035	0.38169	hsa-miR-29a-3p
28302	0.338	0.191	1.3474	-6.007	0.62216	hsa-miRPlus-A1015
169050	0.339	0.194	-1.3373	-6.0199	-0.44386	hsa-miR-4787-5p
169142	0.339	0.194	-1.3372	-6.0201	-0.73145	hsa-miR-550a-5p
148377	0.344	0.198	-1.3255	-6.035	-0.78388	hsa-miR-3653
169395	0.351	0.203	1.3096	-6.0551	0.71647	hsa-miR-4484
146008	0.363	0.213	1.2806	-6.0912	0.42052	hsa-miR-26b-5p
13485	0.363	0.213	-1.2803	-6.0916	-0.40369	hsa-miR-10a-5p
168637	0.378	0.226	-1.2446	-6.1351	-0.37643	hsa-miR-3940-5p
17427	0.382	0.229	-1.237	-6.1442	-0.40506	hsa-miR-200c-3p
147616	0.388	0.236	1.217	-6.1681	0.52642	hsa-miR-4291
148379	0.404	0.249	-1.1841	-6.2064	-0.31729	hsa-miR-3654
169143	0.406	0.25	-1.18	-6.2111	-0.34954	hsa-miR-4459
147771	0.416	0.259	-1.1586	-6.2356	-0.40564	hsa-miR-4328
168964	0.416	0.26	1.1555	-6.239	0.77521	hsa-miR-4450
168571	0.42	0.265	-1.1431	-6.2529	-0.68298	hsa-miR-550b-2-5p
168887	0.432	0.273	-1.1221	-6.2762	-0.44792	hsa-miR-5089
168998	0.433	0.275	-1.1173	-6.2814	-0.34872	hsa-miR-4508
169169	0.435	0.277	1.1128	-6.2863	0.33424	hsa-miR-5684
145745	0.449	0.29	-1.0836	-6.3179	-0.56456	hsa-miR-335-3p
168978	0.449	0.29	-1.0824	-6.3191	-0.46228	hsa-miR-371b-5p
147186	0.454	0.294	-1.0744	-6.3276	-0.33889	hsa-miR-200b-3p
168931	0.467	0.306	1.0477	-6.3555	0.44143	hsa-miR-1280
19582	0.484	0.319	-1.0187	-6.3851	-0.34893	hsa-miR-106b-5p
168819	0.497	0.329	0.9976	-6.4061	0.55719	hsa-miR-200a-3p
168928	0.504	0.336	-0.9828	-6.4206	-0.34646	hsa-miR-4431
146072	0.514	0.344	0.9665	-6.4364	0.36235	hsa-miR-1469
147767	0.516	0.346	-0.9616	-6.4411	-0.3333	hsa-miR-4279
169070	0.516	0.347	0.9612	-6.4415	0.3195	hsa-miR-4695-3p
169407	0.522	0.353	-0.9482	-6.4538	-0.33944	hsa-miR-4301
147199	0.525	0.358	0.9391	-6.4623	0.28704	hsa-miR-27b-3p
169082	0.525	0.358	0.9378	-6.4635	0.35046	hsa-miR-1275
17953	0.525	0.359	0.937	-6.4643	0.45353	hsa-miR-183-3p
148622	0.528	0.364	-0.9268	-6.4738	-0.26647	hsa-miR-877-3p
168878	0.529	0.365	0.9242	-6.4761	0.31081	hsa-miR-5100
46324	0.535	0.371	0.9131	-6.4863	0.33293	hsa-miR-320b
27533	0.535	0.371	0.9124	-6.4869	0.35427	hsa-miR-320a
168844	0.541	0.377	0.9015	-6.4968	0.43847	hsa-miR-4532
46483	0.561	0.394	0.8688	-6.5257	0.37523	hsa-miR-27a-3p
168852	0.561	0.394	0.8686	-6.5259	0.39769	hsa-miR-4764-5p
11182	0.573	0.407	-0.8455	-6.5457	-0.23449	hsa-miR-98
168960	0.577	0.41	0.839	-6.5512	0.38217	hsa-miR-4436a
169313	0.586	0.418	-0.8253	-6.5626	-0.27878	hsa-miR-4800-3p
169341	0.587	0.419	0.8224	-6.565	0.34667	hsa-miR-4632
147198	0.593	0.426	-0.8108	-6.5745	-0.25909	hsa-miR-26a-5p
169381	0.593	0.427	-0.8083	-6.5766	-0.30602	hsa-miR-4421
169179	0.593	0.428	-0.8074	-6.5773	-0.40823	hsa-miR-4650-5p
10967	0.6	0.437	0.792	-6.5897	0.29231	hsa-miR-16-5p
169100	0.6	0.439	0.7871	-6.5936	0.37458	hsa-miR-4758-3p
4610	0.615	0.453	0.7641	-6.6115	0.30659	hsa-miR-126-3p
148687	0.615	0.453	-0.7633	-6.6121	-0.24112	hsa-miR-1908
169308	0.615	0.455	-0.7596	-6.615	-0.29857	hsa-miR-4503
147664	0.615	0.457	0.7572	-6.6168	0.34974	hsa-miR-4311
147604	0.615	0.458	-0.7544	-6.619	-0.29711	hsa-miR-4285
168639	0.615	0.459	0.7539	-6.6193	0.30165	hsa-miR-4533
146086	0.615	0.46	0.7522	-6.6206	0.25457	hsa-miR-30a-5p
147614	0.621	0.467	0.7399	-6.6298	0.26695	hsa-miR-4299
148493	0.628	0.475	-0.7263	-6.6399	-0.26586	hsa-miR-3613-3p
46866	0.643	0.489	-0.704	-6.656	-0.28734	hsa-miR-1321
17898	0.658	0.502	0.6824	-6.6712	0.23045	hsa-miR-99b-3p
19585	0.66	0.506	0.6752	-6.6761	0.20108	hsa-miR-148b-3p
168763	0.66	0.507	-0.6742	-6.6768	-0.28507	hsa-miR-3676-5p
169031	0.667	0.514	0.6624	-6.6849	0.27124	hsa-miR-4726-5p
145943	0.668	0.516	-0.6601	-6.6864	-0.25621	hsa-miR-100-5p
169228	0.674	0.524	0.6474	-6.6948	0.17734	hsa-miR-4698
28191	0.693	0.545	0.6138	-6.7163	0.2598	hsa-miR-30e-5p
42832	0.712	0.566	-0.5823	-6.7355	-0.17	hsa-miR-638
169170	0.716	0.574	-0.5706	-6.7423	-0.35114	hsa-miR-4472
17928	0.716	0.574	0.5704	-6.7425	0.29765	hsa-miR-181a-2-3p
46380	0.719	0.579	-0.5627	-6.7469	-0.16815	hsa-miR-1255a
168863	0.744	0.608	0.5201	-6.7704	0.27	hsa-miR-4441
168882	0.744	0.608	0.5195	-6.7708	0.18367	hsa-miR-644b-3p
168986	0.765	0.634	0.4829	-6.7895	0.1346	hsa-miR-4677-3p
11023	0.765	0.634	0.4821	-6.7899	0.39967	hsa-miR-222-3p
42571	0.766	0.638	0.477	-6.7924	0.16226	hsa-miR-129-1-3p
168870	0.78	0.657	0.4497	-6.8054	0.18106	hsa-miR-1246
42866	0.789	0.67	0.4316	-6.8135	0.22075	hsa-miR-451a
148098	0.816	0.698	-0.3933	-6.8297	-0.13884	hsa-miR-374b-5p
13177	0.83	0.715	0.3703	-6.8388	0.2113	hsa-miR-143-3p
148156	0.839	0.725	-0.3557	-6.8442	-0.16235	hsa-miR-3686
169376	0.839	0.726	-0.3547	-6.8446	-0.09559	hsa-miR-5701
148234	0.848	0.737	-0.3403	-6.8497	-0.17024	hsa-miR-3667-5p
147988	0.85	0.741	0.3342	-6.8519	0.12908	hsa-miR-3135a
169034	0.853	0.747	-0.3267	-6.8544	-0.13163	hsa-miR-642b-5p
169199	0.853	0.751	0.3218	-6.856	0.17082	hsa-miR-4518
17608	0.853	0.752	0.3197	-6.8567	0.11545	hsa-miR-425-5p
169316	0.872	0.776	-0.2879	-6.8667	-0.08309	hsa-miR-3976
10985	0.879	0.791	0.2685	-6.8722	0.11803	hsa-miR-191-5p
11078	0.897	0.813	-0.2395	-6.8798	-0.09858	hsa-miR-365a-3p
11078	0.897	0.813	-0.2395	-6.8798	-0.09858	hsa-miR-365b-3p
147722	0.898	0.815	0.2362	-6.8806	0.06155	hsa-miR-4306
169079	0.901	0.824	-0.2253	-6.8832	-0.06444	hsa-miR-4667-5p
10987	0.917	0.841	-0.2026	-6.8882	-0.11685	hsa-miR-193b-3p
148682	0.922	0.85	0.1917	-6.8905	0.07126	hsa-miR-483-3p
11184	0.928	0.863	-0.1739	-6.8938	-0.0519	hsa-miR-99b-5p
168864	0.934	0.871	0.1647	-6.8954	0.1089	hsa-miR-320d
147588	0.935	0.873	0.1614	-6.896	0.04572	hsa-miR-4288
168919	0.937	0.878	-0.1559	-6.8969	-0.04507	hsa-miR-4456
11020	0.937	0.879	0.1541	-6.8972	0.05117	hsa-miR-22-3p
148420	0.937	0.885	0.1459	-6.8984	0.10199	hsa-miR-3607-3p
169271	0.937	0.886	-0.1456	-6.8985	-0.03385	hsa-miR-4784
168640	0.942	0.898	-0.1302	-6.9007	-0.05216	hsa-miR-4475
42538	0.942	0.899	-0.1283	-6.9009	-0.03505	hsa-miR-196a-3p
169383	0.953	0.918	0.1038	-6.9039	0.06197	hsa-miR-548ah-5p
10925	0.953	0.925	-0.0947	-6.9048	-0.03311	hsa-miR-10b-5p
168958	0.953	0.927	-0.0922	-6.905	-0.07008	hsa-miR-2681-5p
42654	0.953	0.933	-0.0856	-6.9056	-0.02816	hsa-miR-483-5p
168709	0.953	0.933	0.0846	-6.9057	0.02369	hsa-miR-4429
168904	0.956	0.938	-0.0792	-6.9062	-0.04311	hsa-miR-4473
168568	0.966	0.952	0.0611	-6.9075	0.02739	hsa-miR-1290
168951	0.969	0.958	-0.0533	-6.908	-0.0234	hsa-miR-548as-3p
42502	0.973	0.968	-0.04	-6.9086	-0.01304	hsa-miR-204-3p
