# Supplementary material for: Comprehensive analysis of circRNA-miRNA-mRNA network related to angiogenesis in recurrent implantation failure
Source: BMC Med Genomics. 2024 Jul 30;17:193. doi: 10.1186/s12920-024-01944-1 (PMC11290139; doi:10.1186/s12920-024-01944-1)
Supplement: Supplementary file 4 — Supplementary Material 4 [file 12920_2024_1944_MOESM4_ESM.xlsx]

## Sheet: Sheet1
Supplementary Table 4 DEmiRNAs targets from miRDIP
Gene Symbol	MicroRNA	Integrated Score	Number of Sources	Score Class	Sources
NF1	hsa-miR-107	0.938736	20	Very High	BCmicrO|bitargeting_May_2021|CoMeTa|Cupid|MBStar|MirAncesTar|miranda_May_2021|mirbase|miRcode|miRDB_v6|mirmap_May_2021|MiRNATIP|MirSNPInTarget|miRTar2GO|MirTar2|mirzag|MultiMiTar|PITA_May_2021|RNA22|TargetScan_v7_2
NF1	hsa-miR-103a-3p	0.937376	20	Very High	BCmicrO|bitargeting_May_2021|CoMeTa|Cupid|MBStar|MirAncesTar|miranda_May_2021|mirbase|miRcode|miRDB_v6|mirmap_May_2021|MiRNATIP|MirSNPInTarget|miRTar2GO|MirTar2|mirzag|MultiMiTar|PITA_May_2021|RNA22|TargetScan_v7_2
TNC	hsa-miR-9-5p	0.936517	16	Very High	BCmicrO|CoMeTa|Cupid|DIANA|MBStar|MirAncesTar|miranda_May_2021|miRcode|miRDB_v6|MiRNATIP|miRTar2GO|MirTar2|mirzag|PACCMIT|RNA22|TargetScan_v7_2
S1PR1	hsa-miR-152-3p	0.935714	20	Very High	BCmicrO|bitargeting_May_2021|CoMeTa|Cupid|DIANA|MBStar|MirAncesTar|miranda_May_2021|mirbase|miRcode|mirCoX|miRDB_v6|MirSNPInTarget|miRTar2GO|MirTar2|mirzag|MultiMiTar|PACCMIT|RNA22|TargetScan_v7_2
ZEB1	hsa-miR-429	0.934785	18	Very High	bitargeting_May_2021|CoMeTa|Cupid|DIANA|MBStar|MirAncesTar|miranda_May_2021|mirbase|miRcode|miRDB_v6|MiRNATIP|MirSNPInTarget|MirTar2|mirzag|PACCMIT|PITA_May_2021|RNA22|TargetScan_v7_2
FBXW7	hsa-miR-25-3p	0.93397	19	Very High	BCmicrO|CoMeTa|Cupid|DIANA|MBStar|MirAncesTar|miranda_May_2021|mirbase|miRcode|miRDB_v6|MiRNATIP|miRTar2GO|MirTar2|mirzag|MultiMiTar|PACCMIT|PITA_May_2021|RNA22|TargetScan_v7_2
ZEB1	hsa-miR-200c-3p	0.933552	17	Very High	BCmicrO|bitargeting_May_2021|CoMeTa|Cupid|DIANA|MBStar|MirAncesTar|mirbase|miRDB_v6|MiRNATIP|MirSNPInTarget|MirTar2|mirzag|PACCMIT|PITA_May_2021|RNA22|TargetScan_v7_2
GJA1	hsa-miR-301b-3p	0.932454	15	Very High	BCmicrO|CoMeTa|Cupid|DIANA|MBStar|MirAncesTar|miranda_May_2021|miRcode|miRDB_v6|MiRNATIP|MirTar2|mirzag|MultiMiTar|PACCMIT|TargetScan_v7_2
TOP1	hsa-miR-23b-3p	0.930789	16	Very High	BCmicrO|CoMeTa|Cupid|DIANA|MBStar|MirAncesTar|miranda_May_2021|miRcode|miRDB_v6|MiRNATIP|MirSNPInTarget|MirTar2|mirzag|PACCMIT|RNA22|TargetScan_v7_2
GJA1	hsa-miR-206	0.930758	19	Very High	BCmicrO|bitargeting_May_2021|CoMeTa|Cupid|DIANA|MBStar|miranda_May_2021|miRcode|mirCoX|miRDB_v6|MiRNATIP|MirSNPInTarget|MirTar2|mirzag|MultiMiTar|PACCMIT|PITA_May_2021|RNA22|TargetScan_v7_2
TGFBR1	hsa-miR-98-5p	0.930133	18	Very High	BCmicrO|CoMeTa|Cupid|DIANA|MBStar|MirAncesTar|miranda_May_2021|miRcode|miRDB_v6|MiRNATIP|MirSNPInTarget|miRTar2GO|MirTar2|mirzag|MultiMiTar|PACCMIT|RNA22|TargetScan_v7_2
FBXW7	hsa-miR-195-5p	0.929287	19	Very High	BCmicrO|bitargeting_May_2021|CoMeTa|Cupid|DIANA|MBStar|MirAncesTar|miranda_May_2021|mirbase|miRcode|miRDB_v6|mirmap_May_2021|MiRNATIP|miRTar2GO|MirTar2|mirzag|MultiMiTar|PACCMIT|TargetScan_v7_2
ZEB1	hsa-miR-200b-3p	0.928977	17	Very High	BCmicrO|bitargeting_May_2021|CoMeTa|Cupid|DIANA|MBStar|MirAncesTar|mirbase|miRDB_v6|MiRNATIP|MirSNPInTarget|MirTar2|mirzag|PACCMIT|PITA_May_2021|RNA22|TargetScan_v7_2
NFE2L2	hsa-miR-144-3p	0.928877	16	Very High	BCmicrO|CoMeTa|Cupid|MBStar|MirAncesTar|miranda_May_2021|mirbase|miRcode|mirCoX|miRDB_v6|MiRNATIP|MirSNPInTarget|MirTar2|mirzag|PACCMIT|TargetScan_v7_2
KRAS	hsa-miR-143-3p	0.928525	21	Very High	BCmicrO|bitargeting_May_2021|CoMeTa|Cupid|DIANA|MBStar|MirAncesTar|miranda_May_2021|miRcode|mirCoX|miRDB_v6|mirmap_May_2021|MiRNATIP|miRTar2GO|MirTar2|mirzag|MultiMiTar|PACCMIT|PITA_May_2021|RNA22|TargetScan_v7_2
NRAS	hsa-miR-98-5p	0.927964	18	Very High	BCmicrO|CoMeTa|Cupid|DIANA|MBStar|MirAncesTar|miranda_May_2021|miRcode|miRDB_v6|MiRNATIP|MirSNPInTarget|miRTar2GO|MirTar2|mirzag|MultiMiTar|PACCMIT|RNA22|TargetScan_v7_2
FBXW7	hsa-miR-27a-3p	0.926567	16	Very High	BCmicrO|CoMeTa|Cupid|DIANA|MBStar|MirAncesTar|miRcode|miRDB_v6|MiRNATIP|MirSNPInTarget|MirTar2|mirzag|MultiMiTar|PACCMIT|RNA22|TargetScan_v7_2
TOP1	hsa-miR-24-3p	0.924381	17	Very High	BCmicrO|bitargeting_May_2021|CoMeTa|Cupid|DIANA|MirAncesTar|miranda_May_2021|miRcode|miRDB_v6|mirmap_May_2021|MiRNATIP|MirTar2|mirzag|MultiMiTar|PACCMIT|PITA_May_2021|TargetScan_v7_2
INSR	hsa-miR-424-5p	0.922266	20	Very High	BCmicrO|bitargeting_May_2021|CoMeTa|Cupid|DIANA|MBStar|MirAncesTar|miranda_May_2021|mirbase|miRcode|miRDB_v6|mirmap_May_2021|MiRNATIP|MirSNPInTarget|miRTar2GO|MirTar2|mirzag|MultiMiTar|PACCMIT|TargetScan_v7_2
FBXW7	hsa-miR-27b-3p	0.9213	18	Very High	BCmicrO|bitargeting_May_2021|CoMeTa|Cupid|DIANA|MBStar|MirAncesTar|miranda_May_2021|miRDB_v6|MiRNATIP|MirSNPInTarget|miRTar2GO|MirTar2|mirzag|MultiMiTar|PACCMIT|RNA22|TargetScan_v7_2
S1PR1	hsa-miR-148b-3p	0.921099	18	Very High	BCmicrO|bitargeting_May_2021|CoMeTa|Cupid|DIANA|MBStar|MirAncesTar|miranda_May_2021|mirbase|mirCoX|miRDB_v6|MirSNPInTarget|miRTar2GO|MirTar2|mirzag|MultiMiTar|PACCMIT|TargetScan_v7_2
S1PR1	hsa-miR-148a-3p	0.920583	18	Very High	BCmicrO|bitargeting_May_2021|CoMeTa|Cupid|DIANA|MBStar|MirAncesTar|miranda_May_2021|mirbase|mirCoX|miRDB_v6|MirSNPInTarget|miRTar2GO|MirTar2|mirzag|MultiMiTar|PACCMIT|TargetScan_v7_2
IGF1R	hsa-miR-98-5p	0.919423	18	Very High	BCmicrO|bitargeting_May_2021|CoMeTa|Cupid|DIANA|MBStar|MirAncesTar|miranda_May_2021|miRcode|miRDB_v6|mirmap_May_2021|MiRNATIP|miRTar2GO|MirTar2|mirzag|MultiMiTar|RNA22|TargetScan_v7_2
TOP1	hsa-miR-23a-3p	0.918427	15	Very High	BCmicrO|CoMeTa|Cupid|DIANA|MBStar|MirAncesTar|miranda_May_2021|miRDB_v6|MiRNATIP|MirSNPInTarget|MirTar2|mirzag|PACCMIT|RNA22|TargetScan_v7_2
TGFBR1	hsa-let-7e-5p	0.918064	18	Very High	BCmicrO|bitargeting_May_2021|CoMeTa|Cupid|DIANA|MBStar|MirAncesTar|miranda_May_2021|miRDB_v6|MiRNATIP|MirSNPInTarget|miRTar2GO|MirTar2|mirzag|MultiMiTar|PACCMIT|RNA22|TargetScan_v7_2
MAP2K1	hsa-miR-424-5p	0.917605	20	Very High	BCmicrO|bitargeting_May_2021|CoMeTa|Cupid|DIANA|MBStar|MirAncesTar|miranda_May_2021|mirbase|miRcode|miRDB_v6|mirmap_May_2021|MiRNATIP|MirSNPInTarget|MirTar2|mirzag|MultiMiTar|PACCMIT|RNA22|TargetScan_v7_2
NR2F2	hsa-miR-144-3p	0.917379	19	Very High	BCmicrO|bitargeting_May_2021|CoMeTa|Cupid|DIANA|MBStar|MirAncesTar|miranda_May_2021|mirbase|miRcode|mirCoX|miRDB_v6|MiRNATIP|miRTar2GO|MirTar2|mirzag|PACCMIT|RNA22|TargetScan_v7_2
NRAS	hsa-let-7i-5p	0.916716	18	Very High	BCmicrO|bitargeting_May_2021|CoMeTa|Cupid|DIANA|MBStar|MirAncesTar|miranda_May_2021|miRDB_v6|MiRNATIP|MirSNPInTarget|miRTar2GO|MirTar2|mirzag|MultiMiTar|PACCMIT|RNA22|TargetScan_v7_2
GJA1	hsa-miR-454-3p	0.916376	14	Very High	BCmicrO|CoMeTa|Cupid|DIANA|MBStar|miranda_May_2021|miRcode|miRDB_v6|MiRNATIP|MirTar2|mirzag|PACCMIT|RNA22|TargetScan_v7_2
MAP2K1	hsa-miR-195-5p	0.915888	19	Very High	BCmicrO|CoMeTa|Cupid|DIANA|MBStar|MirAncesTar|miranda_May_2021|mirbase|miRcode|miRDB_v6|mirmap_May_2021|MiRNATIP|MirSNPInTarget|miRTar2GO|MirTar2|mirzag|MultiMiTar|PACCMIT|TargetScan_v7_2
FBXW7	hsa-miR-16-5p	0.915757	17	Very High	BCmicrO|bitargeting_May_2021|CoMeTa|Cupid|DIANA|MBStar|MirAncesTar|miranda_May_2021|miRcode|miRDB_v6|mirmap_May_2021|MiRNATIP|MirTar2|mirzag|MultiMiTar|PACCMIT|TargetScan_v7_2
TGFBR1	hsa-let-7g-5p	0.915707	18	Very High	BCmicrO|bitargeting_May_2021|CoMeTa|Cupid|DIANA|MBStar|MirAncesTar|miranda_May_2021|miRDB_v6|MiRNATIP|MirSNPInTarget|miRTar2GO|MirTar2|mirzag|MultiMiTar|PACCMIT|RNA22|TargetScan_v7_2
TGFBR1	hsa-let-7i-5p	0.915402	18	Very High	BCmicrO|bitargeting_May_2021|CoMeTa|Cupid|DIANA|MBStar|MirAncesTar|miranda_May_2021|miRDB_v6|MiRNATIP|MirSNPInTarget|miRTar2GO|MirTar2|mirzag|MultiMiTar|PACCMIT|RNA22|TargetScan_v7_2
FBXW7	hsa-miR-182-5p	0.915396	18	Very High	BCmicrO|CoMeTa|Cupid|DIANA|MBStar|MirAncesTar|miranda_May_2021|miRcode|miRDB_v6|MirSNPInTarget|miRTar2GO|MirTar2|mirzag|MultiMiTar|PACCMIT|PITA_May_2021|RNA22|TargetScan_v7_2
NRAS	hsa-let-7g-5p	0.915351	17	Very High	BCmicrO|CoMeTa|Cupid|DIANA|MBStar|MirAncesTar|miranda_May_2021|miRDB_v6|MiRNATIP|MirSNPInTarget|miRTar2GO|MirTar2|mirzag|MultiMiTar|PACCMIT|RNA22|TargetScan_v7_2
GJA1	hsa-miR-130b-3p	0.912984	16	Very High	BCmicrO|bitargeting_May_2021|CoMeTa|Cupid|DIANA|MBStar|MirAncesTar|miranda_May_2021|miRDB_v6|MiRNATIP|MirTar2|mirzag|MultiMiTar|PACCMIT|RNA22|TargetScan_v7_2
HMGA2	hsa-miR-98-5p	0.912934	17	Very High	BCmicrO|bitargeting_May_2021|CoMeTa|Cupid|MBStar|MirAncesTar|miranda_May_2021|miRcode|miRDB_v6|MiRNATIP|MirTar2|mirzag|MultiMiTar|PACCMIT|PITA_May_2021|RNA22|TargetScan_v7_2
VEGFA	hsa-miR-195-5p	0.91251	18	Very High	BCmicrO|bitargeting_May_2021|CoMeTa|Cupid|DIANA|MBStar|MirAncesTar|miranda_May_2021|mirbase|miRcode|miRDB_v6|mirmap_May_2021|MiRNATIP|mirzag|MultiMiTar|PACCMIT|PITA_May_2021|TargetScan_v7_2
TGFBR1	hsa-let-7b-5p	0.912489	17	Very High	BCmicrO|CoMeTa|Cupid|DIANA|MBStar|MirAncesTar|miranda_May_2021|miRDB_v6|MiRNATIP|MirSNPInTarget|miRTar2GO|MirTar2|mirzag|MultiMiTar|PACCMIT|RNA22|TargetScan_v7_2
RAP1B	hsa-miR-19a-3p	0.911383	17	Very High	BCmicrO|CoMeTa|Cupid|DIANA|MBStar|MirAncesTar|miranda_May_2021|miRDB_v6|MiRNATIP|MirSNPInTarget|miRTar2GO|MirTar2|mirzag|MultiMiTar|PACCMIT|RNA22|TargetScan_v7_2
VEGFA	hsa-miR-16-5p	0.911259	17	Very High	BCmicrO|bitargeting_May_2021|CoMeTa|Cupid|DIANA|MBStar|MirAncesTar|miranda_May_2021|miRcode|miRDB_v6|mirmap_May_2021|MiRNATIP|mirzag|MultiMiTar|PACCMIT|PITA_May_2021|TargetScan_v7_2
MAP2K1	hsa-miR-16-5p	0.910819	18	Very High	BCmicrO|CoMeTa|Cupid|DIANA|MBStar|MirAncesTar|miranda_May_2021|miRcode|miRDB_v6|mirmap_May_2021|MiRNATIP|MirSNPInTarget|miRTar2GO|MirTar2|mirzag|MultiMiTar|PACCMIT|TargetScan_v7_2
NRAS	hsa-let-7b-5p	0.91055	17	Very High	BCmicrO|bitargeting_May_2021|CoMeTa|Cupid|DIANA|MBStar|MirAncesTar|miranda_May_2021|miRDB_v6|MiRNATIP|MirSNPInTarget|MirTar2|mirzag|MultiMiTar|PACCMIT|RNA22|TargetScan_v7_2
HMGA2	hsa-miR-9-5p	0.910427	19	Very High	BCmicrO|bitargeting_May_2021|CoMeTa|Cupid|DIANA|MBStar|MirAncesTar|miranda_May_2021|miRcode|miRDB_v6|MiRNATIP|MirSNPInTarget|miRTar2GO|MirTar2|mirzag|MultiMiTar|PACCMIT|RNA22|TargetScan_v7_2
INSR	hsa-miR-15b-5p	0.910334	21	Very High	BCmicrO|bitargeting_May_2021|CoMeTa|Cupid|DIANA|MBStar|MirAncesTar|miranda_May_2021|mirbase|miRDB_v6|mirmap_May_2021|MiRNATIP|MirSNPInTarget|miRTar2GO|MirTar2|mirzag|MultiMiTar|PACCMIT|PITA_May_2021|RNA22|TargetScan_v7_2
LAMC1	hsa-miR-22-3p	0.910158	19	Very High	BCmicrO|bitargeting_May_2021|CoMeTa|Cupid|DIANA|MBStar|MirAncesTar|miranda_May_2021|miRcode|mirCoX|miRDB_v6|MiRNATIP|miRTar2GO|MirTar2|mirzag|MultiMiTar|PACCMIT|RNA22|TargetScan_v7_2
GJA1	hsa-miR-130a-3p	0.909296	15	Very High	BCmicrO|CoMeTa|Cupid|DIANA|MBStar|MirAncesTar|miranda_May_2021|miRDB_v6|MiRNATIP|MirTar2|mirzag|MultiMiTar|PACCMIT|RNA22|TargetScan_v7_2
NRAS	hsa-let-7f-5p	0.909287	17	Very High	BCmicrO|CoMeTa|Cupid|DIANA|MBStar|MirAncesTar|miranda_May_2021|miRDB_v6|MiRNATIP|MirSNPInTarget|miRTar2GO|MirTar2|mirzag|MultiMiTar|PACCMIT|RNA22|TargetScan_v7_2
FOXP1	hsa-miR-449b-5p	0.908953	19	Very High	BCmicrO|bitargeting_May_2021|CoMeTa|Cupid|DIANA|MBStar|MirAncesTar|miranda_May_2021|mirbase|miRDB_v6|MiRNATIP|miRTar2GO|MirTar2|mirzag|MultiMiTar|PACCMIT|PITA_May_2021|RNA22|TargetScan_v7_2
HIF1A	hsa-miR-18b-5p	0.908937	16	Very High	BCmicrO|CoMeTa|Cupid|DIANA|MBStar|MirAncesTar|miranda_May_2021|miRDB_v6|MiRNATIP|miRTar2GO|MirTar2|mirzag|MultiMiTar|PACCMIT|PITA_May_2021|TargetScan_v7_2
RTN4	hsa-miR-152-3p	0.908839	21	Very High	BCmicrO|bitargeting_May_2021|CoMeTa|Cupid|DIANA|MBStar|MirAncesTar|miranda_May_2021|mirbase|miRcode|mirCoX|miRDB_v6|MiRNATIP|MirSNPInTarget|miRTar2GO|MirTar2|mirzag|MultiMiTar|PACCMIT|RNA22|TargetScan_v7_2
MAP2K1	hsa-miR-15b-5p	0.908742	19	Very High	BCmicrO|bitargeting_May_2021|CoMeTa|Cupid|DIANA|MBStar|MirAncesTar|miranda_May_2021|mirbase|miRDB_v6|mirmap_May_2021|MiRNATIP|MirSNPInTarget|miRTar2GO|MirTar2|mirzag|MultiMiTar|PACCMIT|TargetScan_v7_2
RAP1B	hsa-miR-25-3p	0.908644	18	Very High	BCmicrO|bitargeting_May_2021|CoMeTa|Cupid|DIANA|MBStar|MirAncesTar|miranda_May_2021|miRcode|miRDB_v6|MiRNATIP|miRTar2GO|MirTar2|mirzag|MultiMiTar|PACCMIT|RNA22|TargetScan_v7_2
FBXW7	hsa-miR-32-5p	0.908619	14	Very High	CoMeTa|Cupid|DIANA|MBStar|MirAncesTar|miRcode|miRDB_v6|MiRNATIP|miRTar2GO|MirTar2|mirzag|MultiMiTar|PACCMIT|TargetScan_v7_2
FBXW7	hsa-miR-363-3p	0.908107	14	Very High	BCmicrO|CoMeTa|Cupid|DIANA|MBStar|MirAncesTar|miRcode|miRDB_v6|MiRNATIP|MirTar2|mirzag|MultiMiTar|PACCMIT|TargetScan_v7_2
FBXW7	hsa-miR-92a-3p	0.907992	15	Very High	BCmicrO|CoMeTa|Cupid|DIANA|MBStar|MirAncesTar|miranda_May_2021|miRDB_v6|MiRNATIP|miRTar2GO|MirTar2|mirzag|MultiMiTar|PACCMIT|TargetScan_v7_2
RAP1B	hsa-miR-19b-3p	0.907934	17	Very High	BCmicrO|CoMeTa|Cupid|DIANA|MBStar|MirAncesTar|miranda_May_2021|miRDB_v6|MiRNATIP|MirSNPInTarget|miRTar2GO|MirTar2|mirzag|MultiMiTar|PACCMIT|RNA22|TargetScan_v7_2
FBXW7	hsa-miR-424-5p	0.907415	16	Very High	BCmicrO|CoMeTa|Cupid|DIANA|MBStar|MirAncesTar|miranda_May_2021|miRcode|miRDB_v6|mirmap_May_2021|MiRNATIP|miRTar2GO|mirzag|MultiMiTar|PACCMIT|TargetScan_v7_2
FBXW7	hsa-miR-223-3p	0.907136	15	Very High	BCmicrO|CoMeTa|Cupid|DIANA|MBStar|MirAncesTar|miRcode|mirCoX|miRDB_v6|MiRNATIP|MirTar2|mirzag|MultiMiTar|PACCMIT|TargetScan_v7_2
ETS1	hsa-miR-338-3p	0.90663	20	Very High	BCmicrO|bitargeting_May_2021|CoMeTa|Cupid|DIANA|MBStar|MirAncesTar|miranda_May_2021|miRcode|miRDB_v6|mirmap_May_2021|MiRNATIP|MirSNPInTarget|miRTar2GO|mirzag|MultiMiTar|PACCMIT|PITA_May_2021|RNA22|TargetScan_v7_2
GJA1	hsa-miR-1-3p	0.906379	15	Very High	BCmicrO|CoMeTa|Cupid|DIANA|MBStar|miranda_May_2021|miRDB_v6|MiRNATIP|MirSNPInTarget|MirTar2|mirzag|MultiMiTar|PACCMIT|RNA22|TargetScan_v7_2
MSN	hsa-miR-96-5p	0.906315	16	Very High	BCmicrO|bitargeting_May_2021|CoMeTa|Cupid|DIANA|MirAncesTar|miranda_May_2021|miRcode|miRDB_v6|MiRNATIP|miRTar2GO|MirTar2|mirzag|MultiMiTar|PACCMIT|TargetScan_v7_2
HMGA2	hsa-miR-196a-5p	0.905	18	Very High	BCmicrO|bitargeting_May_2021|CoMeTa|Cupid|DIANA|MBStar|MirAncesTar|miranda_May_2021|miRDB_v6|MiRNATIP|miRTar2GO|MirTar2|mirzag|MultiMiTar|PACCMIT|PITA_May_2021|RNA22|TargetScan_v7_2
RAP1B	hsa-miR-28-5p	0.904605	20	Very High	BCmicrO|bitargeting_May_2021|CoMeTa|Cupid|DIANA|MBStar|MirAncesTar|miranda_May_2021|miRDB_v6|mirmap_May_2021|MiRNATIP|MirSNPInTarget|miRTar2GO|MirTar2|mirzag|MultiMiTar|PACCMIT|PITA_May_2021|RNA22|TargetScan_v7_2
GJA1	hsa-miR-301a-3p	0.904544	14	Very High	BCmicrO|CoMeTa|Cupid|DIANA|MBStar|MirAncesTar|miranda_May_2021|miRDB_v6|MiRNATIP|MirTar2|mirzag|MultiMiTar|PACCMIT|TargetScan_v7_2
RAP1B	hsa-miR-128-3p	0.904229	18	Very High	BCmicrO|bitargeting_May_2021|CoMeTa|Cupid|DIANA|MBStar|MirAncesTar|miranda_May_2021|miRcode|miRDB_v6|MiRNATIP|miRTar2GO|MirTar2|mirzag|MultiMiTar|PACCMIT|RNA22|TargetScan_v7_2
NRAS	hsa-let-7c-5p	0.904169	17	Very High	BCmicrO|bitargeting_May_2021|CoMeTa|Cupid|DIANA|MBStar|MirAncesTar|miranda_May_2021|miRDB_v6|MiRNATIP|MirSNPInTarget|MirTar2|mirzag|MultiMiTar|PACCMIT|RNA22|TargetScan_v7_2
EDNRB	hsa-miR-373-3p	0.903918	15	Very High	BCmicrO|bitargeting_May_2021|CoMeTa|Cupid|DIANA|MBStar|MirAncesTar|miranda_May_2021|miRcode|miRDB_v6|MirTar2|mirzag|MultiMiTar|RNA22|TargetScan_v7_2
SPRED1	hsa-miR-16-5p	0.903906	16	Very High	BCmicrO|bitargeting_May_2021|Cupid|DIANA|MirAncesTar|miranda_May_2021|miRcode|miRDB_v6|mirmap_May_2021|MiRNATIP|miRTar2GO|MirTar2|mirzag|MultiMiTar|PACCMIT|TargetScan_v7_2
RAP1B	hsa-miR-32-5p	0.903647	15	Very High	bitargeting_May_2021|CoMeTa|Cupid|DIANA|MBStar|MirAncesTar|miRcode|miRDB_v6|MiRNATIP|miRTar2GO|MirTar2|mirzag|MultiMiTar|PACCMIT|TargetScan_v7_2
FOXP1	hsa-miR-34c-5p	0.903409	19	Very High	BCmicrO|bitargeting_May_2021|CoMeTa|Cupid|DIANA|MBStar|MirAncesTar|miranda_May_2021|mirbase|miRDB_v6|MiRNATIP|miRTar2GO|MirTar2|mirzag|MultiMiTar|PACCMIT|PITA_May_2021|RNA22|TargetScan_v7_2
CTTN	hsa-miR-182-5p	0.903328	16	Very High	BCmicrO|CoMeTa|DIANA|MBStar|MirAncesTar|miranda_May_2021|miRcode|miRDB_v6|MiRNATIP|MirSNPInTarget|MirTar2|mirzag|MultiMiTar|PACCMIT|RNA22|TargetScan_v7_2
NRAS	hsa-let-7a-5p	0.902937	17	Very High	bitargeting_May_2021|CoMeTa|Cupid|DIANA|MBStar|MirAncesTar|miranda_May_2021|miRDB_v6|MiRNATIP|MirSNPInTarget|miRTar2GO|MirTar2|mirzag|MultiMiTar|PACCMIT|RNA22|TargetScan_v7_2
IGF1R	hsa-let-7c-5p	0.902739	18	Very High	BCmicrO|bitargeting_May_2021|CoMeTa|Cupid|DIANA|MBStar|MirAncesTar|miranda_May_2021|miRDB_v6|mirmap_May_2021|MiRNATIP|miRTar2GO|MirTar2|mirzag|MultiMiTar|PITA_May_2021|RNA22|TargetScan_v7_2
SPRED1	hsa-miR-195-5p	0.902221	16	Very High	BCmicrO|bitargeting_May_2021|Cupid|DIANA|MirAncesTar|miranda_May_2021|miRcode|miRDB_v6|mirmap_May_2021|MiRNATIP|miRTar2GO|MirTar2|mirzag|MultiMiTar|PACCMIT|TargetScan_v7_2
HIF1A	hsa-miR-18a-5p	0.902186	17	Very High	BCmicrO|bitargeting_May_2021|CoMeTa|Cupid|DIANA|MBStar|MirAncesTar|miranda_May_2021|mirbase|miRDB_v6|MiRNATIP|MirTar2|mirzag|MultiMiTar|PACCMIT|PITA_May_2021|TargetScan_v7_2
EDNRB	hsa-miR-372-3p	0.902027	13	Very High	bitargeting_May_2021|CoMeTa|Cupid|DIANA|MBStar|MirAncesTar|miranda_May_2021|miRcode|miRDB_v6|MirTar2|mirzag|MultiMiTar|TargetScan_v7_2
COL11A1	hsa-miR-29c-3p	0.901767	16	Very High	BCmicrO|CoMeTa|Cupid|DIANA|MBStar|MirAncesTar|miranda_May_2021|mirbase|miRDB_v6|mirmap_May_2021|MiRNATIP|MirTar2|mirzag|MultiMiTar|PACCMIT|TargetScan_v7_2
VAV3	hsa-miR-9-5p	0.901479	16	Very High	BCmicrO|CoMeTa|Cupid|DIANA|MBStar|MirAncesTar|miranda_May_2021|miRcode|miRDB_v6|MiRNATIP|miRTar2GO|MirTar2|mirzag|PACCMIT|RNA22|TargetScan_v7_2
NFE2L2	hsa-miR-153-3p	0.901281	16	Very High	BCmicrO|CoMeTa|Cupid|MBStar|MirAncesTar|miranda_May_2021|mirbase|miRcode|miRDB_v6|MiRNATIP|miRTar2GO|MirTar2|mirzag|MultiMiTar|PACCMIT|TargetScan_v7_2
FBXW7	hsa-miR-497-5p	0.900978	16	Very High	BCmicrO|CoMeTa|Cupid|DIANA|MBStar|MirAncesTar|miRcode|miRDB_v6|mirmap_May_2021|MiRNATIP|miRTar2GO|MirTar2|mirzag|PACCMIT|RNA22|TargetScan_v7_2
NRAS	hsa-let-7d-5p	0.900686	17	Very High	BCmicrO|bitargeting_May_2021|CoMeTa|Cupid|DIANA|MBStar|MirAncesTar|miranda_May_2021|miRDB_v6|MiRNATIP|MirSNPInTarget|miRTar2GO|mirzag|MultiMiTar|PACCMIT|RNA22|TargetScan_v7_2
FBXW7	hsa-miR-367-3p	0.899812	16	Very High	CoMeTa|Cupid|DIANA|MBStar|MirAncesTar|miranda_May_2021|mirbase|miRcode|miRDB_v6|MiRNATIP|MirTar2|mirzag|MultiMiTar|PACCMIT|RNA22|TargetScan_v7_2
IGF1R	hsa-let-7i-5p	0.899656	17	Very High	BCmicrO|bitargeting_May_2021|CoMeTa|Cupid|DIANA|MBStar|MirAncesTar|miranda_May_2021|miRDB_v6|mirmap_May_2021|MiRNATIP|miRTar2GO|MirTar2|mirzag|MultiMiTar|RNA22|TargetScan_v7_2
NR2F2	hsa-miR-27a-3p	0.899484	14	Very High	BCmicrO|CoMeTa|Cupid|DIANA|MBStar|MirAncesTar|mirbase|miRcode|miRDB_v6|MiRNATIP|MirTar2|mirzag|PACCMIT|TargetScan_v7_2
CTNNA1	hsa-miR-9-5p	0.89946	15	Very High	BCmicrO|CoMeTa|Cupid|MirAncesTar|miranda_May_2021|mirbase|miRcode|miRDB_v6|MiRNATIP|miRTar2GO|MirTar2|mirzag|PACCMIT|RNA22|TargetScan_v7_2
HMGA2	hsa-miR-33a-5p	0.89939	15	Very High	BCmicrO|bitargeting_May_2021|CoMeTa|Cupid|MirAncesTar|miranda_May_2021|miRDB_v6|MiRNATIP|miRTar2GO|MirTar2|mirzag|MultiMiTar|PACCMIT|RNA22|TargetScan_v7_2
EIF4E	hsa-miR-206	0.899261	18	Very High	BCmicrO|CoMeTa|Cupid|DIANA|MBStar|MirAncesTar|miranda_May_2021|mirbase|miRcode|mirCoX|miRDB_v6|MiRNATIP|MirTar2|mirzag|MultiMiTar|PACCMIT|RNA22|TargetScan_v7_2
FOXP1	hsa-miR-449a	0.899171	18	Very High	BCmicrO|bitargeting_May_2021|CoMeTa|Cupid|DIANA|MBStar|MirAncesTar|miranda_May_2021|miRDB_v6|MiRNATIP|miRTar2GO|MirTar2|mirzag|MultiMiTar|PACCMIT|PITA_May_2021|RNA22|TargetScan_v7_2
VEGFA	hsa-miR-424-5p	0.898999	16	Very High	BCmicrO|CoMeTa|Cupid|DIANA|MBStar|MirAncesTar|miranda_May_2021|miRcode|miRDB_v6|mirmap_May_2021|MiRNATIP|miRTar2GO|mirzag|MultiMiTar|PACCMIT|TargetScan_v7_2
TGFBR1	hsa-let-7f-5p	0.898854	16	Very High	BCmicrO|bitargeting_May_2021|CoMeTa|DIANA|MBStar|MirAncesTar|miranda_May_2021|miRDB_v6|MiRNATIP|MirSNPInTarget|miRTar2GO|MirTar2|mirzag|MultiMiTar|PACCMIT|TargetScan_v7_2
PPARGC1A	hsa-miR-137-3p	0.898725	15	Very High	BCmicrO|CoMeTa|Cupid|DIANA|MBStar|MirAncesTar|miranda_May_2021|miRcode|miRDB_v6|MiRNATIP|MirTar2|mirzag|MultiMiTar|PACCMIT|TargetScan_v7_2
IGF1R	hsa-let-7f-5p	0.898567	17	Very High	BCmicrO|bitargeting_May_2021|CoMeTa|Cupid|DIANA|MBStar|MirAncesTar|miranda_May_2021|miRDB_v6|mirmap_May_2021|MiRNATIP|miRTar2GO|MirTar2|mirzag|MultiMiTar|RNA22|TargetScan_v7_2
FOXO3	hsa-miR-182-5p	0.898487	16	Very High	BCmicrO|CoMeTa|Cupid|DIANA|MBStar|MirAncesTar|miranda_May_2021|mirbase|miRcode|miRDB_v6|MiRNATIP|MirTar2|mirzag|MultiMiTar|RNA22|TargetScan_v7_2
FOS	hsa-miR-155-5p	0.898448	15	Very High	BCmicrO|CoMeTa|Cupid|DIANA|MirAncesTar|miranda_May_2021|mirbase|miRcode|miRDB_v6|MiRNATIP|MirSNPInTarget|miRTar2GO|mirzag|RNA22|TargetScan_v7_2
SPRED1	hsa-miR-206	0.898234	17	Very High	BCmicrO|Cupid|DIANA|MBStar|MirAncesTar|miranda_May_2021|miRcode|mirCoX|miRDB_v6|MiRNATIP|miRTar2GO|MirTar2|mirzag|MultiMiTar|PACCMIT|RNA22|TargetScan_v7_2
IGF1R	hsa-miR-182-5p	0.898163	17	Very High	BCmicrO|CoMeTa|Cupid|DIANA|MBStar|MirAncesTar|miranda_May_2021|mirbase|miRcode|miRDB_v6|MiRNATIP|miRTar2GO|MirTar2|mirzag|MultiMiTar|PACCMIT|TargetScan_v7_2
ETS1	hsa-miR-155-5p	0.897977	16	Very High	BCmicrO|CoMeTa|Cupid|DIANA|MBStar|MirAncesTar|miranda_May_2021|miRcode|miRDB_v6|MiRNATIP|miRTar2GO|MirTar2|mirzag|MultiMiTar|PACCMIT|TargetScan_v7_2
FBXW7	hsa-miR-15b-5p	0.897006	16	Very High	BCmicrO|CoMeTa|Cupid|DIANA|MBStar|MirAncesTar|miranda_May_2021|miRDB_v6|mirmap_May_2021|MiRNATIP|miRTar2GO|MirTar2|mirzag|MultiMiTar|PACCMIT|TargetScan_v7_2
CDC42	hsa-miR-185-5p	0.896985	20	Very High	BCmicrO|bitargeting_May_2021|CoMeTa|Cupid|DIANA|MBStar|MirAncesTar|miranda_May_2021|mirbase|miRDB_v6|mirmap_May_2021|MiRNATIP|MirSNPInTarget|MirTar2|mirzag|MultiMiTar|PACCMIT|PITA_May_2021|RNA22|TargetScan_v7_2
IL6ST	hsa-miR-223-3p	0.896839	15	Very High	BCmicrO|CoMeTa|Cupid|DIANA|MBStar|MirAncesTar|miRcode|mirCoX|miRDB_v6|MiRNATIP|miRTar2GO|MirTar2|mirzag|PACCMIT|TargetScan_v7_2
HIF1A	hsa-miR-17-5p	0.896786	17	Very High	BCmicrO|CoMeTa|Cupid|DIANA|MBStar|MirAncesTar|miranda_May_2021|mirbase|miRcode|miRDB_v6|MiRNATIP|miRTar2GO|MirTar2|mirzag|MultiMiTar|PACCMIT|TargetScan_v7_2
HMGA2	hsa-miR-16-5p	0.896749	17	Very High	BCmicrO|bitargeting_May_2021|CoMeTa|Cupid|DIANA|MBStar|MirAncesTar|miranda_May_2021|miRcode|miRDB_v6|mirmap_May_2021|MiRNATIP|miRTar2GO|mirzag|MultiMiTar|PITA_May_2021|TargetScan_v7_2
NRP2	hsa-miR-27a-3p	0.896717	18	Very High	BCmicrO|bitargeting_May_2021|CoMeTa|Cupid|DIANA|MBStar|MirAncesTar|miRcode|miRDB_v6|MiRNATIP|MirSNPInTarget|miRTar2GO|MirTar2|mirzag|MultiMiTar|PACCMIT|RNA22|TargetScan_v7_2
INSR	hsa-miR-16-5p	0.896649	18	Very High	BCmicrO|bitargeting_May_2021|CoMeTa|DIANA|MBStar|MirAncesTar|miranda_May_2021|miRcode|miRDB_v6|mirmap_May_2021|MiRNATIP|MirSNPInTarget|miRTar2GO|MirTar2|mirzag|MultiMiTar|PACCMIT|TargetScan_v7_2
MIA3	hsa-miR-25-3p	0.896479	16	Very High	BCmicrO|CoMeTa|Cupid|DIANA|MBStar|MirAncesTar|miranda_May_2021|mirbase|miRcode|miRDB_v6|MiRNATIP|miRTar2GO|MirTar2|mirzag|RNA22|TargetScan_v7_2
FBXW7	hsa-miR-92b-3p	0.89633	15	Very High	BCmicrO|CoMeTa|Cupid|DIANA|MBStar|MirAncesTar|miranda_May_2021|miRDB_v6|MiRNATIP|miRTar2GO|MirTar2|mirzag|MultiMiTar|PACCMIT|TargetScan_v7_2
PDGFRA	hsa-miR-34c-5p	0.896194	17	Very High	BCmicrO|bitargeting_May_2021|CoMeTa|Cupid|DIANA|MBStar|MirAncesTar|miranda_May_2021|miRDB_v6|MiRNATIP|MirTar2|mirzag|MultiMiTar|PACCMIT|PITA_May_2021|RNA22|TargetScan_v7_2
PPARGC1A	hsa-miR-23b-3p	0.896119	16	Very High	BCmicrO|CoMeTa|Cupid|DIANA|MBStar|MirAncesTar|miranda_May_2021|miRcode|miRDB_v6|MiRNATIP|miRTar2GO|MirTar2|mirzag|PACCMIT|PITA_May_2021|TargetScan_v7_2
IKBKB	hsa-miR-195-5p	0.895774	17	Very High	BCmicrO|bitargeting_May_2021|CoMeTa|Cupid|DIANA|MBStar|MirAncesTar|miranda_May_2021|mirbase|miRcode|miRDB_v6|mirmap_May_2021|MiRNATIP|miRTar2GO|MirTar2|mirzag|TargetScan_v7_2
TGFBR1	hsa-let-7a-5p	0.89565	16	Very High	CoMeTa|Cupid|DIANA|MBStar|MirAncesTar|miranda_May_2021|miRDB_v6|MiRNATIP|MirSNPInTarget|miRTar2GO|MirTar2|mirzag|MultiMiTar|PACCMIT|RNA22|TargetScan_v7_2
EDNRB	hsa-miR-520c-3p	0.895423	14	Very High	BCmicrO|bitargeting_May_2021|CoMeTa|Cupid|DIANA|MBStar|MirAncesTar|miranda_May_2021|miRDB_v6|MirTar2|mirzag|MultiMiTar|RNA22|TargetScan_v7_2
FOXP1	hsa-miR-206	0.895418	19	Very High	BCmicrO|CoMeTa|Cupid|DIANA|MBStar|MirAncesTar|miranda_May_2021|miRcode|mirCoX|miRDB_v6|MiRNATIP|miRTar2GO|MirTar2|mirzag|MultiMiTar|PACCMIT|PITA_May_2021|RNA22|TargetScan_v7_2
KRAS	hsa-miR-217-5p	0.895286	17	Very High	BCmicrO|CoMeTa|Cupid|DIANA|MBStar|MirAncesTar|miranda_May_2021|miRcode|miRDB_v6|MiRNATIP|MirSNPInTarget|miRTar2GO|MirTar2|mirzag|MultiMiTar|PACCMIT|TargetScan_v7_2
IGF1R	hsa-let-7g-5p	0.895223	17	Very High	BCmicrO|bitargeting_May_2021|CoMeTa|Cupid|DIANA|MBStar|MirAncesTar|miranda_May_2021|miRDB_v6|mirmap_May_2021|MiRNATIP|miRTar2GO|MirTar2|mirzag|MultiMiTar|RNA22|TargetScan_v7_2
PDGFRA	hsa-miR-34a-5p	0.89472	17	Very High	BCmicrO|bitargeting_May_2021|CoMeTa|Cupid|DIANA|MBStar|MirAncesTar|miranda_May_2021|miRDB_v6|MiRNATIP|MirTar2|mirzag|MultiMiTar|PACCMIT|PITA_May_2021|RNA22|TargetScan_v7_2
FOXP1	hsa-miR-107	0.893875	21	Very High	BCmicrO|bitargeting_May_2021|CoMeTa|Cupid|DIANA|MBStar|MirAncesTar|miranda_May_2021|miRcode|miRDB_v6|mirmap_May_2021|MiRNATIP|MirSNPInTarget|miRTar2GO|MirTar2|mirzag|MultiMiTar|PACCMIT|PITA_May_2021|RNA22|TargetScan_v7_2
NOTCH1	hsa-miR-34a-5p	0.893348	16	Very High	BCmicrO|bitargeting_May_2021|CoMeTa|Cupid|DIANA|MirAncesTar|miranda_May_2021|miRDB_v6|mirmap_May_2021|MirTar2|mirzag|MultiMiTar|PACCMIT|PITA_May_2021|RNA22|TargetScan_v7_2
TEK	hsa-miR-144-3p	0.893098	15	Very High	BCmicrO|CoMeTa|DIANA|MBStar|MirAncesTar|miranda_May_2021|mirbase|miRcode|mirCoX|miRDB_v6|mirmap_May_2021|MirTar2|mirzag|MultiMiTar|TargetScan_v7_2
NTN4	hsa-miR-106a-5p	0.892885	16	Very High	BCmicrO|bitargeting_May_2021|Cupid|DIANA|MBStar|MirAncesTar|miranda_May_2021|miRcode|miRDB_v6|MiRNATIP|MirSNPInTarget|MirTar2|mirzag|MultiMiTar|PACCMIT|TargetScan_v7_2
EDNRB	hsa-miR-302d-3p	0.892712	14	Very High	BCmicrO|bitargeting_May_2021|CoMeTa|Cupid|DIANA|MBStar|MirAncesTar|miranda_May_2021|miRDB_v6|MirTar2|mirzag|MultiMiTar|RNA22|TargetScan_v7_2
NRAS	hsa-miR-196a-5p	0.892659	17	Very High	BCmicrO|CoMeTa|Cupid|DIANA|MBStar|MirAncesTar|miranda_May_2021|miRDB_v6|MiRNATIP|MirSNPInTarget|miRTar2GO|MirTar2|mirzag|MultiMiTar|PACCMIT|RNA22|TargetScan_v7_2
RTN4	hsa-miR-148a-3p	0.89244	21	Very High	BCmicrO|bitargeting_May_2021|CoMeTa|Cupid|DIANA|MBStar|MirAncesTar|miranda_May_2021|mirbase|mirCoX|miRDB_v6|mirmap_May_2021|MiRNATIP|MirSNPInTarget|miRTar2GO|MirTar2|mirzag|MultiMiTar|PACCMIT|RNA22|TargetScan_v7_2
ADAMTS8	hsa-miR-98-5p	0.892392	13	Very High	BCmicrO|CoMeTa|Cupid|DIANA|MirAncesTar|miranda_May_2021|miRcode|miRDB_v6|miRTar2GO|MirTar2|mirzag|PACCMIT|TargetScan_v7_2
RPS6KB1	hsa-miR-7-5p	0.892179	19	Very High	BCmicrO|CoMeTa|Cupid|DIANA|MBStar|MirAncesTar|miranda_May_2021|miRcode|miRDB_v6|mirmap_May_2021|MiRNATIP|miRTar2GO|MirTar2|mirzag|MultiMiTar|PACCMIT|PITA_May_2021|RNA22|TargetScan_v7_2
ADM	hsa-miR-26b-5p	0.891822	16	Very High	BCmicrO|CoMeTa|Cupid|DIANA|MirAncesTar|miranda_May_2021|mirbase|mirCoX|miRDB_v6|MiRNATIP|MirSNPInTarget|miRTar2GO|MirTar2|mirzag|PACCMIT|TargetScan_v7_2
NOTCH1	hsa-miR-449a	0.89135	16	Very High	BCmicrO|bitargeting_May_2021|CoMeTa|Cupid|DIANA|MirAncesTar|miranda_May_2021|miRDB_v6|mirmap_May_2021|MirTar2|mirzag|MultiMiTar|PACCMIT|PITA_May_2021|RNA22|TargetScan_v7_2
INSR	hsa-miR-497-5p	0.891095	19	Very High	BCmicrO|bitargeting_May_2021|CoMeTa|DIANA|MBStar|MirAncesTar|mirbase|miRcode|miRDB_v6|mirmap_May_2021|MiRNATIP|MirSNPInTarget|miRTar2GO|MirTar2|mirzag|PACCMIT|PITA_May_2021|RNA22|TargetScan_v7_2
TIMP3	hsa-miR-206	0.890694	18	Very High	BCmicrO|CoMeTa|Cupid|DIANA|MBStar|MirAncesTar|miranda_May_2021|miRcode|mirCoX|miRDB_v6|MiRNATIP|miRTar2GO|MirTar2|mirzag|MultiMiTar|PACCMIT|RNA22|TargetScan_v7_2
HMGA2	hsa-miR-26b-5p	0.890247	15	Very High	BCmicrO|CoMeTa|Cupid|DIANA|MBStar|MirAncesTar|miranda_May_2021|mirCoX|miRDB_v6|MiRNATIP|miRTar2GO|MirTar2|mirzag|PACCMIT|TargetScan_v7_2
DNMT1	hsa-miR-152-3p	0.890187	18	Very High	BCmicrO|bitargeting_May_2021|CoMeTa|Cupid|DIANA|MirAncesTar|miranda_May_2021|mirbase|miRcode|mirCoX|miRDB_v6|mirmap_May_2021|MiRNATIP|MirTar2|MultiMiTar|PACCMIT|RNA22|TargetScan_v7_2
LAMC1	hsa-miR-124-3p	0.8894	16	Very High	bitargeting_May_2021|CoMeTa|Cupid|DIANA|MBStar|MirAncesTar|miranda_May_2021|miRcode|miRDB_v6|mirmap_May_2021|MiRNATIP|MirTar2|mirzag|MultiMiTar|PACCMIT|RNA22
INSR	hsa-miR-195-5p	0.889138	17	Very High	BCmicrO|bitargeting_May_2021|CoMeTa|DIANA|MBStar|MirAncesTar|miranda_May_2021|miRcode|miRDB_v6|mirmap_May_2021|MiRNATIP|miRTar2GO|MirTar2|mirzag|MultiMiTar|PACCMIT|TargetScan_v7_2
TIMP3	hsa-miR-21-5p	0.889137	16	Very High	BCmicrO|CoMeTa|Cupid|DIANA|MirAncesTar|miranda_May_2021|miRcode|mirCoX|miRDB_v6|MiRNATIP|miRTar2GO|MirTar2|mirzag|MultiMiTar|PACCMIT|TargetScan_v7_2
NOTCH1	hsa-miR-449b-5p	0.888856	17	Very High	BCmicrO|bitargeting_May_2021|CoMeTa|Cupid|DIANA|MirAncesTar|miranda_May_2021|miRDB_v6|mirmap_May_2021|MiRNATIP|MirTar2|mirzag|MultiMiTar|PACCMIT|PITA_May_2021|RNA22|TargetScan_v7_2
MAP2K1	hsa-miR-449a	0.888798	19	Very High	BCmicrO|bitargeting_May_2021|CoMeTa|Cupid|DIANA|MBStar|MirAncesTar|miranda_May_2021|mirbase|miRDB_v6|MiRNATIP|miRTar2GO|MirTar2|mirzag|MultiMiTar|PACCMIT|PITA_May_2021|RNA22|TargetScan_v7_2
NRAS	hsa-let-7e-5p	0.888651	17	Very High	BCmicrO|bitargeting_May_2021|CoMeTa|DIANA|MBStar|MirAncesTar|miranda_May_2021|miRDB_v6|MiRNATIP|MirSNPInTarget|miRTar2GO|MirTar2|mirzag|MultiMiTar|PACCMIT|RNA22|TargetScan_v7_2
PXDN	hsa-miR-29c-3p	0.88862	16	Very High	BCmicrO|CoMeTa|Cupid|DIANA|MBStar|MirAncesTar|miranda_May_2021|miRDB_v6|mirmap_May_2021|MiRNATIP|MirTar2|mirzag|MultiMiTar|PACCMIT|RNA22|TargetScan_v7_2
GJA1	hsa-miR-19b-3p	0.888431	13	Very High	BCmicrO|CoMeTa|Cupid|DIANA|MBStar|miranda_May_2021|miRDB_v6|MiRNATIP|MirTar2|mirzag|MultiMiTar|PACCMIT|TargetScan_v7_2
EDNRB	hsa-miR-520e-3p	0.888342	13	Very High	BCmicrO|bitargeting_May_2021|CoMeTa|Cupid|DIANA|MBStar|MirAncesTar|miranda_May_2021|miRDB_v6|MirTar2|mirzag|MultiMiTar|TargetScan_v7_2
RAP1B	hsa-miR-429	0.888236	14	Very High	CoMeTa|Cupid|DIANA|MBStar|MirAncesTar|miranda_May_2021|miRcode|miRDB_v6|MiRNATIP|miRTar2GO|MirTar2|mirzag|PACCMIT|TargetScan_v7_2
CREB1	hsa-miR-27a-3p	0.888074	15	Very High	BCmicrO|CoMeTa|Cupid|DIANA|MBStar|MirAncesTar|miRcode|miRDB_v6|MiRNATIP|miRTar2GO|MirTar2|mirzag|PACCMIT|RNA22|TargetScan_v7_2
APP	hsa-miR-153-3p	0.887957	16	Very High	BCmicrO|CoMeTa|Cupid|DIANA|MBStar|MirAncesTar|miranda_May_2021|mirbase|miRcode|miRDB_v6|MiRNATIP|MirSNPInTarget|miRTar2GO|mirzag|PACCMIT|TargetScan_v7_2
GJA1	hsa-miR-19a-3p	0.887898	13	Very High	BCmicrO|CoMeTa|Cupid|DIANA|MBStar|miranda_May_2021|miRDB_v6|MiRNATIP|MirTar2|mirzag|MultiMiTar|PACCMIT|TargetScan_v7_2
RSPO3	hsa-miR-424-5p	0.887592	16	Very High	BCmicrO|bitargeting_May_2021|Cupid|DIANA|MBStar|MirAncesTar|miranda_May_2021|miRcode|miRDB_v6|mirmap_May_2021|MiRNATIP|miRTar2GO|MirTar2|MultiMiTar|RNA22|TargetScan_v7_2
RAP1B	hsa-miR-200c-3p	0.887007	14	Very High	BCmicrO|CoMeTa|Cupid|DIANA|MBStar|MirAncesTar|miRDB_v6|MiRNATIP|miRTar2GO|MirTar2|mirzag|PACCMIT|RNA22|TargetScan_v7_2
HMGA2	hsa-let-7b-5p	0.886847	16	Very High	BCmicrO|bitargeting_May_2021|CoMeTa|Cupid|MBStar|MirAncesTar|miranda_May_2021|miRDB_v6|MiRNATIP|MirTar2|mirzag|MultiMiTar|PACCMIT|PITA_May_2021|RNA22|TargetScan_v7_2
HMGA2	hsa-miR-196b-5p	0.886822	17	Very High	bitargeting_May_2021|CoMeTa|Cupid|DIANA|MBStar|MirAncesTar|mirCoX|miRDB_v6|MiRNATIP|miRTar2GO|MirTar2|mirzag|MultiMiTar|PACCMIT|PITA_May_2021|RNA22|TargetScan_v7_2
HMGA2	hsa-let-7f-5p	0.886165	16	Very High	BCmicrO|bitargeting_May_2021|CoMeTa|Cupid|MBStar|MirAncesTar|miranda_May_2021|miRDB_v6|MiRNATIP|MirTar2|mirzag|MultiMiTar|PACCMIT|PITA_May_2021|RNA22|TargetScan_v7_2
LAMC1	hsa-miR-506-3p	0.886085	15	Very High	bitargeting_May_2021|CoMeTa|Cupid|DIANA|MBStar|MirAncesTar|miranda_May_2021|miRcode|miRDB_v6|mirmap_May_2021|MiRNATIP|MirTar2|mirzag|PACCMIT|TargetScan_v7_2
HMGA2	hsa-miR-26a-5p	0.886005	14	Very High	BCmicrO|CoMeTa|Cupid|DIANA|MirAncesTar|miranda_May_2021|miRDB_v6|MiRNATIP|miRTar2GO|MirTar2|mirzag|PACCMIT|RNA22|TargetScan_v7_2
HMGA2	hsa-let-7i-5p	0.885674	17	Very High	BCmicrO|bitargeting_May_2021|CoMeTa|Cupid|MBStar|MirAncesTar|miranda_May_2021|miRDB_v6|MiRNATIP|miRTar2GO|MirTar2|mirzag|MultiMiTar|PACCMIT|PITA_May_2021|RNA22|TargetScan_v7_2
HMGA2	hsa-let-7e-5p	0.885363	16	Very High	BCmicrO|bitargeting_May_2021|CoMeTa|Cupid|MBStar|MirAncesTar|miranda_May_2021|miRDB_v6|MiRNATIP|MirTar2|mirzag|MultiMiTar|PACCMIT|PITA_May_2021|RNA22|TargetScan_v7_2
RAP1B	hsa-miR-367-3p	0.884883	16	Very High	bitargeting_May_2021|CoMeTa|Cupid|DIANA|MBStar|MirAncesTar|miranda_May_2021|miRcode|miRDB_v6|MiRNATIP|MirTar2|mirzag|MultiMiTar|PACCMIT|RNA22|TargetScan_v7_2
SPRED1	hsa-miR-424-5p	0.88475	15	Very High	BCmicrO|Cupid|DIANA|MirAncesTar|miranda_May_2021|miRcode|miRDB_v6|mirmap_May_2021|MiRNATIP|miRTar2GO|MirTar2|mirzag|MultiMiTar|PACCMIT|TargetScan_v7_2
SHC1	hsa-miR-9-5p	0.884549	15	Very High	BCmicrO|CoMeTa|Cupid|DIANA|MBStar|MirAncesTar|miranda_May_2021|miRcode|miRDB_v6|MiRNATIP|MirSNPInTarget|MirTar2|mirzag|PACCMIT|TargetScan_v7_2
PDGFRA	hsa-miR-449a	0.88449	17	Very High	BCmicrO|bitargeting_May_2021|CoMeTa|Cupid|DIANA|MBStar|MirAncesTar|miranda_May_2021|miRDB_v6|MiRNATIP|MirTar2|mirzag|MultiMiTar|PACCMIT|PITA_May_2021|RNA22|TargetScan_v7_2
ETS1	hsa-miR-144-3p	0.884356	17	Very High	BCmicrO|CoMeTa|Cupid|DIANA|MBStar|MirAncesTar|miranda_May_2021|miRcode|mirCoX|miRDB_v6|MiRNATIP|miRTar2GO|MirTar2|mirzag|MultiMiTar|PACCMIT|TargetScan_v7_2
HMGA2	hsa-let-7c-5p	0.884161	16	Very High	BCmicrO|bitargeting_May_2021|CoMeTa|Cupid|MBStar|MirAncesTar|miranda_May_2021|miRDB_v6|MiRNATIP|MirTar2|mirzag|MultiMiTar|PACCMIT|PITA_May_2021|RNA22|TargetScan_v7_2
TOP1	hsa-miR-382-5p	0.884096	17	Very High	BCmicrO|bitargeting_May_2021|CoMeTa|Cupid|DIANA|MBStar|MirAncesTar|miranda_May_2021|mirbase|miRDB_v6|MirSNPInTarget|MirTar2|mirzag|MultiMiTar|PACCMIT|RNA22|TargetScan_v7_2
FGF9	hsa-miR-140-5p	0.884044	16	Very High	BCmicrO|CoMeTa|DIANA|MBStar|MirAncesTar|miranda_May_2021|miRcode|mirCoX|miRDB_v6|MiRNATIP|MirSNPInTarget|MirTar2|mirzag|MultiMiTar|PACCMIT|TargetScan_v7_2
MAP2K1	hsa-miR-15a-5p	0.883894	18	Very High	bitargeting_May_2021|CoMeTa|Cupid|DIANA|MBStar|MirAncesTar|miranda_May_2021|mirbase|miRDB_v6|mirmap_May_2021|MiRNATIP|MirSNPInTarget|miRTar2GO|MirTar2|mirzag|MultiMiTar|PACCMIT|TargetScan_v7_2
RAP1B	hsa-miR-200b-3p	0.88382	13	Very High	BCmicrO|CoMeTa|Cupid|DIANA|MBStar|MirAncesTar|miRDB_v6|MiRNATIP|miRTar2GO|MirTar2|mirzag|PACCMIT|TargetScan_v7_2
ADAMTS9	hsa-miR-29c-3p	0.883462	15	Very High	BCmicrO|CoMeTa|Cupid|DIANA|MirAncesTar|miranda_May_2021|miRDB_v6|mirmap_May_2021|MiRNATIP|MirTar2|mirzag|MultiMiTar|PACCMIT|RNA22|TargetScan_v7_2
MIA3	hsa-miR-363-3p	0.883185	14	Very High	BCmicrO|CoMeTa|Cupid|DIANA|MBStar|MirAncesTar|mirbase|miRcode|miRDB_v6|MiRNATIP|miRTar2GO|MirTar2|mirzag|TargetScan_v7_2
ADM	hsa-miR-365a-3p	0.883075	13	Very High	BCmicrO|CoMeTa|Cupid|DIANA|MirAncesTar|mirbase|miRcode|miRDB_v6|MiRNATIP|MirTar2|mirzag|PACCMIT|TargetScan_v7_2
RAP1B	hsa-miR-30d-5p	0.883073	14	Very High	BCmicrO|CoMeTa|Cupid|DIANA|MirAncesTar|miranda_May_2021|miRDB_v6|mirmap_May_2021|MiRNATIP|miRTar2GO|MirTar2|mirzag|PACCMIT|TargetScan_v7_2
TGFBR1	hsa-let-7c-5p	0.882753	15	Very High	BCmicrO|CoMeTa|DIANA|MBStar|MirAncesTar|miranda_May_2021|miRDB_v6|MiRNATIP|MirSNPInTarget|MirTar2|mirzag|MultiMiTar|PACCMIT|RNA22|TargetScan_v7_2
FOXP1	hsa-miR-34a-5p	0.882516	17	Very High	BCmicrO|bitargeting_May_2021|CoMeTa|Cupid|DIANA|MBStar|MirAncesTar|miranda_May_2021|miRDB_v6|MiRNATIP|MirTar2|mirzag|MultiMiTar|PACCMIT|PITA_May_2021|RNA22|TargetScan_v7_2
RAP1B	hsa-miR-363-3p	0.882468	17	Very High	BCmicrO|bitargeting_May_2021|CoMeTa|Cupid|DIANA|MBStar|MirAncesTar|miRcode|miRDB_v6|MiRNATIP|MirTar2|mirzag|MultiMiTar|PACCMIT|PITA_May_2021|RNA22|TargetScan_v7_2
MIA3	hsa-miR-32-5p	0.882202	16	Very High	bitargeting_May_2021|CoMeTa|Cupid|DIANA|MBStar|MirAncesTar|mirbase|miRcode|miRDB_v6|MiRNATIP|miRTar2GO|MirTar2|mirzag|PITA_May_2021|RNA22|TargetScan_v7_2
COL11A1	hsa-miR-29a-3p	0.88188	16	Very High	CoMeTa|Cupid|DIANA|MBStar|MirAncesTar|miranda_May_2021|mirbase|mirCoX|miRDB_v6|mirmap_May_2021|MiRNATIP|MirTar2|mirzag|MultiMiTar|PACCMIT|TargetScan_v7_2
PDGFRA	hsa-miR-449b-5p	0.881838	17	Very High	BCmicrO|bitargeting_May_2021|CoMeTa|Cupid|DIANA|MBStar|MirAncesTar|miranda_May_2021|miRDB_v6|MiRNATIP|MirTar2|mirzag|MultiMiTar|PACCMIT|PITA_May_2021|RNA22|TargetScan_v7_2
KRAS	hsa-miR-96-5p	0.881836	18	Very High	BCmicrO|bitargeting_May_2021|CoMeTa|Cupid|DIANA|MBStar|MirAncesTar|miranda_May_2021|miRcode|miRDB_v6|MiRNATIP|MirSNPInTarget|miRTar2GO|MirTar2|mirzag|MultiMiTar|PACCMIT|TargetScan_v7_2
HIF1A	hsa-miR-20b-5p	0.881344	16	Very High	BCmicrO|CoMeTa|Cupid|DIANA|MBStar|MirAncesTar|miranda_May_2021|miRcode|mirCoX|miRDB_v6|MiRNATIP|MirTar2|mirzag|MultiMiTar|PACCMIT|TargetScan_v7_2
MAP2K1	hsa-miR-497-5p	0.881212	17	Very High	BCmicrO|CoMeTa|Cupid|DIANA|MBStar|MirAncesTar|mirbase|miRcode|miRDB_v6|mirmap_May_2021|MiRNATIP|MirSNPInTarget|MirTar2|mirzag|PACCMIT|RNA22|TargetScan_v7_2
KRAS	hsa-miR-155-5p	0.8812	16	Very High	BCmicrO|CoMeTa|Cupid|DIANA|MBStar|MirAncesTar|miranda_May_2021|miRcode|miRDB_v6|MiRNATIP|miRTar2GO|mirzag|MultiMiTar|PACCMIT|RNA22|TargetScan_v7_2
NTN4	hsa-miR-17-5p	0.880926	15	Very High	BCmicrO|bitargeting_May_2021|Cupid|MBStar|MirAncesTar|miranda_May_2021|miRcode|miRDB_v6|MiRNATIP|MirSNPInTarget|MirTar2|mirzag|MultiMiTar|PACCMIT|TargetScan_v7_2
APP	hsa-miR-106a-5p	0.880901	18	Very High	BCmicrO|bitargeting_May_2021|CoMeTa|Cupid|DIANA|MBStar|MirAncesTar|miranda_May_2021|mirbase|miRcode|miRDB_v6|MiRNATIP|mirzag|MultiMiTar|PACCMIT|PITA_May_2021|RNA22|TargetScan_v7_2
FBXW7	hsa-miR-15a-5p	0.880761	16	Very High	bitargeting_May_2021|CoMeTa|Cupid|DIANA|MBStar|MirAncesTar|miranda_May_2021|miRDB_v6|mirmap_May_2021|MiRNATIP|miRTar2GO|MirTar2|mirzag|MultiMiTar|PACCMIT|TargetScan_v7_2
HMGA2	hsa-miR-195-5p	0.880721	15	Very High	BCmicrO|CoMeTa|Cupid|DIANA|MBStar|MirAncesTar|miranda_May_2021|miRcode|miRDB_v6|mirmap_May_2021|MiRNATIP|miRTar2GO|mirzag|MultiMiTar|TargetScan_v7_2
NFE2L2	hsa-miR-140-5p	0.880191	17	Very High	BCmicrO|CoMeTa|Cupid|DIANA|MBStar|MirAncesTar|miranda_May_2021|miRcode|mirCoX|miRDB_v6|MiRNATIP|MirSNPInTarget|miRTar2GO|MirTar2|mirzag|MultiMiTar|TargetScan_v7_2
COL11A1	hsa-miR-29b-3p	0.880144	16	Very High	bitargeting_May_2021|CoMeTa|Cupid|DIANA|MBStar|MirAncesTar|miranda_May_2021|mirbase|miRDB_v6|mirmap_May_2021|MiRNATIP|MirTar2|mirzag|MultiMiTar|PACCMIT|TargetScan_v7_2
IGF1R	hsa-let-7b-5p	0.88001	17	Very High	BCmicrO|bitargeting_May_2021|CoMeTa|DIANA|MBStar|MirAncesTar|miranda_May_2021|miRDB_v6|mirmap_May_2021|MiRNATIP|miRTar2GO|MirTar2|mirzag|MultiMiTar|PITA_May_2021|RNA22|TargetScan_v7_2
RAP1B	hsa-miR-24-3p	0.879968	15	Very High	BCmicrO|CoMeTa|Cupid|DIANA|MirAncesTar|miranda_May_2021|miRcode|miRDB_v6|MiRNATIP|MirSNPInTarget|MultiMiTar|PACCMIT|PITA_May_2021|RNA22|TargetScan_v7_2
HMGA2	hsa-let-7g-5p	0.87966	16	Very High	BCmicrO|bitargeting_May_2021|CoMeTa|Cupid|MBStar|MirAncesTar|miranda_May_2021|miRDB_v6|MiRNATIP|MirTar2|mirzag|MultiMiTar|PACCMIT|PITA_May_2021|RNA22|TargetScan_v7_2
S1PR1	hsa-miR-19a-3p	0.879567	12	Very High	BCmicrO|CoMeTa|Cupid|DIANA|miranda_May_2021|mirbase|miRDB_v6|miRTar2GO|MirTar2|MultiMiTar|PACCMIT|TargetScan_v7_2
EDNRB	hsa-miR-520d-3p	0.879272	13	Very High	BCmicrO|CoMeTa|Cupid|DIANA|MBStar|MirAncesTar|miranda_May_2021|miRDB_v6|MirTar2|mirzag|MultiMiTar|RNA22|TargetScan_v7_2
EDNRB	hsa-miR-302a-3p	0.878986	13	Very High	BCmicrO|bitargeting_May_2021|Cupid|DIANA|MBStar|MirAncesTar|miranda_May_2021|miRDB_v6|MirTar2|mirzag|MultiMiTar|RNA22|TargetScan_v7_2
SPRED1	hsa-miR-15b-5p	0.878951	17	Very High	BCmicrO|bitargeting_May_2021|Cupid|DIANA|MirAncesTar|miranda_May_2021|miRDB_v6|mirmap_May_2021|MiRNATIP|miRTar2GO|MirTar2|mirzag|MultiMiTar|PACCMIT|PITA_May_2021|RNA22|TargetScan_v7_2
S1PR1	hsa-miR-19b-3p	0.878893	12	Very High	BCmicrO|CoMeTa|Cupid|DIANA|miranda_May_2021|mirbase|miRDB_v6|miRTar2GO|MirTar2|MultiMiTar|PACCMIT|TargetScan_v7_2
ZEB1	hsa-miR-141-3p	0.878333	16	Very High	BCmicrO|bitargeting_May_2021|Cupid|DIANA|MBStar|MirAncesTar|miranda_May_2021|miRcode|mirCoX|miRDB_v6|MiRNATIP|MirTar2|mirzag|PITA_May_2021|RNA22|TargetScan_v7_2
RTN4	hsa-miR-182-5p	0.878263	15	Very High	BCmicrO|CoMeTa|Cupid|DIANA|MBStar|MirAncesTar|miranda_May_2021|mirbase|miRcode|miRDB_v6|MiRNATIP|miRTar2GO|MirTar2|mirzag|TargetScan_v7_2
TFAP2A	hsa-miR-200c-3p	0.877994	16	Very High	BCmicrO|CoMeTa|Cupid|DIANA|MBStar|MirAncesTar|mirbase|miRDB_v6|MiRNATIP|MirSNPInTarget|miRTar2GO|MirTar2|mirzag|PACCMIT|PITA_May_2021|TargetScan_v7_2
RAP1B	hsa-miR-30b-5p	0.877957	14	Very High	BCmicrO|CoMeTa|Cupid|DIANA|MirAncesTar|miranda_May_2021|miRDB_v6|mirmap_May_2021|MiRNATIP|miRTar2GO|MirTar2|mirzag|PACCMIT|TargetScan_v7_2
FOXP1	hsa-miR-9-5p	0.877874	16	Very High	BCmicrO|CoMeTa|Cupid|DIANA|MBStar|MirAncesTar|miranda_May_2021|miRcode|miRDB_v6|MiRNATIP|miRTar2GO|MirTar2|mirzag|PACCMIT|RNA22|TargetScan_v7_2
FOXP1	hsa-miR-103a-3p	0.877817	20	Very High	BCmicrO|bitargeting_May_2021|Cupid|DIANA|MBStar|MirAncesTar|miranda_May_2021|miRcode|miRDB_v6|mirmap_May_2021|MiRNATIP|MirSNPInTarget|miRTar2GO|MirTar2|mirzag|MultiMiTar|PACCMIT|PITA_May_2021|RNA22|TargetScan_v7_2
IGF1R	hsa-let-7d-5p	0.877808	17	Very High	BCmicrO|bitargeting_May_2021|CoMeTa|Cupid|DIANA|MBStar|MirAncesTar|miranda_May_2021|miRDB_v6|mirmap_May_2021|MiRNATIP|MirTar2|mirzag|MultiMiTar|PITA_May_2021|RNA22|TargetScan_v7_2
ITGA6	hsa-miR-143-3p	0.877628	19	Very High	BCmicrO|CoMeTa|Cupid|DIANA|MBStar|MirAncesTar|miranda_May_2021|miRcode|mirCoX|miRDB_v6|MiRNATIP|miRTar2GO|MirTar2|mirzag|MultiMiTar|PACCMIT|PITA_May_2021|RNA22|TargetScan_v7_2
TGFBR1	hsa-let-7d-5p	0.877398	16	Very High	BCmicrO|CoMeTa|Cupid|DIANA|MBStar|MirAncesTar|miranda_May_2021|miRDB_v6|MiRNATIP|MirSNPInTarget|MirTar2|mirzag|MultiMiTar|PACCMIT|RNA22|TargetScan_v7_2
ROCK2	hsa-miR-135a-5p	0.877152	15	Very High	BCmicrO|CoMeTa|Cupid|DIANA|MBStar|MirAncesTar|miranda_May_2021|miRcode|miRDB_v6|MiRNATIP|miRTar2GO|mirzag|MultiMiTar|PACCMIT|TargetScan_v7_2
RSPO3	hsa-miR-195-5p	0.87713	14	Very High	BCmicrO|Cupid|DIANA|MBStar|MirAncesTar|miranda_May_2021|miRcode|miRDB_v6|mirmap_May_2021|MiRNATIP|miRTar2GO|MirTar2|MultiMiTar|TargetScan_v7_2
HMGA2	hsa-let-7d-5p	0.876985	16	Very High	BCmicrO|bitargeting_May_2021|CoMeTa|Cupid|MBStar|MirAncesTar|miranda_May_2021|miRDB_v6|MiRNATIP|MirTar2|mirzag|MultiMiTar|PACCMIT|PITA_May_2021|RNA22|TargetScan_v7_2
EDNRB	hsa-miR-302b-3p	0.876672	13	Very High	BCmicrO|bitargeting_May_2021|Cupid|DIANA|MBStar|MirAncesTar|miranda_May_2021|miRDB_v6|MirTar2|mirzag|MultiMiTar|RNA22|TargetScan_v7_2
ZEB1	hsa-miR-200a-3p	0.876585	15	Very High	BCmicrO|bitargeting_May_2021|Cupid|DIANA|MBStar|MirAncesTar|miranda_May_2021|miRcode|miRDB_v6|MiRNATIP|MirTar2|mirzag|PITA_May_2021|RNA22|TargetScan_v7_2
PPARGC1A	hsa-miR-138-5p	0.876385	15	Very High	BCmicrO|bitargeting_May_2021|CoMeTa|Cupid|DIANA|MirAncesTar|miranda_May_2021|miRcode|miRDB_v6|miRTar2GO|mirzag|MultiMiTar|PACCMIT|RNA22|TargetScan_v7_2
FOS	hsa-miR-221-3p	0.876272	18	Very High	BCmicrO|bitargeting_May_2021|CoMeTa|Cupid|DIANA|MBStar|MirAncesTar|miranda_May_2021|mirbase|miRcode|mirCoX|miRDB_v6|MiRNATIP|MirTar2|mirzag|PACCMIT|RNA22|TargetScan_v7_2
SMAD2	hsa-miR-18b-5p	0.876268	18	Very High	BCmicrO|bitargeting_May_2021|CoMeTa|Cupid|DIANA|MBStar|MirAncesTar|miranda_May_2021|mirmap_May_2021|MiRNATIP|miRTar2GO|MirTar2|mirzag|MultiMiTar|PACCMIT|PITA_May_2021|RNA22|TargetScan_v7_2
RTN4	hsa-miR-148b-3p	0.876228	19	Very High	BCmicrO|bitargeting_May_2021|CoMeTa|Cupid|DIANA|MBStar|MirAncesTar|miranda_May_2021|mirbase|mirCoX|miRDB_v6|MiRNATIP|MirSNPInTarget|MirTar2|mirzag|MultiMiTar|PACCMIT|RNA22|TargetScan_v7_2
RAP1B	hsa-miR-30c-5p	0.875949	15	Very High	BCmicrO|bitargeting_May_2021|CoMeTa|Cupid|DIANA|MirAncesTar|miranda_May_2021|miRDB_v6|mirmap_May_2021|MiRNATIP|miRTar2GO|MirTar2|mirzag|PACCMIT|TargetScan_v7_2
SMAD2	hsa-miR-373-3p	0.875785	17	Very High	BCmicrO|bitargeting_May_2021|CoMeTa|DIANA|MBStar|MirAncesTar|miranda_May_2021|miRcode|MiRNATIP|miRTar2GO|MirTar2|mirzag|MultiMiTar|PACCMIT|PITA_May_2021|RNA22|TargetScan_v7_2
RPS6KB1	hsa-miR-129-5p	0.875507	17	Very High	BCmicrO|CoMeTa|Cupid|DIANA|MBStar|MirAncesTar|miranda_May_2021|miRcode|miRDB_v6|MiRNATIP|MirSNPInTarget|miRTar2GO|MirTar2|mirzag|PACCMIT|RNA22|TargetScan_v7_2
FZD10	hsa-miR-25-3p	0.875488	17	Very High	BCmicrO|CoMeTa|Cupid|DIANA|MBStar|MirAncesTar|miranda_May_2021|mirbase|miRcode|miRDB_v6|MiRNATIP|miRTar2GO|MirTar2|mirzag|PACCMIT|RNA22|TargetScan_v7_2
EDNRB	hsa-miR-520b-3p	0.875463	12	Very High	bitargeting_May_2021|CoMeTa|Cupid|DIANA|MBStar|MirAncesTar|miranda_May_2021|miRDB_v6|MirTar2|mirzag|MultiMiTar|TargetScan_v7_2
ATP2B4	hsa-miR-19a-3p	0.874979	16	Very High	BCmicrO|CoMeTa|Cupid|DIANA|MBStar|MirAncesTar|miranda_May_2021|mirbase|MirSNPInTarget|miRTar2GO|MirTar2|mirzag|MultiMiTar|PACCMIT|RNA22|TargetScan_v7_2
RAP1B	hsa-miR-708-5p	0.874715	17	Very High	BCmicrO|CoMeTa|Cupid|DIANA|MBStar|MirAncesTar|miranda_May_2021|miRDB_v6|mirmap_May_2021|MiRNATIP|miRTar2GO|MirTar2|mirzag|MultiMiTar|PACCMIT|RNA22|TargetScan_v7_2
PTGS2	hsa-miR-26a-5p	0.874234	15	Very High	BCmicrO|CoMeTa|Cupid|DIANA|MBStar|MirAncesTar|miranda_May_2021|miRDB_v6|MiRNATIP|miRTar2GO|MirTar2|mirzag|MultiMiTar|PACCMIT|TargetScan_v7_2
TIMP3	hsa-miR-1-3p	0.873981	16	Very High	BCmicrO|CoMeTa|Cupid|DIANA|MBStar|MirAncesTar|miranda_May_2021|miRDB_v6|MiRNATIP|miRTar2GO|MirTar2|mirzag|MultiMiTar|PACCMIT|RNA22|TargetScan_v7_2
ADAMTS9	hsa-miR-29a-3p	0.873663	15	Very High	CoMeTa|Cupid|DIANA|MirAncesTar|miranda_May_2021|mirCoX|miRDB_v6|mirmap_May_2021|MiRNATIP|MirTar2|mirzag|MultiMiTar|PACCMIT|RNA22|TargetScan_v7_2
ZEB1	hsa-miR-150-5p	0.873598	16	Very High	BCmicrO|bitargeting_May_2021|CoMeTa|Cupid|DIANA|MBStar|MirAncesTar|miranda_May_2021|miRcode|mirCoX|miRDB_v6|MiRNATIP|MirSNPInTarget|MirTar2|mirzag|TargetScan_v7_2
ENPEP	hsa-miR-9-5p	0.873597	14	Very High	BCmicrO|CoMeTa|Cupid|DIANA|MirAncesTar|miranda_May_2021|mirbase|miRcode|MiRNATIP|MirTar2|mirzag|PACCMIT|RNA22|TargetScan_v7_2
FBXW7	hsa-miR-103a-3p	0.873524	17	Very High	BCmicrO|bitargeting_May_2021|Cupid|DIANA|MBStar|MirAncesTar|miranda_May_2021|miRcode|miRDB_v6|mirmap_May_2021|MiRNATIP|mirzag|MultiMiTar|PACCMIT|PITA_May_2021|RNA22|TargetScan_v7_2
RAP1B	hsa-miR-92a-3p	0.873505	17	Very High	BCmicrO|bitargeting_May_2021|CoMeTa|Cupid|DIANA|MBStar|MirAncesTar|miranda_May_2021|miRDB_v6|MiRNATIP|miRTar2GO|MirTar2|mirzag|MultiMiTar|PACCMIT|RNA22|TargetScan_v7_2
RAP1B	hsa-miR-92b-3p	0.873346	17	Very High	BCmicrO|bitargeting_May_2021|CoMeTa|Cupid|DIANA|MBStar|MirAncesTar|miranda_May_2021|miRDB_v6|MiRNATIP|miRTar2GO|MirTar2|mirzag|MultiMiTar|PACCMIT|RNA22|TargetScan_v7_2
NOTCH1	hsa-miR-34c-5p	0.873141	16	Very High	BCmicrO|bitargeting_May_2021|CoMeTa|DIANA|MirAncesTar|miranda_May_2021|miRDB_v6|mirmap_May_2021|MiRNATIP|MirTar2|mirzag|MultiMiTar|PACCMIT|PITA_May_2021|RNA22|TargetScan_v7_2
CXCL12	hsa-miR-23b-3p	0.873009	15	Very High	BCmicrO|CoMeTa|Cupid|DIANA|MBStar|MirAncesTar|miranda_May_2021|miRcode|miRDB_v6|MiRNATIP|MirSNPInTarget|miRTar2GO|MirTar2|mirzag|TargetScan_v7_2
NRP2	hsa-miR-27b-3p	0.872171	18	Very High	BCmicrO|bitargeting_May_2021|CoMeTa|Cupid|DIANA|MBStar|MirAncesTar|miranda_May_2021|miRDB_v6|MiRNATIP|MirSNPInTarget|miRTar2GO|MirTar2|mirzag|MultiMiTar|PACCMIT|RNA22|TargetScan_v7_2
RPS6KB1	hsa-miR-135a-5p	0.871978	16	Very High	BCmicrO|bitargeting_May_2021|CoMeTa|Cupid|DIANA|MirAncesTar|miranda_May_2021|miRcode|miRDB_v6|MiRNATIP|miRTar2GO|mirzag|MultiMiTar|PACCMIT|RNA22|TargetScan_v7_2
IGF1R	hsa-let-7a-5p	0.871748	16	Very High	bitargeting_May_2021|CoMeTa|Cupid|DIANA|MBStar|MirAncesTar|miranda_May_2021|miRDB_v6|mirmap_May_2021|MiRNATIP|miRTar2GO|MirTar2|mirzag|MultiMiTar|RNA22|TargetScan_v7_2
PTGS2	hsa-miR-26b-5p	0.871453	16	Very High	BCmicrO|CoMeTa|Cupid|DIANA|MBStar|MirAncesTar|miranda_May_2021|mirCoX|miRDB_v6|MiRNATIP|miRTar2GO|MirTar2|mirzag|MultiMiTar|PACCMIT|TargetScan_v7_2
FBXW7	hsa-miR-107	0.871241	18	Very High	BCmicrO|bitargeting_May_2021|CoMeTa|Cupid|DIANA|MBStar|MirAncesTar|miranda_May_2021|miRcode|miRDB_v6|mirmap_May_2021|MiRNATIP|mirzag|MultiMiTar|PACCMIT|PITA_May_2021|RNA22|TargetScan_v7_2
APP	hsa-miR-20b-5p	0.871156	18	Very High	BCmicrO|bitargeting_May_2021|CoMeTa|Cupid|MBStar|MirAncesTar|miranda_May_2021|mirbase|miRcode|mirCoX|miRDB_v6|MiRNATIP|miRTar2GO|mirzag|MultiMiTar|PACCMIT|RNA22|TargetScan_v7_2
DNMT1	hsa-miR-148a-3p	0.870982	17	Very High	BCmicrO|bitargeting_May_2021|CoMeTa|Cupid|DIANA|MirAncesTar|miranda_May_2021|mirbase|mirCoX|miRDB_v6|mirmap_May_2021|MiRNATIP|MirTar2|MultiMiTar|PACCMIT|RNA22|TargetScan_v7_2
FBXW7	hsa-miR-429	0.870854	15	Very High	bitargeting_May_2021|CoMeTa|Cupid|DIANA|MBStar|MirAncesTar|miranda_May_2021|miRcode|miRDB_v6|MiRNATIP|miRTar2GO|MirTar2|mirzag|PACCMIT|TargetScan_v7_2
TFAP2A	hsa-miR-429	0.870805	15	Very High	CoMeTa|Cupid|DIANA|MBStar|MirAncesTar|miranda_May_2021|mirbase|miRcode|miRDB_v6|MiRNATIP|MirSNPInTarget|MirTar2|mirzag|PACCMIT|TargetScan_v7_2
SMAD2	hsa-miR-18a-5p	0.870698	17	Very High	BCmicrO|bitargeting_May_2021|CoMeTa|DIANA|MBStar|MirAncesTar|miranda_May_2021|mirmap_May_2021|MiRNATIP|miRTar2GO|MirTar2|mirzag|MultiMiTar|PACCMIT|PITA_May_2021|RNA22|TargetScan_v7_2
VEGFA	hsa-miR-29c-3p	0.870586	15	Very High	BCmicrO|CoMeTa|Cupid|DIANA|MBStar|MirAncesTar|miranda_May_2021|miRDB_v6|mirmap_May_2021|MiRNATIP|miRTar2GO|MirTar2|mirzag|PACCMIT|TargetScan_v7_2
RAP1B	hsa-miR-27a-3p	0.870491	16	Very High	BCmicrO|bitargeting_May_2021|CoMeTa|Cupid|DIANA|MBStar|MirAncesTar|miRcode|miRDB_v6|MiRNATIP|miRTar2GO|MirTar2|mirzag|PACCMIT|RNA22|TargetScan_v7_2
CDK6	hsa-miR-33a-5p	0.87046	17	Very High	BCmicrO|CoMeTa|Cupid|DIANA|MBStar|MirAncesTar|miranda_May_2021|miRDB_v6|MiRNATIP|MirSNPInTarget|miRTar2GO|MirTar2|mirzag|MultiMiTar|PACCMIT|RNA22|TargetScan_v7_2
ADAMTS8	hsa-let-7b-5p	0.870428	14	Very High	BCmicrO|bitargeting_May_2021|CoMeTa|Cupid|DIANA|MirAncesTar|miranda_May_2021|miRDB_v6|miRTar2GO|MirTar2|mirzag|PACCMIT|RNA22|TargetScan_v7_2
MYCN	hsa-miR-34a-5p	0.870353	18	Very High	BCmicrO|bitargeting_May_2021|CoMeTa|Cupid|DIANA|MBStar|MirAncesTar|miranda_May_2021|mirbase|miRDB_v6|MiRNATIP|MirTar2|mirzag|MultiMiTar|PACCMIT|PITA_May_2021|RNA22|TargetScan_v7_2
SMAD2	hsa-miR-128-3p	0.870303	20	Very High	BCmicrO|bitargeting_May_2021|CoMeTa|Cupid|DIANA|MBStar|MirAncesTar|miranda_May_2021|miRcode|miRDB_v6|mirmap_May_2021|MiRNATIP|MirSNPInTarget|miRTar2GO|MirTar2|mirzag|MultiMiTar|PACCMIT|RNA22|TargetScan_v7_2
ERBB3	hsa-miR-22-3p	0.870028	17	Very High	BCmicrO|bitargeting_May_2021|CoMeTa|Cupid|DIANA|MirAncesTar|miranda_May_2021|mirbase|miRcode|mirCoX|miRDB_v6|mirmap_May_2021|MiRNATIP|MultiMiTar|PACCMIT|RNA22|TargetScan_v7_2
ADAMTS8	hsa-let-7c-5p	0.870015	14	Very High	BCmicrO|bitargeting_May_2021|CoMeTa|Cupid|DIANA|MirAncesTar|miranda_May_2021|miRDB_v6|miRTar2GO|MirTar2|mirzag|PACCMIT|RNA22|TargetScan_v7_2
TFAP2A	hsa-miR-200b-3p	0.870015	16	Very High	BCmicrO|bitargeting_May_2021|CoMeTa|Cupid|DIANA|MBStar|MirAncesTar|mirbase|miRDB_v6|MiRNATIP|MirSNPInTarget|miRTar2GO|MirTar2|mirzag|PACCMIT|TargetScan_v7_2
CDK6	hsa-miR-33b-5p	0.869839	16	Very High	BCmicrO|CoMeTa|Cupid|DIANA|MBStar|MirAncesTar|miRDB_v6|MiRNATIP|MirSNPInTarget|miRTar2GO|MirTar2|mirzag|MultiMiTar|PACCMIT|RNA22|TargetScan_v7_2
ROCK2	hsa-miR-138-5p	0.869832	17	Very High	BCmicrO|CoMeTa|Cupid|DIANA|MBStar|MirAncesTar|miranda_May_2021|miRcode|miRDB_v6|MiRNATIP|MirTar2|mirzag|MultiMiTar|PACCMIT|PITA_May_2021|RNA22|TargetScan_v7_2
EIF4E	hsa-miR-9-5p	0.869783	15	Very High	BCmicrO|bitargeting_May_2021|CoMeTa|Cupid|DIANA|MBStar|MirAncesTar|miranda_May_2021|miRcode|MiRNATIP|miRTar2GO|MirTar2|mirzag|PACCMIT|TargetScan_v7_2
ATP2B4	hsa-miR-7-5p	0.869692	16	Very High	BCmicrO|CoMeTa|Cupid|DIANA|MBStar|MirAncesTar|miranda_May_2021|miRcode|mirmap_May_2021|MiRNATIP|MirSNPInTarget|MirTar2|mirzag|MultiMiTar|PACCMIT|TargetScan_v7_2
FBXW7	hsa-miR-200b-3p	0.869609	16	Very High	BCmicrO|bitargeting_May_2021|CoMeTa|Cupid|DIANA|MBStar|MirAncesTar|mirbase|miRDB_v6|MiRNATIP|MirSNPInTarget|miRTar2GO|MirTar2|mirzag|PACCMIT|TargetScan_v7_2
VCL	hsa-miR-21-5p	0.869147	17	Very High	BCmicrO|CoMeTa|DIANA|MBStar|MirAncesTar|miranda_May_2021|miRcode|mirCoX|miRDB_v6|MiRNATIP|miRTar2GO|MirTar2|mirzag|MultiMiTar|PACCMIT|RNA22|TargetScan_v7_2
MAP2K1	hsa-miR-34a-5p	0.869133	16	Very High	BCmicrO|CoMeTa|Cupid|DIANA|MBStar|MirAncesTar|miranda_May_2021|miRDB_v6|MiRNATIP|MirTar2|mirzag|MultiMiTar|PACCMIT|PITA_May_2021|RNA22|TargetScan_v7_2
DNMT1	hsa-miR-148b-3p	0.868938	16	Very High	BCmicrO|CoMeTa|Cupid|DIANA|MirAncesTar|miranda_May_2021|mirbase|mirCoX|miRDB_v6|mirmap_May_2021|MiRNATIP|MirTar2|MultiMiTar|PACCMIT|RNA22|TargetScan_v7_2
EZR	hsa-miR-96-5p	0.868785	18	Very High	BCmicrO|bitargeting_May_2021|CoMeTa|Cupid|DIANA|MBStar|MirAncesTar|miranda_May_2021|mirbase|miRcode|MiRNATIP|miRTar2GO|MirTar2|mirzag|MultiMiTar|PACCMIT|RNA22|TargetScan_v7_2
HMGA2	hsa-miR-17-5p	0.868636	15	Very High	BCmicrO|bitargeting_May_2021|CoMeTa|Cupid|DIANA|MirAncesTar|miranda_May_2021|miRcode|miRDB_v6|MiRNATIP|miRTar2GO|mirzag|MultiMiTar|PACCMIT|TargetScan_v7_2
INSR	hsa-miR-15a-5p	0.86861	17	Very High	bitargeting_May_2021|CoMeTa|DIANA|MBStar|MirAncesTar|miranda_May_2021|mirbase|miRDB_v6|mirmap_May_2021|MiRNATIP|MirSNPInTarget|miRTar2GO|MirTar2|mirzag|MultiMiTar|PACCMIT|TargetScan_v7_2
MYH9	hsa-miR-107	0.867936	16	Very High	BCmicrO|CoMeTa|DIANA|MirAncesTar|miranda_May_2021|miRcode|miRDB_v6|mirmap_May_2021|MiRNATIP|miRTar2GO|MirTar2|mirzag|MultiMiTar|PITA_May_2021|RNA22|TargetScan_v7_2
ADM	hsa-miR-25-3p	0.86774	16	Very High	BCmicrO|bitargeting_May_2021|CoMeTa|Cupid|DIANA|MirAncesTar|miranda_May_2021|mirbase|miRcode|miRDB_v6|MiRNATIP|miRTar2GO|MirTar2|mirzag|PACCMIT|TargetScan_v7_2
MAP3K5	hsa-miR-17-5p	0.867737	14	Very High	BCmicrO|CoMeTa|Cupid|DIANA|MBStar|MirAncesTar|miranda_May_2021|miRcode|miRDB_v6|miRTar2GO|MirTar2|mirzag|MultiMiTar|TargetScan_v7_2
FZD10	hsa-miR-32-5p	0.867533	15	Very High	bitargeting_May_2021|CoMeTa|Cupid|DIANA|MBStar|MirAncesTar|mirbase|miRcode|miRDB_v6|MiRNATIP|MirSNPInTarget|MirTar2|mirzag|PACCMIT|TargetScan_v7_2
ADAMTS8	hsa-let-7e-5p	0.867477	13	Very High	BCmicrO|CoMeTa|Cupid|DIANA|MirAncesTar|miranda_May_2021|miRDB_v6|miRTar2GO|MirTar2|mirzag|PACCMIT|RNA22|TargetScan_v7_2
HMGA2	hsa-miR-20b-5p	0.867355	16	Very High	BCmicrO|bitargeting_May_2021|CoMeTa|Cupid|DIANA|MirAncesTar|miranda_May_2021|miRcode|mirCoX|miRDB_v6|MiRNATIP|miRTar2GO|mirzag|MultiMiTar|PACCMIT|TargetScan_v7_2
VEGFA	hsa-miR-15b-5p	0.867299	15	Very High	BCmicrO|CoMeTa|Cupid|DIANA|MBStar|MirAncesTar|miranda_May_2021|miRDB_v6|mirmap_May_2021|MiRNATIP|miRTar2GO|mirzag|MultiMiTar|PACCMIT|TargetScan_v7_2
EIF4E	hsa-miR-1-3p	0.866737	16	Very High	BCmicrO|CoMeTa|Cupid|DIANA|MBStar|MirAncesTar|miranda_May_2021|mirbase|miRDB_v6|MiRNATIP|MirTar2|mirzag|MultiMiTar|PACCMIT|RNA22|TargetScan_v7_2
RSPO3	hsa-miR-15b-5p	0.866612	16	Very High	BCmicrO|bitargeting_May_2021|Cupid|DIANA|MBStar|MirAncesTar|miranda_May_2021|mirbase|miRDB_v6|mirmap_May_2021|MiRNATIP|miRTar2GO|MirTar2|MultiMiTar|PITA_May_2021|TargetScan_v7_2
NRCAM	hsa-miR-182-5p	0.866518	15	Very High	BCmicrO|CoMeTa|DIANA|MBStar|MirAncesTar|miranda_May_2021|miRcode|miRDB_v6|MiRNATIP|MirSNPInTarget|MirTar2|mirzag|MultiMiTar|PACCMIT|TargetScan_v7_2
MAP3K5	hsa-miR-20b-5p	0.866404	14	Very High	BCmicrO|CoMeTa|Cupid|DIANA|MirAncesTar|miranda_May_2021|miRcode|mirCoX|miRDB_v6|miRTar2GO|MirTar2|mirzag|MultiMiTar|TargetScan_v7_2
CLIC4	hsa-miR-22-3p	0.866364	18	Very High	BCmicrO|bitargeting_May_2021|CoMeTa|Cupid|DIANA|MBStar|MirAncesTar|miranda_May_2021|miRcode|mirCoX|miRDB_v6|MiRNATIP|miRTar2GO|mirzag|MultiMiTar|PACCMIT|RNA22|TargetScan_v7_2
MAP2K1	hsa-miR-34c-5p	0.86625	16	Very High	BCmicrO|bitargeting_May_2021|CoMeTa|Cupid|DIANA|MBStar|MirAncesTar|miranda_May_2021|miRDB_v6|miRTar2GO|mirzag|MultiMiTar|PACCMIT|PITA_May_2021|RNA22|TargetScan_v7_2
PXDN	hsa-miR-9-5p	0.866204	17	Very High	BCmicrO|bitargeting_May_2021|CoMeTa|Cupid|DIANA|MBStar|MirAncesTar|miranda_May_2021|miRcode|miRDB_v6|MiRNATIP|miRTar2GO|MirTar2|mirzag|MultiMiTar|RNA22|TargetScan_v7_2
NUS1	hsa-miR-26b-5p	0.866	15	Very High	BCmicrO|Cupid|DIANA|MBStar|MirAncesTar|miranda_May_2021|mirCoX|miRDB_v6|MiRNATIP|miRTar2GO|MirTar2|mirzag|MultiMiTar|PACCMIT|TargetScan_v7_2
HIF1A	hsa-miR-93-5p	0.865945	15	Very High	CoMeTa|Cupid|DIANA|MBStar|MirAncesTar|miranda_May_2021|miRcode|miRDB_v6|MiRNATIP|miRTar2GO|MirTar2|mirzag|MultiMiTar|PACCMIT|TargetScan_v7_2
TET2	hsa-miR-144-3p	0.865938	15	Very High	BCmicrO|Cupid|DIANA|MBStar|MirAncesTar|miranda_May_2021|miRcode|mirCoX|miRDB_v6|MiRNATIP|MirSNPInTarget|miRTar2GO|MirTar2|mirzag|TargetScan_v7_2
ID2	hsa-miR-19a-3p	0.865934	14	Very High	BCmicrO|CoMeTa|Cupid|DIANA|MBStar|MirAncesTar|miranda_May_2021|miRDB_v6|MiRNATIP|MirSNPInTarget|miRTar2GO|MirTar2|MultiMiTar|TargetScan_v7_2
CDK6	hsa-miR-29c-3p	0.865731	15	Very High	BCmicrO|CoMeTa|Cupid|DIANA|MirAncesTar|miranda_May_2021|miRDB_v6|mirmap_May_2021|MiRNATIP|miRTar2GO|mirzag|MultiMiTar|PACCMIT|RNA22|TargetScan_v7_2
TET2	hsa-miR-26b-5p	0.865377	17	Very High	BCmicrO|Cupid|DIANA|MBStar|MirAncesTar|miranda_May_2021|mirCoX|miRDB_v6|mirmap_May_2021|MiRNATIP|MirSNPInTarget|miRTar2GO|MirTar2|mirzag|MultiMiTar|RNA22|TargetScan_v7_2
DUSP1	hsa-miR-200c-3p	0.865178	14	Very High	BCmicrO|CoMeTa|Cupid|DIANA|MirAncesTar|mirbase|miRDB_v6|MiRNATIP|miRTar2GO|MirTar2|mirzag|PACCMIT|RNA22|TargetScan_v7_2
ROCK2	hsa-miR-17-5p	0.864841	17	Very High	BCmicrO|bitargeting_May_2021|CoMeTa|Cupid|DIANA|MBStar|MirAncesTar|miranda_May_2021|miRcode|miRDB_v6|MiRNATIP|miRTar2GO|mirzag|MultiMiTar|PACCMIT|PITA_May_2021|TargetScan_v7_2
SPRED1	hsa-miR-497-5p	0.864822	16	Very High	BCmicrO|bitargeting_May_2021|Cupid|DIANA|MirAncesTar|miRcode|miRDB_v6|mirmap_May_2021|MiRNATIP|miRTar2GO|MirTar2|mirzag|PACCMIT|PITA_May_2021|RNA22|TargetScan_v7_2
ADM	hsa-miR-26a-5p	0.864698	14	Very High	BCmicrO|bitargeting_May_2021|CoMeTa|Cupid|DIANA|MirAncesTar|miranda_May_2021|miRDB_v6|MiRNATIP|MirSNPInTarget|MirTar2|mirzag|PACCMIT|TargetScan_v7_2
DUSP1	hsa-miR-200b-3p	0.864518	14	Very High	BCmicrO|CoMeTa|Cupid|DIANA|MBStar|MirAncesTar|mirbase|miRDB_v6|MiRNATIP|miRTar2GO|MirTar2|mirzag|PACCMIT|TargetScan_v7_2
ENPEP	hsa-miR-125b-5p	0.864129	14	Very High	BCmicrO|CoMeTa|Cupid|DIANA|MirAncesTar|miranda_May_2021|mirbase|miRcode|MiRNATIP|miRTar2GO|MirTar2|mirzag|PACCMIT|TargetScan_v7_2
ITGB1	hsa-miR-124-3p	0.863882	16	Very High	bitargeting_May_2021|CoMeTa|Cupid|DIANA|MBStar|MirAncesTar|miranda_May_2021|mirbase|miRcode|miRDB_v6|mirmap_May_2021|MirTar2|mirzag|MultiMiTar|PACCMIT|RNA22
NFE2L2	hsa-miR-28-5p	0.863626	14	Very High	BCmicrO|CoMeTa|Cupid|MBStar|MirAncesTar|miranda_May_2021|mirbase|miRDB_v6|mirmap_May_2021|miRTar2GO|MirTar2|mirzag|MultiMiTar|TargetScan_v7_2
RCAN1	hsa-miR-103a-3p	0.86316	17	Very High	BCmicrO|bitargeting_May_2021|Cupid|DIANA|MBStar|MirAncesTar|miranda_May_2021|mirbase|miRcode|miRDB_v6|mirmap_May_2021|miRTar2GO|mirzag|MultiMiTar|PACCMIT|RNA22|TargetScan_v7_2
SPRED1	hsa-miR-204-5p	0.863052	14	Very High	BCmicrO|Cupid|MBStar|MirAncesTar|miranda_May_2021|miRcode|miRDB_v6|MiRNATIP|MirSNPInTarget|miRTar2GO|MirTar2|mirzag|PACCMIT|TargetScan_v7_2
ADAMTS8	hsa-let-7g-5p	0.862934	12	Very High	BCmicrO|CoMeTa|Cupid|DIANA|MirAncesTar|miranda_May_2021|miRDB_v6|miRTar2GO|MirTar2|mirzag|PACCMIT|TargetScan_v7_2
PPARGC1A	hsa-miR-23a-3p	0.862887	14	Very High	BCmicrO|CoMeTa|Cupid|DIANA|MBStar|MirAncesTar|miranda_May_2021|miRDB_v6|MiRNATIP|miRTar2GO|MirTar2|mirzag|PACCMIT|TargetScan_v7_2
ATP2B4	hsa-miR-19b-3p	0.862811	15	Very High	BCmicrO|CoMeTa|Cupid|DIANA|MBStar|MirAncesTar|miranda_May_2021|MirSNPInTarget|miRTar2GO|MirTar2|mirzag|MultiMiTar|PACCMIT|RNA22|TargetScan_v7_2
FBXW7	hsa-miR-200c-3p	0.862433	16	Very High	BCmicrO|bitargeting_May_2021|CoMeTa|Cupid|DIANA|MBStar|MirAncesTar|mirbase|miRDB_v6|MiRNATIP|miRTar2GO|MirTar2|mirzag|PACCMIT|RNA22|TargetScan_v7_2
S1PR1	hsa-miR-24-3p	0.862048	16	Very High	BCmicrO|bitargeting_May_2021|CoMeTa|Cupid|DIANA|MBStar|MirAncesTar|miranda_May_2021|mirbase|miRcode|miRDB_v6|miRTar2GO|mirzag|MultiMiTar|PACCMIT|TargetScan_v7_2
ADAMTS8	hsa-let-7i-5p	0.861945	12	Very High	BCmicrO|CoMeTa|Cupid|DIANA|MirAncesTar|miranda_May_2021|miRDB_v6|miRTar2GO|MirTar2|mirzag|PACCMIT|TargetScan_v7_2
RCAN1	hsa-miR-107	0.861906	17	Very High	BCmicrO|bitargeting_May_2021|CoMeTa|Cupid|DIANA|MBStar|MirAncesTar|miranda_May_2021|miRcode|miRDB_v6|mirmap_May_2021|miRTar2GO|mirzag|MultiMiTar|PACCMIT|RNA22|TargetScan_v7_2
ANGPT1	hsa-miR-153-3p	0.861857	14	Very High	BCmicrO|CoMeTa|DIANA|MBStar|MirAncesTar|miranda_May_2021|miRcode|miRDB_v6|MirSNPInTarget|MirTar2|mirzag|MultiMiTar|RNA22|TargetScan_v7_2
PXDN	hsa-miR-29b-3p	0.861637	15	Very High	CoMeTa|Cupid|DIANA|MBStar|MirAncesTar|miranda_May_2021|miRDB_v6|mirmap_May_2021|MiRNATIP|MirTar2|mirzag|MultiMiTar|PACCMIT|RNA22|TargetScan_v7_2
CDK6	hsa-miR-501-3p	0.861268	15	Very High	BCmicrO|bitargeting_May_2021|CoMeTa|DIANA|MBStar|MirAncesTar|miranda_May_2021|miRDB_v6|MirSNPInTarget|miRTar2GO|MirTar2|mirzag|MultiMiTar|PACCMIT|TargetScan_v7_2
HMGA2	hsa-let-7a-5p	0.861247	15	Very High	bitargeting_May_2021|CoMeTa|Cupid|MBStar|MirAncesTar|miranda_May_2021|miRDB_v6|MiRNATIP|MirTar2|mirzag|MultiMiTar|PACCMIT|PITA_May_2021|RNA22|TargetScan_v7_2
ADAMTS8	hsa-let-7f-5p	0.861151	12	Very High	BCmicrO|CoMeTa|Cupid|DIANA|MirAncesTar|miranda_May_2021|miRDB_v6|miRTar2GO|MirTar2|mirzag|PACCMIT|TargetScan_v7_2
ROCK2	hsa-miR-20b-5p	0.8611	18	Very High	BCmicrO|bitargeting_May_2021|CoMeTa|Cupid|DIANA|MBStar|MirAncesTar|miranda_May_2021|miRcode|mirCoX|miRDB_v6|MiRNATIP|miRTar2GO|mirzag|MultiMiTar|PACCMIT|RNA22|TargetScan_v7_2
NUS1	hsa-miR-26a-5p	0.860579	14	Very High	BCmicrO|Cupid|DIANA|MBStar|MirAncesTar|miranda_May_2021|miRDB_v6|MiRNATIP|miRTar2GO|MirTar2|mirzag|MultiMiTar|PACCMIT|TargetScan_v7_2
HMGA2	hsa-miR-33b-5p	0.860382	11	Very High	BCmicrO|CoMeTa|DIANA|MirAncesTar|miRDB_v6|miRTar2GO|MirTar2|mirzag|MultiMiTar|PACCMIT|TargetScan_v7_2
MYCN	hsa-miR-98-5p	0.860132	12	Very High	BCmicrO|CoMeTa|Cupid|DIANA|MBStar|MirAncesTar|miRcode|miRDB_v6|MiRNATIP|miRTar2GO|mirzag|TargetScan_v7_2
CLIC4	hsa-miR-122-5p	0.859895	15	Very High	CoMeTa|DIANA|MBStar|MirAncesTar|miranda_May_2021|miRcode|mirCoX|miRDB_v6|MiRNATIP|MirTar2|mirzag|MultiMiTar|PACCMIT|RNA22|TargetScan_v7_2
PIK3R1	hsa-miR-107	0.859188	19	Very High	BCmicrO|bitargeting_May_2021|CoMeTa|Cupid|DIANA|MBStar|MirAncesTar|miranda_May_2021|miRcode|mirmap_May_2021|MiRNATIP|miRTar2GO|MirTar2|mirzag|MultiMiTar|PACCMIT|PITA_May_2021|RNA22|TargetScan_v7_2
TNC	hsa-miR-218-5p	0.859095	14	Very High	BCmicrO|CoMeTa|MBStar|MirAncesTar|mirbase|miRcode|miRDB_v6|MiRNATIP|miRTar2GO|MirTar2|MultiMiTar|PACCMIT|RNA22|TargetScan_v7_2
MYCN	hsa-miR-449b-5p	0.859078	18	Very High	BCmicrO|bitargeting_May_2021|CoMeTa|Cupid|DIANA|MBStar|MirAncesTar|miranda_May_2021|mirbase|miRDB_v6|MiRNATIP|MirTar2|mirzag|MultiMiTar|PACCMIT|PITA_May_2021|RNA22|TargetScan_v7_2
CDK6	hsa-miR-107	0.858997	18	Very High	BCmicrO|bitargeting_May_2021|CoMeTa|DIANA|MBStar|MirAncesTar|miranda_May_2021|miRcode|miRDB_v6|mirmap_May_2021|MiRNATIP|MirTar2|mirzag|MultiMiTar|PACCMIT|PITA_May_2021|RNA22|TargetScan_v7_2
MAP2K1	hsa-miR-449b-5p	0.858967	16	Very High	BCmicrO|bitargeting_May_2021|CoMeTa|Cupid|DIANA|MBStar|MirAncesTar|miranda_May_2021|miRDB_v6|miRTar2GO|mirzag|MultiMiTar|PACCMIT|PITA_May_2021|RNA22|TargetScan_v7_2
PIK3R1	hsa-miR-128-3p	0.858856	18	Very High	BCmicrO|bitargeting_May_2021|CoMeTa|Cupid|DIANA|MBStar|MirAncesTar|miranda_May_2021|miRcode|mirmap_May_2021|MiRNATIP|MirSNPInTarget|MirTar2|mirzag|MultiMiTar|PACCMIT|RNA22|TargetScan_v7_2
ENPEP	hsa-miR-125a-5p	0.858731	15	Very High	BCmicrO|CoMeTa|Cupid|DIANA|MirAncesTar|miranda_May_2021|miRcode|mirCoX|MiRNATIP|miRTar2GO|MirTar2|mirzag|PACCMIT|RNA22|TargetScan_v7_2
LDHA	hsa-miR-449a	0.85855	18	Very High	BCmicrO|bitargeting_May_2021|CoMeTa|DIANA|MBStar|MirAncesTar|miranda_May_2021|mirbase|miRDB_v6|MiRNATIP|miRTar2GO|MirTar2|mirzag|MultiMiTar|PACCMIT|PITA_May_2021|RNA22|TargetScan_v7_2
LAMC1	hsa-miR-193a-3p	0.858484	15	Very High	BCmicrO|bitargeting_May_2021|CoMeTa|Cupid|DIANA|MirAncesTar|miranda_May_2021|miRcode|miRDB_v6|MiRNATIP|miRTar2GO|mirzag|MultiMiTar|PACCMIT|TargetScan_v7_2
VAV3	hsa-miR-107	0.858424	16	Very High	BCmicrO|CoMeTa|Cupid|DIANA|MBStar|MirAncesTar|miranda_May_2021|miRcode|miRDB_v6|mirmap_May_2021|MiRNATIP|MirTar2|mirzag|MultiMiTar|RNA22|TargetScan_v7_2
NTN4	hsa-miR-106b-5p	0.858366	15	Very High	BCmicrO|Cupid|DIANA|MBStar|MirAncesTar|miranda_May_2021|miRDB_v6|MiRNATIP|MirSNPInTarget|MirTar2|mirzag|MultiMiTar|PACCMIT|RNA22|TargetScan_v7_2
RAP1B	hsa-miR-30a-5p	0.858141	13	Very High	CoMeTa|Cupid|DIANA|MirAncesTar|miranda_May_2021|miRDB_v6|mirmap_May_2021|MiRNATIP|miRTar2GO|MirTar2|mirzag|PACCMIT|TargetScan_v7_2
RSPO3	hsa-miR-497-5p	0.85778	14	Very High	BCmicrO|bitargeting_May_2021|Cupid|DIANA|MBStar|MirAncesTar|miRcode|miRDB_v6|mirmap_May_2021|MiRNATIP|miRTar2GO|MirTar2|RNA22|TargetScan_v7_2
TOP1	hsa-miR-23c	0.857658	12	Very High	Cupid|DIANA|MBStar|MirAncesTar|miranda_May_2021|miRDB_v6|MiRNATIP|MirSNPInTarget|MirTar2|mirzag|PACCMIT|TargetScan_v7_2
MIA3	hsa-miR-92a-3p	0.857575	15	Very High	BCmicrO|CoMeTa|Cupid|DIANA|MBStar|MirAncesTar|miranda_May_2021|mirbase|miRDB_v6|MiRNATIP|miRTar2GO|MirTar2|mirzag|RNA22|TargetScan_v7_2
ETS1	hsa-miR-125a-5p	0.857504	19	Very High	BCmicrO|bitargeting_May_2021|CoMeTa|Cupid|DIANA|MBStar|MirAncesTar|miranda_May_2021|miRcode|mirCoX|miRDB_v6|mirmap_May_2021|MiRNATIP|miRTar2GO|mirzag|MultiMiTar|PACCMIT|RNA22|TargetScan_v7_2
MYCN	hsa-miR-449a	0.857496	18	Very High	BCmicrO|bitargeting_May_2021|CoMeTa|Cupid|DIANA|MBStar|MirAncesTar|miranda_May_2021|mirbase|miRDB_v6|MiRNATIP|MirTar2|mirzag|MultiMiTar|PACCMIT|PITA_May_2021|RNA22|TargetScan_v7_2
ITGA6	hsa-miR-30d-5p	0.857356	15	Very High	BCmicrO|CoMeTa|Cupid|DIANA|MBStar|MirAncesTar|miranda_May_2021|miRDB_v6|mirmap_May_2021|MiRNATIP|miRTar2GO|MirTar2|mirzag|PACCMIT|TargetScan_v7_2
ERBB3	hsa-miR-152-3p	0.856953	16	Very High	BCmicrO|bitargeting_May_2021|CoMeTa|Cupid|MirAncesTar|miranda_May_2021|miRcode|mirCoX|miRDB_v6|MiRNATIP|MirTar2|mirzag|MultiMiTar|PACCMIT|RNA22|TargetScan_v7_2
CDK6	hsa-miR-103a-3p	0.856938	18	Very High	BCmicrO|bitargeting_May_2021|CoMeTa|DIANA|MBStar|MirAncesTar|miranda_May_2021|miRcode|miRDB_v6|mirmap_May_2021|MiRNATIP|MirTar2|mirzag|MultiMiTar|PACCMIT|PITA_May_2021|RNA22|TargetScan_v7_2
RAP1B	hsa-miR-30e-5p	0.856869	13	Very High	CoMeTa|Cupid|DIANA|MirAncesTar|miranda_May_2021|miRDB_v6|mirmap_May_2021|MiRNATIP|miRTar2GO|MirTar2|mirzag|PACCMIT|TargetScan_v7_2
PIK3R1	hsa-miR-153-3p	0.856619	16	Very High	BCmicrO|CoMeTa|DIANA|MBStar|MirAncesTar|miranda_May_2021|miRcode|miRDB_v6|MiRNATIP|MirSNPInTarget|miRTar2GO|MirTar2|mirzag|MultiMiTar|PACCMIT|TargetScan_v7_2
RPS6KB1	hsa-miR-153-3p	0.856595	16	Very High	BCmicrO|bitargeting_May_2021|CoMeTa|Cupid|DIANA|MBStar|MirAncesTar|miranda_May_2021|miRcode|miRDB_v6|MiRNATIP|miRTar2GO|mirzag|MultiMiTar|PACCMIT|TargetScan_v7_2
EDNRB	hsa-miR-182-5p	0.856482	12	Very High	BCmicrO|CoMeTa|DIANA|MBStar|MirAncesTar|miranda_May_2021|miRcode|miRDB_v6|MirTar2|mirzag|RNA22|TargetScan_v7_2
IGF1R	hsa-let-7e-5p	0.856403	16	Very High	BCmicrO|bitargeting_May_2021|CoMeTa|DIANA|MBStar|MirAncesTar|miranda_May_2021|miRDB_v6|mirmap_May_2021|MiRNATIP|MirTar2|mirzag|MultiMiTar|PITA_May_2021|RNA22|TargetScan_v7_2
NFE2L2	hsa-miR-708-5p	0.856372	15	Very High	BCmicrO|CoMeTa|Cupid|MBStar|MirAncesTar|miranda_May_2021|mirbase|miRDB_v6|mirmap_May_2021|miRTar2GO|MirTar2|mirzag|MultiMiTar|PITA_May_2021|TargetScan_v7_2
RSPO3	hsa-miR-103a-3p	0.856083	16	Very High	BCmicrO|bitargeting_May_2021|Cupid|DIANA|MBStar|MirAncesTar|miranda_May_2021|miRcode|miRDB_v6|mirmap_May_2021|MiRNATIP|miRTar2GO|MirTar2|MultiMiTar|RNA22|TargetScan_v7_2
ANXA2	hsa-miR-206	0.856076	13	Very High	BCmicrO|CoMeTa|DIANA|MirAncesTar|miranda_May_2021|miRcode|mirCoX|miRDB_v6|MiRNATIP|MirTar2|mirzag|PACCMIT|TargetScan_v7_2
ADAMTS9	hsa-miR-29b-3p	0.85581	14	Very High	CoMeTa|Cupid|DIANA|MirAncesTar|miranda_May_2021|miRDB_v6|mirmap_May_2021|MiRNATIP|MirTar2|mirzag|MultiMiTar|PACCMIT|RNA22|TargetScan_v7_2
CDK6	hsa-miR-502-3p	0.855785	15	Very High	BCmicrO|bitargeting_May_2021|CoMeTa|DIANA|MBStar|MirAncesTar|miranda_May_2021|miRDB_v6|MirSNPInTarget|miRTar2GO|MirTar2|mirzag|MultiMiTar|PACCMIT|TargetScan_v7_2
ITGA6	hsa-miR-25-3p	0.85532	16	Very High	BCmicrO|CoMeTa|Cupid|DIANA|MBStar|MirAncesTar|miranda_May_2021|miRcode|miRDB_v6|MiRNATIP|miRTar2GO|MirTar2|mirzag|PACCMIT|RNA22|TargetScan_v7_2
SMAD2	hsa-miR-372-3p	0.854984	15	Very High	bitargeting_May_2021|CoMeTa|Cupid|DIANA|MBStar|MirAncesTar|miranda_May_2021|miRcode|MiRNATIP|miRTar2GO|mirzag|MultiMiTar|PACCMIT|RNA22|TargetScan_v7_2
PIK3R1	hsa-miR-21-5p	0.854979	17	Very High	BCmicrO|bitargeting_May_2021|CoMeTa|Cupid|DIANA|MBStar|MirAncesTar|miranda_May_2021|miRcode|mirCoX|MiRNATIP|miRTar2GO|mirzag|MultiMiTar|PACCMIT|RNA22|TargetScan_v7_2
APP	hsa-miR-373-3p	0.854837	16	Very High	BCmicrO|bitargeting_May_2021|CoMeTa|Cupid|DIANA|MBStar|MirAncesTar|miranda_May_2021|miRcode|miRDB_v6|miRTar2GO|mirzag|MultiMiTar|PACCMIT|RNA22|TargetScan_v7_2
CREB1	hsa-miR-27b-3p	0.854702	15	Very High	BCmicrO|CoMeTa|Cupid|DIANA|MBStar|MirAncesTar|miranda_May_2021|miRDB_v6|MiRNATIP|miRTar2GO|MirTar2|mirzag|PACCMIT|RNA22|TargetScan_v7_2
NUS1	hsa-miR-184	0.854265	15	Very High	BCmicrO|bitargeting_May_2021|Cupid|DIANA|MBStar|MirAncesTar|miRcode|miRDB_v6|mirmap_May_2021|MiRNATIP|MirTar2|mirzag|PACCMIT|PITA_May_2021|TargetScan_v7_2
ADM	hsa-miR-363-3p	0.85405	15	Very High	BCmicrO|CoMeTa|Cupid|DIANA|MirAncesTar|mirbase|miRcode|miRDB_v6|MiRNATIP|miRTar2GO|MirTar2|mirzag|PACCMIT|RNA22|TargetScan_v7_2
SPRED1	hsa-miR-15a-5p	0.854018	15	Very High	bitargeting_May_2021|Cupid|DIANA|MirAncesTar|miranda_May_2021|miRDB_v6|mirmap_May_2021|MiRNATIP|miRTar2GO|MirTar2|mirzag|MultiMiTar|PACCMIT|RNA22|TargetScan_v7_2
VCL	hsa-miR-590-5p	0.853951	16	Very High	BCmicrO|CoMeTa|Cupid|DIANA|MBStar|MirAncesTar|miranda_May_2021|miRcode|miRDB_v6|MiRNATIP|MirTar2|mirzag|MultiMiTar|PACCMIT|RNA22|TargetScan_v7_2
NR2F2	hsa-miR-27b-3p	0.853566	14	Very High	BCmicrO|bitargeting_May_2021|CoMeTa|DIANA|MBStar|MirAncesTar|miranda_May_2021|mirbase|miRDB_v6|MiRNATIP|MirTar2|mirzag|PACCMIT|TargetScan_v7_2
SPRED1	hsa-miR-520f-3p	0.853452	15	Very High	BCmicrO|bitargeting_May_2021|DIANA|MBStar|MirAncesTar|miranda_May_2021|miRDB_v6|MiRNATIP|MirTar2|mirzag|MultiMiTar|PACCMIT|PITA_May_2021|RNA22|TargetScan_v7_2
VEGFA	hsa-miR-29b-3p	0.853353	15	Very High	CoMeTa|Cupid|DIANA|MBStar|MirAncesTar|miranda_May_2021|mirbase|miRDB_v6|mirmap_May_2021|MiRNATIP|miRTar2GO|MirTar2|mirzag|PACCMIT|TargetScan_v7_2
MIA3	hsa-miR-212-3p	0.853202	15	Very High	BCmicrO|bitargeting_May_2021|CoMeTa|Cupid|DIANA|MBStar|MirAncesTar|mirbase|miRcode|mirCoX|miRDB_v6|MiRNATIP|MirTar2|mirzag|TargetScan_v7_2
NF1	hsa-miR-182-5p	0.853062	19	Very High	BCmicrO|bitargeting_May_2021|CoMeTa|Cupid|DIANA|MBStar|MirAncesTar|miranda_May_2021|mirbase|miRcode|miRDB_v6|MiRNATIP|miRTar2GO|MirTar2|mirzag|MultiMiTar|PACCMIT|PITA_May_2021|TargetScan_v7_2
LAMC1	hsa-miR-497-5p	0.852954	17	Very High	BCmicrO|bitargeting_May_2021|CoMeTa|Cupid|DIANA|MBStar|MirAncesTar|miRcode|miRDB_v6|mirmap_May_2021|MiRNATIP|miRTar2GO|MirTar2|mirzag|PACCMIT|RNA22|TargetScan_v7_2
EDNRB	hsa-miR-520a-3p	0.852889	11	Very High	CoMeTa|Cupid|DIANA|MBStar|MirAncesTar|miranda_May_2021|miRDB_v6|MirTar2|mirzag|MultiMiTar|TargetScan_v7_2
NTN4	hsa-miR-20a-5p	0.852429	16	Very High	bitargeting_May_2021|Cupid|DIANA|MBStar|MirAncesTar|miranda_May_2021|mirbase|miRDB_v6|MiRNATIP|MirSNPInTarget|MirTar2|mirzag|MultiMiTar|PACCMIT|RNA22|TargetScan_v7_2
HMGA2	hsa-miR-497-5p	0.852404	15	Very High	BCmicrO|bitargeting_May_2021|CoMeTa|Cupid|DIANA|MBStar|MirAncesTar|miRcode|miRDB_v6|mirmap_May_2021|MiRNATIP|miRTar2GO|MirTar2|RNA22|TargetScan_v7_2
SPRED1	hsa-miR-1-3p	0.852329	14	Very High	BCmicrO|DIANA|MBStar|MirAncesTar|miranda_May_2021|miRDB_v6|MiRNATIP|miRTar2GO|MirTar2|mirzag|MultiMiTar|PACCMIT|RNA22|TargetScan_v7_2
PXDN	hsa-miR-29a-3p	0.852187	16	Very High	bitargeting_May_2021|CoMeTa|DIANA|MBStar|MirAncesTar|miranda_May_2021|mirCoX|miRDB_v6|mirmap_May_2021|MiRNATIP|MirTar2|mirzag|MultiMiTar|PACCMIT|RNA22|TargetScan_v7_2
ATP2B4	hsa-miR-152-3p	0.85208	16	Very High	BCmicrO|bitargeting_May_2021|CoMeTa|Cupid|DIANA|MBStar|MirAncesTar|miranda_May_2021|miRcode|mirCoX|miRDB_v6|MiRNATIP|MultiMiTar|PACCMIT|RNA22|TargetScan_v7_2
FBXW7	hsa-miR-194-5p	0.851999	15	Very High	BCmicrO|CoMeTa|DIANA|MBStar|MirAncesTar|miranda_May_2021|miRcode|miRDB_v6|mirmap_May_2021|MiRNATIP|miRTar2GO|MirTar2|mirzag|PACCMIT|TargetScan_v7_2
MSN	hsa-miR-200c-3p	0.851305	10	Very High	BCmicrO|CoMeTa|Cupid|DIANA|MirAncesTar|miRDB_v6|MiRNATIP|MirTar2|mirzag|TargetScan_v7_2
NRAS	hsa-miR-152-3p	0.851263	17	Very High	BCmicrO|bitargeting_May_2021|CoMeTa|Cupid|DIANA|MBStar|MirAncesTar|miranda_May_2021|miRcode|mirCoX|miRDB_v6|MiRNATIP|MultiMiTar|PACCMIT|PITA_May_2021|RNA22|TargetScan_v7_2
CREB1	hsa-miR-181c-5p	0.85119	16	Very High	BCmicrO|bitargeting_May_2021|CoMeTa|Cupid|DIANA|MBStar|MirAncesTar|miranda_May_2021|miRDB_v6|MiRNATIP|MirSNPInTarget|miRTar2GO|MirTar2|mirzag|PACCMIT|TargetScan_v7_2
TET2	hsa-miR-26a-5p	0.851157	16	Very High	BCmicrO|Cupid|DIANA|MBStar|MirAncesTar|miranda_May_2021|miRDB_v6|mirmap_May_2021|MiRNATIP|MirSNPInTarget|miRTar2GO|MirTar2|mirzag|MultiMiTar|RNA22|TargetScan_v7_2
PLAU	hsa-miR-193b-3p	0.850939	14	Very High	BCmicrO|CoMeTa|DIANA|MirAncesTar|miranda_May_2021|mirbase|miRcode|miRDB_v6|MiRNATIP|miRTar2GO|MirTar2|mirzag|PACCMIT|TargetScan_v7_2
RSPO3	hsa-miR-107	0.850925	16	Very High	BCmicrO|bitargeting_May_2021|Cupid|DIANA|MBStar|MirAncesTar|miranda_May_2021|miRcode|miRDB_v6|mirmap_May_2021|MiRNATIP|miRTar2GO|MirTar2|MultiMiTar|RNA22|TargetScan_v7_2
CLIC4	hsa-miR-200c-3p	0.850911	15	Very High	BCmicrO|bitargeting_May_2021|CoMeTa|Cupid|DIANA|MBStar|MirAncesTar|miRDB_v6|MiRNATIP|miRTar2GO|MirTar2|mirzag|PACCMIT|RNA22|TargetScan_v7_2
VEGFA	hsa-miR-299-3p	0.850837	17	Very High	BCmicrO|bitargeting_May_2021|CoMeTa|Cupid|DIANA|MBStar|MirAncesTar|miranda_May_2021|mirCoX|miRDB_v6|MiRNATIP|miRTar2GO|MirTar2|mirzag|MultiMiTar|PACCMIT|TargetScan_v7_2
MYH9	hsa-miR-103a-3p	0.850598	15	Very High	BCmicrO|DIANA|MirAncesTar|miranda_May_2021|miRcode|miRDB_v6|mirmap_May_2021|MiRNATIP|miRTar2GO|MirTar2|mirzag|MultiMiTar|PITA_May_2021|RNA22|TargetScan_v7_2
CDC42	hsa-miR-29c-3p	0.850597	14	Very High	BCmicrO|bitargeting_May_2021|CoMeTa|Cupid|DIANA|MirAncesTar|miranda_May_2021|mirmap_May_2021|MiRNATIP|MirSNPInTarget|MirTar2|mirzag|PACCMIT|TargetScan_v7_2
MSN	hsa-miR-200b-3p	0.850431	10	Very High	BCmicrO|CoMeTa|Cupid|DIANA|MirAncesTar|miRDB_v6|MiRNATIP|MirTar2|mirzag|TargetScan_v7_2
IKBKB	hsa-miR-497-5p	0.850366	15	Very High	BCmicrO|bitargeting_May_2021|CoMeTa|Cupid|DIANA|MBStar|MirAncesTar|miRcode|miRDB_v6|mirmap_May_2021|MiRNATIP|miRTar2GO|MirTar2|mirzag|TargetScan_v7_2
NTN4	hsa-miR-96-5p	0.850148	14	Very High	BCmicrO|DIANA|MirAncesTar|miranda_May_2021|mirbase|miRcode|miRDB_v6|MiRNATIP|MirTar2|mirzag|MultiMiTar|PACCMIT|RNA22|TargetScan_v7_2
MYCN	hsa-miR-101-3p	0.850108	13	Very High	CoMeTa|Cupid|DIANA|MBStar|MirAncesTar|mirbase|miRcode|miRDB_v6|MiRNATIP|miRTar2GO|MirTar2|mirzag|PACCMIT
TFAP2A	hsa-miR-137-3p	0.849781	13	Very High	BCmicrO|CoMeTa|Cupid|MBStar|MirAncesTar|miranda_May_2021|miRcode|miRDB_v6|MiRNATIP|mirzag|MultiMiTar|PACCMIT|TargetScan_v7_2
NRP2	hsa-miR-128-3p	0.849707	19	Very High	BCmicrO|bitargeting_May_2021|CoMeTa|Cupid|DIANA|MBStar|MirAncesTar|miranda_May_2021|miRcode|miRDB_v6|MiRNATIP|MirSNPInTarget|miRTar2GO|mirzag|MultiMiTar|PITA_May_2021|RNA22|rnahybrid_May_2021|TargetScan_v7_2
KDM5A	hsa-miR-24-3p	0.849569	18	Very High	BCmicrO|bitargeting_May_2021|CoMeTa|DIANA|MBStar|MirAncesTar|miranda_May_2021|miRcode|MiRNATIP|MirSNPInTarget|miRTar2GO|MirTar2|mirzag|MultiMiTar|PACCMIT|PITA_May_2021|RNA22|TargetScan_v7_2
NUS1	hsa-miR-96-5p	0.849214	13	Very High	BCmicrO|Cupid|DIANA|MBStar|MirAncesTar|miranda_May_2021|miRcode|miRDB_v6|MiRNATIP|miRTar2GO|mirzag|PACCMIT|TargetScan_v7_2
HAND2	hsa-miR-32-5p	0.849051	11	Very High	CoMeTa|Cupid|DIANA|MBStar|MirAncesTar|miRcode|miRDB_v6|MiRNATIP|mirzag|PACCMIT|TargetScan_v7_2
FZD10	hsa-miR-363-3p	0.848817	13	Very High	BCmicrO|CoMeTa|Cupid|DIANA|MBStar|MirAncesTar|miRcode|miRDB_v6|MiRNATIP|miRTar2GO|mirzag|PACCMIT|TargetScan_v7_2
EGR1	hsa-miR-191-5p	0.84881	15	Very High	BCmicrO|bitargeting_May_2021|CoMeTa|Cupid|DIANA|MirAncesTar|mirbase|miRcode|miRDB_v6|mirmap_May_2021|MiRNATIP|miRTar2GO|mirzag|PACCMIT|TargetScan_v7_2
VAV3	hsa-miR-155-5p	0.848757	13	Very High	BCmicrO|CoMeTa|DIANA|MBStar|MirAncesTar|miranda_May_2021|miRcode|miRDB_v6|MiRNATIP|miRTar2GO|MirTar2|mirzag|TargetScan_v7_2
HMGA2	hsa-miR-204-5p	0.84872	17	Very High	BCmicrO|bitargeting_May_2021|CoMeTa|Cupid|DIANA|MBStar|MirAncesTar|miranda_May_2021|miRcode|miRDB_v6|MiRNATIP|miRTar2GO|mirzag|PACCMIT|PITA_May_2021|RNA22|TargetScan_v7_2
LDHA	hsa-miR-449b-5p	0.848456	16	Very High	BCmicrO|bitargeting_May_2021|CoMeTa|DIANA|MBStar|MirAncesTar|miranda_May_2021|mirbase|miRDB_v6|miRTar2GO|MirTar2|mirzag|MultiMiTar|PACCMIT|PITA_May_2021|TargetScan_v7_2
CREB1	hsa-miR-181b-5p	0.848276	17	Very High	BCmicrO|bitargeting_May_2021|CoMeTa|Cupid|DIANA|MBStar|MirAncesTar|miranda_May_2021|miRDB_v6|MiRNATIP|MirSNPInTarget|miRTar2GO|MirTar2|mirzag|PACCMIT|PITA_May_2021|TargetScan_v7_2
ID2	hsa-miR-19b-3p	0.848261	13	Very High	BCmicrO|CoMeTa|Cupid|DIANA|MBStar|MirAncesTar|miranda_May_2021|miRDB_v6|MiRNATIP|miRTar2GO|MirTar2|MultiMiTar|TargetScan_v7_2
ITGA6	hsa-miR-363-3p	0.848079	14	Very High	BCmicrO|CoMeTa|Cupid|DIANA|MBStar|MirAncesTar|miRcode|miRDB_v6|MiRNATIP|miRTar2GO|MirTar2|mirzag|PACCMIT|TargetScan_v7_2
FGF9	hsa-miR-182-5p	0.848079	17	Very High	BCmicrO|bitargeting_May_2021|CoMeTa|DIANA|MBStar|MirAncesTar|miranda_May_2021|mirbase|miRcode|miRDB_v6|MiRNATIP|MirTar2|mirzag|MultiMiTar|PACCMIT|RNA22|TargetScan_v7_2
RPS6KB1	hsa-miR-429	0.847988	14	Very High	CoMeTa|Cupid|DIANA|MBStar|MirAncesTar|miranda_May_2021|miRcode|miRDB_v6|MiRNATIP|MirTar2|mirzag|PACCMIT|RNA22|TargetScan_v7_2
VAV3	hsa-miR-103a-3p	0.84766	15	Very High	BCmicrO|Cupid|DIANA|MBStar|MirAncesTar|miranda_May_2021|miRcode|miRDB_v6|mirmap_May_2021|MiRNATIP|MirTar2|mirzag|MultiMiTar|RNA22|TargetScan_v7_2
ITGA6	hsa-miR-9-5p	0.847625	16	Very High	BCmicrO|bitargeting_May_2021|CoMeTa|DIANA|MBStar|MirAncesTar|miranda_May_2021|miRcode|miRDB_v6|MiRNATIP|miRTar2GO|MirTar2|mirzag|MultiMiTar|RNA22|TargetScan_v7_2
DUSP1	hsa-miR-429	0.847554	15	Very High	CoMeTa|Cupid|DIANA|MBStar|MirAncesTar|miranda_May_2021|mirbase|miRcode|miRDB_v6|MiRNATIP|miRTar2GO|MirTar2|mirzag|PACCMIT|TargetScan_v7_2
ETS1	hsa-miR-125b-5p	0.847409	18	Very High	BCmicrO|bitargeting_May_2021|CoMeTa|Cupid|DIANA|MBStar|MirAncesTar|miranda_May_2021|miRcode|miRDB_v6|mirmap_May_2021|MiRNATIP|miRTar2GO|mirzag|MultiMiTar|PACCMIT|RNA22|TargetScan_v7_2
LAMC1	hsa-miR-153-3p	0.847169	15	Very High	BCmicrO|CoMeTa|Cupid|DIANA|MirAncesTar|miranda_May_2021|mirbase|miRcode|miRDB_v6|MiRNATIP|miRTar2GO|mirzag|PACCMIT|RNA22|TargetScan_v7_2
PDGFRA	hsa-miR-140-5p	0.846996	18	Very High	BCmicrO|bitargeting_May_2021|CoMeTa|Cupid|DIANA|MBStar|MirAncesTar|miranda_May_2021|miRcode|mirCoX|miRDB_v6|MiRNATIP|MirSNPInTarget|mirzag|MultiMiTar|PACCMIT|RNA22|TargetScan_v7_2
NTN4	hsa-miR-93-5p	0.846982	13	Very High	Cupid|MBStar|MirAncesTar|miranda_May_2021|miRcode|miRDB_v6|MiRNATIP|MirSNPInTarget|MirTar2|mirzag|MultiMiTar|PACCMIT|TargetScan_v7_2
NRAS	hsa-miR-196b-5p	0.846969	17	Very High	bitargeting_May_2021|CoMeTa|DIANA|MBStar|MirAncesTar|mirCoX|miRDB_v6|MiRNATIP|MirSNPInTarget|miRTar2GO|MirTar2|mirzag|MultiMiTar|PACCMIT|PITA_May_2021|RNA22|TargetScan_v7_2
S1PR1	hsa-miR-181d-5p	0.846931	12	Very High	BCmicrO|bitargeting_May_2021|CoMeTa|Cupid|MBStar|MirAncesTar|miranda_May_2021|mirbase|miRDB_v6|MirTar2|mirzag|TargetScan_v7_2
GJA1	hsa-miR-613	0.846839	12	Very High	BCmicrO|CoMeTa|Cupid|DIANA|MBStar|miRcode|miRDB_v6|MiRNATIP|MirTar2|mirzag|MultiMiTar|PACCMIT
TGFBR1	hsa-miR-101-3p	0.846774	14	Very High	bitargeting_May_2021|CoMeTa|Cupid|DIANA|MBStar|MirAncesTar|miRcode|miRDB_v6|MiRNATIP|MirSNPInTarget|MirTar2|mirzag|MultiMiTar|PACCMIT
VEGFA	hsa-miR-29a-3p	0.846602	15	Very High	CoMeTa|Cupid|DIANA|MBStar|MirAncesTar|miranda_May_2021|mirCoX|miRDB_v6|mirmap_May_2021|MiRNATIP|miRTar2GO|MirTar2|mirzag|PACCMIT|TargetScan_v7_2
WNT5A	hsa-miR-374a-5p	0.846396	15	Very High	BCmicrO|CoMeTa|Cupid|DIANA|MBStar|MirAncesTar|miranda_May_2021|mirbase|miRDB_v6|MiRNATIP|MirSNPInTarget|MirTar2|mirzag|PACCMIT|TargetScan_v7_2
MSN	hsa-miR-1271-5p	0.846244	13	Very High	bitargeting_May_2021|CoMeTa|Cupid|DIANA|MirAncesTar|miranda_May_2021|miRcode|miRDB_v6|MiRNATIP|MirTar2|mirzag|PACCMIT|TargetScan_v7_2
NAMPT	hsa-miR-135a-5p	0.846089	12	Very High	BCmicrO|CoMeTa|Cupid|DIANA|MirAncesTar|miranda_May_2021|miRcode|MiRNATIP|miRTar2GO|mirzag|MultiMiTar|TargetScan_v7_2
ERBB3	hsa-miR-148a-3p	0.84565	15	Very High	BCmicrO|bitargeting_May_2021|CoMeTa|Cupid|MBStar|MirAncesTar|miranda_May_2021|mirCoX|miRDB_v6|MiRNATIP|MirTar2|mirzag|MultiMiTar|PACCMIT|TargetScan_v7_2
ROCK2	hsa-miR-519a-3p	0.845417	17	Very High	BCmicrO|CoMeTa|Cupid|DIANA|MBStar|MirAncesTar|miranda_May_2021|miRcode|miRDB_v6|mirmap_May_2021|MiRNATIP|miRTar2GO|MirTar2|mirzag|MultiMiTar|PACCMIT|RNA22
KRAS	hsa-miR-27a-3p	0.845337	14	Very High	BCmicrO|CoMeTa|Cupid|DIANA|MBStar|MirAncesTar|miRcode|miRDB_v6|MiRNATIP|miRTar2GO|mirzag|MultiMiTar|RNA22|TargetScan_v7_2
WNT5A	hsa-miR-129-5p	0.845145	18	Very High	BCmicrO|bitargeting_May_2021|CoMeTa|Cupid|DIANA|MBStar|MirAncesTar|miranda_May_2021|mirbase|miRcode|miRDB_v6|MiRNATIP|miRTar2GO|MirTar2|mirzag|PITA_May_2021|RNA22|TargetScan_v7_2
INSR	hsa-miR-646	0.845115	15	Very High	BCmicrO|bitargeting_May_2021|CoMeTa|DIANA|MBStar|MirAncesTar|miRDB_v6|mirmap_May_2021|MiRNATIP|MirTar2|mirzag|MultiMiTar|PACCMIT|PITA_May_2021|RNA22
FOXP1	hsa-miR-1-3p	0.845038	15	Very High	BCmicrO|CoMeTa|Cupid|DIANA|MBStar|MirAncesTar|miranda_May_2021|miRDB_v6|MiRNATIP|miRTar2GO|MirTar2|mirzag|MultiMiTar|PACCMIT|TargetScan_v7_2
WNT5A	hsa-miR-374b-5p	0.84503	15	Very High	BCmicrO|CoMeTa|Cupid|DIANA|MBStar|MirAncesTar|miranda_May_2021|miRDB_v6|MiRNATIP|MirSNPInTarget|miRTar2GO|MirTar2|mirzag|PACCMIT|TargetScan_v7_2
RRM2	hsa-miR-519d-3p	0.8449	16	Very High	BCmicrO|bitargeting_May_2021|CoMeTa|DIANA|MBStar|MirAncesTar|miranda_May_2021|miRcode|miRDB_v6|mirmap_May_2021|MiRNATIP|miRTar2GO|MirTar2|mirzag|PACCMIT|TargetScan_v7_2
RTN4	hsa-miR-21-5p	0.844707	17	Very High	BCmicrO|CoMeTa|Cupid|DIANA|MBStar|MirAncesTar|miranda_May_2021|mirbase|miRcode|mirCoX|miRDB_v6|MiRNATIP|miRTar2GO|mirzag|MultiMiTar|RNA22|TargetScan_v7_2
PIK3R1	hsa-miR-221-3p	0.844395	17	Very High	BCmicrO|bitargeting_May_2021|CoMeTa|DIANA|MBStar|MirAncesTar|miranda_May_2021|miRcode|mirCoX|miRDB_v6|MiRNATIP|miRTar2GO|MirTar2|mirzag|PITA_May_2021|RNA22|TargetScan_v7_2
ETS1	hsa-miR-129-5p	0.844082	16	Very High	BCmicrO|bitargeting_May_2021|CoMeTa|DIANA|MBStar|MirAncesTar|miranda_May_2021|miRcode|miRDB_v6|MiRNATIP|miRTar2GO|MirTar2|mirzag|PACCMIT|RNA22|TargetScan_v7_2
SOCS3	hsa-miR-30d-5p	0.843687	13	Very High	BCmicrO|CoMeTa|Cupid|DIANA|MBStar|miranda_May_2021|mirmap_May_2021|MiRNATIP|miRTar2GO|MirTar2|mirzag|PACCMIT|TargetScan_v7_2
KRAS	hsa-miR-193a-3p	0.843645	15	Very High	BCmicrO|bitargeting_May_2021|CoMeTa|Cupid|DIANA|MBStar|MirAncesTar|miranda_May_2021|miRcode|miRDB_v6|MiRNATIP|miRTar2GO|mirzag|MultiMiTar|TargetScan_v7_2
CUL4A	hsa-miR-103a-3p	0.843398	16	Very High	BCmicrO|bitargeting_May_2021|Cupid|DIANA|MirAncesTar|miranda_May_2021|miRcode|miRDB_v6|mirmap_May_2021|MiRNATIP|miRTar2GO|MirTar2|mirzag|MultiMiTar|RNA22|TargetScan_v7_2
HAND2	hsa-miR-25-3p	0.843246	14	Very High	BCmicrO|CoMeTa|Cupid|DIANA|MBStar|MirAncesTar|miranda_May_2021|miRcode|miRDB_v6|MiRNATIP|mirzag|PACCMIT|RNA22|TargetScan_v7_2
RRM2	hsa-miR-93-5p	0.8432	15	Very High	bitargeting_May_2021|CoMeTa|Cupid|MBStar|MirAncesTar|miranda_May_2021|mirbase|miRcode|miRDB_v6|mirmap_May_2021|miRTar2GO|MirTar2|mirzag|PACCMIT|TargetScan_v7_2
HAND2	hsa-miR-140-5p	0.843154	14	Very High	BCmicrO|CoMeTa|Cupid|DIANA|MirAncesTar|miranda_May_2021|miRcode|mirCoX|miRDB_v6|MiRNATIP|MirTar2|mirzag|PACCMIT|TargetScan_v7_2
HIPK2	hsa-miR-143-3p	0.843106	17	Very High	BCmicrO|bitargeting_May_2021|CoMeTa|DIANA|MBStar|MirAncesTar|miranda_May_2021|miRcode|mirCoX|miRDB_v6|MiRNATIP|MirSNPInTarget|miRTar2GO|MirTar2|mirzag|RNA22|TargetScan_v7_2
CDK6	hsa-miR-495-3p	0.843017	14	Very High	BCmicrO|CoMeTa|DIANA|MBStar|MirAncesTar|miranda_May_2021|miRDB_v6|mirmap_May_2021|MiRNATIP|MirTar2|mirzag|MultiMiTar|PACCMIT|TargetScan_v7_2
ANXA2	hsa-miR-1-3p	0.842996	12	Very High	BCmicrO|CoMeTa|Cupid|DIANA|MirAncesTar|miranda_May_2021|miRDB_v6|MiRNATIP|MirTar2|mirzag|PACCMIT|TargetScan_v7_2
MYCN	hsa-miR-34c-5p	0.842959	16	Very High	BCmicrO|bitargeting_May_2021|CoMeTa|Cupid|DIANA|MBStar|MirAncesTar|miranda_May_2021|mirbase|miRDB_v6|MiRNATIP|mirzag|MultiMiTar|PACCMIT|RNA22|TargetScan_v7_2
FBXW7	hsa-miR-128-3p	0.842951	15	Very High	BCmicrO|bitargeting_May_2021|CoMeTa|Cupid|DIANA|MBStar|MirAncesTar|miranda_May_2021|miRcode|miRDB_v6|MiRNATIP|miRTar2GO|mirzag|MultiMiTar|TargetScan_v7_2
RPS6KB1	hsa-miR-186-5p	0.842883	15	Very High	BCmicrO|CoMeTa|Cupid|DIANA|MBStar|MirAncesTar|miranda_May_2021|miRDB_v6|mirmap_May_2021|MiRNATIP|miRTar2GO|MirTar2|mirzag|PACCMIT|TargetScan_v7_2
CREB1	hsa-miR-181a-5p	0.842847	15	Very High	BCmicrO|CoMeTa|Cupid|DIANA|MBStar|MirAncesTar|miranda_May_2021|miRDB_v6|MiRNATIP|MirSNPInTarget|miRTar2GO|MirTar2|mirzag|PACCMIT|TargetScan_v7_2
ATP2B4	hsa-miR-148a-3p	0.842647	15	Very High	BCmicrO|bitargeting_May_2021|CoMeTa|Cupid|DIANA|MBStar|MirAncesTar|miranda_May_2021|mirCoX|miRDB_v6|MiRNATIP|MultiMiTar|PACCMIT|RNA22|TargetScan_v7_2
CDK6	hsa-miR-26a-5p	0.842607	15	Very High	BCmicrO|CoMeTa|DIANA|MBStar|MirAncesTar|miranda_May_2021|miRDB_v6|MiRNATIP|MirSNPInTarget|miRTar2GO|MirTar2|mirzag|MultiMiTar|PACCMIT|TargetScan_v7_2
FOXP1	hsa-miR-181d-5p	0.842526	15	Very High	BCmicrO|CoMeTa|Cupid|MBStar|MirAncesTar|miranda_May_2021|mirbase|miRDB_v6|MiRNATIP|MirSNPInTarget|MirTar2|mirzag|PACCMIT|RNA22|TargetScan_v7_2
EDNRB	hsa-miR-302e	0.841964	12	Very High	BCmicrO|bitargeting_May_2021|CoMeTa|Cupid|DIANA|MBStar|MirAncesTar|miRDB_v6|MirTar2|mirzag|RNA22|TargetScan_v7_2
KDR	hsa-miR-222-3p	0.841821	15	Very High	BCmicrO|CoMeTa|Cupid|DIANA|MirAncesTar|miranda_May_2021|miRcode|mirCoX|miRDB_v6|MiRNATIP|miRTar2GO|MirTar2|mirzag|RNA22|TargetScan_v7_2
MSN	hsa-miR-429	0.841782	11	Very High	CoMeTa|Cupid|DIANA|MirAncesTar|miranda_May_2021|miRcode|miRDB_v6|MiRNATIP|MirTar2|mirzag|TargetScan_v7_2
NAMPT	hsa-miR-26b-5p	0.841658	15	Very High	BCmicrO|bitargeting_May_2021|CoMeTa|Cupid|DIANA|MBStar|MirAncesTar|miranda_May_2021|mirCoX|MiRNATIP|MirTar2|mirzag|MultiMiTar|PACCMIT|TargetScan_v7_2
HMGA2	hsa-miR-93-5p	0.841603	16	Very High	bitargeting_May_2021|CoMeTa|DIANA|MBStar|MirAncesTar|miranda_May_2021|miRcode|miRDB_v6|MiRNATIP|miRTar2GO|mirzag|MultiMiTar|PACCMIT|PITA_May_2021|RNA22|TargetScan_v7_2
NRAS	hsa-miR-148a-3p	0.841549	14	Very High	BCmicrO|CoMeTa|Cupid|DIANA|MBStar|MirAncesTar|miranda_May_2021|mirCoX|miRDB_v6|MiRNATIP|MultiMiTar|PACCMIT|PITA_May_2021|TargetScan_v7_2
ADAMTS8	hsa-let-7a-5p	0.841502	12	Very High	CoMeTa|Cupid|DIANA|MirAncesTar|miranda_May_2021|miRDB_v6|miRTar2GO|MirTar2|mirzag|PACCMIT|RNA22|TargetScan_v7_2
IL6ST	hsa-miR-520f-3p	0.840949	15	Very High	BCmicrO|bitargeting_May_2021|CoMeTa|DIANA|MBStar|MirAncesTar|miranda_May_2021|miRDB_v6|MiRNATIP|MirTar2|mirzag|MultiMiTar|PACCMIT|RNA22|TargetScan_v7_2
MAP3K5	hsa-miR-93-5p	0.840924	13	Very High	CoMeTa|Cupid|DIANA|MirAncesTar|miranda_May_2021|miRcode|miRDB_v6|miRTar2GO|MirTar2|mirzag|MultiMiTar|RNA22|TargetScan_v7_2
VEGFA	hsa-miR-497-5p	0.840842	14	Very High	BCmicrO|CoMeTa|DIANA|MBStar|MirAncesTar|miRcode|miRDB_v6|mirmap_May_2021|MiRNATIP|miRTar2GO|mirzag|PACCMIT|RNA22|TargetScan_v7_2
S1PR1	hsa-miR-181a-5p	0.840837	10	Very High	BCmicrO|CoMeTa|Cupid|MBStar|MirAncesTar|miranda_May_2021|miRDB_v6|MirTar2|mirzag|TargetScan_v7_2
ITGA6	hsa-miR-141-3p	0.840782	16	Very High	BCmicrO|bitargeting_May_2021|CoMeTa|Cupid|DIANA|MBStar|MirAncesTar|miranda_May_2021|miRcode|mirCoX|miRDB_v6|MiRNATIP|miRTar2GO|MirTar2|mirzag|PITA_May_2021
PDGFRA	hsa-miR-218-5p	0.840711	13	Very High	BCmicrO|CoMeTa|Cupid|MirAncesTar|miRcode|miRDB_v6|MiRNATIP|MirTar2|mirzag|MultiMiTar|PACCMIT|RNA22|TargetScan_v7_2
FOXA1	hsa-miR-141-3p	0.84071	15	Very High	BCmicrO|CoMeTa|Cupid|DIANA|MirAncesTar|miranda_May_2021|mirbase|miRcode|mirCoX|miRDB_v6|MiRNATIP|miRTar2GO|mirzag|PACCMIT|TargetScan_v7_2
RSPO3	hsa-miR-503-5p	0.840496	14	Very High	BCmicrO|bitargeting_May_2021|Cupid|DIANA|MBStar|MirAncesTar|miRcode|miRDB_v6|mirmap_May_2021|MiRNATIP|miRTar2GO|MultiMiTar|RNA22|TargetScan_v7_2
CDC42	hsa-miR-18a-5p	0.84044	15	Very High	BCmicrO|bitargeting_May_2021|CoMeTa|Cupid|DIANA|MBStar|MirAncesTar|miranda_May_2021|mirmap_May_2021|MiRNATIP|miRTar2GO|mirzag|MultiMiTar|PACCMIT|TargetScan_v7_2
SPRED1	hsa-miR-153-3p	0.840388	12	Very High	BCmicrO|bitargeting_May_2021|Cupid|DIANA|MBStar|MirAncesTar|miranda_May_2021|miRcode|miRTar2GO|mirzag|MultiMiTar|TargetScan_v7_2
MAP3K5	hsa-miR-519d-3p	0.840294	13	Very High	BCmicrO|CoMeTa|DIANA|MirAncesTar|miranda_May_2021|mirbase|miRcode|miRDB_v6|MiRNATIP|miRTar2GO|MirTar2|mirzag|TargetScan_v7_2
PIK3R1	hsa-miR-29c-3p	0.84028	16	Very High	BCmicrO|bitargeting_May_2021|CoMeTa|Cupid|DIANA|MBStar|MirAncesTar|miranda_May_2021|miRDB_v6|mirmap_May_2021|miRTar2GO|mirzag|MultiMiTar|PACCMIT|RNA22|TargetScan_v7_2
TET2	hsa-miR-22-3p	0.840168	16	Very High	BCmicrO|bitargeting_May_2021|Cupid|DIANA|MBStar|MirAncesTar|miranda_May_2021|miRcode|mirCoX|miRDB_v6|MirTar2|mirzag|MultiMiTar|PACCMIT|RNA22|TargetScan_v7_2
CCR7	hsa-let-7b-5p	0.840056	17	Very High	BCmicrO|bitargeting_May_2021|CoMeTa|Cupid|DIANA|MirAncesTar|miranda_May_2021|mirbase|miRDB_v6|mirmap_May_2021|MiRNATIP|miRTar2GO|mirzag|PACCMIT|PITA_May_2021|RNA22|TargetScan_v7_2
FOS	hsa-miR-222-3p	0.839972	16	Very High	BCmicrO|CoMeTa|DIANA|MBStar|MirAncesTar|miranda_May_2021|mirbase|miRcode|mirCoX|miRDB_v6|MiRNATIP|MirTar2|mirzag|PACCMIT|RNA22|TargetScan_v7_2
SFRP1	hsa-miR-27b-3p	0.839922	15	Very High	BCmicrO|CoMeTa|Cupid|DIANA|MBStar|MirAncesTar|miranda_May_2021|miRDB_v6|MiRNATIP|MirSNPInTarget|MirTar2|mirzag|MultiMiTar|PACCMIT|TargetScan_v7_2
FBXW7	hsa-miR-338-3p	0.839747	18	Very High	BCmicrO|bitargeting_May_2021|CoMeTa|Cupid|DIANA|MBStar|MirAncesTar|miranda_May_2021|mirbase|miRcode|miRDB_v6|mirmap_May_2021|miRTar2GO|mirzag|MultiMiTar|PACCMIT|RNA22|TargetScan_v7_2
JUN	hsa-miR-200c-3p	0.839739	12	Very High	BCmicrO|CoMeTa|Cupid|DIANA|MirAncesTar|miRDB_v6|MiRNATIP|miRTar2GO|MirTar2|mirzag|PACCMIT|TargetScan_v7_2
NF1	hsa-miR-217-5p	0.839709	16	Very High	BCmicrO|bitargeting_May_2021|CoMeTa|Cupid|DIANA|MBStar|MirAncesTar|miranda_May_2021|miRcode|miRDB_v6|MiRNATIP|miRTar2GO|MirTar2|mirzag|MultiMiTar|TargetScan_v7_2
SFRP1	hsa-miR-27a-3p	0.83965	14	Very High	BCmicrO|CoMeTa|DIANA|MBStar|MirAncesTar|miRcode|miRDB_v6|MiRNATIP|MirSNPInTarget|MirTar2|mirzag|MultiMiTar|PACCMIT|TargetScan_v7_2
NRAS	hsa-miR-146b-5p	0.839322	17	Very High	BCmicrO|CoMeTa|Cupid|DIANA|MBStar|MirAncesTar|miranda_May_2021|miRcode|mirCoX|mirmap_May_2021|MiRNATIP|MirSNPInTarget|miRTar2GO|MirTar2|mirzag|RNA22|TargetScan_v7_2
ITGA6	hsa-miR-30e-5p	0.839118	15	Very High	bitargeting_May_2021|CoMeTa|Cupid|DIANA|MBStar|MirAncesTar|miranda_May_2021|miRDB_v6|mirmap_May_2021|MiRNATIP|miRTar2GO|MirTar2|mirzag|PACCMIT|TargetScan_v7_2
RPS6KB1	hsa-miR-155-5p	0.839094	16	Very High	BCmicrO|CoMeTa|Cupid|DIANA|MBStar|MirAncesTar|miranda_May_2021|miRcode|miRDB_v6|MiRNATIP|MirSNPInTarget|miRTar2GO|MirTar2|mirzag|MultiMiTar|TargetScan_v7_2
ATP2B4	hsa-miR-135a-5p	0.839075	15	Very High	BCmicrO|bitargeting_May_2021|CoMeTa|Cupid|DIANA|MBStar|MirAncesTar|miranda_May_2021|miRcode|miRDB_v6|MiRNATIP|mirzag|MultiMiTar|PACCMIT|TargetScan_v7_2
FOXP1	hsa-miR-141-3p	0.838986	16	Very High	BCmicrO|CoMeTa|Cupid|DIANA|MBStar|MirAncesTar|miranda_May_2021|miRcode|mirCoX|MiRNATIP|miRTar2GO|MirTar2|mirzag|PACCMIT|RNA22|TargetScan_v7_2
S1PR1	hsa-miR-181c-5p	0.838607	10	Very High	BCmicrO|CoMeTa|Cupid|MBStar|MirAncesTar|miranda_May_2021|miRDB_v6|MirTar2|mirzag|TargetScan_v7_2
ETS1	hsa-miR-206	0.838439	17	Very High	BCmicrO|bitargeting_May_2021|CoMeTa|DIANA|MBStar|MirAncesTar|miranda_May_2021|miRcode|mirCoX|miRDB_v6|MiRNATIP|miRTar2GO|mirzag|MultiMiTar|PACCMIT|PITA_May_2021|TargetScan_v7_2
PIK3R1	hsa-miR-103a-3p	0.838408	17	Very High	BCmicrO|bitargeting_May_2021|Cupid|DIANA|MBStar|MirAncesTar|miranda_May_2021|miRcode|mirmap_May_2021|MiRNATIP|miRTar2GO|MirTar2|mirzag|MultiMiTar|PACCMIT|RNA22|TargetScan_v7_2
TGFBR1	hsa-miR-128-3p	0.838321	17	Very High	BCmicrO|CoMeTa|Cupid|DIANA|MBStar|MirAncesTar|miranda_May_2021|miRcode|miRDB_v6|MiRNATIP|MirTar2|mirzag|MultiMiTar|PACCMIT|PITA_May_2021|RNA22|TargetScan_v7_2
NRP2	hsa-miR-24-3p	0.838046	16	Very High	BCmicrO|bitargeting_May_2021|CoMeTa|DIANA|MirAncesTar|miranda_May_2021|miRcode|miRDB_v6|mirmap_May_2021|MiRNATIP|miRTar2GO|mirzag|MultiMiTar|PACCMIT|RNA22|TargetScan_v7_2
APP	hsa-miR-93-5p	0.838044	14	Very High	CoMeTa|Cupid|MBStar|MirAncesTar|miranda_May_2021|mirbase|miRcode|miRDB_v6|MiRNATIP|miRTar2GO|mirzag|MultiMiTar|PACCMIT|TargetScan_v7_2
NME1	hsa-miR-200a-3p	0.83781	13	Very High	BCmicrO|CoMeTa|Cupid|DIANA|MBStar|MirAncesTar|miranda_May_2021|mirbase|miRcode|miRDB_v6|miRTar2GO|mirzag|TargetScan_v7_2
PLAU	hsa-miR-193a-3p	0.837622	14	Very High	BCmicrO|CoMeTa|DIANA|MirAncesTar|miranda_May_2021|mirbase|miRcode|miRDB_v6|MiRNATIP|miRTar2GO|MirTar2|mirzag|PACCMIT|TargetScan_v7_2
ACTB	hsa-miR-145-5p	0.837545	14	Very High	BCmicrO|CoMeTa|DIANA|MBStar|MirAncesTar|miranda_May_2021|mirbase|miRcode|miRDB_v6|MiRNATIP|MirTar2|mirzag|PACCMIT|TargetScan_v7_2
VEGFA	hsa-miR-15a-5p	0.837496	13	Very High	CoMeTa|Cupid|DIANA|MBStar|MirAncesTar|miranda_May_2021|miRDB_v6|mirmap_May_2021|MiRNATIP|mirzag|MultiMiTar|PACCMIT|TargetScan_v7_2
ZEB1	hsa-miR-144-3p	0.837434	18	Very High	BCmicrO|bitargeting_May_2021|Cupid|DIANA|MBStar|MirAncesTar|miranda_May_2021|mirbase|miRcode|mirCoX|miRDB_v6|mirmap_May_2021|MiRNATIP|miRTar2GO|mirzag|MultiMiTar|RNA22|TargetScan_v7_2
CDK6	hsa-miR-26b-5p	0.83731	15	Very High	BCmicrO|CoMeTa|DIANA|MBStar|MirAncesTar|miranda_May_2021|mirCoX|miRDB_v6|MiRNATIP|miRTar2GO|MirTar2|mirzag|MultiMiTar|PACCMIT|TargetScan_v7_2
RPS6KB1	hsa-miR-223-3p	0.837157	15	Very High	BCmicrO|CoMeTa|Cupid|DIANA|MBStar|MirAncesTar|miRcode|mirCoX|miRDB_v6|MiRNATIP|MirSNPInTarget|MirTar2|mirzag|PACCMIT|TargetScan_v7_2
ITGA6	hsa-miR-32-5p	0.837066	12	Very High	CoMeTa|Cupid|DIANA|MBStar|MirAncesTar|miRcode|miRDB_v6|MiRNATIP|MirTar2|mirzag|PACCMIT|TargetScan_v7_2
PTPRM	hsa-miR-205-5p	0.836912	13	Very High	CoMeTa|Cupid|DIANA|MBStar|MirAncesTar|miranda_May_2021|miRcode|miRDB_v6|MiRNATIP|MirTar2|mirzag|RNA22|TargetScan_v7_2
RPS6KB1	hsa-miR-24-3p	0.83689	16	Very High	BCmicrO|bitargeting_May_2021|CoMeTa|Cupid|DIANA|MirAncesTar|miranda_May_2021|miRcode|miRDB_v6|mirmap_May_2021|MirSNPInTarget|miRTar2GO|MirTar2|mirzag|MultiMiTar|TargetScan_v7_2
NRAS	hsa-miR-421	0.836827	13	Very High	BCmicrO|Cupid|DIANA|MBStar|MirAncesTar|miranda_May_2021|miRDB_v6|MiRNATIP|miRTar2GO|MirTar2|mirzag|PACCMIT|TargetScan_v7_2
PIM1	hsa-miR-214-3p	0.83682	17	Very High	bitargeting_May_2021|CoMeTa|Cupid|DIANA|MBStar|MirAncesTar|miranda_May_2021|miRcode|miRDB_v6|mirmap_May_2021|MiRNATIP|miRTar2GO|MirTar2|mirzag|MultiMiTar|PITA_May_2021|RNA22
RPS6KB1	hsa-miR-27a-3p	0.836685	15	Very High	BCmicrO|bitargeting_May_2021|CoMeTa|Cupid|DIANA|MirAncesTar|miRcode|miRDB_v6|MiRNATIP|miRTar2GO|mirzag|MultiMiTar|PACCMIT|PITA_May_2021|TargetScan_v7_2
ETS1	hsa-miR-377-3p	0.836672	16	Very High	BCmicrO|bitargeting_May_2021|CoMeTa|Cupid|DIANA|MBStar|MirAncesTar|miranda_May_2021|miRDB_v6|MiRNATIP|MirSNPInTarget|miRTar2GO|MirTar2|mirzag|PACCMIT|RNA22
HIF1A	hsa-miR-519d-3p	0.836671	14	Very High	BCmicrO|CoMeTa|DIANA|MBStar|MirAncesTar|miranda_May_2021|miRcode|miRDB_v6|MiRNATIP|miRTar2GO|MirTar2|mirzag|PACCMIT|TargetScan_v7_2
SMAD2	hsa-miR-520a-3p	0.836425	15	Very High	bitargeting_May_2021|CoMeTa|Cupid|DIANA|MBStar|MirAncesTar|miranda_May_2021|MiRNATIP|miRTar2GO|mirzag|MultiMiTar|PACCMIT|PITA_May_2021|RNA22|TargetScan_v7_2
ITGA6	hsa-miR-200a-3p	0.836002	15	Very High	BCmicrO|bitargeting_May_2021|CoMeTa|Cupid|DIANA|MBStar|MirAncesTar|miranda_May_2021|miRcode|miRDB_v6|MiRNATIP|miRTar2GO|MirTar2|mirzag|RNA22
ADAMTS9	hsa-miR-205-5p	0.835815	15	Very High	bitargeting_May_2021|CoMeTa|Cupid|DIANA|MBStar|MirAncesTar|miranda_May_2021|mirbase|miRcode|miRDB_v6|MiRNATIP|MirTar2|PACCMIT|RNA22|TargetScan_v7_2
MYCN	hsa-miR-144-3p	0.835658	13	Very High	BCmicrO|CoMeTa|Cupid|DIANA|MBStar|MirAncesTar|miranda_May_2021|miRcode|mirCoX|miRDB_v6|miRTar2GO|mirzag|TargetScan_v7_2
SPRED1	hsa-miR-218-5p	0.835616	12	Very High	BCmicrO|Cupid|MBStar|MirAncesTar|miRcode|miRDB_v6|miRTar2GO|MirTar2|mirzag|MultiMiTar|PACCMIT|TargetScan_v7_2
S1PR1	hsa-miR-181b-5p	0.835578	10	Very High	BCmicrO|CoMeTa|Cupid|MBStar|MirAncesTar|miranda_May_2021|miRDB_v6|MirTar2|mirzag|TargetScan_v7_2
FBXW7	hsa-miR-129-5p	0.835391	17	Very High	BCmicrO|bitargeting_May_2021|CoMeTa|Cupid|DIANA|MBStar|MirAncesTar|miranda_May_2021|miRcode|miRDB_v6|MiRNATIP|miRTar2GO|MirTar2|mirzag|PACCMIT|RNA22|TargetScan_v7_2
FOXA1	hsa-miR-194-5p	0.835372	16	Very High	BCmicrO|CoMeTa|Cupid|DIANA|MBStar|MirAncesTar|miranda_May_2021|miRcode|miRDB_v6|MiRNATIP|miRTar2GO|MirTar2|mirzag|MultiMiTar|PACCMIT|TargetScan_v7_2
NR2F2	hsa-miR-150-5p	0.83533	17	Very High	BCmicrO|bitargeting_May_2021|CoMeTa|DIANA|MBStar|MirAncesTar|miranda_May_2021|miRcode|mirCoX|miRDB_v6|mirmap_May_2021|MiRNATIP|MirTar2|mirzag|PACCMIT|RNA22|TargetScan_v7_2
MYCN	hsa-miR-501-3p	0.835268	14	Very High	BCmicrO|CoMeTa|Cupid|DIANA|MBStar|MirAncesTar|miranda_May_2021|mirbase|miRDB_v6|MirSNPInTarget|MirTar2|mirzag|PACCMIT|TargetScan_v7_2
NUS1	hsa-miR-30b-5p	0.835225	15	Very High	BCmicrO|Cupid|DIANA|MBStar|MirAncesTar|miranda_May_2021|miRDB_v6|MiRNATIP|MirSNPInTarget|miRTar2GO|MirTar2|mirzag|PACCMIT|RNA22|TargetScan_v7_2
ADAMTS8	hsa-let-7d-5p	0.834919	12	Very High	BCmicrO|CoMeTa|Cupid|DIANA|MirAncesTar|miranda_May_2021|miRDB_v6|miRTar2GO|MirTar2|PACCMIT|RNA22|TargetScan_v7_2
ITGB1	hsa-miR-506-3p	0.834902	13	Very High	CoMeTa|Cupid|DIANA|MBStar|MirAncesTar|miranda_May_2021|mirbase|miRcode|miRDB_v6|mirmap_May_2021|MirTar2|mirzag|PACCMIT
SPRED1	hsa-miR-31-5p	0.834877	18	Very High	BCmicrO|bitargeting_May_2021|Cupid|DIANA|MBStar|MirAncesTar|miRcode|miRDB_v6|mirmap_May_2021|MiRNATIP|MirSNPInTarget|miRTar2GO|mirzag|MultiMiTar|PACCMIT|PITA_May_2021|RNA22|TargetScan_v7_2
MAP3K5	hsa-miR-199a-3p	0.834829	15	Very High	BCmicrO|CoMeTa|Cupid|DIANA|MBStar|MirAncesTar|mirbase|miRDB_v6|MiRNATIP|miRTar2GO|MirTar2|mirzag|MultiMiTar|RNA22|TargetScan_v7_2
HIF1A	hsa-miR-151a-3p	0.834789	15	Very High	BCmicrO|CoMeTa|Cupid|DIANA|MBStar|MirAncesTar|miranda_May_2021|miRDB_v6|MiRNATIP|miRTar2GO|MirTar2|mirzag|MultiMiTar|PACCMIT|TargetScan_v7_2
NRAS	hsa-miR-148b-3p	0.834707	13	Very High	BCmicrO|CoMeTa|Cupid|DIANA|MBStar|MirAncesTar|miranda_May_2021|mirCoX|miRDB_v6|MiRNATIP|MultiMiTar|PACCMIT|TargetScan_v7_2
LAMC1	hsa-miR-193b-3p	0.834504	15	Very High	BCmicrO|bitargeting_May_2021|CoMeTa|DIANA|MirAncesTar|miranda_May_2021|mirbase|miRcode|miRDB_v6|MiRNATIP|miRTar2GO|mirzag|MultiMiTar|PACCMIT|TargetScan_v7_2
RPS6KB1	hsa-miR-507	0.834326	16	Very High	bitargeting_May_2021|CoMeTa|Cupid|DIANA|MBStar|MirAncesTar|miranda_May_2021|miRcode|miRDB_v6|MiRNATIP|MirSNPInTarget|MirTar2|mirzag|MultiMiTar|PACCMIT|RNA22
CDC42	hsa-miR-18b-5p	0.833915	14	Very High	BCmicrO|CoMeTa|Cupid|DIANA|MBStar|MirAncesTar|miranda_May_2021|mirmap_May_2021|MiRNATIP|miRTar2GO|mirzag|MultiMiTar|PACCMIT|TargetScan_v7_2
HMGA2	hsa-miR-532-3p	0.833905	16	Very High	BCmicrO|bitargeting_May_2021|CoMeTa|Cupid|DIANA|MirAncesTar|miranda_May_2021|miRDB_v6|mirmap_May_2021|MiRNATIP|MirTar2|mirzag|PACCMIT|PITA_May_2021|RNA22|TargetScan_v7_2
TGFBR1	hsa-miR-140-5p	0.833752	18	Very High	BCmicrO|bitargeting_May_2021|CoMeTa|DIANA|MBStar|MirAncesTar|miranda_May_2021|miRcode|mirCoX|miRDB_v6|MiRNATIP|miRTar2GO|MirTar2|mirzag|MultiMiTar|PACCMIT|RNA22|TargetScan_v7_2
ETS1	hsa-miR-429	0.833624	14	Very High	CoMeTa|Cupid|DIANA|MBStar|MirAncesTar|miranda_May_2021|miRcode|miRDB_v6|MiRNATIP|miRTar2GO|MirTar2|mirzag|PACCMIT|TargetScan_v7_2
APP	hsa-miR-372-3p	0.83359	15	Very High	CoMeTa|Cupid|DIANA|MBStar|MirAncesTar|miranda_May_2021|mirbase|miRcode|miRDB_v6|MiRNATIP|mirzag|MultiMiTar|PACCMIT|RNA22|TargetScan_v7_2
TMSB4X	hsa-miR-206	0.833558	16	Very High	BCmicrO|bitargeting_May_2021|CoMeTa|DIANA|MirAncesTar|miranda_May_2021|miRcode|mirCoX|miRDB_v6|MiRNATIP|miRTar2GO|MirTar2|PACCMIT|PITA_May_2021|RNA22|TargetScan_v7_2
RPS6KB1	hsa-miR-200c-3p	0.833536	13	Very High	BCmicrO|bitargeting_May_2021|CoMeTa|Cupid|DIANA|MBStar|MirAncesTar|miRDB_v6|MiRNATIP|MirTar2|mirzag|PACCMIT|TargetScan_v7_2
RPS6KB1	hsa-miR-200b-3p	0.833421	12	Very High	BCmicrO|bitargeting_May_2021|CoMeTa|Cupid|DIANA|MirAncesTar|miRDB_v6|MiRNATIP|MirTar2|mirzag|PACCMIT|TargetScan_v7_2
SMAD2	hsa-miR-135a-5p	0.833018	19	Very High	BCmicrO|bitargeting_May_2021|CoMeTa|Cupid|DIANA|MBStar|MirAncesTar|miranda_May_2021|miRcode|miRDB_v6|MiRNATIP|miRTar2GO|MirTar2|mirzag|MultiMiTar|PACCMIT|PITA_May_2021|RNA22|TargetScan_v7_2
CXCL12	hsa-miR-23a-3p	0.832959	14	Very High	BCmicrO|bitargeting_May_2021|CoMeTa|Cupid|DIANA|MBStar|MirAncesTar|miranda_May_2021|miRDB_v6|MiRNATIP|MirSNPInTarget|MirTar2|mirzag|TargetScan_v7_2
FBXW7	hsa-miR-22-3p	0.832833	17	Very High	BCmicrO|bitargeting_May_2021|CoMeTa|Cupid|DIANA|MBStar|MirAncesTar|miranda_May_2021|miRcode|mirCoX|miRDB_v6|MiRNATIP|miRTar2GO|mirzag|MultiMiTar|PACCMIT|TargetScan_v7_2
INSR	hsa-let-7i-5p	0.832656	17	Very High	BCmicrO|bitargeting_May_2021|CoMeTa|Cupid|DIANA|MBStar|MirAncesTar|miranda_May_2021|miRDB_v6|MiRNATIP|miRTar2GO|mirzag|MultiMiTar|PACCMIT|PITA_May_2021|RNA22|TargetScan_v7_2
ITGA6	hsa-miR-30b-5p	0.832373	14	Very High	BCmicrO|CoMeTa|Cupid|DIANA|MBStar|MirAncesTar|miranda_May_2021|miRDB_v6|mirmap_May_2021|MiRNATIP|MirTar2|mirzag|PACCMIT|TargetScan_v7_2
ERBB3	hsa-miR-148b-3p	0.83228	15	Very High	BCmicrO|bitargeting_May_2021|CoMeTa|Cupid|MirAncesTar|miranda_May_2021|mirCoX|miRDB_v6|MiRNATIP|MirTar2|mirzag|MultiMiTar|PACCMIT|RNA22|TargetScan_v7_2
EZR	hsa-miR-204-5p	0.831939	12	Very High	BCmicrO|CoMeTa|MirAncesTar|miranda_May_2021|miRcode|miRDB_v6|MiRNATIP|miRTar2GO|MirTar2|mirzag|PACCMIT|TargetScan_v7_2
HIF1A	hsa-miR-519a-3p	0.831679	16	Very High	BCmicrO|CoMeTa|Cupid|DIANA|MBStar|MirAncesTar|miranda_May_2021|mirbase|miRcode|miRDB_v6|MiRNATIP|miRTar2GO|MirTar2|mirzag|MultiMiTar|PACCMIT
PXDN	hsa-miR-202-3p	0.831574	14	Very High	BCmicrO|CoMeTa|Cupid|DIANA|MBStar|MirAncesTar|miRDB_v6|mirmap_May_2021|MiRNATIP|MirTar2|mirzag|PACCMIT|PITA_May_2021|RNA22
ITGA6	hsa-miR-30c-5p	0.83133	14	Very High	BCmicrO|CoMeTa|Cupid|DIANA|MBStar|MirAncesTar|miranda_May_2021|miRDB_v6|mirmap_May_2021|MiRNATIP|MirTar2|mirzag|PACCMIT|TargetScan_v7_2
RAP1B	hsa-miR-27b-3p	0.830968	15	Very High	BCmicrO|bitargeting_May_2021|CoMeTa|Cupid|DIANA|MBStar|MirAncesTar|miranda_May_2021|miRDB_v6|MiRNATIP|miRTar2GO|mirzag|PACCMIT|RNA22|TargetScan_v7_2
CREB1	hsa-miR-182-5p	0.830893	16	Very High	BCmicrO|bitargeting_May_2021|CoMeTa|DIANA|MBStar|MirAncesTar|miranda_May_2021|miRcode|miRDB_v6|MiRNATIP|miRTar2GO|MirTar2|mirzag|MultiMiTar|RNA22|TargetScan_v7_2
FOXP1	hsa-miR-181b-5p	0.830881	14	Very High	BCmicrO|CoMeTa|Cupid|MBStar|MirAncesTar|miranda_May_2021|miRDB_v6|MiRNATIP|MirSNPInTarget|MirTar2|mirzag|PACCMIT|RNA22|TargetScan_v7_2
KDM5A	hsa-miR-153-3p	0.830848	17	Very High	BCmicrO|bitargeting_May_2021|CoMeTa|Cupid|DIANA|MBStar|MirAncesTar|miranda_May_2021|miRcode|MiRNATIP|MirSNPInTarget|miRTar2GO|MirTar2|mirzag|MultiMiTar|RNA22|TargetScan_v7_2
LAMA4	hsa-miR-148a-3p	0.830806	15	Very High	BCmicrO|CoMeTa|Cupid|DIANA|MBStar|MirAncesTar|miranda_May_2021|mirbase|mirCoX|miRDB_v6|MiRNATIP|miRTar2GO|MultiMiTar|PITA_May_2021|TargetScan_v7_2
HAND2	hsa-miR-363-3p	0.83066	11	Very High	BCmicrO|CoMeTa|DIANA|MBStar|MirAncesTar|miRcode|miRDB_v6|MiRNATIP|mirzag|PACCMIT|TargetScan_v7_2
VEGFA	hsa-miR-140-5p	0.830508	16	Very High	BCmicrO|bitargeting_May_2021|CoMeTa|Cupid|DIANA|MBStar|MirAncesTar|miranda_May_2021|miRcode|mirCoX|miRDB_v6|MiRNATIP|miRTar2GO|mirzag|PACCMIT|TargetScan_v7_2
NAMPT	hsa-miR-206	0.830496	15	Very High	BCmicrO|CoMeTa|Cupid|DIANA|MBStar|MirAncesTar|miranda_May_2021|miRcode|mirCoX|MiRNATIP|miRTar2GO|mirzag|MultiMiTar|PACCMIT|TargetScan_v7_2
EIF4E	hsa-miR-548a-3p	0.830458	14	Very High	BCmicrO|CoMeTa|Cupid|DIANA|MBStar|MirAncesTar|miranda_May_2021|miRcode|miRDB_v6|MiRNATIP|MirSNPInTarget|MirTar2|mirzag|PACCMIT
MYCN	hsa-miR-502-3p	0.830387	16	Very High	BCmicrO|bitargeting_May_2021|CoMeTa|Cupid|DIANA|MBStar|MirAncesTar|miranda_May_2021|mirbase|miRDB_v6|MirSNPInTarget|MirTar2|mirzag|PACCMIT|RNA22|TargetScan_v7_2
EPHA3	hsa-miR-96-5p	0.830314	13	Very High	BCmicrO|CoMeTa|Cupid|DIANA|MBStar|MirAncesTar|miranda_May_2021|miRcode|miRDB_v6|mirzag|PACCMIT|RNA22|TargetScan_v7_2
ITGB1	hsa-miR-183-5p	0.830213	17	Very High	bitargeting_May_2021|CoMeTa|Cupid|DIANA|MBStar|MirAncesTar|miranda_May_2021|mirbase|miRcode|miRDB_v6|mirmap_May_2021|MiRNATIP|MirTar2|mirzag|MultiMiTar|PACCMIT|PITA_May_2021
MIA3	hsa-miR-367-3p	0.83005	13	Very High	CoMeTa|DIANA|MBStar|MirAncesTar|miranda_May_2021|mirbase|miRcode|miRDB_v6|MiRNATIP|MirTar2|mirzag|PITA_May_2021|TargetScan_v7_2
KRAS	hsa-miR-193b-3p	0.829859	14	Very High	BCmicrO|bitargeting_May_2021|CoMeTa|Cupid|DIANA|MBStar|MirAncesTar|miranda_May_2021|miRcode|miRDB_v6|MiRNATIP|mirzag|MultiMiTar|TargetScan_v7_2
INHBA	hsa-miR-135a-5p	0.829741	16	Very High	BCmicrO|bitargeting_May_2021|CoMeTa|Cupid|DIANA|MirAncesTar|miranda_May_2021|mirbase|miRcode|miRDB_v6|MiRNATIP|MirSNPInTarget|mirzag|MultiMiTar|PACCMIT|TargetScan_v7_2
NRP2	hsa-miR-331-3p	0.829225	14	Very High	BCmicrO|CoMeTa|MBStar|MirAncesTar|miranda_May_2021|miRDB_v6|MiRNATIP|MirSNPInTarget|MirTar2|mirzag|MultiMiTar|PACCMIT|PITA_May_2021|TargetScan_v7_2
MIA3	hsa-miR-221-3p	0.829137	17	Very High	BCmicrO|bitargeting_May_2021|CoMeTa|DIANA|MBStar|MirAncesTar|miranda_May_2021|mirbase|miRcode|mirCoX|miRDB_v6|MiRNATIP|MirSNPInTarget|MirTar2|mirzag|RNA22|TargetScan_v7_2
HMGA2	hsa-miR-107	0.829017	17	Very High	BCmicrO|bitargeting_May_2021|CoMeTa|Cupid|DIANA|MBStar|MirAncesTar|miranda_May_2021|miRcode|miRDB_v6|mirmap_May_2021|MiRNATIP|miRTar2GO|mirzag|MultiMiTar|RNA22|TargetScan_v7_2
IGF1R	hsa-miR-448	0.828631	18	Very High	BCmicrO|CoMeTa|Cupid|DIANA|MBStar|MirAncesTar|miranda_May_2021|mirbase|miRDB_v6|MiRNATIP|miRTar2GO|MirTar2|mirzag|MultiMiTar|PACCMIT|PITA_May_2021|RNA22|TargetScan_v7_2
MIA3	hsa-miR-92b-3p	0.828519	14	Very High	BCmicrO|CoMeTa|DIANA|MBStar|MirAncesTar|miranda_May_2021|mirbase|miRDB_v6|MiRNATIP|miRTar2GO|MirTar2|mirzag|RNA22|TargetScan_v7_2
FOXA1	hsa-miR-212-3p	0.828352	14	Very High	BCmicrO|CoMeTa|Cupid|DIANA|MBStar|MirAncesTar|miRcode|mirCoX|miRDB_v6|MiRNATIP|MirTar2|mirzag|PACCMIT|TargetScan_v7_2
GJA1	hsa-miR-23b-3p	0.828316	14	Very High	BCmicrO|CoMeTa|Cupid|DIANA|MBStar|miranda_May_2021|miRcode|miRDB_v6|MiRNATIP|miRTar2GO|MirTar2|mirzag|PACCMIT|TargetScan_v7_2
CDC42	hsa-miR-29a-3p	0.82829	15	Very High	bitargeting_May_2021|CoMeTa|Cupid|DIANA|MirAncesTar|miranda_May_2021|mirbase|mirCoX|mirmap_May_2021|MiRNATIP|MirTar2|mirzag|PACCMIT|RNA22|TargetScan_v7_2
MIA3	hsa-miR-222-3p	0.828238	17	Very High	BCmicrO|bitargeting_May_2021|CoMeTa|DIANA|MBStar|MirAncesTar|miranda_May_2021|mirbase|miRcode|mirCoX|miRDB_v6|MiRNATIP|MirSNPInTarget|MirTar2|mirzag|RNA22|TargetScan_v7_2
MYH9	hsa-miR-542-3p	0.828231	15	Very High	BCmicrO|bitargeting_May_2021|CoMeTa|Cupid|DIANA|MirAncesTar|mirbase|miRDB_v6|MiRNATIP|MirSNPInTarget|MirTar2|mirzag|MultiMiTar|PACCMIT|TargetScan_v7_2
ETS1	hsa-miR-199b-5p	0.828046	16	Very High	BCmicrO|bitargeting_May_2021|CoMeTa|Cupid|DIANA|MBStar|MirAncesTar|miranda_May_2021|mirCoX|miRDB_v6|MiRNATIP|miRTar2GO|MirTar2|MultiMiTar|PACCMIT|TargetScan_v7_2
FOXO3	hsa-miR-96-5p	0.827917	15	Very High	BCmicrO|bitargeting_May_2021|CoMeTa|Cupid|DIANA|MBStar|MirAncesTar|miranda_May_2021|mirbase|miRcode|miRDB_v6|MiRNATIP|mirzag|MultiMiTar|TargetScan_v7_2
RPS6KB1	hsa-miR-135b-5p	0.827872	15	Very High	BCmicrO|bitargeting_May_2021|CoMeTa|Cupid|DIANA|MirAncesTar|miranda_May_2021|miRDB_v6|MiRNATIP|miRTar2GO|mirzag|MultiMiTar|PACCMIT|RNA22|TargetScan_v7_2
EFEMP1	hsa-miR-365a-3p	0.827615	12	Very High	BCmicrO|CoMeTa|DIANA|MBStar|MirAncesTar|mirbase|miRcode|miRDB_v6|MirTar2|mirzag|PACCMIT|TargetScan_v7_2
ATP2B4	hsa-miR-148b-3p	0.827554	15	Very High	BCmicrO|bitargeting_May_2021|CoMeTa|Cupid|DIANA|MBStar|MirAncesTar|miranda_May_2021|mirCoX|miRDB_v6|MiRNATIP|MultiMiTar|PACCMIT|RNA22|TargetScan_v7_2
ARL6IP5	hsa-miR-138-5p	0.8275	15	Very High	BCmicrO|CoMeTa|DIANA|MBStar|MirAncesTar|miranda_May_2021|miRcode|miRDB_v6|MirSNPInTarget|miRTar2GO|mirzag|MultiMiTar|PACCMIT|RNA22|TargetScan_v7_2
FZD10	hsa-miR-92b-3p	0.827218	14	Very High	BCmicrO|CoMeTa|Cupid|DIANA|MBStar|MirAncesTar|miranda_May_2021|mirbase|miRDB_v6|MiRNATIP|miRTar2GO|mirzag|PACCMIT|TargetScan_v7_2
RAP1B	hsa-miR-181a-5p	0.82705	13	Very High	BCmicrO|CoMeTa|Cupid|MBStar|MirAncesTar|miranda_May_2021|miRDB_v6|MiRNATIP|MirSNPInTarget|MirTar2|mirzag|PACCMIT|TargetScan_v7_2
AGGF1	hsa-miR-125a-5p	0.827031	16	Very High	BCmicrO|bitargeting_May_2021|CoMeTa|Cupid|DIANA|MirAncesTar|miranda_May_2021|mirbase|miRcode|mirCoX|miRDB_v6|MiRNATIP|MirSNPInTarget|MirTar2|mirzag|TargetScan_v7_2
KRAS	hsa-miR-27b-3p	0.826915	15	Very High	BCmicrO|bitargeting_May_2021|CoMeTa|Cupid|DIANA|MBStar|MirAncesTar|miranda_May_2021|miRDB_v6|MiRNATIP|miRTar2GO|mirzag|MultiMiTar|RNA22|TargetScan_v7_2
PTGS1	hsa-miR-22-3p	0.826877	15	Very High	BCmicrO|bitargeting_May_2021|CoMeTa|DIANA|MirAncesTar|miranda_May_2021|miRcode|mirCoX|miRDB_v6|MiRNATIP|mirzag|MultiMiTar|PACCMIT|RNA22|TargetScan_v7_2
TOP1	hsa-miR-433-3p	0.826859	13	Very High	BCmicrO|CoMeTa|Cupid|DIANA|MBStar|MirAncesTar|miranda_May_2021|miRDB_v6|MirTar2|mirzag|PACCMIT|RNA22|TargetScan_v7_2
ITGA6	hsa-miR-30a-5p	0.826754	14	Very High	CoMeTa|Cupid|DIANA|MBStar|MirAncesTar|miranda_May_2021|miRDB_v6|mirmap_May_2021|MiRNATIP|miRTar2GO|MirTar2|mirzag|PACCMIT|TargetScan_v7_2
VAV3	hsa-miR-27b-3p	0.826737	16	Very High	BCmicrO|bitargeting_May_2021|CoMeTa|Cupid|DIANA|MBStar|MirAncesTar|miranda_May_2021|miRDB_v6|MiRNATIP|miRTar2GO|MirTar2|mirzag|PACCMIT|RNA22|TargetScan_v7_2
GSK3B	hsa-miR-199a-5p	0.826698	15	Very High	BCmicrO|CoMeTa|Cupid|DIANA|MBStar|MirAncesTar|miranda_May_2021|mirbase|miRDB_v6|MiRNATIP|MirSNPInTarget|MirTar2|mirzag|MultiMiTar|TargetScan_v7_2
VCL	hsa-miR-107	0.826429	16	Very High	BCmicrO|CoMeTa|DIANA|MBStar|MirAncesTar|miranda_May_2021|miRcode|miRDB_v6|mirmap_May_2021|MiRNATIP|miRTar2GO|MirTar2|mirzag|MultiMiTar|RNA22|TargetScan_v7_2
ITGA6	hsa-miR-92a-3p	0.826373	14	Very High	BCmicrO|CoMeTa|Cupid|DIANA|MBStar|MirAncesTar|miranda_May_2021|miRDB_v6|MiRNATIP|miRTar2GO|MirTar2|mirzag|PACCMIT|TargetScan_v7_2
JUN	hsa-miR-200b-3p	0.826233	12	Very High	BCmicrO|CoMeTa|DIANA|MirAncesTar|mirbase|miRDB_v6|MiRNATIP|miRTar2GO|MirTar2|mirzag|PACCMIT|TargetScan_v7_2
PIK3CD	hsa-miR-7-5p	0.826182	15	Very High	BCmicrO|bitargeting_May_2021|CoMeTa|DIANA|MirAncesTar|miranda_May_2021|miRcode|miRDB_v6|mirmap_May_2021|MiRNATIP|MirSNPInTarget|MirTar2|PACCMIT|RNA22|TargetScan_v7_2
PIK3R1	hsa-miR-548a-3p	0.825995	15	Very High	BCmicrO|CoMeTa|DIANA|MBStar|MirAncesTar|miranda_May_2021|miRcode|miRDB_v6|mirmap_May_2021|MiRNATIP|MirSNPInTarget|MirTar2|mirzag|MultiMiTar|PACCMIT
PPARGC1A	hsa-miR-153-3p	0.825889	16	Very High	BCmicrO|CoMeTa|Cupid|DIANA|MBStar|MirAncesTar|miranda_May_2021|miRcode|MiRNATIP|miRTar2GO|mirzag|MultiMiTar|PACCMIT|PITA_May_2021|RNA22|TargetScan_v7_2
FOXP1	hsa-miR-200a-3p	0.825807	15	Very High	BCmicrO|CoMeTa|Cupid|DIANA|MBStar|MirAncesTar|miranda_May_2021|mirbase|miRcode|MiRNATIP|miRTar2GO|MirTar2|mirzag|PACCMIT|TargetScan_v7_2
FOXP1	hsa-miR-582-5p	0.825738	15	Very High	BCmicrO|CoMeTa|Cupid|DIANA|MBStar|MirAncesTar|miranda_May_2021|miRDB_v6|MiRNATIP|miRTar2GO|MirTar2|mirzag|MultiMiTar|RNA22|TargetScan_v7_2
EIF4E	hsa-miR-582-5p	0.825702	15	Very High	BCmicrO|CoMeTa|DIANA|MBStar|MirAncesTar|miranda_May_2021|miRDB_v6|MiRNATIP|MirSNPInTarget|miRTar2GO|MirTar2|mirzag|PACCMIT|RNA22|TargetScan_v7_2
LAMC1	hsa-miR-205-5p	0.82562	13	Very High	bitargeting_May_2021|CoMeTa|Cupid|DIANA|MirAncesTar|miranda_May_2021|miRcode|miRDB_v6|MiRNATIP|MirTar2|mirzag|PACCMIT|TargetScan_v7_2
LDHA	hsa-miR-34c-5p	0.825426	13	Very High	BCmicrO|bitargeting_May_2021|CoMeTa|DIANA|MirAncesTar|miranda_May_2021|miRDB_v6|miRTar2GO|MirTar2|mirzag|MultiMiTar|PACCMIT|TargetScan_v7_2
KRAS	hsa-miR-181d-5p	0.825366	13	Very High	BCmicrO|CoMeTa|Cupid|MBStar|MirAncesTar|miranda_May_2021|miRDB_v6|MiRNATIP|MirSNPInTarget|miRTar2GO|MirTar2|mirzag|TargetScan_v7_2
LAMC1	hsa-miR-140-5p	0.825355	17	Very High	BCmicrO|bitargeting_May_2021|CoMeTa|DIANA|MBStar|MirAncesTar|miranda_May_2021|miRcode|mirCoX|miRDB_v6|MiRNATIP|miRTar2GO|MirTar2|mirzag|PACCMIT|RNA22|TargetScan_v7_2
RAP1B	hsa-miR-181c-5p	0.825347	14	Very High	BCmicrO|bitargeting_May_2021|CoMeTa|Cupid|MBStar|MirAncesTar|miranda_May_2021|miRDB_v6|MiRNATIP|MirSNPInTarget|MirTar2|mirzag|PACCMIT|TargetScan_v7_2
MYCN	hsa-miR-29a-3p	0.825285	13	Very High	CoMeTa|Cupid|DIANA|MirAncesTar|miranda_May_2021|mirbase|mirCoX|miRDB_v6|mirmap_May_2021|miRTar2GO|mirzag|PACCMIT|TargetScan_v7_2
MYCN	hsa-miR-193a-3p	0.825251	15	Very High	BCmicrO|bitargeting_May_2021|CoMeTa|Cupid|DIANA|MirAncesTar|miranda_May_2021|mirbase|miRcode|miRDB_v6|MiRNATIP|mirzag|PACCMIT|RNA22|TargetScan_v7_2
FBXW7	hsa-miR-206	0.825172	17	Very High	BCmicrO|bitargeting_May_2021|CoMeTa|Cupid|DIANA|MBStar|MirAncesTar|miranda_May_2021|miRcode|mirCoX|MiRNATIP|miRTar2GO|mirzag|MultiMiTar|PACCMIT|RNA22|TargetScan_v7_2
KRAS	hsa-miR-181c-5p	0.825054	13	Very High	BCmicrO|CoMeTa|Cupid|MBStar|MirAncesTar|miranda_May_2021|miRDB_v6|MiRNATIP|MirSNPInTarget|miRTar2GO|MirTar2|mirzag|TargetScan_v7_2
FOXP1	hsa-miR-181c-5p	0.825039	13	Very High	BCmicrO|CoMeTa|Cupid|MBStar|MirAncesTar|miranda_May_2021|miRDB_v6|MiRNATIP|MirSNPInTarget|MirTar2|mirzag|PACCMIT|TargetScan_v7_2
MYCN	hsa-miR-29c-3p	0.82501	12	Very High	BCmicrO|CoMeTa|Cupid|DIANA|MirAncesTar|miranda_May_2021|mirbase|miRDB_v6|mirmap_May_2021|mirzag|PACCMIT|TargetScan_v7_2
CLIC4	hsa-miR-200b-3p	0.824954	13	Very High	BCmicrO|CoMeTa|DIANA|MBStar|MirAncesTar|miRDB_v6|MiRNATIP|miRTar2GO|MirTar2|mirzag|PACCMIT|RNA22|TargetScan_v7_2
HMGCR	hsa-miR-29a-3p	0.824831	17	Very High	bitargeting_May_2021|CoMeTa|Cupid|DIANA|MBStar|MirAncesTar|miranda_May_2021|mirbase|mirCoX|miRDB_v6|mirmap_May_2021|miRTar2GO|MirTar2|mirzag|MultiMiTar|PACCMIT|TargetScan_v7_2
CLIC4	hsa-miR-429	0.824704	13	Very High	CoMeTa|DIANA|MBStar|MirAncesTar|miranda_May_2021|miRcode|miRDB_v6|MiRNATIP|miRTar2GO|MirTar2|mirzag|PACCMIT|TargetScan_v7_2
ZEB1	hsa-miR-96-5p	0.824686	15	Very High	BCmicrO|bitargeting_May_2021|Cupid|DIANA|MBStar|MirAncesTar|miranda_May_2021|miRcode|miRDB_v6|MiRNATIP|MirSNPInTarget|miRTar2GO|mirzag|PITA_May_2021|TargetScan_v7_2
SPRED1	hsa-miR-211-5p	0.824578	14	Very High	BCmicrO|Cupid|MBStar|MirAncesTar|miranda_May_2021|miRcode|mirCoX|miRDB_v6|MiRNATIP|MirTar2|mirzag|PACCMIT|RNA22|TargetScan_v7_2
ZEB1	hsa-miR-23b-3p	0.824406	14	Very High	BCmicrO|bitargeting_May_2021|CoMeTa|Cupid|DIANA|MBStar|MirAncesTar|miranda_May_2021|miRcode|MiRNATIP|MirTar2|mirzag|PACCMIT|TargetScan_v7_2
CDK6	hsa-miR-320b	0.824313	16	Very High	BCmicrO|CoMeTa|DIANA|MBStar|MirAncesTar|miranda_May_2021|miRDB_v6|MiRNATIP|MirSNPInTarget|miRTar2GO|MirTar2|mirzag|PACCMIT|PITA_May_2021|RNA22|TargetScan_v7_2
CUL4A	hsa-miR-107	0.824119	16	Very High	BCmicrO|bitargeting_May_2021|CoMeTa|DIANA|MirAncesTar|miranda_May_2021|miRcode|miRDB_v6|mirmap_May_2021|MiRNATIP|miRTar2GO|MirTar2|mirzag|MultiMiTar|RNA22|TargetScan_v7_2
CCR7	hsa-let-7c-5p	0.823874	15	Very High	BCmicrO|bitargeting_May_2021|CoMeTa|Cupid|DIANA|MirAncesTar|miranda_May_2021|miRDB_v6|mirmap_May_2021|MiRNATIP|miRTar2GO|mirzag|PACCMIT|RNA22|TargetScan_v7_2
FKBP5	hsa-miR-141-3p	0.823722	16	Very High	BCmicrO|bitargeting_May_2021|CoMeTa|Cupid|DIANA|MBStar|MirAncesTar|miranda_May_2021|miRcode|mirCoX|miRDB_v6|MiRNATIP|MirSNPInTarget|MirTar2|mirzag|TargetScan_v7_2
PDGFRA	hsa-miR-24-3p	0.823602	16	Very High	BCmicrO|bitargeting_May_2021|CoMeTa|Cupid|DIANA|MirAncesTar|miranda_May_2021|miRcode|miRDB_v6|MiRNATIP|MirTar2|mirzag|MultiMiTar|PACCMIT|RNA22|TargetScan_v7_2
HMGCR	hsa-miR-29c-3p	0.823523	16	Very High	BCmicrO|bitargeting_May_2021|CoMeTa|Cupid|DIANA|MBStar|MirAncesTar|miranda_May_2021|mirbase|miRDB_v6|mirmap_May_2021|MirTar2|mirzag|MultiMiTar|PACCMIT|TargetScan_v7_2
CDK6	hsa-miR-29b-3p	0.823356	14	Very High	bitargeting_May_2021|CoMeTa|Cupid|DIANA|MirAncesTar|miranda_May_2021|miRDB_v6|mirmap_May_2021|MiRNATIP|mirzag|MultiMiTar|PACCMIT|RNA22|TargetScan_v7_2
ROCK2	hsa-miR-142-3p	0.82335	16	Very High	BCmicrO|bitargeting_May_2021|CoMeTa|Cupid|DIANA|MBStar|MirAncesTar|miranda_May_2021|miRcode|miRDB_v6|MiRNATIP|miRTar2GO|mirzag|MultiMiTar|PACCMIT|RNA22
FOXP1	hsa-miR-613	0.822883	15	Very High	BCmicrO|CoMeTa|Cupid|DIANA|MBStar|MirAncesTar|miRcode|miRDB_v6|MiRNATIP|MirSNPInTarget|MirTar2|mirzag|MultiMiTar|PACCMIT|RNA22
TIMP3	hsa-miR-590-5p	0.822857	13	Very High	BCmicrO|CoMeTa|Cupid|DIANA|MirAncesTar|miranda_May_2021|miRcode|miRDB_v6|MiRNATIP|mirzag|MultiMiTar|PACCMIT|TargetScan_v7_2
KRAS	hsa-miR-181a-5p	0.822844	13	Very High	BCmicrO|CoMeTa|Cupid|MBStar|MirAncesTar|miranda_May_2021|miRDB_v6|MiRNATIP|MirSNPInTarget|miRTar2GO|MirTar2|mirzag|TargetScan_v7_2
LDHA	hsa-miR-34a-5p	0.822717	17	Very High	BCmicrO|bitargeting_May_2021|CoMeTa|DIANA|MBStar|MirAncesTar|miranda_May_2021|miRDB_v6|MiRNATIP|MirSNPInTarget|MirTar2|mirzag|MultiMiTar|PACCMIT|PITA_May_2021|rnahybrid_May_2021|TargetScan_v7_2
RRM2	hsa-let-7i-5p	0.822695	17	Very High	BCmicrO|bitargeting_May_2021|CoMeTa|Cupid|DIANA|MBStar|MirAncesTar|miranda_May_2021|miRDB_v6|mirmap_May_2021|MiRNATIP|MirSNPInTarget|miRTar2GO|mirzag|PITA_May_2021|RNA22|TargetScan_v7_2
RPS6KB1	hsa-miR-128-3p	0.822447	16	Very High	BCmicrO|CoMeTa|Cupid|DIANA|MBStar|MirAncesTar|miranda_May_2021|miRcode|miRDB_v6|mirmap_May_2021|MiRNATIP|miRTar2GO|mirzag|MultiMiTar|PACCMIT|TargetScan_v7_2
LAMC1	hsa-miR-29c-3p	0.822294	14	Very High	BCmicrO|CoMeTa|Cupid|DIANA|MBStar|MirAncesTar|miranda_May_2021|miRDB_v6|mirmap_May_2021|MiRNATIP|MirTar2|mirzag|PACCMIT|TargetScan_v7_2
MYH9	hsa-miR-34c-5p	0.822069	16	Very High	BCmicrO|bitargeting_May_2021|CoMeTa|Cupid|DIANA|MirAncesTar|miranda_May_2021|miRDB_v6|MiRNATIP|miRTar2GO|MirTar2|mirzag|MultiMiTar|PACCMIT|RNA22|TargetScan_v7_2
LAMC1	hsa-miR-96-5p	0.821954	14	Very High	BCmicrO|CoMeTa|DIANA|MirAncesTar|miranda_May_2021|miRcode|miRDB_v6|MiRNATIP|miRTar2GO|mirzag|MultiMiTar|PACCMIT|RNA22|TargetScan_v7_2
NDRG4	hsa-miR-139-5p	0.821933	15	Very High	BCmicrO|bitargeting_May_2021|CoMeTa|DIANA|MBStar|MirAncesTar|miranda_May_2021|miRcode|mirCoX|miRDB_v6|MirTar2|mirzag|PACCMIT|RNA22|TargetScan_v7_2
RAP1B	hsa-miR-181b-5p	0.821894	14	Very High	BCmicrO|CoMeTa|Cupid|MBStar|MirAncesTar|miranda_May_2021|miRDB_v6|MiRNATIP|MirSNPInTarget|MirTar2|mirzag|PACCMIT|RNA22|TargetScan_v7_2
KRAS	hsa-miR-532-5p	0.821686	14	Very High	BCmicrO|CoMeTa|DIANA|MBStar|MirAncesTar|miranda_May_2021|miRDB_v6|MiRNATIP|miRTar2GO|MirTar2|mirzag|MultiMiTar|RNA22|TargetScan_v7_2
EFEMP1	hsa-miR-520f-3p	0.821456	12	Very High	BCmicrO|CoMeTa|Cupid|DIANA|MBStar|MirAncesTar|miranda_May_2021|miRDB_v6|MirTar2|mirzag|MultiMiTar|TargetScan_v7_2
NR2F2	hsa-miR-373-3p	0.821342	17	Very High	BCmicrO|bitargeting_May_2021|CoMeTa|Cupid|DIANA|MBStar|MirAncesTar|miranda_May_2021|miRcode|miRDB_v6|MiRNATIP|miRTar2GO|mirzag|MultiMiTar|PITA_May_2021|RNA22|TargetScan_v7_2
PKNOX1	hsa-miR-223-3p	0.821239	17	Very High	BCmicrO|bitargeting_May_2021|CoMeTa|Cupid|DIANA|MirAncesTar|miRcode|mirCoX|miRDB_v6|MiRNATIP|MirSNPInTarget|MirTar2|mirzag|MultiMiTar|PACCMIT|RNA22|TargetScan_v7_2
NUS1	hsa-miR-30d-5p	0.821166	14	Very High	BCmicrO|Cupid|DIANA|MBStar|MirAncesTar|miranda_May_2021|miRDB_v6|MiRNATIP|MirSNPInTarget|miRTar2GO|MirTar2|mirzag|PACCMIT|TargetScan_v7_2
THBS2	hsa-miR-495-3p	0.821123	12	Very High	BCmicrO|CoMeTa|DIANA|MirAncesTar|miranda_May_2021|miRDB_v6|mirmap_May_2021|MirSNPInTarget|MirTar2|mirzag|MultiMiTar|TargetScan_v7_2
ETS1	hsa-miR-139-5p	0.820711	16	Very High	BCmicrO|CoMeTa|Cupid|MBStar|MirAncesTar|miranda_May_2021|miRcode|mirCoX|miRDB_v6|MiRNATIP|miRTar2GO|MirTar2|mirzag|PACCMIT|PITA_May_2021|TargetScan_v7_2
DUSP1	hsa-miR-101-3p	0.820674	14	Very High	CoMeTa|Cupid|DIANA|MBStar|MirAncesTar|mirbase|miRcode|miRDB_v6|MiRNATIP|MirSNPInTarget|miRTar2GO|MirTar2|mirzag|PACCMIT
PAK1	hsa-miR-96-5p	0.820558	14	Very High	BCmicrO|CoMeTa|Cupid|DIANA|MBStar|MirAncesTar|miranda_May_2021|miRcode|miRDB_v6|MiRNATIP|miRTar2GO|MultiMiTar|PACCMIT|TargetScan_v7_2
ROCK2	hsa-miR-135b-5p	0.820321	14	Very High	BCmicrO|CoMeTa|Cupid|DIANA|MBStar|MirAncesTar|miranda_May_2021|miRDB_v6|MiRNATIP|miRTar2GO|mirzag|MultiMiTar|PACCMIT|TargetScan_v7_2
NF1	hsa-miR-137-3p	0.820215	15	Very High	BCmicrO|CoMeTa|Cupid|DIANA|MBStar|MirAncesTar|miranda_May_2021|miRcode|miRDB_v6|MiRNATIP|MirTar2|mirzag|MultiMiTar|PACCMIT|TargetScan_v7_2
NR2F2	hsa-miR-302d-3p	0.820125	13	Very High	BCmicrO|CoMeTa|Cupid|DIANA|MBStar|MirAncesTar|miRDB_v6|MiRNATIP|miRTar2GO|mirzag|MultiMiTar|RNA22|TargetScan_v7_2
VCAN	hsa-miR-103a-3p	0.819754	15	Very High	BCmicrO|bitargeting_May_2021|Cupid|DIANA|MBStar|MirAncesTar|miranda_May_2021|miRcode|miRDB_v6|mirmap_May_2021|miRTar2GO|mirzag|MultiMiTar|RNA22|TargetScan_v7_2
PIM1	hsa-miR-26b-5p	0.819432	15	Very High	BCmicrO|bitargeting_May_2021|CoMeTa|Cupid|DIANA|MBStar|MirAncesTar|miranda_May_2021|mirCoX|miRDB_v6|MiRNATIP|miRTar2GO|MirTar2|mirzag|TargetScan_v7_2
ADM	hsa-miR-92a-3p	0.819352	15	Very High	BCmicrO|CoMeTa|Cupid|DIANA|MirAncesTar|miranda_May_2021|mirbase|miRDB_v6|MiRNATIP|miRTar2GO|MirTar2|mirzag|PACCMIT|RNA22|TargetScan_v7_2
CALCRL	hsa-miR-205-5p	0.819057	12	Very High	CoMeTa|DIANA|MBStar|MirAncesTar|miranda_May_2021|miRcode|miRDB_v6|MiRNATIP|MirTar2|mirzag|PACCMIT|TargetScan_v7_2
NUS1	hsa-miR-22-3p	0.818888	15	Very High	BCmicrO|bitargeting_May_2021|DIANA|MirAncesTar|miranda_May_2021|mirbase|miRcode|mirCoX|miRDB_v6|MiRNATIP|MirTar2|mirzag|MultiMiTar|PACCMIT|TargetScan_v7_2
FOXO3	hsa-miR-217-5p	0.818826	15	Very High	BCmicrO|Cupid|DIANA|MBStar|MirAncesTar|miranda_May_2021|miRcode|miRDB_v6|MiRNATIP|miRTar2GO|MirTar2|mirzag|MultiMiTar|RNA22|TargetScan_v7_2
MYCN	hsa-let-7b-5p	0.818815	10	Very High	BCmicrO|CoMeTa|Cupid|DIANA|MirAncesTar|miRDB_v6|MiRNATIP|miRTar2GO|mirzag|TargetScan_v7_2
RAP1B	hsa-miR-181d-5p	0.818778	15	Very High	BCmicrO|bitargeting_May_2021|CoMeTa|Cupid|MBStar|MirAncesTar|miranda_May_2021|miRDB_v6|MiRNATIP|MirSNPInTarget|MirTar2|mirzag|PACCMIT|RNA22|TargetScan_v7_2
TGFBR1	hsa-miR-665	0.818703	16	Very High	BCmicrO|CoMeTa|DIANA|MBStar|MirAncesTar|miranda_May_2021|miRDB_v6|mirmap_May_2021|MiRNATIP|MirSNPInTarget|MirTar2|mirzag|MultiMiTar|PACCMIT|PITA_May_2021|TargetScan_v7_2
RAP1B	hsa-miR-149-5p	0.81858	17	Very High	BCmicrO|bitargeting_May_2021|CoMeTa|Cupid|DIANA|MBStar|MirAncesTar|mirCoX|miRDB_v6|MiRNATIP|MirSNPInTarget|miRTar2GO|MultiMiTar|PACCMIT|PITA_May_2021|RNA22|TargetScan_v7_2
CDK6	hsa-miR-320a-3p	0.818577	16	Very High	BCmicrO|CoMeTa|DIANA|MBStar|MirAncesTar|miranda_May_2021|miRDB_v6|MiRNATIP|MirSNPInTarget|miRTar2GO|MirTar2|mirzag|PACCMIT|PITA_May_2021|RNA22|TargetScan_v7_2
FOXP1	hsa-miR-181a-5p	0.818503	13	Very High	BCmicrO|CoMeTa|Cupid|MBStar|MirAncesTar|miranda_May_2021|miRDB_v6|MiRNATIP|MirSNPInTarget|MirTar2|mirzag|PACCMIT|TargetScan_v7_2
RRM2	hsa-let-7f-5p	0.818498	15	Very High	BCmicrO|bitargeting_May_2021|CoMeTa|Cupid|DIANA|MBStar|MirAncesTar|miranda_May_2021|miRDB_v6|mirmap_May_2021|MiRNATIP|MirSNPInTarget|miRTar2GO|mirzag|TargetScan_v7_2
MYCN	hsa-let-7e-5p	0.818466	11	Very High	BCmicrO|CoMeTa|Cupid|DIANA|MirAncesTar|miRDB_v6|MiRNATIP|miRTar2GO|mirzag|RNA22|TargetScan_v7_2
HIF1A	hsa-miR-520h	0.818274	14	Very High	BCmicrO|CoMeTa|Cupid|DIANA|MBStar|MirAncesTar|miranda_May_2021|miRDB_v6|MiRNATIP|miRTar2GO|MirTar2|mirzag|MultiMiTar|PACCMIT
FOXA1	hsa-miR-132-3p	0.818118	15	Very High	bitargeting_May_2021|CoMeTa|Cupid|DIANA|MBStar|MirAncesTar|miranda_May_2021|mirbase|miRcode|miRDB_v6|MiRNATIP|MirTar2|mirzag|PACCMIT|TargetScan_v7_2
LAMC1	hsa-miR-199a-5p	0.817988	15	Very High	BCmicrO|CoMeTa|Cupid|DIANA|MBStar|MirAncesTar|miranda_May_2021|miRDB_v6|MiRNATIP|miRTar2GO|mirzag|MultiMiTar|PACCMIT|PITA_May_2021|TargetScan_v7_2
SMAD2	hsa-miR-520c-3p	0.817804	14	Very High	BCmicrO|bitargeting_May_2021|CoMeTa|DIANA|MBStar|MirAncesTar|miranda_May_2021|MiRNATIP|miRTar2GO|mirzag|MultiMiTar|PACCMIT|RNA22|TargetScan_v7_2
PTPRM	hsa-miR-34a-5p	0.817696	16	Very High	BCmicrO|bitargeting_May_2021|CoMeTa|Cupid|DIANA|MBStar|MirAncesTar|miranda_May_2021|miRDB_v6|MiRNATIP|miRTar2GO|mirzag|MultiMiTar|PACCMIT|RNA22|TargetScan_v7_2
VEGFA	hsa-miR-205-5p	0.817582	14	Very High	CoMeTa|DIANA|MBStar|MirAncesTar|miranda_May_2021|mirbase|miRcode|miRDB_v6|MiRNATIP|MirSNPInTarget|MirTar2|mirzag|PACCMIT|TargetScan_v7_2
FOXA1	hsa-miR-200a-3p	0.817201	14	Very High	BCmicrO|CoMeTa|Cupid|DIANA|MirAncesTar|miranda_May_2021|mirbase|miRcode|miRDB_v6|MiRNATIP|miRTar2GO|mirzag|PACCMIT|TargetScan_v7_2
HMGA2	hsa-miR-211-5p	0.8172	17	Very High	BCmicrO|bitargeting_May_2021|CoMeTa|Cupid|DIANA|MBStar|MirAncesTar|miranda_May_2021|miRcode|mirCoX|miRDB_v6|MiRNATIP|mirzag|PACCMIT|PITA_May_2021|RNA22|TargetScan_v7_2
KDR	hsa-miR-221-3p	0.817022	14	Very High	BCmicrO|CoMeTa|DIANA|MirAncesTar|miranda_May_2021|miRcode|mirCoX|miRDB_v6|MiRNATIP|miRTar2GO|MirTar2|mirzag|RNA22|TargetScan_v7_2
KRAS	hsa-miR-181b-5p	0.816927	13	Very High	BCmicrO|CoMeTa|Cupid|MBStar|MirAncesTar|miranda_May_2021|miRDB_v6|MiRNATIP|MirSNPInTarget|miRTar2GO|MirTar2|mirzag|TargetScan_v7_2
PIK3R1	hsa-miR-29b-3p	0.816884	13	Very High	CoMeTa|Cupid|DIANA|MBStar|MirAncesTar|miranda_May_2021|miRDB_v6|mirmap_May_2021|miRTar2GO|mirzag|MultiMiTar|PACCMIT|TargetScan_v7_2
KRAS	hsa-miR-1271-5p	0.816816	14	Very High	bitargeting_May_2021|CoMeTa|Cupid|DIANA|MBStar|MirAncesTar|miranda_May_2021|miRcode|miRDB_v6|MiRNATIP|MirTar2|mirzag|PACCMIT|TargetScan_v7_2
CDC42	hsa-miR-29b-3p	0.816634	13	Very High	bitargeting_May_2021|CoMeTa|Cupid|DIANA|MirAncesTar|miranda_May_2021|mirmap_May_2021|MiRNATIP|MirSNPInTarget|MirTar2|mirzag|PACCMIT|TargetScan_v7_2
ETS1	hsa-miR-200c-3p	0.816409	13	Very High	BCmicrO|CoMeTa|Cupid|DIANA|MBStar|MirAncesTar|miRDB_v6|MiRNATIP|miRTar2GO|MirTar2|mirzag|PACCMIT|TargetScan_v7_2
NTN4	hsa-miR-373-3p	0.816362	14	Very High	BCmicrO|DIANA|MBStar|MirAncesTar|miranda_May_2021|miRcode|miRDB_v6|MiRNATIP|MirSNPInTarget|miRTar2GO|mirzag|MultiMiTar|PACCMIT|TargetScan_v7_2
KDR	hsa-miR-200c-3p	0.816262	14	Very High	BCmicrO|CoMeTa|Cupid|DIANA|MBStar|MirAncesTar|mirbase|miRDB_v6|MiRNATIP|miRTar2GO|MirTar2|mirzag|RNA22|TargetScan_v7_2
PDPN	hsa-miR-199b-5p	0.816072	16	Very High	BCmicrO|bitargeting_May_2021|CoMeTa|Cupid|DIANA|MBStar|MirAncesTar|miranda_May_2021|mirCoX|miRDB_v6|MiRNATIP|miRTar2GO|MirTar2|mirzag|MultiMiTar|TargetScan_v7_2
CTNND1	hsa-miR-96-5p	0.815945	15	Very High	BCmicrO|CoMeTa|Cupid|DIANA|MBStar|MirAncesTar|miranda_May_2021|miRcode|miRDB_v6|MiRNATIP|mirzag|MultiMiTar|PACCMIT|RNA22|TargetScan_v7_2
PRNP	hsa-miR-148a-3p	0.815869	14	Very High	BCmicrO|bitargeting_May_2021|CoMeTa|DIANA|MBStar|MirAncesTar|miranda_May_2021|mirCoX|miRDB_v6|MiRNATIP|miRTar2GO|MirTar2|mirzag|TargetScan_v7_2
CCNH	hsa-miR-23b-3p	0.815809	13	Very High	BCmicrO|CoMeTa|DIANA|MirAncesTar|miranda_May_2021|mirbase|miRcode|miRDB_v6|MiRNATIP|MirTar2|mirzag|PACCMIT|TargetScan_v7_2
MYCN	hsa-miR-193b-3p	0.815646	14	Very High	BCmicrO|bitargeting_May_2021|CoMeTa|DIANA|MirAncesTar|miranda_May_2021|mirbase|miRcode|miRDB_v6|MiRNATIP|mirzag|PACCMIT|RNA22|TargetScan_v7_2
FBXW7	hsa-miR-29a-3p	0.815568	15	Very High	CoMeTa|Cupid|DIANA|MBStar|MirAncesTar|miranda_May_2021|mirCoX|miRDB_v6|mirmap_May_2021|MiRNATIP|MirSNPInTarget|miRTar2GO|mirzag|PACCMIT|TargetScan_v7_2
FBXW7	hsa-miR-29c-3p	0.815452	15	Very High	BCmicrO|CoMeTa|Cupid|DIANA|MBStar|MirAncesTar|miranda_May_2021|miRDB_v6|mirmap_May_2021|MiRNATIP|MirSNPInTarget|miRTar2GO|mirzag|PACCMIT|TargetScan_v7_2
RAP1B	hsa-miR-101-3p	0.815384	13	Very High	CoMeTa|Cupid|DIANA|MBStar|MirAncesTar|miRcode|miRDB_v6|MiRNATIP|miRTar2GO|MirTar2|mirzag|MultiMiTar|PACCMIT
MYCN	hsa-let-7i-5p	0.81521	12	Very High	BCmicrO|CoMeTa|Cupid|DIANA|MBStar|MirAncesTar|miRDB_v6|MiRNATIP|miRTar2GO|mirzag|RNA22|TargetScan_v7_2
PIM1	hsa-miR-26a-5p	0.814836	15	Very High	BCmicrO|bitargeting_May_2021|CoMeTa|Cupid|DIANA|MBStar|MirAncesTar|miranda_May_2021|miRDB_v6|MiRNATIP|miRTar2GO|MirTar2|mirzag|RNA22|TargetScan_v7_2
ETS1	hsa-miR-200b-3p	0.814706	13	Very High	BCmicrO|CoMeTa|Cupid|DIANA|MBStar|MirAncesTar|miRDB_v6|MiRNATIP|miRTar2GO|MirTar2|mirzag|PACCMIT|TargetScan_v7_2
CREB1	hsa-miR-526b-5p	0.814433	16	Very High	BCmicrO|bitargeting_May_2021|CoMeTa|Cupid|DIANA|MBStar|MirAncesTar|miRDB_v6|MiRNATIP|MirSNPInTarget|MirTar2|mirzag|MultiMiTar|PACCMIT|PITA_May_2021|RNA22
ETS1	hsa-miR-199a-5p	0.814411	15	Very High	BCmicrO|bitargeting_May_2021|CoMeTa|DIANA|MBStar|MirAncesTar|miranda_May_2021|miRDB_v6|MiRNATIP|miRTar2GO|MirTar2|MultiMiTar|PACCMIT|PITA_May_2021|TargetScan_v7_2
PIM1	hsa-miR-33b-5p	0.814359	13	Very High	BCmicrO|bitargeting_May_2021|CoMeTa|Cupid|DIANA|MirAncesTar|mirbase|miRDB_v6|miRTar2GO|MirTar2|mirzag|RNA22|TargetScan_v7_2
RPS6KB1	hsa-miR-557	0.814335	16	Very High	BCmicrO|CoMeTa|Cupid|DIANA|MBStar|MirAncesTar|miranda_May_2021|miRDB_v6|MiRNATIP|MirSNPInTarget|MirTar2|mirzag|MultiMiTar|PACCMIT|PITA_May_2021|RNA22
CDK6	hsa-miR-320c	0.814234	17	Very High	BCmicrO|bitargeting_May_2021|CoMeTa|DIANA|MBStar|MirAncesTar|miranda_May_2021|miRDB_v6|MiRNATIP|MirSNPInTarget|miRTar2GO|MirTar2|mirzag|PACCMIT|PITA_May_2021|RNA22|TargetScan_v7_2
ATP2B4	hsa-miR-29c-3p	0.813611	16	Very High	BCmicrO|bitargeting_May_2021|CoMeTa|Cupid|DIANA|MBStar|MirAncesTar|miranda_May_2021|miRDB_v6|mirmap_May_2021|MiRNATIP|MirSNPInTarget|miRTar2GO|MultiMiTar|PACCMIT|TargetScan_v7_2
ETS1	hsa-miR-455-5p	0.81354	13	Very High	BCmicrO|bitargeting_May_2021|CoMeTa|Cupid|MBStar|MirAncesTar|miRcode|MiRNATIP|miRTar2GO|mirzag|MultiMiTar|PACCMIT|TargetScan_v7_2
SMAD2	hsa-miR-302d-3p	0.813539	14	Very High	BCmicrO|bitargeting_May_2021|CoMeTa|DIANA|MBStar|MirAncesTar|miranda_May_2021|MiRNATIP|miRTar2GO|mirzag|MultiMiTar|PACCMIT|RNA22|TargetScan_v7_2
CDK6	hsa-miR-646	0.813131	16	Very High	BCmicrO|bitargeting_May_2021|CoMeTa|DIANA|MBStar|MirAncesTar|miRDB_v6|mirmap_May_2021|MiRNATIP|MirSNPInTarget|MirTar2|mirzag|MultiMiTar|PACCMIT|PITA_May_2021|RNA22
HIF1A	hsa-miR-135a-5p	0.812885	14	Very High	BCmicrO|CoMeTa|Cupid|DIANA|MirAncesTar|miranda_May_2021|miRcode|MiRNATIP|MirSNPInTarget|MirTar2|mirzag|MultiMiTar|PACCMIT|TargetScan_v7_2
VEGFA	hsa-miR-206	0.812783	17	Very High	BCmicrO|CoMeTa|Cupid|DIANA|MBStar|MirAncesTar|miranda_May_2021|miRcode|mirCoX|MiRNATIP|miRTar2GO|MirTar2|mirzag|MultiMiTar|PACCMIT|PITA_May_2021|TargetScan_v7_2
VCL	hsa-miR-103a-3p	0.8126	15	Very High	BCmicrO|DIANA|MBStar|MirAncesTar|miranda_May_2021|miRcode|miRDB_v6|mirmap_May_2021|MiRNATIP|miRTar2GO|MirTar2|mirzag|MultiMiTar|RNA22|TargetScan_v7_2
PDPN	hsa-miR-199a-5p	0.81252	14	Very High	BCmicrO|CoMeTa|Cupid|DIANA|MBStar|MirAncesTar|miranda_May_2021|miRDB_v6|MiRNATIP|miRTar2GO|MirTar2|mirzag|MultiMiTar|TargetScan_v7_2
SOCS3	hsa-miR-30e-5p	0.812466	12	Very High	CoMeTa|Cupid|DIANA|MBStar|miranda_May_2021|mirmap_May_2021|MiRNATIP|miRTar2GO|MirTar2|mirzag|PACCMIT|TargetScan_v7_2
TGFBR1	hsa-miR-548k	0.812345	13	Very High	BCmicrO|CoMeTa|Cupid|DIANA|MBStar|MirAncesTar|miranda_May_2021|miRDB_v6|MiRNATIP|MirSNPInTarget|MirTar2|mirzag|PACCMIT
CREB1	hsa-miR-181d-5p	0.812146	15	Very High	BCmicrO|bitargeting_May_2021|CoMeTa|DIANA|MBStar|MirAncesTar|miranda_May_2021|miRDB_v6|MiRNATIP|MirSNPInTarget|miRTar2GO|MirTar2|mirzag|PACCMIT|TargetScan_v7_2
JUN	hsa-miR-139-5p	0.812028	13	Very High	BCmicrO|CoMeTa|MBStar|MirAncesTar|miranda_May_2021|miRcode|mirCoX|miRDB_v6|miRTar2GO|mirzag|MultiMiTar|PACCMIT|TargetScan_v7_2
APP	hsa-miR-185-5p	0.811946	16	Very High	BCmicrO|CoMeTa|Cupid|DIANA|MBStar|MirAncesTar|miranda_May_2021|miRDB_v6|mirmap_May_2021|MiRNATIP|miRTar2GO|mirzag|MultiMiTar|PACCMIT|RNA22|TargetScan_v7_2
HAND2	hsa-miR-367-3p	0.811903	11	Very High	CoMeTa|DIANA|MBStar|MirAncesTar|miranda_May_2021|miRcode|miRDB_v6|MiRNATIP|mirzag|PACCMIT|TargetScan_v7_2
TIMP3	hsa-miR-181b-5p	0.811776	16	Very High	BCmicrO|CoMeTa|Cupid|DIANA|MirAncesTar|miranda_May_2021|miRDB_v6|MiRNATIP|MirSNPInTarget|miRTar2GO|MirTar2|mirzag|PACCMIT|PITA_May_2021|RNA22|TargetScan_v7_2
ETS1	hsa-miR-1-3p	0.811447	14	Very High	BCmicrO|CoMeTa|Cupid|DIANA|MBStar|MirAncesTar|miranda_May_2021|miRDB_v6|MiRNATIP|miRTar2GO|mirzag|MultiMiTar|PACCMIT|TargetScan_v7_2
MYCN	hsa-let-7g-5p	0.811414	12	Very High	BCmicrO|CoMeTa|Cupid|DIANA|MBStar|MirAncesTar|miRDB_v6|MiRNATIP|miRTar2GO|mirzag|RNA22|TargetScan_v7_2
ID2	hsa-miR-330-3p	0.811283	16	Very High	BCmicrO|CoMeTa|DIANA|MBStar|MirAncesTar|miranda_May_2021|mirbase|miRDB_v6|mirmap_May_2021|MiRNATIP|MirSNPInTarget|MirTar2|mirzag|MultiMiTar|PACCMIT|TargetScan_v7_2
SPRED1	hsa-miR-140-5p	0.811185	16	Very High	BCmicrO|bitargeting_May_2021|DIANA|MBStar|MirAncesTar|miranda_May_2021|miRcode|mirCoX|miRDB_v6|MiRNATIP|miRTar2GO|mirzag|MultiMiTar|PACCMIT|RNA22|TargetScan_v7_2
CTNND1	hsa-miR-124-3p	0.81107	16	Very High	bitargeting_May_2021|CoMeTa|Cupid|DIANA|MBStar|MirAncesTar|miranda_May_2021|miRcode|miRDB_v6|mirmap_May_2021|MiRNATIP|miRTar2GO|mirzag|MultiMiTar|PACCMIT|PITA_May_2021
FBXW7	hsa-miR-29b-3p	0.810887	14	Very High	CoMeTa|Cupid|DIANA|MBStar|MirAncesTar|miranda_May_2021|miRDB_v6|mirmap_May_2021|MiRNATIP|MirSNPInTarget|miRTar2GO|mirzag|PACCMIT|TargetScan_v7_2
SEMA5A	hsa-miR-155-5p	0.810822	18	Very High	BCmicrO|bitargeting_May_2021|CoMeTa|DIANA|MBStar|MirAncesTar|miranda_May_2021|miRcode|miRDB_v6|MiRNATIP|MirSNPInTarget|MirTar2|mirzag|MultiMiTar|PACCMIT|PITA_May_2021|RNA22|TargetScan_v7_2
RAP1B	hsa-miR-524-5p	0.810795	14	Very High	BCmicrO|CoMeTa|Cupid|DIANA|MBStar|MirAncesTar|miranda_May_2021|miRDB_v6|MiRNATIP|MirSNPInTarget|MirTar2|mirzag|MultiMiTar|PACCMIT
HMGCR	hsa-miR-29b-3p	0.810427	15	Very High	bitargeting_May_2021|CoMeTa|Cupid|DIANA|MBStar|MirAncesTar|miranda_May_2021|miRDB_v6|mirmap_May_2021|miRTar2GO|MirTar2|mirzag|MultiMiTar|PACCMIT|TargetScan_v7_2
SOX17	hsa-miR-362-3p	0.810261	14	Very High	BCmicrO|bitargeting_May_2021|CoMeTa|DIANA|MBStar|MirAncesTar|mirbase|miRDB_v6|mirmap_May_2021|MirSNPInTarget|miRTar2GO|MirTar2|mirzag|TargetScan_v7_2
CDK6	hsa-miR-34a-5p	0.810109	16	Very High	BCmicrO|bitargeting_May_2021|CoMeTa|Cupid|DIANA|MBStar|MirAncesTar|miranda_May_2021|miRDB_v6|mirmap_May_2021|MiRNATIP|mirzag|MultiMiTar|PACCMIT|RNA22|TargetScan_v7_2
RPS6KB1	hsa-miR-27b-3p	0.80987	16	Very High	BCmicrO|bitargeting_May_2021|CoMeTa|Cupid|DIANA|MBStar|MirAncesTar|miranda_May_2021|miRDB_v6|MiRNATIP|miRTar2GO|mirzag|MultiMiTar|PACCMIT|PITA_May_2021|TargetScan_v7_2
ID2	hsa-miR-381-3p	0.809804	15	Very High	BCmicrO|CoMeTa|Cupid|DIANA|MBStar|MirAncesTar|miranda_May_2021|mirbase|miRDB_v6|mirmap_May_2021|MiRNATIP|MirTar2|mirzag|PACCMIT|TargetScan_v7_2
IGF1R	hsa-miR-194-5p	0.809793	16	Very High	BCmicrO|bitargeting_May_2021|CoMeTa|Cupid|DIANA|MirAncesTar|miranda_May_2021|miRcode|miRDB_v6|mirmap_May_2021|MiRNATIP|MirSNPInTarget|mirzag|MultiMiTar|RNA22|TargetScan_v7_2
SMAD2	hsa-miR-520e-3p	0.809714	14	Very High	BCmicrO|bitargeting_May_2021|CoMeTa|DIANA|MBStar|MirAncesTar|miranda_May_2021|MiRNATIP|MirTar2|mirzag|MultiMiTar|PACCMIT|RNA22|TargetScan_v7_2
RAP1B	hsa-miR-206	0.809683	17	Very High	BCmicrO|CoMeTa|Cupid|DIANA|MBStar|MirAncesTar|miranda_May_2021|miRcode|mirCoX|miRDB_v6|MiRNATIP|miRTar2GO|mirzag|MultiMiTar|PITA_May_2021|RNA22|TargetScan_v7_2
LAMA4	hsa-miR-148b-3p	0.80966	15	Very High	BCmicrO|CoMeTa|Cupid|DIANA|MBStar|MirAncesTar|miranda_May_2021|mirbase|mirCoX|miRDB_v6|MiRNATIP|miRTar2GO|MultiMiTar|PITA_May_2021|TargetScan_v7_2
ZEB1	hsa-miR-548a-3p	0.809522	14	Very High	BCmicrO|CoMeTa|Cupid|DIANA|MBStar|MirAncesTar|miranda_May_2021|miRcode|miRDB_v6|MiRNATIP|MirSNPInTarget|MirTar2|mirzag|MultiMiTar
CUL4A	hsa-miR-137-3p	0.809455	13	Very High	BCmicrO|CoMeTa|DIANA|MBStar|MirAncesTar|miranda_May_2021|miRcode|MiRNATIP|MirSNPInTarget|MirTar2|mirzag|PACCMIT|TargetScan_v7_2
DUSP1	hsa-let-7b-5p	0.809423	13	Very High	BCmicrO|CoMeTa|Cupid|DIANA|MirAncesTar|miRDB_v6|MiRNATIP|miRTar2GO|mirzag|MultiMiTar|PITA_May_2021|RNA22|TargetScan_v7_2
PIK3R1	hsa-miR-590-5p	0.80879	16	Very High	BCmicrO|bitargeting_May_2021|CoMeTa|Cupid|DIANA|MBStar|MirAncesTar|miranda_May_2021|mirbase|miRcode|MiRNATIP|mirzag|MultiMiTar|PACCMIT|RNA22|TargetScan_v7_2
CLIC4	hsa-miR-217-5p	0.80867	15	Very High	BCmicrO|bitargeting_May_2021|CoMeTa|DIANA|MBStar|MirAncesTar|miranda_May_2021|miRcode|miRDB_v6|MiRNATIP|miRTar2GO|MirTar2|mirzag|MultiMiTar|TargetScan_v7_2
VAV3	hsa-miR-338-3p	0.80813	17	Very High	BCmicrO|bitargeting_May_2021|CoMeTa|Cupid|DIANA|MBStar|MirAncesTar|miranda_May_2021|miRcode|mirmap_May_2021|MiRNATIP|MirTar2|mirzag|MultiMiTar|PACCMIT|RNA22|TargetScan_v7_2
FOS	hsa-miR-101-3p	0.807972	14	Very High	CoMeTa|Cupid|DIANA|MBStar|MirAncesTar|mirbase|miRcode|miRDB_v6|MiRNATIP|miRTar2GO|MirTar2|mirzag|MultiMiTar|PACCMIT
S1PR1	hsa-miR-155-5p	0.807813	12	Very High	BCmicrO|CoMeTa|Cupid|DIANA|MBStar|MirAncesTar|miranda_May_2021|miRcode|miRTar2GO|mirzag|PACCMIT|TargetScan_v7_2
ADM	hsa-miR-367-3p	0.807717	12	Very High	CoMeTa|Cupid|DIANA|MirAncesTar|miranda_May_2021|mirbase|miRcode|miRDB_v6|MirTar2|mirzag|PACCMIT|TargetScan_v7_2
PPARGC1A	hsa-miR-30e-5p	0.807644	13	Very High	bitargeting_May_2021|CoMeTa|Cupid|DIANA|MBStar|MirAncesTar|miranda_May_2021|miRDB_v6|mirmap_May_2021|MiRNATIP|mirzag|PACCMIT|TargetScan_v7_2
ROCK2	hsa-miR-153-3p	0.807301	14	Very High	BCmicrO|CoMeTa|DIANA|MBStar|MirAncesTar|miranda_May_2021|miRcode|miRDB_v6|MiRNATIP|miRTar2GO|mirzag|MultiMiTar|PACCMIT|TargetScan_v7_2
TMSB4X	hsa-miR-448	0.807012	14	Very High	BCmicrO|CoMeTa|DIANA|MBStar|MirAncesTar|miranda_May_2021|miRDB_v6|MiRNATIP|miRTar2GO|MirTar2|MultiMiTar|PACCMIT|RNA22|TargetScan_v7_2
NRCAM	hsa-miR-191-5p	0.806874	13	Very High	BCmicrO|CoMeTa|DIANA|MBStar|MirAncesTar|miRcode|miRDB_v6|mirmap_May_2021|MiRNATIP|MirTar2|mirzag|PACCMIT|TargetScan_v7_2
HMGCR	hsa-miR-224-5p	0.806758	15	Very High	BCmicrO|CoMeTa|Cupid|DIANA|MBStar|MirAncesTar|mirmap_May_2021|MiRNATIP|MirSNPInTarget|MirTar2|mirzag|MultiMiTar|PACCMIT|RNA22|TargetScan_v7_2
CXCL12	hsa-miR-137-3p	0.806521	11	Very High	BCmicrO|CoMeTa|Cupid|DIANA|MBStar|MirAncesTar|miranda_May_2021|miRcode|MiRNATIP|mirzag|TargetScan_v7_2
IGF1R	hsa-miR-153-3p	0.806437	15	Very High	BCmicrO|CoMeTa|Cupid|DIANA|MBStar|MirAncesTar|miranda_May_2021|mirbase|miRcode|miRDB_v6|MiRNATIP|miRTar2GO|mirzag|MultiMiTar|TargetScan_v7_2
NTN4	hsa-miR-145-5p	0.806398	12	Very High	BCmicrO|Cupid|MirAncesTar|miranda_May_2021|miRcode|miRDB_v6|MiRNATIP|MirTar2|mirzag|PACCMIT|RNA22|TargetScan_v7_2
PPARGC1A	hsa-miR-204-5p	0.806187	15	Very High	BCmicrO|bitargeting_May_2021|CoMeTa|Cupid|DIANA|MirAncesTar|miranda_May_2021|miRcode|miRDB_v6|MiRNATIP|PACCMIT|PITA_May_2021|RNA22|rnahybrid_May_2021|TargetScan_v7_2
HIF1A	hsa-miR-1276	0.805888	15	Very High	BCmicrO|CoMeTa|Cupid|DIANA|MBStar|MirAncesTar|miranda_May_2021|mirCoX|miRDB_v6|mirmap_May_2021|MiRNATIP|MirTar2|mirzag|PACCMIT|RNA22
FILIP1L	hsa-miR-381-3p	0.805876	13	Very High	BCmicrO|CoMeTa|Cupid|MBStar|MirAncesTar|miranda_May_2021|mirbase|miRDB_v6|MiRNATIP|MirTar2|mirzag|PACCMIT|TargetScan_v7_2
ETS1	hsa-miR-495-3p	0.805712	14	Very High	BCmicrO|CoMeTa|Cupid|DIANA|MBStar|MirAncesTar|miranda_May_2021|miRDB_v6|mirmap_May_2021|MiRNATIP|MirTar2|mirzag|PACCMIT|TargetScan_v7_2
JUN	hsa-miR-429	0.805657	12	Very High	CoMeTa|DIANA|MirAncesTar|miranda_May_2021|miRcode|miRDB_v6|MiRNATIP|miRTar2GO|MirTar2|mirzag|PACCMIT|TargetScan_v7_2
TFAP2A	hsa-miR-141-3p	0.805614	14	Very High	BCmicrO|CoMeTa|Cupid|DIANA|MBStar|MirAncesTar|miranda_May_2021|miRcode|mirCoX|MiRNATIP|MirTar2|mirzag|PACCMIT|TargetScan_v7_2
RPS6KB1	hsa-miR-548c-3p	0.805508	14	Very High	BCmicrO|CoMeTa|Cupid|DIANA|MBStar|MirAncesTar|miranda_May_2021|miRDB_v6|mirmap_May_2021|MiRNATIP|MirTar2|mirzag|MultiMiTar|PACCMIT
ADM	hsa-miR-655-3p	0.805442	13	Very High	BCmicrO|CoMeTa|Cupid|DIANA|MBStar|MirAncesTar|miranda_May_2021|mirbase|miRDB_v6|MirTar2|mirzag|PACCMIT|TargetScan_v7_2
TET2	hsa-miR-29c-3p	0.80541	13	Very High	BCmicrO|bitargeting_May_2021|Cupid|DIANA|MirAncesTar|miranda_May_2021|mirmap_May_2021|MiRNATIP|miRTar2GO|MirTar2|mirzag|RNA22|TargetScan_v7_2
SPRED1	hsa-miR-212-3p	0.80523	13	Very High	BCmicrO|Cupid|DIANA|MBStar|MirAncesTar|miRcode|mirCoX|miRDB_v6|MiRNATIP|miRTar2GO|mirzag|PACCMIT|TargetScan_v7_2
SOCS3	hsa-miR-455-5p	0.805213	11	Very High	BCmicrO|bitargeting_May_2021|CoMeTa|Cupid|DIANA|MirAncesTar|miRcode|miRTar2GO|mirzag|MultiMiTar|TargetScan_v7_2
NFE2L2	hsa-miR-27b-3p	0.8051	14	Very High	BCmicrO|CoMeTa|Cupid|MirAncesTar|miranda_May_2021|mirbase|miRDB_v6|MiRNATIP|miRTar2GO|MirTar2|mirzag|PACCMIT|RNA22|TargetScan_v7_2
TIMP3	hsa-miR-765	0.80507	17	Very High	BCmicrO|bitargeting_May_2021|CoMeTa|DIANA|MBStar|MirAncesTar|miranda_May_2021|miRDB_v6|mirmap_May_2021|MiRNATIP|MirSNPInTarget|MirTar2|mirzag|MultiMiTar|PACCMIT|PITA_May_2021|RNA22
FZD10	hsa-miR-367-3p	0.805015	11	Very High	CoMeTa|Cupid|DIANA|MBStar|MirAncesTar|miranda_May_2021|miRcode|miRDB_v6|mirzag|PACCMIT|TargetScan_v7_2
RRM2	hsa-let-7d-5p	0.804997	17	Very High	BCmicrO|bitargeting_May_2021|CoMeTa|Cupid|DIANA|MBStar|MirAncesTar|miranda_May_2021|miRDB_v6|mirmap_May_2021|MiRNATIP|MirSNPInTarget|miRTar2GO|mirzag|PITA_May_2021|RNA22|TargetScan_v7_2
TGFBR1	hsa-miR-22-3p	0.804978	16	Very High	BCmicrO|bitargeting_May_2021|CoMeTa|DIANA|MBStar|MirAncesTar|miranda_May_2021|miRcode|mirCoX|miRDB_v6|MiRNATIP|mirzag|MultiMiTar|PACCMIT|RNA22|TargetScan_v7_2
SFRP1	hsa-miR-206	0.804802	15	Very High	BCmicrO|CoMeTa|Cupid|DIANA|MBStar|MirAncesTar|miranda_May_2021|miRcode|mirCoX|miRDB_v6|MiRNATIP|mirzag|MultiMiTar|PACCMIT|TargetScan_v7_2
MYCN	hsa-let-7c-5p	0.804687	10	Very High	BCmicrO|CoMeTa|Cupid|DIANA|MirAncesTar|miRDB_v6|MiRNATIP|miRTar2GO|mirzag|TargetScan_v7_2
RAP1B	hsa-miR-140-5p	0.804621	16	Very High	BCmicrO|bitargeting_May_2021|CoMeTa|Cupid|DIANA|MBStar|MirAncesTar|miranda_May_2021|miRcode|mirCoX|miRDB_v6|MiRNATIP|miRTar2GO|MultiMiTar|RNA22|TargetScan_v7_2
GSK3B	hsa-miR-26b-5p	0.804586	15	Very High	BCmicrO|CoMeTa|Cupid|DIANA|MBStar|MirAncesTar|miranda_May_2021|mirbase|mirCoX|miRDB_v6|MiRNATIP|MirTar2|mirzag|RNA22|TargetScan_v7_2
CREB1	hsa-miR-10a-5p	0.804585	15	Very High	BCmicrO|Cupid|DIANA|MBStar|MirAncesTar|miranda_May_2021|miRcode|miRDB_v6|MiRNATIP|MirSNPInTarget|miRTar2GO|MirTar2|mirzag|RNA22|TargetScan_v7_2
TIMP3	hsa-miR-181d-5p	0.803979	15	Very High	BCmicrO|CoMeTa|Cupid|DIANA|MirAncesTar|miranda_May_2021|miRDB_v6|MiRNATIP|MirSNPInTarget|miRTar2GO|MirTar2|mirzag|PACCMIT|RNA22|TargetScan_v7_2
CDK6	hsa-miR-449a	0.803765	16	Very High	BCmicrO|bitargeting_May_2021|CoMeTa|Cupid|DIANA|MBStar|MirAncesTar|miranda_May_2021|miRDB_v6|mirmap_May_2021|MiRNATIP|mirzag|MultiMiTar|PACCMIT|RNA22|TargetScan_v7_2
FOXO3	hsa-miR-223-3p	0.803525	13	Very High	BCmicrO|CoMeTa|Cupid|DIANA|MBStar|MirAncesTar|mirbase|miRcode|mirCoX|miRDB_v6|MiRNATIP|miRTar2GO|TargetScan_v7_2
RPS6KB1	hsa-miR-181b-5p	0.803509	13	Very High	BCmicrO|CoMeTa|Cupid|DIANA|MBStar|MirAncesTar|miranda_May_2021|miRDB_v6|MiRNATIP|MirTar2|mirzag|PACCMIT|TargetScan_v7_2
TFAP2A	hsa-miR-577	0.803507	14	Very High	BCmicrO|CoMeTa|Cupid|DIANA|MBStar|MirAncesTar|miranda_May_2021|mirbase|miRDB_v6|MiRNATIP|MirSNPInTarget|MirTar2|mirzag|PACCMIT
HMGA2	hsa-miR-1297	0.803459	12	Very High	BCmicrO|CoMeTa|Cupid|DIANA|MBStar|MirAncesTar|miRcode|miRDB_v6|MiRNATIP|MirTar2|mirzag|PACCMIT
MYCN	hsa-miR-29b-3p	0.80344	11	Very High	CoMeTa|Cupid|DIANA|MirAncesTar|miranda_May_2021|mirbase|miRDB_v6|mirmap_May_2021|mirzag|PACCMIT|TargetScan_v7_2
NF1	hsa-miR-129-5p	0.802878	15	Very High	BCmicrO|bitargeting_May_2021|CoMeTa|Cupid|DIANA|MBStar|MirAncesTar|miranda_May_2021|miRcode|miRDB_v6|MiRNATIP|miRTar2GO|MirTar2|mirzag|RNA22
MYH9	hsa-miR-124-3p	0.802819	15	Very High	CoMeTa|Cupid|DIANA|MirAncesTar|miranda_May_2021|miRcode|miRDB_v6|mirmap_May_2021|MiRNATIP|MirSNPInTarget|miRTar2GO|MirTar2|mirzag|MultiMiTar|PACCMIT
HIF1A	hsa-miR-199a-5p	0.802729	15	Very High	BCmicrO|bitargeting_May_2021|CoMeTa|Cupid|MBStar|MirAncesTar|miranda_May_2021|mirbase|miRDB_v6|MiRNATIP|miRTar2GO|MirTar2|MultiMiTar|PACCMIT|TargetScan_v7_2
WNT5A	hsa-miR-548d-3p	0.802603	14	Very High	BCmicrO|CoMeTa|Cupid|DIANA|MBStar|MirAncesTar|miranda_May_2021|miRDB_v6|mirmap_May_2021|MiRNATIP|MirSNPInTarget|MirTar2|mirzag|PACCMIT
APP	hsa-miR-520a-3p	0.802367	15	Very High	CoMeTa|Cupid|DIANA|MBStar|MirAncesTar|miranda_May_2021|mirbase|miRDB_v6|MiRNATIP|miRTar2GO|mirzag|MultiMiTar|PACCMIT|RNA22|TargetScan_v7_2
SMAD2	hsa-miR-135b-5p	0.802259	17	Very High	BCmicrO|bitargeting_May_2021|CoMeTa|Cupid|DIANA|MBStar|MirAncesTar|miranda_May_2021|miRDB_v6|MiRNATIP|miRTar2GO|MirTar2|mirzag|MultiMiTar|PACCMIT|PITA_May_2021|TargetScan_v7_2
APP	hsa-miR-101-3p	0.802072	13	Very High	CoMeTa|Cupid|DIANA|MBStar|MirAncesTar|miRcode|miRDB_v6|mirmap_May_2021|MiRNATIP|miRTar2GO|MirTar2|mirzag|PACCMIT
EZR	hsa-miR-211-5p	0.801983	13	Very High	BCmicrO|CoMeTa|MirAncesTar|miranda_May_2021|miRcode|mirCoX|miRDB_v6|MiRNATIP|MirTar2|mirzag|PACCMIT|RNA22|TargetScan_v7_2
SPRED1	hsa-miR-542-3p	0.801764	13	Very High	BCmicrO|Cupid|DIANA|MBStar|MirAncesTar|miRDB_v6|MiRNATIP|miRTar2GO|MirTar2|mirzag|MultiMiTar|RNA22|TargetScan_v7_2
VAV3	hsa-miR-31-5p	0.801677	16	Very High	BCmicrO|bitargeting_May_2021|CoMeTa|Cupid|DIANA|MBStar|MirAncesTar|miRcode|miRDB_v6|mirmap_May_2021|MiRNATIP|mirzag|MultiMiTar|PACCMIT|PITA_May_2021|TargetScan_v7_2
TNFRSF1B	hsa-miR-495-3p	0.801594	10	Very High	BCmicrO|CoMeTa|DIANA|MirAncesTar|miranda_May_2021|miRDB_v6|mirmap_May_2021|MirTar2|mirzag|TargetScan_v7_2
RPS6KB1	hsa-miR-181d-5p	0.801462	13	Very High	BCmicrO|CoMeTa|Cupid|DIANA|MBStar|MirAncesTar|miranda_May_2021|miRDB_v6|MiRNATIP|MirTar2|mirzag|PACCMIT|TargetScan_v7_2
APP	hsa-miR-520c-3p	0.801435	16	Very High	BCmicrO|bitargeting_May_2021|CoMeTa|Cupid|DIANA|MBStar|MirAncesTar|miranda_May_2021|mirbase|miRDB_v6|MiRNATIP|mirzag|MultiMiTar|PACCMIT|RNA22|TargetScan_v7_2
NAMPT	hsa-miR-1-3p	0.801385	13	Very High	BCmicrO|CoMeTa|Cupid|DIANA|MBStar|MirAncesTar|miranda_May_2021|MiRNATIP|miRTar2GO|mirzag|MultiMiTar|PACCMIT|TargetScan_v7_2
HMGA2	hsa-miR-142-3p	0.801292	17	Very High	BCmicrO|bitargeting_May_2021|CoMeTa|Cupid|DIANA|MBStar|MirAncesTar|miranda_May_2021|miRcode|miRDB_v6|MiRNATIP|miRTar2GO|mirzag|MultiMiTar|PACCMIT|PITA_May_2021|RNA22
PPARGC1A	hsa-miR-548c-3p	0.800894	13	Very High	BCmicrO|CoMeTa|DIANA|MBStar|MirAncesTar|miranda_May_2021|miRDB_v6|MiRNATIP|MirSNPInTarget|MirTar2|mirzag|MultiMiTar|PACCMIT
PIK3R1	hsa-miR-29a-3p	0.800843	14	Very High	CoMeTa|Cupid|DIANA|MBStar|MirAncesTar|miranda_May_2021|mirCoX|miRDB_v6|mirmap_May_2021|mirzag|MultiMiTar|PACCMIT|RNA22|TargetScan_v7_2
ATP2B4	hsa-miR-139-5p	0.800738	13	Very High	BCmicrO|CoMeTa|MBStar|MirAncesTar|miRcode|mirCoX|MiRNATIP|MirSNPInTarget|MirTar2|mirzag|PACCMIT|RNA22|TargetScan_v7_2
RTN4	hsa-miR-582-5p	0.800478	12	Very High	BCmicrO|CoMeTa|Cupid|DIANA|MBStar|MirAncesTar|miranda_May_2021|miRDB_v6|MiRNATIP|miRTar2GO|PACCMIT|TargetScan_v7_2
CDK6	hsa-miR-29a-3p	0.800151	14	Very High	CoMeTa|DIANA|MirAncesTar|miranda_May_2021|mirCoX|miRDB_v6|mirmap_May_2021|MiRNATIP|miRTar2GO|mirzag|MultiMiTar|PACCMIT|RNA22|TargetScan_v7_2
ATP2B4	hsa-miR-29b-3p	0.7999	16	Very High	bitargeting_May_2021|CoMeTa|Cupid|DIANA|MBStar|MirAncesTar|miranda_May_2021|miRDB_v6|mirmap_May_2021|MiRNATIP|MirSNPInTarget|miRTar2GO|mirzag|MultiMiTar|PACCMIT|TargetScan_v7_2
TOP1	hsa-miR-299-3p	0.799786	14	Very High	BCmicrO|CoMeTa|Cupid|DIANA|MBStar|MirAncesTar|miranda_May_2021|mirCoX|miRTar2GO|mirzag|MultiMiTar|PACCMIT|RNA22|TargetScan_v7_2
RAP1B	hsa-miR-216b-5p	0.799772	14	Very High	BCmicrO|Cupid|DIANA|MBStar|MirAncesTar|miranda_May_2021|miRcode|miRDB_v6|MiRNATIP|MirSNPInTarget|MirTar2|mirzag|PACCMIT|TargetScan_v7_2
ETS1	hsa-miR-222-3p	0.799626	16	Very High	BCmicrO|bitargeting_May_2021|CoMeTa|Cupid|DIANA|MBStar|MirAncesTar|miranda_May_2021|miRcode|mirCoX|MiRNATIP|mirzag|PACCMIT|PITA_May_2021|RNA22|TargetScan_v7_2
RCAN1	hsa-miR-34a-5p	0.79953	11	Very High	BCmicrO|CoMeTa|DIANA|MirAncesTar|miranda_May_2021|miRDB_v6|MiRNATIP|miRTar2GO|MirTar2|mirzag|TargetScan_v7_2
HMGA2	hsa-miR-509-5p	0.799419	16	Very High	BCmicrO|bitargeting_May_2021|CoMeTa|Cupid|DIANA|MBStar|MirAncesTar|miranda_May_2021|miRDB_v6|mirmap_May_2021|MiRNATIP|MirTar2|mirzag|MultiMiTar|PACCMIT|RNA22
GSK3B	hsa-miR-199b-5p	0.799307	15	Very High	BCmicrO|CoMeTa|Cupid|DIANA|MBStar|MirAncesTar|miranda_May_2021|mirbase|mirCoX|miRDB_v6|MiRNATIP|MirTar2|mirzag|MultiMiTar|TargetScan_v7_2
CDC42	hsa-miR-186-5p	0.799204	16	Very High	BCmicrO|bitargeting_May_2021|CoMeTa|Cupid|DIANA|MBStar|MirAncesTar|miranda_May_2021|mirbase|mirmap_May_2021|MiRNATIP|MirSNPInTarget|miRTar2GO|mirzag|PACCMIT|TargetScan_v7_2
ROCK2	hsa-miR-519b-3p	0.799194	15	Very High	BCmicrO|CoMeTa|Cupid|DIANA|MBStar|MirAncesTar|miranda_May_2021|miRDB_v6|mirmap_May_2021|MiRNATIP|MirTar2|mirzag|MultiMiTar|PACCMIT|RNA22
KDM5A	hsa-miR-138-5p	0.798987	14	Very High	BCmicrO|bitargeting_May_2021|CoMeTa|DIANA|MirAncesTar|miranda_May_2021|miRcode|MiRNATIP|MirSNPInTarget|miRTar2GO|MultiMiTar|PITA_May_2021|RNA22|TargetScan_v7_2
CUL4A	hsa-miR-494-3p	0.798912	14	Very High	BCmicrO|CoMeTa|DIANA|MBStar|MirAncesTar|miranda_May_2021|miRDB_v6|mirmap_May_2021|MiRNATIP|miRTar2GO|MirTar2|mirzag|PACCMIT|TargetScan_v7_2
KRAS	hsa-miR-513a-5p	0.79891	15	Very High	BCmicrO|CoMeTa|Cupid|DIANA|MBStar|MirAncesTar|miranda_May_2021|miRDB_v6|mirmap_May_2021|MiRNATIP|miRTar2GO|MirTar2|mirzag|MultiMiTar|RNA22
HIF1A	hsa-miR-519b-3p	0.798871	14	Very High	BCmicrO|CoMeTa|Cupid|DIANA|MBStar|MirAncesTar|miranda_May_2021|mirbase|miRDB_v6|MiRNATIP|MirTar2|mirzag|MultiMiTar|PACCMIT
TIMP3	hsa-miR-181a-5p	0.798823	13	Very High	BCmicrO|CoMeTa|Cupid|DIANA|MirAncesTar|miranda_May_2021|miRDB_v6|MiRNATIP|MirSNPInTarget|MirTar2|mirzag|PACCMIT|TargetScan_v7_2
CREB1	hsa-miR-519a-3p	0.798631	15	Very High	BCmicrO|CoMeTa|Cupid|DIANA|MBStar|MirAncesTar|miranda_May_2021|miRcode|miRDB_v6|MiRNATIP|MirSNPInTarget|miRTar2GO|MirTar2|mirzag|MultiMiTar
ATP2B4	hsa-miR-135b-5p	0.79858	14	Very High	BCmicrO|bitargeting_May_2021|CoMeTa|Cupid|DIANA|MBStar|MirAncesTar|miranda_May_2021|miRDB_v6|MiRNATIP|mirzag|MultiMiTar|PACCMIT|TargetScan_v7_2
NR2F2	hsa-miR-655-3p	0.79829	13	Very High	BCmicrO|CoMeTa|Cupid|DIANA|MBStar|MirAncesTar|miranda_May_2021|miRDB_v6|MiRNATIP|MirTar2|mirzag|PACCMIT|TargetScan_v7_2
PDGFRA	hsa-miR-219a-5p	0.798267	13	Very High	CoMeTa|Cupid|MirAncesTar|miranda_May_2021|miRcode|miRDB_v6|MiRNATIP|MirSNPInTarget|MirTar2|mirzag|MultiMiTar|PACCMIT|TargetScan_v7_2
EZR	hsa-miR-205-5p	0.798157	14	Very High	CoMeTa|DIANA|MBStar|MirAncesTar|miranda_May_2021|miRcode|miRDB_v6|MiRNATIP|miRTar2GO|MirTar2|mirzag|PACCMIT|RNA22|TargetScan_v7_2
ZEB1	hsa-miR-369-3p	0.798122	13	Very High	BCmicrO|Cupid|DIANA|MBStar|MirAncesTar|miranda_May_2021|miRDB_v6|MiRNATIP|MirTar2|mirzag|MultiMiTar|PACCMIT|TargetScan_v7_2
ADM	hsa-miR-92b-3p	0.797933	14	Very High	BCmicrO|CoMeTa|DIANA|MirAncesTar|miranda_May_2021|mirbase|miRDB_v6|MiRNATIP|miRTar2GO|MirTar2|mirzag|PACCMIT|RNA22|TargetScan_v7_2
EIF4E	hsa-miR-548f-3p	0.797874	13	Very High	BCmicrO|CoMeTa|Cupid|DIANA|MBStar|MirAncesTar|miranda_May_2021|miRDB_v6|MiRNATIP|MirSNPInTarget|MirTar2|mirzag|PACCMIT
SPRED1	hsa-miR-503-5p	0.79777	13	Very High	BCmicrO|Cupid|DIANA|MirAncesTar|miRcode|miRDB_v6|mirmap_May_2021|MiRNATIP|miRTar2GO|mirzag|MultiMiTar|RNA22|TargetScan_v7_2
VCL	hsa-miR-34c-5p	0.797594	17	Very High	BCmicrO|bitargeting_May_2021|CoMeTa|Cupid|DIANA|MBStar|MirAncesTar|miranda_May_2021|miRDB_v6|MiRNATIP|miRTar2GO|mirzag|MultiMiTar|PACCMIT|PITA_May_2021|RNA22|TargetScan_v7_2
PIM1	hsa-miR-33a-5p	0.797371	13	Very High	BCmicrO|bitargeting_May_2021|CoMeTa|Cupid|DIANA|MirAncesTar|miranda_May_2021|mirbase|miRDB_v6|MirTar2|mirzag|RNA22|TargetScan_v7_2
TOP1	hsa-miR-139-5p	0.797144	13	Very High	BCmicrO|bitargeting_May_2021|CoMeTa|Cupid|MBStar|MirAncesTar|miranda_May_2021|miRcode|mirCoX|miRDB_v6|MirTar2|PACCMIT|TargetScan_v7_2
RPS6KB1	hsa-miR-181c-5p	0.797092	13	Very High	BCmicrO|CoMeTa|Cupid|DIANA|MBStar|MirAncesTar|miranda_May_2021|miRDB_v6|MiRNATIP|MirTar2|mirzag|PACCMIT|TargetScan_v7_2
ERBB3	hsa-miR-24-3p	0.796758	16	Very High	BCmicrO|bitargeting_May_2021|CoMeTa|Cupid|DIANA|MirAncesTar|miranda_May_2021|miRcode|miRDB_v6|mirmap_May_2021|MirTar2|mirzag|MultiMiTar|PITA_May_2021|RNA22|TargetScan_v7_2
SOX17	hsa-miR-329-3p	0.796641	14	Very High	BCmicrO|bitargeting_May_2021|CoMeTa|DIANA|MBStar|MirAncesTar|miranda_May_2021|mirbase|miRDB_v6|mirmap_May_2021|MirSNPInTarget|MirTar2|mirzag|TargetScan_v7_2
HMGCR	hsa-miR-582-5p	0.796615	13	Very High	BCmicrO|CoMeTa|Cupid|DIANA|MBStar|MirAncesTar|miranda_May_2021|miRDB_v6|miRTar2GO|mirzag|MultiMiTar|RNA22|TargetScan_v7_2
VEGFA	hsa-miR-185-5p	0.796574	15	Very High	BCmicrO|CoMeTa|Cupid|DIANA|MBStar|MirAncesTar|miranda_May_2021|miRDB_v6|mirmap_May_2021|MiRNATIP|miRTar2GO|MirTar2|mirzag|MultiMiTar|PACCMIT
SMAD2	hsa-miR-520d-3p	0.796388	14	Very High	BCmicrO|bitargeting_May_2021|CoMeTa|DIANA|MBStar|MirAncesTar|miranda_May_2021|MiRNATIP|mirzag|MultiMiTar|PACCMIT|PITA_May_2021|RNA22|TargetScan_v7_2
ROCK2	hsa-miR-519c-3p	0.796141	16	Very High	bitargeting_May_2021|CoMeTa|Cupid|DIANA|MBStar|MirAncesTar|miranda_May_2021|miRDB_v6|mirmap_May_2021|MiRNATIP|miRTar2GO|MirTar2|mirzag|MultiMiTar|PACCMIT|RNA22
FOXO3	hsa-miR-212-3p	0.796011	15	Very High	BCmicrO|CoMeTa|Cupid|DIANA|MBStar|MirAncesTar|mirbase|miRcode|mirCoX|miRDB_v6|MiRNATIP|MirTar2|mirzag|MultiMiTar|TargetScan_v7_2
HIF1A	hsa-miR-582-5p	0.795892	14	Very High	BCmicrO|CoMeTa|Cupid|DIANA|MBStar|MirAncesTar|miranda_May_2021|miRDB_v6|MiRNATIP|miRTar2GO|MirTar2|mirzag|PACCMIT|TargetScan_v7_2
KDR	hsa-miR-455-5p	0.795872	14	Very High	BCmicrO|bitargeting_May_2021|CoMeTa|Cupid|MBStar|MirAncesTar|miRcode|miRDB_v6|MiRNATIP|MirTar2|mirzag|MultiMiTar|RNA22|TargetScan_v7_2
NR2F2	hsa-miR-302b-3p	0.795755	13	Very High	BCmicrO|Cupid|DIANA|MBStar|MirAncesTar|miranda_May_2021|miRDB_v6|MiRNATIP|miRTar2GO|mirzag|MultiMiTar|RNA22|TargetScan_v7_2
ATP2B4	hsa-miR-183-5p	0.795727	14	Very High	CoMeTa|Cupid|DIANA|MBStar|MirAncesTar|miranda_May_2021|miRcode|miRDB_v6|mirmap_May_2021|MiRNATIP|miRTar2GO|MirTar2|mirzag|MultiMiTar
MYH9	hsa-miR-34a-5p	0.795697	14	Very High	BCmicrO|bitargeting_May_2021|CoMeTa|DIANA|MirAncesTar|miranda_May_2021|miRDB_v6|miRTar2GO|MirTar2|mirzag|MultiMiTar|PACCMIT|RNA22|TargetScan_v7_2
ATP2B4	hsa-miR-495-3p	0.795486	13	Very High	BCmicrO|CoMeTa|Cupid|DIANA|MBStar|MirAncesTar|mirmap_May_2021|MiRNATIP|MirSNPInTarget|MirTar2|mirzag|PACCMIT|TargetScan_v7_2
KDR	hsa-miR-200b-3p	0.795219	12	Very High	BCmicrO|CoMeTa|Cupid|DIANA|MBStar|MirAncesTar|miRDB_v6|MiRNATIP|miRTar2GO|MirTar2|mirzag|TargetScan_v7_2
CAPN6	hsa-miR-449a	0.795196	15	Very High	BCmicrO|bitargeting_May_2021|CoMeTa|DIANA|MBStar|MirAncesTar|miranda_May_2021|miRDB_v6|MirSNPInTarget|MirTar2|MultiMiTar|PACCMIT|PITA_May_2021|RNA22|TargetScan_v7_2
FBXW7	hsa-miR-204-5p	0.795196	13	Very High	BCmicrO|CoMeTa|Cupid|MBStar|MirAncesTar|miranda_May_2021|miRcode|miRDB_v6|MiRNATIP|mirzag|PACCMIT|RNA22|TargetScan_v7_2
MYCN	hsa-miR-202-3p	0.794985	12	Very High	BCmicrO|bitargeting_May_2021|CoMeTa|Cupid|DIANA|MBStar|MirAncesTar|miRDB_v6|MirTar2|mirzag|MultiMiTar|PACCMIT
CDK6	hsa-miR-129-5p	0.794703	15	Very High	BCmicrO|bitargeting_May_2021|CoMeTa|DIANA|MBStar|MirAncesTar|miranda_May_2021|miRcode|miRDB_v6|MiRNATIP|miRTar2GO|MirTar2|mirzag|RNA22|TargetScan_v7_2
FOXP1	hsa-miR-509-5p	0.794697	15	Very High	BCmicrO|bitargeting_May_2021|CoMeTa|Cupid|DIANA|MBStar|MirAncesTar|miranda_May_2021|mirmap_May_2021|MiRNATIP|MirTar2|mirzag|MultiMiTar|PACCMIT|RNA22
PPARGC1A	hsa-miR-140-5p	0.794575	16	Very High	BCmicrO|bitargeting_May_2021|CoMeTa|Cupid|DIANA|MirAncesTar|miranda_May_2021|miRcode|mirCoX|MiRNATIP|miRTar2GO|mirzag|MultiMiTar|PACCMIT|RNA22|TargetScan_v7_2
WNT5A	hsa-miR-520f-3p	0.794222	15	Very High	BCmicrO|CoMeTa|DIANA|MBStar|MirAncesTar|miranda_May_2021|miRDB_v6|MiRNATIP|MirSNPInTarget|MirTar2|mirzag|MultiMiTar|PACCMIT|RNA22|TargetScan_v7_2
RPS6KB1	hsa-miR-455-5p	0.793943	12	Very High	BCmicrO|CoMeTa|Cupid|DIANA|MirAncesTar|miRcode|MiRNATIP|miRTar2GO|MirTar2|mirzag|MultiMiTar|TargetScan_v7_2
FOXO3	hsa-miR-29b-3p	0.79393	14	Very High	bitargeting_May_2021|CoMeTa|Cupid|DIANA|MBStar|MirAncesTar|miranda_May_2021|miRDB_v6|mirmap_May_2021|MiRNATIP|miRTar2GO|mirzag|MultiMiTar|TargetScan_v7_2
NUS1	hsa-miR-1297	0.793424	11	Very High	BCmicrO|Cupid|DIANA|MBStar|MirAncesTar|miRcode|miRDB_v6|MiRNATIP|MirTar2|mirzag|PACCMIT
MYCN	hsa-let-7a-5p	0.793408	9	Very High	CoMeTa|Cupid|DIANA|MirAncesTar|miRDB_v6|MiRNATIP|miRTar2GO|mirzag|TargetScan_v7_2
FGF9	hsa-miR-519a-3p	0.793326	15	Very High	BCmicrO|CoMeTa|Cupid|DIANA|MBStar|MirAncesTar|miranda_May_2021|miRcode|miRDB_v6|MiRNATIP|miRTar2GO|MirTar2|mirzag|MultiMiTar|PACCMIT
MIA3	hsa-miR-132-3p	0.793271	12	Very High	CoMeTa|DIANA|MBStar|MirAncesTar|miranda_May_2021|mirbase|miRcode|miRDB_v6|MiRNATIP|MirTar2|mirzag|TargetScan_v7_2
HMGA2	hsa-miR-186-5p	0.793257	14	Very High	BCmicrO|CoMeTa|Cupid|DIANA|MBStar|MirAncesTar|miranda_May_2021|miRDB_v6|mirmap_May_2021|MiRNATIP|miRTar2GO|MirTar2|mirzag|PITA_May_2021
CYCS	hsa-miR-433-3p	0.793163	12	Very High	BCmicrO|CoMeTa|DIANA|MBStar|MirAncesTar|miranda_May_2021|miRDB_v6|MirTar2|mirzag|MultiMiTar|PACCMIT|TargetScan_v7_2
SMAD2	hsa-miR-520b-3p	0.793046	13	Very High	bitargeting_May_2021|CoMeTa|DIANA|MBStar|MirAncesTar|miranda_May_2021|MiRNATIP|miRTar2GO|mirzag|MultiMiTar|PACCMIT|RNA22|TargetScan_v7_2
NR2F2	hsa-miR-302a-3p	0.792955	13	Very High	BCmicrO|Cupid|DIANA|MBStar|MirAncesTar|miranda_May_2021|miRDB_v6|MiRNATIP|mirzag|MultiMiTar|PITA_May_2021|RNA22|TargetScan_v7_2
PDGFRA	hsa-miR-33a-5p	0.792306	16	Very High	BCmicrO|bitargeting_May_2021|CoMeTa|Cupid|DIANA|MBStar|MirAncesTar|miranda_May_2021|miRDB_v6|MirSNPInTarget|MirTar2|mirzag|MultiMiTar|PACCMIT|RNA22|TargetScan_v7_2
HIF1A	hsa-miR-520g-3p	0.792141	13	Very High	BCmicrO|CoMeTa|Cupid|DIANA|MBStar|MirAncesTar|miranda_May_2021|miRDB_v6|MiRNATIP|MirTar2|mirzag|MultiMiTar|PACCMIT
PIK3R1	hsa-miR-548f-3p	0.791899	13	Very High	BCmicrO|CoMeTa|Cupid|DIANA|MBStar|MirAncesTar|miranda_May_2021|miRDB_v6|MiRNATIP|MirSNPInTarget|MirTar2|mirzag|PACCMIT
ANGPT1	hsa-miR-204-5p	0.791863	12	Very High	BCmicrO|CoMeTa|MBStar|MirAncesTar|miranda_May_2021|miRcode|miRDB_v6|MirTar2|mirzag|PACCMIT|RNA22|TargetScan_v7_2
HIF1A	hsa-miR-135b-5p	0.791835	14	Very High	BCmicrO|CoMeTa|Cupid|DIANA|MBStar|MirAncesTar|miranda_May_2021|MiRNATIP|MirSNPInTarget|MirTar2|mirzag|MultiMiTar|PACCMIT|TargetScan_v7_2
CAPN6	hsa-miR-34c-5p	0.791786	15	Very High	BCmicrO|bitargeting_May_2021|CoMeTa|DIANA|MBStar|MirAncesTar|miranda_May_2021|mirbase|miRDB_v6|MirTar2|MultiMiTar|PACCMIT|PITA_May_2021|RNA22|TargetScan_v7_2
PTPN11	hsa-miR-143-3p	0.791759	16	Very High	BCmicrO|CoMeTa|DIANA|MBStar|MirAncesTar|miranda_May_2021|miRcode|mirCoX|MiRNATIP|MirSNPInTarget|miRTar2GO|MirTar2|mirzag|MultiMiTar|RNA22|TargetScan_v7_2
RAP1B	hsa-miR-155-5p	0.791458	15	Very High	BCmicrO|CoMeTa|Cupid|DIANA|MBStar|miranda_May_2021|miRcode|miRDB_v6|MiRNATIP|miRTar2GO|mirzag|MultiMiTar|PITA_May_2021|RNA22|TargetScan_v7_2
ZEB1	hsa-miR-205-5p	0.791343	13	Very High	Cupid|DIANA|MBStar|MirAncesTar|miranda_May_2021|miRcode|miRDB_v6|MiRNATIP|MirTar2|mirzag|PITA_May_2021|RNA22|TargetScan_v7_2
NR2F2	hsa-miR-369-3p	0.791279	13	Very High	BCmicrO|CoMeTa|Cupid|DIANA|MBStar|MirAncesTar|miranda_May_2021|miRDB_v6|MiRNATIP|MirTar2|mirzag|PACCMIT|TargetScan_v7_2
SMAD2	hsa-miR-212-3p	0.791238	15	Very High	BCmicrO|bitargeting_May_2021|CoMeTa|DIANA|MBStar|MirAncesTar|miRcode|mirCoX|mirmap_May_2021|MiRNATIP|miRTar2GO|mirzag|MultiMiTar|PACCMIT|TargetScan_v7_2
FBXW7	hsa-miR-211-5p	0.791077	14	Very High	BCmicrO|CoMeTa|Cupid|MBStar|MirAncesTar|miranda_May_2021|miRcode|mirCoX|miRDB_v6|MiRNATIP|mirzag|PACCMIT|RNA22|TargetScan_v7_2
PIK3R1	hsa-miR-222-3p	0.791034	14	Very High	BCmicrO|CoMeTa|DIANA|MBStar|MirAncesTar|miranda_May_2021|miRcode|mirCoX|miRDB_v6|MiRNATIP|MirTar2|mirzag|RNA22|TargetScan_v7_2
ETS1	hsa-miR-221-3p	0.790959	16	Very High	BCmicrO|bitargeting_May_2021|CoMeTa|Cupid|DIANA|MBStar|MirAncesTar|miranda_May_2021|miRcode|mirCoX|MiRNATIP|miRTar2GO|mirzag|PACCMIT|RNA22|TargetScan_v7_2
CDK6	hsa-miR-548a-5p	0.790692	13	Very High	BCmicrO|CoMeTa|DIANA|MBStar|MirAncesTar|miranda_May_2021|miRDB_v6|mirmap_May_2021|MiRNATIP|MirSNPInTarget|MirTar2|mirzag|PACCMIT
DUSP1	hsa-miR-133b	0.790508	13	Very High	BCmicrO|CoMeTa|Cupid|DIANA|MirAncesTar|miranda_May_2021|mirbase|miRDB_v6|MiRNATIP|miRTar2GO|mirzag|PACCMIT|TargetScan_v7_2
TET2	hsa-miR-29b-3p	0.790314	13	Very High	bitargeting_May_2021|Cupid|DIANA|MirAncesTar|miranda_May_2021|mirmap_May_2021|MiRNATIP|miRTar2GO|MirTar2|mirzag|PITA_May_2021|RNA22|TargetScan_v7_2
NF1	hsa-miR-369-3p	0.790294	14	Very High	BCmicrO|bitargeting_May_2021|CoMeTa|DIANA|MBStar|MirAncesTar|miranda_May_2021|miRDB_v6|mirmap_May_2021|MiRNATIP|MirTar2|mirzag|PACCMIT|TargetScan_v7_2
TET2	hsa-miR-29a-3p	0.790066	13	Very High	bitargeting_May_2021|Cupid|DIANA|MirAncesTar|miranda_May_2021|mirCoX|mirmap_May_2021|MiRNATIP|miRTar2GO|MirTar2|mirzag|RNA22|TargetScan_v7_2
APP	hsa-miR-520e-3p	0.79005	14	Very High	BCmicrO|CoMeTa|Cupid|DIANA|MBStar|MirAncesTar|miranda_May_2021|miRDB_v6|MiRNATIP|mirzag|MultiMiTar|PACCMIT|RNA22|TargetScan_v7_2
PTPRM	hsa-miR-491-3p	0.789964	13	Very High	BCmicrO|CoMeTa|Cupid|DIANA|MBStar|MirAncesTar|mirbase|miRDB_v6|MiRNATIP|MirTar2|mirzag|MultiMiTar|PACCMIT
NR2F2	hsa-miR-155-5p	0.789841	12	Very High	BCmicrO|CoMeTa|Cupid|DIANA|MBStar|MirAncesTar|miranda_May_2021|miRcode|miRDB_v6|MiRNATIP|mirzag|TargetScan_v7_2
FOS	hsa-miR-139-5p	0.789796	13	Very High	BCmicrO|CoMeTa|MirAncesTar|miranda_May_2021|mirbase|miRcode|mirCoX|miRDB_v6|MirTar2|mirzag|PACCMIT|PITA_May_2021|TargetScan_v7_2
KDM5A	hsa-miR-212-3p	0.789761	15	Very High	BCmicrO|CoMeTa|DIANA|MBStar|MirAncesTar|mirbase|miRcode|mirCoX|mirmap_May_2021|MiRNATIP|miRTar2GO|mirzag|MultiMiTar|PACCMIT|TargetScan_v7_2
KRAS	hsa-miR-628-3p	0.789538	16	Very High	BCmicrO|bitargeting_May_2021|CoMeTa|Cupid|DIANA|MBStar|MirAncesTar|miranda_May_2021|miRDB_v6|MiRNATIP|miRTar2GO|mirzag|MultiMiTar|PACCMIT|PITA_May_2021|RNA22
PTPRM	hsa-miR-449a	0.789519	16	Very High	BCmicrO|bitargeting_May_2021|CoMeTa|Cupid|DIANA|MBStar|MirAncesTar|miranda_May_2021|miRDB_v6|MiRNATIP|miRTar2GO|mirzag|MultiMiTar|PACCMIT|RNA22|TargetScan_v7_2
GJA1	hsa-miR-3666	0.789399	13	Very High	Cupid|DIANA|MBStar|MirAncesTar|miranda_May_2021|miRcode|miRDB_v6|mirmap_May_2021|MiRNATIP|MirTar2|mirzag|PACCMIT|PITA_May_2021
SETD2	hsa-miR-369-3p	0.789347	14	Very High	BCmicrO|CoMeTa|Cupid|DIANA|MBStar|MirAncesTar|miranda_May_2021|mirbase|miRDB_v6|MiRNATIP|MirTar2|mirzag|PACCMIT|TargetScan_v7_2
SMAD2	hsa-miR-340-5p	0.789258	14	Very High	bitargeting_May_2021|DIANA|MBStar|MirAncesTar|miranda_May_2021|miRDB_v6|MiRNATIP|MirSNPInTarget|miRTar2GO|MirTar2|mirzag|PACCMIT|RNA22|TargetScan_v7_2
EIF4E	hsa-miR-548p	0.789211	13	Very High	BCmicrO|CoMeTa|Cupid|DIANA|MBStar|MirAncesTar|miranda_May_2021|miRDB_v6|mirmap_May_2021|MiRNATIP|MirTar2|mirzag|PACCMIT
GSK3B	hsa-miR-1297	0.789122	11	Very High	BCmicrO|CoMeTa|Cupid|DIANA|MBStar|MirAncesTar|miRcode|miRDB_v6|MiRNATIP|MirTar2|mirzag
NUS1	hsa-miR-129-5p	0.789079	14	Very High	BCmicrO|bitargeting_May_2021|DIANA|MBStar|MirAncesTar|miranda_May_2021|miRcode|miRDB_v6|MiRNATIP|miRTar2GO|MirTar2|mirzag|RNA22|TargetScan_v7_2
SMAD2	hsa-miR-155-5p	0.788981	14	Very High	BCmicrO|bitargeting_May_2021|CoMeTa|DIANA|MBStar|MirAncesTar|miranda_May_2021|miRcode|miRDB_v6|MiRNATIP|mirzag|MultiMiTar|PACCMIT|TargetScan_v7_2
EDNRB	hsa-miR-520f-3p	0.788876	14	Very High	BCmicrO|bitargeting_May_2021|CoMeTa|Cupid|DIANA|MBStar|MirAncesTar|miranda_May_2021|miRDB_v6|MirTar2|mirzag|MultiMiTar|RNA22|TargetScan_v7_2
CCNH	hsa-miR-23a-3p	0.788833	12	Very High	BCmicrO|CoMeTa|DIANA|MirAncesTar|miranda_May_2021|mirbase|miRDB_v6|MiRNATIP|MirTar2|mirzag|PACCMIT|TargetScan_v7_2
CDK6	hsa-miR-34c-5p	0.788814	17	Very High	BCmicrO|bitargeting_May_2021|CoMeTa|DIANA|MBStar|MirAncesTar|miranda_May_2021|miRDB_v6|mirmap_May_2021|MiRNATIP|miRTar2GO|mirzag|MultiMiTar|PACCMIT|PITA_May_2021|RNA22|TargetScan_v7_2
HMGCR	hsa-miR-1323	0.78858	13	Very High	BCmicrO|CoMeTa|Cupid|DIANA|MBStar|MirAncesTar|miranda_May_2021|miRDB_v6|mirmap_May_2021|MiRNATIP|MirTar2|mirzag|PACCMIT
PPARGC1A	hsa-miR-298	0.788572	16	Very High	CoMeTa|Cupid|DIANA|MBStar|MirAncesTar|miranda_May_2021|mirCoX|miRDB_v6|mirmap_May_2021|MiRNATIP|miRTar2GO|MirTar2|mirzag|MultiMiTar|PACCMIT|PITA_May_2021
CAPN6	hsa-miR-449b-5p	0.788457	15	Very High	BCmicrO|bitargeting_May_2021|CoMeTa|DIANA|MBStar|MirAncesTar|miranda_May_2021|miRDB_v6|MirSNPInTarget|MirTar2|MultiMiTar|PACCMIT|PITA_May_2021|RNA22|TargetScan_v7_2
SMAD2	hsa-miR-302b-3p	0.788299	14	Very High	BCmicrO|bitargeting_May_2021|DIANA|MBStar|MirAncesTar|miranda_May_2021|MiRNATIP|miRTar2GO|MirTar2|mirzag|MultiMiTar|PACCMIT|RNA22|TargetScan_v7_2
DUSP1	hsa-miR-545-3p	0.788202	15	Very High	BCmicrO|bitargeting_May_2021|CoMeTa|Cupid|MBStar|MirAncesTar|miranda_May_2021|mirbase|miRDB_v6|mirmap_May_2021|MiRNATIP|MirSNPInTarget|MirTar2|mirzag|MultiMiTar
APP	hsa-miR-520d-3p	0.788172	16	Very High	BCmicrO|bitargeting_May_2021|CoMeTa|Cupid|DIANA|MBStar|MirAncesTar|miranda_May_2021|mirbase|miRDB_v6|MiRNATIP|mirzag|MultiMiTar|PACCMIT|RNA22|TargetScan_v7_2
FKBP5	hsa-miR-122-5p	0.788094	16	Very High	bitargeting_May_2021|CoMeTa|DIANA|MBStar|MirAncesTar|miranda_May_2021|miRcode|mirCoX|miRDB_v6|MiRNATIP|miRTar2GO|mirzag|MultiMiTar|PITA_May_2021|RNA22|TargetScan_v7_2
IGF1R	hsa-miR-503-5p	0.787856	16	Very High	BCmicrO|bitargeting_May_2021|CoMeTa|DIANA|MBStar|MirAncesTar|miranda_May_2021|mirbase|miRcode|mirmap_May_2021|MiRNATIP|miRTar2GO|mirzag|MultiMiTar|PITA_May_2021|RNA22
CDK6	hsa-miR-548c-5p	0.787687	13	Very High	BCmicrO|CoMeTa|DIANA|MBStar|MirAncesTar|miranda_May_2021|miRDB_v6|mirmap_May_2021|MiRNATIP|MirSNPInTarget|MirTar2|mirzag|PACCMIT
CDK6	hsa-miR-186-5p	0.787481	15	Very High	BCmicrO|bitargeting_May_2021|CoMeTa|DIANA|MBStar|MirAncesTar|miranda_May_2021|miRDB_v6|mirmap_May_2021|MiRNATIP|miRTar2GO|MirTar2|mirzag|PACCMIT|TargetScan_v7_2
EZR	hsa-miR-183-5p	0.787436	15	Very High	bitargeting_May_2021|CoMeTa|Cupid|DIANA|MBStar|MirAncesTar|miranda_May_2021|mirbase|miRcode|miRDB_v6|MiRNATIP|MirTar2|mirzag|MultiMiTar|PACCMIT
ATP2B4	hsa-miR-548b-3p	0.787309	15	Very High	BCmicrO|CoMeTa|DIANA|MBStar|MirAncesTar|miranda_May_2021|miRDB_v6|mirmap_May_2021|MiRNATIP|MirSNPInTarget|miRTar2GO|MirTar2|mirzag|MultiMiTar|PACCMIT
HIF1A	hsa-miR-519c-3p	0.787143	14	Very High	CoMeTa|Cupid|DIANA|MBStar|MirAncesTar|miranda_May_2021|mirbase|miRDB_v6|MiRNATIP|miRTar2GO|MirTar2|mirzag|MultiMiTar|PACCMIT
TGFBR1	hsa-miR-142-3p	0.7871	15	Very High	BCmicrO|CoMeTa|DIANA|MBStar|MirAncesTar|miranda_May_2021|miRcode|miRDB_v6|MiRNATIP|MirSNPInTarget|MirTar2|mirzag|MultiMiTar|PACCMIT|RNA22
KRAS	hsa-miR-202-5p	0.787017	12	Very High	Cupid|DIANA|MBStar|MirAncesTar|miRDB_v6|MiRNATIP|MirSNPInTarget|MirTar2|mirzag|PACCMIT|RNA22|TargetScan_v7_2
TET2	hsa-miR-125a-5p	0.78694	11	Very High	BCmicrO|Cupid|DIANA|MirAncesTar|miranda_May_2021|miRcode|mirCoX|MiRNATIP|mirzag|RNA22|TargetScan_v7_2
RPS6KB1	hsa-miR-181a-5p	0.786825	13	Very High	BCmicrO|CoMeTa|Cupid|DIANA|MBStar|MirAncesTar|miranda_May_2021|miRDB_v6|MiRNATIP|MirTar2|mirzag|PACCMIT|TargetScan_v7_2
INHBA	hsa-miR-135b-5p	0.786742	15	Very High	BCmicrO|bitargeting_May_2021|CoMeTa|Cupid|DIANA|MirAncesTar|miranda_May_2021|mirbase|miRDB_v6|MiRNATIP|MirSNPInTarget|mirzag|MultiMiTar|PACCMIT|TargetScan_v7_2
ANXA2	hsa-miR-613	0.786724	15	Very High	BCmicrO|bitargeting_May_2021|CoMeTa|Cupid|DIANA|MirAncesTar|miRcode|miRDB_v6|MiRNATIP|MirSNPInTarget|MirTar2|mirzag|PACCMIT|PITA_May_2021|RNA22
ETS1	hsa-miR-208b-3p	0.78667	13	Very High	BCmicrO|CoMeTa|Cupid|MBStar|MirAncesTar|mirCoX|miRDB_v6|MiRNATIP|MirTar2|mirzag|MultiMiTar|PACCMIT|TargetScan_v7_2
RAP1B	hsa-miR-520d-5p	0.786519	14	Very High	BCmicrO|CoMeTa|Cupid|DIANA|MBStar|MirAncesTar|miranda_May_2021|miRDB_v6|MiRNATIP|MirSNPInTarget|MirTar2|mirzag|MultiMiTar|PACCMIT
SMAD2	hsa-miR-641	0.78649	16	Very High	BCmicrO|bitargeting_May_2021|CoMeTa|DIANA|MBStar|MirAncesTar|miranda_May_2021|miRDB_v6|mirmap_May_2021|MiRNATIP|MirSNPInTarget|MirTar2|mirzag|MultiMiTar|PACCMIT|RNA22
CCR7	hsa-let-7a-5p	0.786338	13	Very High	bitargeting_May_2021|CoMeTa|Cupid|DIANA|MirAncesTar|miranda_May_2021|miRDB_v6|mirmap_May_2021|MiRNATIP|miRTar2GO|PACCMIT|RNA22|TargetScan_v7_2
APP	hsa-miR-520f-3p	0.786258	15	Very High	BCmicrO|bitargeting_May_2021|CoMeTa|DIANA|MBStar|MirAncesTar|miranda_May_2021|mirbase|miRDB_v6|MiRNATIP|mirzag|MultiMiTar|PACCMIT|RNA22|TargetScan_v7_2
NAMPT	hsa-miR-135b-5p	0.785689	11	Very High	BCmicrO|bitargeting_May_2021|CoMeTa|Cupid|DIANA|MirAncesTar|miranda_May_2021|MiRNATIP|mirzag|MultiMiTar|TargetScan_v7_2
RRM2	hsa-let-7a-5p	0.785421	14	Very High	bitargeting_May_2021|CoMeTa|Cupid|DIANA|MBStar|MirAncesTar|miranda_May_2021|miRDB_v6|mirmap_May_2021|MiRNATIP|MirSNPInTarget|mirzag|RNA22|TargetScan_v7_2
HAND2	hsa-miR-184	0.785172	13	Very High	BCmicrO|bitargeting_May_2021|CoMeTa|DIANA|MBStar|MirAncesTar|miRcode|miRDB_v6|mirmap_May_2021|MiRNATIP|mirzag|PACCMIT|TargetScan_v7_2
MAP3K5	hsa-miR-199b-3p	0.785103	13	Very High	BCmicrO|CoMeTa|Cupid|DIANA|MBStar|MirAncesTar|miRDB_v6|MiRNATIP|MirTar2|mirzag|MultiMiTar|RNA22|TargetScan_v7_2
CREB1	hsa-miR-433-3p	0.785063	16	Very High	BCmicrO|bitargeting_May_2021|CoMeTa|Cupid|DIANA|MBStar|MirAncesTar|miranda_May_2021|miRDB_v6|MiRNATIP|MirSNPInTarget|MirTar2|mirzag|PACCMIT|RNA22|TargetScan_v7_2
ANGPT1	hsa-miR-211-5p	0.785027	13	Very High	BCmicrO|CoMeTa|MBStar|MirAncesTar|miranda_May_2021|miRcode|mirCoX|miRDB_v6|MirTar2|mirzag|PACCMIT|RNA22|TargetScan_v7_2
ITGA6	hsa-miR-92b-3p	0.784959	13	Very High	BCmicrO|CoMeTa|DIANA|MBStar|MirAncesTar|miranda_May_2021|miRDB_v6|MiRNATIP|miRTar2GO|MirTar2|mirzag|PACCMIT|TargetScan_v7_2
CDK6	hsa-miR-548d-5p	0.784581	13	Very High	BCmicrO|CoMeTa|DIANA|MBStar|MirAncesTar|miranda_May_2021|miRDB_v6|mirmap_May_2021|MiRNATIP|MirSNPInTarget|MirTar2|mirzag|PACCMIT
TOP1	hsa-miR-149-5p	0.784528	13	Very High	BCmicrO|CoMeTa|Cupid|DIANA|MirAncesTar|mirCoX|miRTar2GO|mirzag|MultiMiTar|PACCMIT|PITA_May_2021|RNA22|TargetScan_v7_2
CAPN6	hsa-miR-34a-5p	0.784498	13	Very High	BCmicrO|CoMeTa|DIANA|MBStar|MirAncesTar|miranda_May_2021|miRDB_v6|MirTar2|MultiMiTar|PACCMIT|PITA_May_2021|RNA22|TargetScan_v7_2
PIK3R1	hsa-miR-548c-3p	0.784335	13	Very High	BCmicrO|CoMeTa|DIANA|MBStar|MirAncesTar|miranda_May_2021|miRDB_v6|MiRNATIP|MirSNPInTarget|MirTar2|mirzag|MultiMiTar|PACCMIT
LAMC1	hsa-miR-29b-3p	0.784275	13	Very High	CoMeTa|Cupid|DIANA|MBStar|MirAncesTar|miranda_May_2021|miRDB_v6|mirmap_May_2021|MiRNATIP|MirTar2|mirzag|PACCMIT|TargetScan_v7_2
ITGB1	hsa-miR-29a-3p	0.784211	13	Very High	CoMeTa|Cupid|DIANA|MBStar|MirAncesTar|miranda_May_2021|mirCoX|miRDB_v6|mirmap_May_2021|mirzag|MultiMiTar|PACCMIT|TargetScan_v7_2
CDK6	hsa-miR-548j-5p	0.784068	13	Very High	BCmicrO|CoMeTa|DIANA|MBStar|MirAncesTar|miranda_May_2021|miRDB_v6|mirmap_May_2021|MiRNATIP|MirSNPInTarget|MirTar2|mirzag|PACCMIT
NR2F2	hsa-miR-495-3p	0.78391	13	Very High	BCmicrO|CoMeTa|Cupid|DIANA|MBStar|MirAncesTar|miranda_May_2021|miRDB_v6|mirmap_May_2021|MiRNATIP|MirTar2|mirzag|PACCMIT
PPARGC1A	hsa-miR-199a-5p	0.783905	14	Very High	BCmicrO|CoMeTa|DIANA|MBStar|MirAncesTar|miranda_May_2021|miRDB_v6|MiRNATIP|mirzag|MultiMiTar|PACCMIT|PITA_May_2021|RNA22|TargetScan_v7_2
FOXO3	hsa-miR-495-3p	0.783715	15	Very High	BCmicrO|CoMeTa|Cupid|DIANA|MBStar|MirAncesTar|miranda_May_2021|mirbase|miRDB_v6|mirmap_May_2021|MiRNATIP|MirSNPInTarget|MirTar2|mirzag|RNA22
SMAD2	hsa-miR-302a-3p	0.783698	14	Very High	BCmicrO|bitargeting_May_2021|DIANA|MBStar|MirAncesTar|miranda_May_2021|MiRNATIP|miRTar2GO|mirzag|MultiMiTar|PACCMIT|PITA_May_2021|RNA22|TargetScan_v7_2
CDK6	hsa-miR-548b-5p	0.783294	13	Very High	BCmicrO|CoMeTa|DIANA|MBStar|MirAncesTar|miranda_May_2021|miRDB_v6|mirmap_May_2021|MiRNATIP|MirSNPInTarget|MirTar2|mirzag|PACCMIT
PIK3R1	hsa-miR-129-5p	0.783228	14	Very High	BCmicrO|CoMeTa|DIANA|MBStar|MirAncesTar|miranda_May_2021|miRcode|miRDB_v6|MiRNATIP|miRTar2GO|MirTar2|mirzag|PACCMIT|RNA22
BMPER	hsa-miR-205-5p	0.783065	11	Very High	CoMeTa|Cupid|DIANA|MBStar|MirAncesTar|miranda_May_2021|miRcode|miRDB_v6|mirzag|RNA22|TargetScan_v7_2
FOXP1	hsa-miR-183-5p	0.782918	14	Very High	bitargeting_May_2021|CoMeTa|Cupid|DIANA|MBStar|MirAncesTar|miranda_May_2021|mirbase|miRcode|MiRNATIP|miRTar2GO|mirzag|MultiMiTar|PACCMIT
PPARGC1A	hsa-miR-485-5p	0.782913	13	Very High	BCmicrO|bitargeting_May_2021|CoMeTa|Cupid|DIANA|MBStar|MirAncesTar|miranda_May_2021|miRDB_v6|MiRNATIP|MultiMiTar|PACCMIT|TargetScan_v7_2
APP	hsa-miR-31-5p	0.78291	15	Very High	BCmicrO|bitargeting_May_2021|CoMeTa|Cupid|DIANA|MBStar|MirAncesTar|miRcode|mirmap_May_2021|MiRNATIP|miRTar2GO|mirzag|MultiMiTar|RNA22|TargetScan_v7_2
SMAD2	hsa-miR-190a-5p	0.782614	12	Very High	BCmicrO|CoMeTa|DIANA|MBStar|MirAncesTar|miranda_May_2021|miRcode|miRDB_v6|MiRNATIP|MirTar2|MultiMiTar|TargetScan_v7_2
VEGFA	hsa-miR-361-5p	0.782528	13	Very High	BCmicrO|bitargeting_May_2021|CoMeTa|DIANA|MBStar|MirAncesTar|mirbase|miRDB_v6|MiRNATIP|MirTar2|mirzag|PACCMIT|TargetScan_v7_2
CDK6	hsa-miR-145-5p	0.78235	13	Very High	BCmicrO|bitargeting_May_2021|CoMeTa|Cupid|MBStar|MirAncesTar|miranda_May_2021|miRcode|miRDB_v6|MiRNATIP|mirzag|PACCMIT|TargetScan_v7_2
CTNND1	hsa-miR-1271-5p	0.782237	14	Very High	CoMeTa|Cupid|DIANA|MBStar|MirAncesTar|miranda_May_2021|miRcode|miRDB_v6|MiRNATIP|MirTar2|mirzag|PACCMIT|PITA_May_2021|TargetScan_v7_2
MSN	hsa-miR-215-5p	0.782027	14	Very High	BCmicrO|bitargeting_May_2021|CoMeTa|DIANA|MBStar|MirAncesTar|mirbase|miRcode|mirCoX|miRDB_v6|MiRNATIP|mirzag|RNA22|TargetScan_v7_2
HMGA2	hsa-miR-4458	0.781865	12	Very High	bitargeting_May_2021|MBStar|MirAncesTar|miranda_May_2021|miRcode|miRDB_v6|MiRNATIP|MirTar2|mirzag|PACCMIT|PITA_May_2021|RNA22
ATP2B4	hsa-miR-29a-3p	0.781822	15	Very High	CoMeTa|Cupid|DIANA|MBStar|MirAncesTar|miranda_May_2021|mirCoX|miRDB_v6|mirmap_May_2021|MiRNATIP|MirSNPInTarget|miRTar2GO|MultiMiTar|PACCMIT|TargetScan_v7_2
KDM5A	hsa-miR-194-5p	0.781736	14	Very High	BCmicrO|CoMeTa|Cupid|DIANA|MBStar|MirAncesTar|miranda_May_2021|miRcode|MiRNATIP|MirSNPInTarget|miRTar2GO|MultiMiTar|PACCMIT|TargetScan_v7_2
CDK6	hsa-miR-138-5p	0.78154	14	Very High	BCmicrO|bitargeting_May_2021|CoMeTa|DIANA|MBStar|MirAncesTar|miranda_May_2021|miRcode|miRDB_v6|miRTar2GO|mirzag|PITA_May_2021|RNA22|TargetScan_v7_2
EMILIN2	hsa-miR-339-5p	0.781504	14	Very High	BCmicrO|bitargeting_May_2021|CoMeTa|DIANA|MBStar|MirAncesTar|miranda_May_2021|miRDB_v6|MirTar2|mirzag|PACCMIT|PITA_May_2021|RNA22|TargetScan_v7_2
SMAD6	hsa-miR-374b-5p	0.781413	13	Very High	BCmicrO|CoMeTa|Cupid|DIANA|MBStar|MirAncesTar|miranda_May_2021|miRDB_v6|MiRNATIP|MirTar2|mirzag|PACCMIT|TargetScan_v7_2
NTN4	hsa-miR-520a-3p	0.78119	13	Very High	Cupid|DIANA|MBStar|MirAncesTar|miranda_May_2021|miRDB_v6|MiRNATIP|miRTar2GO|mirzag|MultiMiTar|PACCMIT|RNA22|TargetScan_v7_2
KRAS	hsa-miR-548d-3p	0.781048	14	Very High	BCmicrO|CoMeTa|Cupid|DIANA|MBStar|MirAncesTar|miranda_May_2021|miRDB_v6|mirmap_May_2021|MiRNATIP|MirSNPInTarget|MirTar2|mirzag|MultiMiTar
SMAD6	hsa-miR-374a-5p	0.780995	12	Very High	BCmicrO|CoMeTa|Cupid|DIANA|MirAncesTar|miranda_May_2021|miRDB_v6|MiRNATIP|MirTar2|mirzag|PACCMIT|TargetScan_v7_2
TET2	hsa-miR-125b-5p	0.780892	11	Very High	BCmicrO|Cupid|DIANA|MBStar|MirAncesTar|miranda_May_2021|miRcode|MiRNATIP|mirzag|RNA22|TargetScan_v7_2
CREB1	hsa-miR-28-5p	0.780831	16	Very High	BCmicrO|bitargeting_May_2021|CoMeTa|Cupid|DIANA|MBStar|MirAncesTar|miranda_May_2021|mirmap_May_2021|MiRNATIP|MirSNPInTarget|miRTar2GO|mirzag|MultiMiTar|RNA22|TargetScan_v7_2
NRAS	hsa-miR-28-5p	0.780729	16	Very High	BCmicrO|CoMeTa|Cupid|DIANA|MBStar|MirAncesTar|miranda_May_2021|mirmap_May_2021|MiRNATIP|miRTar2GO|MirTar2|mirzag|MultiMiTar|PACCMIT|RNA22|TargetScan_v7_2
RAP1B	hsa-miR-129-2-3p	0.780726	13	Very High	BCmicrO|bitargeting_May_2021|CoMeTa|Cupid|DIANA|MBStar|MirAncesTar|miRDB_v6|MiRNATIP|miRTar2GO|MirTar2|mirzag|TargetScan_v7_2
ZEB1	hsa-miR-139-5p	0.780393	12	Very High	BCmicrO|Cupid|MBStar|MirAncesTar|miranda_May_2021|miRcode|mirCoX|miRDB_v6|MiRNATIP|MirTar2|mirzag|TargetScan_v7_2
PTPRM	hsa-miR-34c-5p	0.780136	14	Very High	BCmicrO|bitargeting_May_2021|CoMeTa|Cupid|DIANA|MirAncesTar|miranda_May_2021|miRDB_v6|miRTar2GO|mirzag|MultiMiTar|PACCMIT|RNA22|TargetScan_v7_2
TGFBR1	hsa-miR-548d-3p	0.779706	14	Very High	BCmicrO|CoMeTa|DIANA|MBStar|MirAncesTar|miranda_May_2021|miRDB_v6|mirmap_May_2021|MiRNATIP|MirSNPInTarget|MirTar2|mirzag|MultiMiTar|PACCMIT
FILIP1L	hsa-miR-519a-3p	0.77969	13	Very High	BCmicrO|CoMeTa|Cupid|MBStar|MirAncesTar|miranda_May_2021|miRcode|MiRNATIP|MirTar2|mirzag|MultiMiTar|PACCMIT|RNA22
NRAS	hsa-miR-22-3p	0.77959	15	Very High	BCmicrO|bitargeting_May_2021|CoMeTa|Cupid|DIANA|MirAncesTar|miranda_May_2021|miRcode|mirCoX|miRDB_v6|miRTar2GO|MirTar2|mirzag|RNA22|TargetScan_v7_2
KRAS	hsa-miR-134-5p	0.779517	14	Very High	BCmicrO|bitargeting_May_2021|CoMeTa|DIANA|MBStar|MirAncesTar|miRDB_v6|MiRNATIP|miRTar2GO|mirzag|MultiMiTar|PITA_May_2021|RNA22|TargetScan_v7_2
HIF1A	hsa-miR-155-5p	0.779132	14	Very High	BCmicrO|CoMeTa|DIANA|MBStar|MirAncesTar|miranda_May_2021|miRcode|miRDB_v6|MiRNATIP|MirTar2|mirzag|PACCMIT|RNA22|TargetScan_v7_2
GJA1	hsa-miR-607	0.778978	12	Very High	BCmicrO|CoMeTa|Cupid|DIANA|MBStar|MirAncesTar|miranda_May_2021|miRDB_v6|MiRNATIP|MirTar2|mirzag|PACCMIT
SFRP1	hsa-miR-1-3p	0.778915	13	Very High	BCmicrO|CoMeTa|Cupid|DIANA|MBStar|MirAncesTar|miranda_May_2021|miRDB_v6|MiRNATIP|mirzag|MultiMiTar|PACCMIT|TargetScan_v7_2
EIF4E	hsa-miR-545-3p	0.778814	13	Very High	BCmicrO|CoMeTa|Cupid|MBStar|MirAncesTar|miranda_May_2021|miRDB_v6|mirmap_May_2021|MiRNATIP|MirTar2|mirzag|MultiMiTar|PACCMIT
CDK6	hsa-miR-548i	0.778788	13	Very High	BCmicrO|CoMeTa|DIANA|MBStar|MirAncesTar|miranda_May_2021|miRDB_v6|mirmap_May_2021|MiRNATIP|MirSNPInTarget|MirTar2|mirzag|PACCMIT
PPARGC1A	hsa-miR-211-5p	0.778758	15	Very High	BCmicrO|bitargeting_May_2021|CoMeTa|DIANA|MirAncesTar|miranda_May_2021|miRcode|mirCoX|miRDB_v6|MiRNATIP|PACCMIT|PITA_May_2021|RNA22|rnahybrid_May_2021|TargetScan_v7_2
KRAS	hsa-miR-105-5p	0.778621	13	Very High	BCmicrO|CoMeTa|Cupid|DIANA|MBStar|MirAncesTar|miranda_May_2021|miRDB_v6|MiRNATIP|MirTar2|mirzag|MultiMiTar|PACCMIT
PAX2	hsa-miR-185-5p	0.778577	15	Very High	BCmicrO|bitargeting_May_2021|CoMeTa|DIANA|MBStar|MirAncesTar|miranda_May_2021|miRDB_v6|mirmap_May_2021|MiRNATIP|mirzag|MultiMiTar|PITA_May_2021|RNA22|TargetScan_v7_2
HMGCR	hsa-miR-548o-3p	0.778278	13	Very High	BCmicrO|bitargeting_May_2021|CoMeTa|Cupid|DIANA|MBStar|MirAncesTar|miranda_May_2021|miRDB_v6|mirmap_May_2021|MirTar2|mirzag|PACCMIT
SPRED1	hsa-miR-223-3p	0.778133	12	Very High	BCmicrO|Cupid|DIANA|MBStar|MirAncesTar|miRcode|mirCoX|miRDB_v6|MiRNATIP|mirzag|PACCMIT|TargetScan_v7_2
HMGA2	hsa-miR-548c-3p	0.77804	13	Very High	BCmicrO|CoMeTa|Cupid|DIANA|MBStar|MirAncesTar|miranda_May_2021|miRDB_v6|mirmap_May_2021|MiRNATIP|MirTar2|mirzag|PACCMIT
SAT1	hsa-miR-199a-5p	0.777954	12	Very High	BCmicrO|CoMeTa|Cupid|DIANA|MirAncesTar|miranda_May_2021|mirbase|MiRNATIP|MirTar2|mirzag|MultiMiTar|TargetScan_v7_2
CUL4A	hsa-miR-377-3p	0.777929	14	Very High	BCmicrO|bitargeting_May_2021|CoMeTa|DIANA|MirAncesTar|miranda_May_2021|mirbase|miRDB_v6|MiRNATIP|MirSNPInTarget|MirTar2|mirzag|PACCMIT|TargetScan_v7_2
ITGA6	hsa-miR-127-3p	0.777788	13	Very High	BCmicrO|bitargeting_May_2021|CoMeTa|DIANA|MBStar|MirAncesTar|mirCoX|MiRNATIP|miRTar2GO|MirTar2|mirzag|PACCMIT|TargetScan_v7_2
PIK3R1	hsa-miR-448	0.777763	14	Very High	BCmicrO|CoMeTa|DIANA|MBStar|MirAncesTar|miranda_May_2021|miRDB_v6|MiRNATIP|MirSNPInTarget|miRTar2GO|MirTar2|mirzag|MultiMiTar|TargetScan_v7_2
FOXO3	hsa-miR-155-5p	0.777132	14	Very High	BCmicrO|Cupid|DIANA|MBStar|MirAncesTar|miranda_May_2021|miRcode|MiRNATIP|miRTar2GO|MirTar2|mirzag|MultiMiTar|RNA22|TargetScan_v7_2
CDK6	hsa-miR-559	0.777025	13	Very High	BCmicrO|CoMeTa|DIANA|MBStar|MirAncesTar|miranda_May_2021|miRDB_v6|mirmap_May_2021|MiRNATIP|MirSNPInTarget|MirTar2|mirzag|PACCMIT
VEGFA	hsa-miR-5011-5p	0.776731	11	Very High	DIANA|MBStar|MirAncesTar|miranda_May_2021|miRDB_v6|MiRNATIP|MirSNPInTarget|MirTar2|mirzag|PACCMIT|RNA22
SMAD6	hsa-miR-767-5p	0.776402	17	Very High	BCmicrO|CoMeTa|Cupid|DIANA|MBStar|MirAncesTar|miranda_May_2021|mirbase|miRDB_v6|mirmap_May_2021|MiRNATIP|MirSNPInTarget|MirTar2|mirzag|PACCMIT|PITA_May_2021|RNA22
LAMC1	hsa-miR-199b-5p	0.776356	16	Very High	BCmicrO|CoMeTa|Cupid|DIANA|MBStar|MirAncesTar|miranda_May_2021|mirCoX|miRDB_v6|MiRNATIP|miRTar2GO|mirzag|MultiMiTar|PACCMIT|RNA22|TargetScan_v7_2
KRAS	hsa-miR-543	0.776106	15	Very High	BCmicrO|bitargeting_May_2021|CoMeTa|DIANA|MBStar|MirAncesTar|miranda_May_2021|miRDB_v6|MiRNATIP|MirSNPInTarget|MirTar2|mirzag|PACCMIT|RNA22|TargetScan_v7_2
MAP2K1	hsa-miR-181a-5p	0.776084	12	Very High	BCmicrO|CoMeTa|DIANA|MirAncesTar|miranda_May_2021|miRDB_v6|MiRNATIP|miRTar2GO|MirTar2|mirzag|PACCMIT|TargetScan_v7_2
PPARGC1A	hsa-miR-23c	0.775994	11	Very High	Cupid|DIANA|MBStar|MirAncesTar|miranda_May_2021|miRDB_v6|MiRNATIP|MirTar2|mirzag|PACCMIT|TargetScan_v7_2
SMAD2	hsa-miR-1264	0.7757	15	Very High	BCmicrO|bitargeting_May_2021|CoMeTa|Cupid|DIANA|MBStar|MirAncesTar|miranda_May_2021|mirCoX|miRDB_v6|MiRNATIP|MirTar2|mirzag|PACCMIT|RNA22
EIF4E	hsa-miR-380-3p	0.775658	13	Very High	BCmicrO|CoMeTa|Cupid|DIANA|MBStar|MirAncesTar|miranda_May_2021|mirbase|miRDB_v6|MiRNATIP|MirTar2|mirzag|PACCMIT
TIMP3	hsa-miR-520a-3p	0.775209	12	Very High	CoMeTa|Cupid|DIANA|MirAncesTar|miranda_May_2021|miRDB_v6|MiRNATIP|MirSNPInTarget|MirTar2|mirzag|MultiMiTar|TargetScan_v7_2
CDK6	hsa-miR-548n	0.775173	12	Very High	BCmicrO|CoMeTa|DIANA|MBStar|MirAncesTar|miranda_May_2021|miRDB_v6|mirmap_May_2021|MiRNATIP|MirTar2|mirzag|PACCMIT
HMGA2	hsa-miR-365a-3p	0.775019	11	Very High	BCmicrO|CoMeTa|Cupid|MBStar|MirAncesTar|miRcode|miRDB_v6|MiRNATIP|miRTar2GO|PACCMIT|TargetScan_v7_2
VAV3	hsa-miR-524-5p	0.774787	16	Very High	BCmicrO|CoMeTa|Cupid|DIANA|MBStar|MirAncesTar|miranda_May_2021|miRDB_v6|mirmap_May_2021|MiRNATIP|MirSNPInTarget|MirTar2|mirzag|MultiMiTar|PACCMIT|rnahybrid_May_2021
ADM	hsa-miR-1297	0.774761	12	Very High	BCmicrO|CoMeTa|Cupid|DIANA|MirAncesTar|miRcode|miRDB_v6|MiRNATIP|MirSNPInTarget|MirTar2|mirzag|PACCMIT
NFE2L2	hsa-miR-142-5p	0.774411	11	Very High	CoMeTa|Cupid|MBStar|MirAncesTar|miranda_May_2021|mirbase|miRDB_v6|MirTar2|mirzag|PACCMIT|TargetScan_v7_2
HIF1A	hsa-miR-330-3p	0.774342	16	Very High	BCmicrO|CoMeTa|Cupid|DIANA|MBStar|MirAncesTar|miranda_May_2021|miRDB_v6|mirmap_May_2021|MiRNATIP|miRTar2GO|MirTar2|mirzag|MultiMiTar|PACCMIT|TargetScan_v7_2
SMAD2	hsa-miR-190b-5p	0.774026	12	Very High	BCmicrO|CoMeTa|DIANA|MBStar|MirAncesTar|miranda_May_2021|miRDB_v6|MiRNATIP|MirTar2|mirzag|MultiMiTar|TargetScan_v7_2
PIK3R1	hsa-miR-455-3p	0.773996	16	Very High	BCmicrO|bitargeting_May_2021|CoMeTa|Cupid|DIANA|MBStar|MirAncesTar|mirbase|miRDB_v6|MiRNATIP|miRTar2GO|mirzag|MultiMiTar|PACCMIT|PITA_May_2021|RNA22
CDK6	hsa-miR-1-3p	0.773829	14	Very High	BCmicrO|CoMeTa|Cupid|DIANA|MBStar|MirAncesTar|miranda_May_2021|miRDB_v6|MiRNATIP|miRTar2GO|mirzag|MultiMiTar|PACCMIT|TargetScan_v7_2
CAPN6	hsa-miR-361-5p	0.773685	12	Very High	BCmicrO|CoMeTa|Cupid|DIANA|MBStar|MirAncesTar|miRDB_v6|MirTar2|mirzag|MultiMiTar|PACCMIT|TargetScan_v7_2
PTPN11	hsa-miR-138-5p	0.773568	14	Very High	BCmicrO|CoMeTa|DIANA|MBStar|MirAncesTar|miranda_May_2021|miRcode|miRTar2GO|mirzag|MultiMiTar|PACCMIT|PITA_May_2021|RNA22|TargetScan_v7_2
ETS1	hsa-miR-208a-3p	0.773104	12	Very High	BCmicrO|CoMeTa|MBStar|MirAncesTar|miranda_May_2021|mirCoX|miRDB_v6|MirTar2|mirzag|MultiMiTar|PACCMIT|TargetScan_v7_2
FOXP1	hsa-miR-139-5p	0.77302	14	Very High	BCmicrO|CoMeTa|Cupid|MBStar|MirAncesTar|miranda_May_2021|miRcode|mirCoX|MiRNATIP|mirzag|MultiMiTar|PACCMIT|RNA22|TargetScan_v7_2
LAMC1	hsa-miR-592	0.772944	15	Very High	BCmicrO|bitargeting_May_2021|CoMeTa|Cupid|DIANA|MirAncesTar|miranda_May_2021|miRDB_v6|MiRNATIP|MirSNPInTarget|MirTar2|mirzag|MultiMiTar|PACCMIT|RNA22
ETS1	hsa-miR-542-3p	0.772892	13	Very High	BCmicrO|CoMeTa|Cupid|DIANA|MBStar|MirAncesTar|MiRNATIP|MirSNPInTarget|miRTar2GO|MirTar2|mirzag|MultiMiTar|TargetScan_v7_2
TIMP3	hsa-miR-665	0.772691	14	Very High	BCmicrO|bitargeting_May_2021|CoMeTa|DIANA|MBStar|MirAncesTar|miranda_May_2021|miRDB_v6|mirmap_May_2021|MirTar2|mirzag|PACCMIT|PITA_May_2021|TargetScan_v7_2
PIK3R1	hsa-miR-548e-3p	0.772634	12	Very High	CoMeTa|Cupid|DIANA|MBStar|MirAncesTar|miranda_May_2021|miRDB_v6|MiRNATIP|MirSNPInTarget|MirTar2|mirzag|PACCMIT
HMGA2	hsa-miR-4500	0.772461	11	Very High	bitargeting_May_2021|MBStar|MirAncesTar|miRcode|miRDB_v6|MiRNATIP|MirTar2|mirzag|PACCMIT|PITA_May_2021|RNA22
APP	hsa-miR-323a-3p	0.772397	12	Very High	BCmicrO|CoMeTa|Cupid|DIANA|MBStar|MirAncesTar|miRDB_v6|MiRNATIP|MirTar2|mirzag|PACCMIT|TargetScan_v7_2
VCL	hsa-miR-1827	0.772209	15	Very High	BCmicrO|bitargeting_May_2021|CoMeTa|Cupid|DIANA|MBStar|MirAncesTar|miranda_May_2021|miRDB_v6|mirmap_May_2021|MiRNATIP|MirTar2|mirzag|PACCMIT|RNA22
CTNND1	hsa-miR-298	0.772157	16	Very High	CoMeTa|DIANA|MBStar|MirAncesTar|miranda_May_2021|mirCoX|miRDB_v6|mirmap_May_2021|MiRNATIP|miRTar2GO|MirTar2|mirzag|MultiMiTar|PACCMIT|PITA_May_2021|RNA22
SMAD2	hsa-miR-132-3p	0.771864	14	Very High	bitargeting_May_2021|CoMeTa|DIANA|MBStar|MirAncesTar|miranda_May_2021|miRcode|mirmap_May_2021|MiRNATIP|miRTar2GO|mirzag|MultiMiTar|PACCMIT|TargetScan_v7_2
ITGA6	hsa-miR-377-3p	0.77156	13	Very High	BCmicrO|CoMeTa|Cupid|DIANA|MBStar|MirAncesTar|miranda_May_2021|miRDB_v6|mirmap_May_2021|MirSNPInTarget|MirTar2|mirzag|TargetScan_v7_2
EIF4E	hsa-miR-377-3p	0.771373	13	Very High	BCmicrO|CoMeTa|Cupid|DIANA|MBStar|MirAncesTar|miranda_May_2021|miRDB_v6|MiRNATIP|MirTar2|mirzag|PACCMIT|TargetScan_v7_2
ITGB1	hsa-miR-9-3p	0.771244	13	Very High	bitargeting_May_2021|Cupid|DIANA|MBStar|MirAncesTar|miranda_May_2021|mirbase|miRDB_v6|MiRNATIP|MirSNPInTarget|MirTar2|mirzag|PACCMIT
NR2F2	hsa-miR-382-5p	0.771177	15	Very High	BCmicrO|bitargeting_May_2021|CoMeTa|Cupid|DIANA|MBStar|MirAncesTar|miranda_May_2021|mirbase|MiRNATIP|MirSNPInTarget|MirTar2|mirzag|MultiMiTar|TargetScan_v7_2
FOXP1	hsa-miR-548n	0.770946	15	Very High	BCmicrO|bitargeting_May_2021|CoMeTa|Cupid|DIANA|MBStar|MirAncesTar|miranda_May_2021|miRDB_v6|mirmap_May_2021|MiRNATIP|MirSNPInTarget|MirTar2|mirzag|PACCMIT
APP	hsa-miR-380-3p	0.770915	15	Very High	BCmicrO|CoMeTa|Cupid|DIANA|MBStar|MirAncesTar|miranda_May_2021|mirbase|miRDB_v6|MiRNATIP|MirSNPInTarget|MirTar2|mirzag|PACCMIT|RNA22
RCAN1	hsa-miR-449a	0.7708	12	Very High	BCmicrO|bitargeting_May_2021|CoMeTa|DIANA|MirAncesTar|miranda_May_2021|miRDB_v6|MiRNATIP|miRTar2GO|mirzag|PITA_May_2021|TargetScan_v7_2
NAMPT	hsa-miR-381-3p	0.770576	14	Very High	BCmicrO|CoMeTa|Cupid|DIANA|MBStar|MirAncesTar|miranda_May_2021|mirmap_May_2021|MiRNATIP|MirTar2|mirzag|MultiMiTar|PACCMIT|TargetScan_v7_2
PAX2	hsa-miR-744-5p	0.770247	13	Very High	BCmicrO|bitargeting_May_2021|CoMeTa|DIANA|MirAncesTar|miranda_May_2021|miRDB_v6|mirmap_May_2021|MiRNATIP|MirSNPInTarget|PITA_May_2021|RNA22|TargetScan_v7_2
ATP2B4	hsa-miR-545-3p	0.770221	16	Very High	BCmicrO|CoMeTa|Cupid|DIANA|MBStar|MirAncesTar|miranda_May_2021|miRDB_v6|mirmap_May_2021|MiRNATIP|MirSNPInTarget|MirTar2|mirzag|MultiMiTar|PACCMIT|RNA22
TGFBR1	hsa-miR-181d-5p	0.770096	12	Very High	BCmicrO|CoMeTa|Cupid|MBStar|MirAncesTar|miranda_May_2021|miRDB_v6|MiRNATIP|MirTar2|mirzag|PACCMIT|TargetScan_v7_2
EIF4E	hsa-miR-150-5p	0.77009	13	Very High	BCmicrO|CoMeTa|Cupid|DIANA|MirAncesTar|miranda_May_2021|miRcode|mirCoX|miRDB_v6|MiRNATIP|MirTar2|mirzag|TargetScan_v7_2
EIF4E	hsa-miR-330-3p	0.76972	15	Very High	BCmicrO|CoMeTa|DIANA|MBStar|MirAncesTar|miranda_May_2021|mirmap_May_2021|MiRNATIP|MirSNPInTarget|MirTar2|mirzag|MultiMiTar|PACCMIT|RNA22|TargetScan_v7_2
EIF2AK3	hsa-miR-143-3p	0.769567	17	Very High	BCmicrO|bitargeting_May_2021|CoMeTa|Cupid|DIANA|MirAncesTar|miranda_May_2021|mirbase|miRcode|mirCoX|miRDB_v6|MiRNATIP|miRTar2GO|MirTar2|mirzag|MultiMiTar|RNA22
EPHA3	hsa-miR-1271-5p	0.769395	11	Very High	CoMeTa|Cupid|DIANA|MBStar|MirAncesTar|miranda_May_2021|miRcode|miRDB_v6|mirzag|PACCMIT|TargetScan_v7_2
PPARGC1A	hsa-miR-199b-5p	0.769301	15	Very High	BCmicrO|CoMeTa|DIANA|MBStar|MirAncesTar|miranda_May_2021|mirCoX|miRDB_v6|MiRNATIP|mirzag|MultiMiTar|PACCMIT|PITA_May_2021|RNA22|TargetScan_v7_2
EDNRB	hsa-miR-302c-3p	0.76925	11	Very High	BCmicrO|Cupid|DIANA|MBStar|MirAncesTar|miranda_May_2021|miRDB_v6|MirTar2|mirzag|MultiMiTar|RNA22
MMP14	hsa-miR-374a-5p	0.769187	10	Very High	BCmicrO|CoMeTa|Cupid|DIANA|MirAncesTar|miranda_May_2021|miRDB_v6|MiRNATIP|MirTar2|TargetScan_v7_2
RCAN1	hsa-miR-33a-5p	0.768915	14	Very High	BCmicrO|bitargeting_May_2021|CoMeTa|DIANA|MBStar|MirAncesTar|miranda_May_2021|mirbase|miRTar2GO|MirTar2|mirzag|MultiMiTar|RNA22|TargetScan_v7_2
MAP2K1	hsa-miR-760	0.768775	15	Very High	BCmicrO|bitargeting_May_2021|CoMeTa|Cupid|DIANA|MirAncesTar|miranda_May_2021|miRDB_v6|miRTar2GO|mirzag|MultiMiTar|PACCMIT|PITA_May_2021|RNA22|TargetScan_v7_2
ZEB1	hsa-miR-101-3p	0.768555	12	Very High	Cupid|DIANA|MBStar|MirAncesTar|miRcode|miRDB_v6|mirmap_May_2021|MiRNATIP|miRTar2GO|MirTar2|mirzag|MultiMiTar
CDK6	hsa-miR-524-5p	0.768533	14	Very High	BCmicrO|bitargeting_May_2021|CoMeTa|DIANA|MBStar|MirAncesTar|miranda_May_2021|miRDB_v6|mirmap_May_2021|MiRNATIP|MirSNPInTarget|MirTar2|mirzag|MultiMiTar
APP	hsa-miR-520b-3p	0.768477	15	Very High	bitargeting_May_2021|CoMeTa|Cupid|DIANA|MBStar|MirAncesTar|miranda_May_2021|mirbase|miRDB_v6|MiRNATIP|mirzag|MultiMiTar|PACCMIT|RNA22|TargetScan_v7_2
NRCAM	hsa-miR-518d-5p	0.768443	14	Very High	BCmicrO|CoMeTa|Cupid|DIANA|MBStar|MirAncesTar|miranda_May_2021|miRDB_v6|MiRNATIP|MirTar2|mirzag|MultiMiTar|PACCMIT|RNA22
HIF1A	hsa-miR-199b-5p	0.768357	14	Very High	BCmicrO|CoMeTa|Cupid|MBStar|MirAncesTar|miranda_May_2021|mirCoX|miRDB_v6|MiRNATIP|miRTar2GO|MirTar2|MultiMiTar|PACCMIT|TargetScan_v7_2
IGF1R	hsa-miR-145-5p	0.768246	15	Very High	BCmicrO|bitargeting_May_2021|CoMeTa|MBStar|MirAncesTar|miranda_May_2021|mirbase|miRcode|miRDB_v6|MiRNATIP|mirzag|MultiMiTar|PACCMIT|RNA22|TargetScan_v7_2
SETD2	hsa-miR-548b-5p	0.767867	16	Very High	BCmicrO|bitargeting_May_2021|CoMeTa|Cupid|DIANA|MBStar|MirAncesTar|miranda_May_2021|mirbase|miRDB_v6|mirmap_May_2021|MiRNATIP|MirTar2|mirzag|PACCMIT|RNA22
SPRED1	hsa-miR-548a-3p	0.767813	12	Very High	BCmicrO|DIANA|MBStar|MirAncesTar|miranda_May_2021|miRcode|miRDB_v6|MiRNATIP|MirSNPInTarget|MirTar2|mirzag|PACCMIT
MYH9	hsa-miR-449b-5p	0.767791	15	Very High	BCmicrO|bitargeting_May_2021|CoMeTa|DIANA|MirAncesTar|miranda_May_2021|miRDB_v6|MiRNATIP|miRTar2GO|MirTar2|mirzag|MultiMiTar|PACCMIT|RNA22|TargetScan_v7_2
MYCN	hsa-miR-559	0.767403	14	Very High	BCmicrO|CoMeTa|Cupid|DIANA|MBStar|MirAncesTar|miranda_May_2021|mirbase|miRDB_v6|MiRNATIP|MirSNPInTarget|MirTar2|mirzag|PACCMIT
NRP2	hsa-miR-124-3p	0.767288	17	Very High	bitargeting_May_2021|CoMeTa|Cupid|DIANA|MBStar|MirAncesTar|miranda_May_2021|miRcode|miRDB_v6|mirmap_May_2021|MiRNATIP|miRTar2GO|mirzag|MultiMiTar|PACCMIT|PITA_May_2021|RNA22
CYBB	hsa-miR-664a-3p	0.766933	10	Very High	BCmicrO|CoMeTa|DIANA|MBStar|MirAncesTar|miranda_May_2021|miRDB_v6|MirTar2|mirzag|PACCMIT
IGF1R	hsa-miR-140-5p	0.766824	17	Very High	BCmicrO|bitargeting_May_2021|CoMeTa|DIANA|MBStar|MirAncesTar|miranda_May_2021|miRcode|mirCoX|miRDB_v6|MiRNATIP|miRTar2GO|mirzag|MultiMiTar|PACCMIT|RNA22|TargetScan_v7_2
KDM5A	hsa-miR-199a-3p	0.766782	12	Very High	BCmicrO|bitargeting_May_2021|CoMeTa|DIANA|MBStar|MirAncesTar|MiRNATIP|miRTar2GO|mirzag|MultiMiTar|PACCMIT|TargetScan_v7_2
NRAS	hsa-miR-146a-5p	0.766234	14	Very High	BCmicrO|CoMeTa|Cupid|DIANA|MBStar|MirAncesTar|mirCoX|mirmap_May_2021|MiRNATIP|MirSNPInTarget|miRTar2GO|mirzag|RNA22|TargetScan_v7_2
SPRED1	hsa-miR-196a-5p	0.766157	16	Very High	BCmicrO|bitargeting_May_2021|Cupid|DIANA|MBStar|MirAncesTar|miranda_May_2021|miRDB_v6|MiRNATIP|MirSNPInTarget|miRTar2GO|MirTar2|mirzag|MultiMiTar|RNA22|TargetScan_v7_2
CDK6	hsa-miR-548h-5p	0.766021	13	Very High	BCmicrO|CoMeTa|DIANA|MBStar|MirAncesTar|miranda_May_2021|miRDB_v6|mirmap_May_2021|MiRNATIP|MirSNPInTarget|MirTar2|mirzag|PACCMIT
SETD2	hsa-miR-548d-5p	0.765809	14	Very High	BCmicrO|CoMeTa|Cupid|DIANA|MBStar|MirAncesTar|miranda_May_2021|mirbase|miRDB_v6|mirmap_May_2021|MiRNATIP|MirTar2|mirzag|PACCMIT
PTGS1	hsa-miR-873-5p	0.765667	15	Very High	BCmicrO|bitargeting_May_2021|CoMeTa|DIANA|MBStar|MirAncesTar|miranda_May_2021|miRDB_v6|mirmap_May_2021|MiRNATIP|MirTar2|mirzag|MultiMiTar|PACCMIT|RNA22
CDK6	hsa-miR-10a-5p	0.765553	15	Very High	BCmicrO|bitargeting_May_2021|CoMeTa|Cupid|DIANA|MBStar|MirAncesTar|miranda_May_2021|miRcode|miRDB_v6|MiRNATIP|miRTar2GO|mirzag|RNA22|TargetScan_v7_2
SETD2	hsa-miR-548a-5p	0.76527	15	Very High	BCmicrO|CoMeTa|Cupid|DIANA|MBStar|MirAncesTar|miranda_May_2021|mirbase|miRDB_v6|mirmap_May_2021|MiRNATIP|MirTar2|mirzag|PACCMIT|RNA22
TIMP3	hsa-miR-520e-3p	0.76516	13	Very High	BCmicrO|CoMeTa|DIANA|MirAncesTar|miranda_May_2021|miRDB_v6|MiRNATIP|MirSNPInTarget|MirTar2|mirzag|MultiMiTar|RNA22|TargetScan_v7_2
ATP2B4	hsa-miR-129-5p	0.765064	15	Very High	BCmicrO|CoMeTa|Cupid|DIANA|MBStar|MirAncesTar|miranda_May_2021|miRcode|miRDB_v6|MiRNATIP|miRTar2GO|mirzag|PACCMIT|RNA22|TargetScan_v7_2
FOXM1	hsa-miR-877-5p	0.764787	14	Very High	CoMeTa|DIANA|MBStar|MirAncesTar|miranda_May_2021|miRDB_v6|mirmap_May_2021|MiRNATIP|miRTar2GO|MirTar2|mirzag|MultiMiTar|RNA22|TargetScan_v7_2
PDGFRA	hsa-miR-491-5p	0.76467	16	Very High	BCmicrO|CoMeTa|DIANA|MBStar|MirAncesTar|miranda_May_2021|miRDB_v6|mirmap_May_2021|MiRNATIP|MirSNPInTarget|MirTar2|mirzag|MultiMiTar|PACCMIT|PITA_May_2021|TargetScan_v7_2
SMAD2	hsa-miR-876-5p	0.764462	16	Very High	BCmicrO|bitargeting_May_2021|CoMeTa|DIANA|MBStar|MirAncesTar|miranda_May_2021|miRDB_v6|MiRNATIP|MirSNPInTarget|MirTar2|mirzag|MultiMiTar|PITA_May_2021|RNA22|TargetScan_v7_2
PPARGC1A	hsa-miR-219a-5p	0.764429	13	Very High	CoMeTa|Cupid|DIANA|MBStar|MirAncesTar|miranda_May_2021|miRcode|miRDB_v6|MiRNATIP|mirzag|PACCMIT|RNA22|TargetScan_v7_2
SPRED1	hsa-miR-132-3p	0.764183	12	Very High	Cupid|DIANA|MBStar|MirAncesTar|miranda_May_2021|miRcode|miRDB_v6|MiRNATIP|miRTar2GO|mirzag|PACCMIT|TargetScan_v7_2
IGF1R	hsa-miR-223-3p	0.763994	15	Very High	BCmicrO|CoMeTa|Cupid|DIANA|MBStar|MirAncesTar|miRcode|mirCoX|miRDB_v6|MiRNATIP|miRTar2GO|MirTar2|mirzag|RNA22|TargetScan_v7_2
FOS	hsa-miR-199a-3p	0.763928	11	Very High	BCmicrO|CoMeTa|Cupid|DIANA|MirAncesTar|MiRNATIP|MirSNPInTarget|MirTar2|mirzag|MultiMiTar|TargetScan_v7_2
RCAN1	hsa-miR-330-3p	0.763788	14	Very High	BCmicrO|CoMeTa|DIANA|MBStar|MirAncesTar|miranda_May_2021|miRDB_v6|mirmap_May_2021|MiRNATIP|MirTar2|mirzag|MultiMiTar|PACCMIT|TargetScan_v7_2
FOXP1	hsa-miR-22-3p	0.763437	15	Very High	BCmicrO|bitargeting_May_2021|CoMeTa|DIANA|MBStar|MirAncesTar|miranda_May_2021|miRcode|mirCoX|MiRNATIP|MultiMiTar|PACCMIT|PITA_May_2021|RNA22|TargetScan_v7_2
CDC42	hsa-miR-655-3p	0.763304	13	Very High	BCmicrO|CoMeTa|Cupid|DIANA|MBStar|MirAncesTar|miranda_May_2021|miRDB_v6|MiRNATIP|MirTar2|mirzag|PACCMIT|TargetScan_v7_2
PDGFRA	hsa-miR-33b-5p	0.76325	15	Very High	BCmicrO|bitargeting_May_2021|CoMeTa|Cupid|DIANA|MBStar|MirAncesTar|miRDB_v6|MirSNPInTarget|MirTar2|mirzag|MultiMiTar|PACCMIT|RNA22|TargetScan_v7_2
PPARGC1A	hsa-miR-217-5p	0.763124	14	Very High	BCmicrO|bitargeting_May_2021|CoMeTa|Cupid|DIANA|MBStar|MirAncesTar|miranda_May_2021|miRcode|miRDB_v6|MiRNATIP|miRTar2GO|MultiMiTar|TargetScan_v7_2
JAK2	hsa-miR-204-5p	0.763044	12	Very High	BCmicrO|CoMeTa|Cupid|MBStar|MirAncesTar|miranda_May_2021|miRcode|miRDB_v6|MiRNATIP|mirzag|RNA22|TargetScan_v7_2
TET2	hsa-miR-101-3p	0.763028	12	Very High	bitargeting_May_2021|Cupid|DIANA|MBStar|MirAncesTar|miRcode|mirmap_May_2021|MiRNATIP|MirSNPInTarget|miRTar2GO|MirTar2|mirzag
RAP1B	hsa-miR-548c-3p	0.76278	13	Very High	BCmicrO|CoMeTa|Cupid|DIANA|MBStar|MirAncesTar|miranda_May_2021|miRDB_v6|mirmap_May_2021|MiRNATIP|MirTar2|mirzag|PACCMIT
IGF1R	hsa-miR-100-5p	0.762738	12	Very High	BCmicrO|CoMeTa|Cupid|DIANA|MBStar|MirAncesTar|miranda_May_2021|miRcode|MiRNATIP|mirzag|PACCMIT|TargetScan_v7_2
NRCAM	hsa-miR-520c-5p	0.762728	14	Very High	BCmicrO|CoMeTa|Cupid|DIANA|MBStar|MirAncesTar|miranda_May_2021|miRDB_v6|MiRNATIP|MirTar2|mirzag|MultiMiTar|PACCMIT|RNA22
NRCAM	hsa-miR-526a-5p	0.762728	14	Very High	BCmicrO|CoMeTa|Cupid|DIANA|MBStar|MirAncesTar|miranda_May_2021|miRDB_v6|MiRNATIP|MirTar2|mirzag|MultiMiTar|PACCMIT|RNA22
VCAN	hsa-miR-203a-3p	0.762696	14	Very High	BCmicrO|CoMeTa|Cupid|MBStar|MirAncesTar|miranda_May_2021|mirbase|miRcode|MirSNPInTarget|MirTar2|mirzag|MultiMiTar|PACCMIT|RNA22
CXCL14	hsa-miR-520f-3p	0.762618	13	Very High	BCmicrO|CoMeTa|Cupid|DIANA|MBStar|MirAncesTar|miranda_May_2021|mirbase|miRDB_v6|mirzag|MultiMiTar|RNA22|TargetScan_v7_2
HMGCR	hsa-miR-892b	0.762601	15	Very High	BCmicrO|CoMeTa|DIANA|MBStar|MirAncesTar|miRDB_v6|MiRNATIP|MirSNPInTarget|miRTar2GO|MirTar2|mirzag|MultiMiTar|PACCMIT|PITA_May_2021|RNA22
HIPK2	hsa-miR-33a-5p	0.762404	14	Very High	BCmicrO|CoMeTa|DIANA|MBStar|MirAncesTar|miranda_May_2021|mirbase|miRDB_v6|miRTar2GO|MirTar2|mirzag|PACCMIT|RNA22|TargetScan_v7_2
NTN4	hsa-miR-381-3p	0.76229	15	Very High	BCmicrO|bitargeting_May_2021|Cupid|DIANA|MBStar|MirAncesTar|miranda_May_2021|mirbase|miRDB_v6|mirmap_May_2021|MiRNATIP|MirSNPInTarget|MirTar2|mirzag|TargetScan_v7_2
NRCAM	hsa-miR-212-3p	0.762206	15	Very High	BCmicrO|bitargeting_May_2021|CoMeTa|Cupid|DIANA|MBStar|MirAncesTar|mirbase|miRcode|mirCoX|MiRNATIP|miRTar2GO|mirzag|MultiMiTar|TargetScan_v7_2
SPRED1	hsa-miR-409-3p	0.761908	15	Very High	BCmicrO|DIANA|MBStar|MirAncesTar|miranda_May_2021|miRDB_v6|MiRNATIP|MirSNPInTarget|miRTar2GO|MirTar2|mirzag|MultiMiTar|PACCMIT|RNA22|TargetScan_v7_2
IGF1R	hsa-miR-646	0.761745	14	Very High	BCmicrO|bitargeting_May_2021|CoMeTa|DIANA|MBStar|MirAncesTar|miRDB_v6|mirmap_May_2021|MiRNATIP|MirTar2|mirzag|MultiMiTar|PACCMIT|RNA22
SETD2	hsa-miR-548c-5p	0.761743	15	Very High	BCmicrO|CoMeTa|Cupid|DIANA|MBStar|MirAncesTar|miranda_May_2021|mirbase|miRDB_v6|mirmap_May_2021|MiRNATIP|MirTar2|mirzag|PACCMIT|RNA22
EIF4E	hsa-miR-548e-3p	0.761679	12	Very High	CoMeTa|Cupid|DIANA|MBStar|MirAncesTar|miranda_May_2021|miRDB_v6|MiRNATIP|MirSNPInTarget|MirTar2|mirzag|PACCMIT
CDK6	hsa-miR-191-5p	0.761636	14	Very High	BCmicrO|bitargeting_May_2021|CoMeTa|DIANA|MBStar|MirAncesTar|miRcode|miRDB_v6|mirmap_May_2021|MiRNATIP|MirTar2|mirzag|PACCMIT|TargetScan_v7_2
PPARGC1A	hsa-miR-487a-3p	0.761513	15	Very High	BCmicrO|CoMeTa|Cupid|DIANA|MBStar|MirAncesTar|miranda_May_2021|miRDB_v6|mirmap_May_2021|MiRNATIP|MirSNPInTarget|MirTar2|mirzag|PACCMIT|TargetScan_v7_2
NRCAM	hsa-miR-519b-5p	0.761351	14	Very High	BCmicrO|CoMeTa|Cupid|DIANA|MBStar|MirAncesTar|miranda_May_2021|miRDB_v6|MiRNATIP|MirTar2|mirzag|MultiMiTar|PACCMIT|RNA22
NRCAM	hsa-miR-519c-5p	0.761351	14	Very High	BCmicrO|CoMeTa|Cupid|DIANA|MBStar|MirAncesTar|miranda_May_2021|miRDB_v6|MiRNATIP|MirTar2|mirzag|MultiMiTar|PACCMIT|RNA22
SEMA5A	hsa-miR-203a-3p	0.760985	12	Very High	BCmicrO|bitargeting_May_2021|CoMeTa|MBStar|MirAncesTar|miranda_May_2021|miRcode|miRDB_v6|MiRNATIP|MirTar2|mirzag|PACCMIT
CDK6	hsa-miR-320d	0.760924	14	Very High	BCmicrO|CoMeTa|DIANA|MBStar|MirAncesTar|miRDB_v6|MiRNATIP|MirSNPInTarget|MirTar2|mirzag|PACCMIT|PITA_May_2021|RNA22|TargetScan_v7_2
EIF4E	hsa-miR-186-5p	0.760886	13	Very High	BCmicrO|CoMeTa|Cupid|DIANA|MBStar|MirAncesTar|miranda_May_2021|mirmap_May_2021|MiRNATIP|MirTar2|mirzag|PACCMIT|TargetScan_v7_2
ZEB1	hsa-miR-548f-3p	0.760858	12	Very High	BCmicrO|CoMeTa|Cupid|DIANA|MBStar|MirAncesTar|miranda_May_2021|miRDB_v6|MiRNATIP|MirSNPInTarget|MirTar2|mirzag
RAP1B	hsa-miR-139-5p	0.760834	15	Very High	BCmicrO|bitargeting_May_2021|CoMeTa|Cupid|MBStar|MirAncesTar|miranda_May_2021|miRcode|mirCoX|MiRNATIP|miRTar2GO|mirzag|MultiMiTar|RNA22|TargetScan_v7_2
CXCL12	hsa-miR-23c	0.760796	11	Very High	Cupid|DIANA|MBStar|MirAncesTar|miranda_May_2021|miRDB_v6|MiRNATIP|MirSNPInTarget|MirTar2|mirzag|TargetScan_v7_2
IGF1R	hsa-miR-3919	0.760643	13	Very High	bitargeting_May_2021|DIANA|MBStar|MirAncesTar|miranda_May_2021|miRDB_v6|mirmap_May_2021|MiRNATIP|MirSNPInTarget|MirTar2|mirzag|PACCMIT|RNA22
MYCN	hsa-miR-767-5p	0.760537	13	Very High	BCmicrO|CoMeTa|Cupid|DIANA|MBStar|MirAncesTar|miranda_May_2021|miRDB_v6|mirmap_May_2021|MiRNATIP|MirTar2|mirzag|PACCMIT
CAPN6	hsa-miR-202-3p	0.760489	14	Very High	BCmicrO|bitargeting_May_2021|CoMeTa|Cupid|DIANA|MBStar|MirAncesTar|mirbase|miRDB_v6|mirmap_May_2021|MirTar2|mirzag|MultiMiTar|PACCMIT
HMGA2	hsa-miR-485-5p	0.760427	16	Very High	BCmicrO|bitargeting_May_2021|CoMeTa|Cupid|DIANA|MBStar|MirAncesTar|miranda_May_2021|miRDB_v6|MiRNATIP|MirSNPInTarget|MirTar2|mirzag|MultiMiTar|PACCMIT|RNA22
ROCK2	hsa-miR-302b-3p	0.760272	14	Very High	BCmicrO|Cupid|DIANA|MBStar|MirAncesTar|miranda_May_2021|miRDB_v6|MiRNATIP|miRTar2GO|mirzag|MultiMiTar|PACCMIT|RNA22|TargetScan_v7_2
CTNND1	hsa-miR-143-3p	0.760229	15	Very High	BCmicrO|CoMeTa|DIANA|MBStar|MirAncesTar|miranda_May_2021|miRcode|mirCoX|MiRNATIP|miRTar2GO|MultiMiTar|PACCMIT|PITA_May_2021|RNA22|TargetScan_v7_2
ATP2B4	hsa-miR-520f-3p	0.760187	13	Very High	BCmicrO|CoMeTa|DIANA|MBStar|MirAncesTar|miranda_May_2021|MiRNATIP|mirzag|MultiMiTar|PACCMIT|PITA_May_2021|RNA22|TargetScan_v7_2
SEMA5A	hsa-miR-369-3p	0.760181	12	Very High	BCmicrO|CoMeTa|DIANA|MBStar|MirAncesTar|miranda_May_2021|miRDB_v6|MiRNATIP|MirTar2|mirzag|PACCMIT|TargetScan_v7_2
CDK6	hsa-miR-449b-5p	0.760029	15	Very High	BCmicrO|bitargeting_May_2021|CoMeTa|DIANA|MBStar|MirAncesTar|miranda_May_2021|miRDB_v6|mirmap_May_2021|MiRNATIP|mirzag|MultiMiTar|PACCMIT|RNA22|TargetScan_v7_2
HMGCR	hsa-miR-125a-5p	0.759878	16	Very High	BCmicrO|CoMeTa|Cupid|DIANA|MBStar|MirAncesTar|miranda_May_2021|miRcode|mirCoX|MiRNATIP|MirSNPInTarget|mirzag|MultiMiTar|PACCMIT|PITA_May_2021|TargetScan_v7_2
NTN4	hsa-miR-302b-3p	0.759567	13	Very High	BCmicrO|DIANA|MBStar|MirAncesTar|miranda_May_2021|miRDB_v6|MiRNATIP|miRTar2GO|mirzag|MultiMiTar|PACCMIT|RNA22|TargetScan_v7_2
EPHA3	hsa-miR-548i	0.759555	12	Very High	BCmicrO|bitargeting_May_2021|CoMeTa|DIANA|MBStar|MirAncesTar|miranda_May_2021|miRDB_v6|mirmap_May_2021|MirTar2|mirzag|PACCMIT
CREB1	hsa-miR-22-3p	0.759434	16	Very High	BCmicrO|bitargeting_May_2021|CoMeTa|DIANA|MBStar|MirAncesTar|miranda_May_2021|miRcode|mirCoX|miRDB_v6|mirmap_May_2021|MiRNATIP|miRTar2GO|MultiMiTar|RNA22|TargetScan_v7_2
ROCK2	hsa-miR-302a-3p	0.759424	15	Very High	BCmicrO|bitargeting_May_2021|Cupid|DIANA|MBStar|MirAncesTar|miranda_May_2021|miRDB_v6|MiRNATIP|miRTar2GO|mirzag|MultiMiTar|PACCMIT|RNA22|TargetScan_v7_2
NFE2L2	hsa-miR-340-5p	0.759235	13	Very High	Cupid|DIANA|MBStar|MirAncesTar|miranda_May_2021|mirbase|miRDB_v6|MiRNATIP|miRTar2GO|MirTar2|mirzag|PACCMIT|TargetScan_v7_2
MAP2K1	hsa-miR-758-3p	0.759144	10	Very High	CoMeTa|DIANA|MirAncesTar|miranda_May_2021|miRDB_v6|MiRNATIP|MirTar2|mirzag|PACCMIT|TargetScan_v7_2
RAP1B	hsa-miR-194-5p	0.758945	13	Very High	BCmicrO|CoMeTa|Cupid|DIANA|MBStar|miranda_May_2021|miRcode|miRDB_v6|mirmap_May_2021|MiRNATIP|miRTar2GO|mirzag|TargetScan_v7_2
CLIC4	hsa-miR-501-3p	0.758716	10	Very High	BCmicrO|CoMeTa|DIANA|MBStar|MirAncesTar|miranda_May_2021|miRDB_v6|miRTar2GO|mirzag|TargetScan_v7_2
NRP2	hsa-miR-377-3p	0.758711	16	Very High	BCmicrO|bitargeting_May_2021|CoMeTa|Cupid|DIANA|MBStar|MirAncesTar|miranda_May_2021|mirbase|miRDB_v6|mirmap_May_2021|MiRNATIP|mirzag|PACCMIT|RNA22|TargetScan_v7_2
CREB1	hsa-miR-543	0.75871	13	Very High	BCmicrO|CoMeTa|DIANA|MBStar|MirAncesTar|miranda_May_2021|mirbase|miRDB_v6|MiRNATIP|MirSNPInTarget|MirTar2|mirzag|PACCMIT
PKNOX1	hsa-miR-519b-3p	0.758569	15	Very High	BCmicrO|bitargeting_May_2021|CoMeTa|DIANA|MBStar|MirAncesTar|miranda_May_2021|miRDB_v6|mirmap_May_2021|MiRNATIP|MirSNPInTarget|MirTar2|mirzag|MultiMiTar|PACCMIT
SETD2	hsa-miR-142-5p	0.758509	13	Very High	CoMeTa|Cupid|DIANA|MBStar|MirAncesTar|miranda_May_2021|mirbase|miRDB_v6|MiRNATIP|MirTar2|mirzag|PACCMIT|TargetScan_v7_2
IL6ST	hsa-miR-188-5p	0.758281	13	Very High	BCmicrO|bitargeting_May_2021|DIANA|MBStar|MirAncesTar|miranda_May_2021|miRDB_v6|MiRNATIP|MirSNPInTarget|miRTar2GO|MirTar2|PACCMIT|TargetScan_v7_2
SPRED1	hsa-miR-4325	0.758191	11	Very High	Cupid|DIANA|MBStar|MirAncesTar|miranda_May_2021|miRDB_v6|MiRNATIP|MirTar2|mirzag|PACCMIT|RNA22
HMGA2	hsa-miR-212-3p	0.758092	15	Very High	BCmicrO|CoMeTa|DIANA|MBStar|MirAncesTar|miRcode|mirCoX|MiRNATIP|miRTar2GO|mirzag|MultiMiTar|PACCMIT|PITA_May_2021|RNA22|TargetScan_v7_2
HMGCR	hsa-miR-139-5p	0.75791	15	Very High	BCmicrO|CoMeTa|DIANA|MBStar|MirAncesTar|miranda_May_2021|miRcode|mirCoX|MirSNPInTarget|miRTar2GO|MirTar2|mirzag|MultiMiTar|RNA22|TargetScan_v7_2
MYCN	hsa-miR-371a-5p	0.757783	15	Very High	BCmicrO|bitargeting_May_2021|CoMeTa|Cupid|DIANA|MBStar|MirAncesTar|miranda_May_2021|mirbase|miRDB_v6|MiRNATIP|MirTar2|mirzag|PACCMIT|TargetScan_v7_2
NR2F2	hsa-miR-374b-5p	0.757447	13	Very High	BCmicrO|CoMeTa|Cupid|DIANA|MBStar|MirAncesTar|miranda_May_2021|miRDB_v6|MiRNATIP|MirSNPInTarget|mirzag|PACCMIT|TargetScan_v7_2
TFAP2A	hsa-miR-876-5p	0.757408	13	Very High	BCmicrO|CoMeTa|Cupid|DIANA|MBStar|MirAncesTar|miranda_May_2021|mirbase|miRDB_v6|MiRNATIP|mirzag|PACCMIT|TargetScan_v7_2
EPHA3	hsa-miR-548a-5p	0.757406	12	Very High	BCmicrO|bitargeting_May_2021|CoMeTa|DIANA|MBStar|MirAncesTar|miranda_May_2021|miRDB_v6|mirmap_May_2021|MirTar2|mirzag|PACCMIT
NR2F2	hsa-miR-374a-5p	0.757286	13	Very High	BCmicrO|CoMeTa|Cupid|DIANA|MBStar|MirAncesTar|miranda_May_2021|miRDB_v6|MiRNATIP|MirSNPInTarget|mirzag|PACCMIT|TargetScan_v7_2
EPHA3	hsa-miR-548c-5p	0.757236	12	Very High	BCmicrO|bitargeting_May_2021|CoMeTa|DIANA|MBStar|MirAncesTar|miranda_May_2021|miRDB_v6|mirmap_May_2021|MirTar2|mirzag|PACCMIT
VAV3	hsa-miR-499a-5p	0.756573	9	Very High	BCmicrO|CoMeTa|miranda_May_2021|miRcode|miRDB_v6|MiRNATIP|mirzag|MultiMiTar|TargetScan_v7_2
CDK6	hsa-miR-1297	0.756517	11	Very High	BCmicrO|CoMeTa|DIANA|MBStar|MirAncesTar|miRcode|miRDB_v6|MiRNATIP|MirTar2|mirzag|PACCMIT
EIF4E	hsa-miR-3613-3p	0.756258	11	Very High	DIANA|MBStar|MirAncesTar|miranda_May_2021|miRDB_v6|mirmap_May_2021|MiRNATIP|MirSNPInTarget|MirTar2|mirzag|PACCMIT
LIF	hsa-miR-18a-5p	0.756251	13	Very High	BCmicrO|bitargeting_May_2021|Cupid|DIANA|MirAncesTar|miranda_May_2021|miRDB_v6|mirmap_May_2021|MiRNATIP|miRTar2GO|mirzag|MultiMiTar|TargetScan_v7_2
ENPEP	hsa-miR-186-5p	0.755969	14	Very High	BCmicrO|CoMeTa|Cupid|DIANA|MBStar|MirAncesTar|miranda_May_2021|mirbase|mirmap_May_2021|MiRNATIP|MirTar2|mirzag|RNA22|TargetScan_v7_2
MYH9	hsa-miR-506-3p	0.755905	14	Very High	CoMeTa|DIANA|MirAncesTar|miranda_May_2021|mirbase|miRcode|miRDB_v6|mirmap_May_2021|MiRNATIP|MirSNPInTarget|MirTar2|mirzag|PACCMIT|TargetScan_v7_2
TFAP2A	hsa-miR-383-5p	0.755516	16	Very High	BCmicrO|CoMeTa|Cupid|DIANA|MBStar|MirAncesTar|miranda_May_2021|miRcode|miRDB_v6|MiRNATIP|MirSNPInTarget|miRTar2GO|mirzag|MultiMiTar|PACCMIT|RNA22
SETD2	hsa-miR-559	0.755243	13	Very High	BCmicrO|CoMeTa|Cupid|DIANA|MBStar|MirAncesTar|miranda_May_2021|miRDB_v6|mirmap_May_2021|MiRNATIP|MirTar2|mirzag|PACCMIT
VEGFA	hsa-miR-452-5p	0.755221	13	Very High	BCmicrO|CoMeTa|Cupid|DIANA|MBStar|MirAncesTar|miranda_May_2021|miRDB_v6|MiRNATIP|MirTar2|mirzag|PACCMIT|TargetScan_v7_2
LAMC1	hsa-miR-122-5p	0.755017	15	Very High	bitargeting_May_2021|CoMeTa|DIANA|MirAncesTar|miranda_May_2021|miRcode|mirCoX|miRDB_v6|MiRNATIP|miRTar2GO|mirzag|MultiMiTar|PACCMIT|RNA22|TargetScan_v7_2
INHBA	hsa-miR-205-5p	0.754919	14	Very High	CoMeTa|Cupid|DIANA|MBStar|MirAncesTar|miranda_May_2021|mirbase|miRcode|miRDB_v6|MiRNATIP|MirTar2|PACCMIT|RNA22|TargetScan_v7_2
PARVA	hsa-miR-326	0.754763	14	Very High	BCmicrO|CoMeTa|DIANA|MBStar|MirAncesTar|miranda_May_2021|miRDB_v6|miRTar2GO|MirTar2|mirzag|PACCMIT|PITA_May_2021|RNA22|TargetScan_v7_2
FOXP1	hsa-miR-150-5p	0.754654	15	Very High	BCmicrO|CoMeTa|DIANA|MBStar|MirAncesTar|miranda_May_2021|miRcode|mirCoX|miRDB_v6|mirmap_May_2021|MiRNATIP|mirzag|PACCMIT|RNA22|TargetScan_v7_2
VAV3	hsa-miR-520d-5p	0.754624	14	Very High	BCmicrO|CoMeTa|Cupid|DIANA|MBStar|MirAncesTar|miranda_May_2021|miRDB_v6|mirmap_May_2021|MiRNATIP|MirTar2|mirzag|MultiMiTar|PACCMIT
NRP2	hsa-miR-149-5p	0.754597	15	Very High	BCmicrO|bitargeting_May_2021|CoMeTa|DIANA|MBStar|MirAncesTar|mirCoX|miRDB_v6|MiRNATIP|miRTar2GO|mirzag|MultiMiTar|PACCMIT|RNA22|TargetScan_v7_2
SETD2	hsa-miR-655-3p	0.75444	13	Very High	BCmicrO|CoMeTa|Cupid|DIANA|MBStar|MirAncesTar|miranda_May_2021|mirbase|MiRNATIP|MirTar2|mirzag|PACCMIT|TargetScan_v7_2
KRAS	hsa-miR-548n	0.754438	12	Very High	BCmicrO|CoMeTa|Cupid|DIANA|MBStar|MirAncesTar|miranda_May_2021|miRDB_v6|mirmap_May_2021|MiRNATIP|MirTar2|mirzag
KDM5A	hsa-miR-31-5p	0.754235	14	Very High	BCmicrO|bitargeting_May_2021|CoMeTa|DIANA|MBStar|MirAncesTar|miRcode|mirmap_May_2021|MiRNATIP|miRTar2GO|MirTar2|MultiMiTar|RNA22|TargetScan_v7_2
ROCK2	hsa-miR-139-5p	0.754008	14	Very High	BCmicrO|CoMeTa|Cupid|DIANA|MirAncesTar|miranda_May_2021|miRcode|mirCoX|miRDB_v6|MiRNATIP|MirTar2|mirzag|RNA22|TargetScan_v7_2
CTTN	hsa-miR-3613-3p	0.753894	13	Very High	Cupid|DIANA|MBStar|MirAncesTar|miranda_May_2021|miRDB_v6|mirmap_May_2021|MiRNATIP|MirSNPInTarget|MirTar2|mirzag|PACCMIT|PITA_May_2021
EPHA3	hsa-miR-559	0.753884	11	Very High	BCmicrO|CoMeTa|DIANA|MBStar|MirAncesTar|miranda_May_2021|miRDB_v6|mirmap_May_2021|MirTar2|mirzag|PACCMIT
ETS1	hsa-miR-1260a	0.753665	17	Very High	BCmicrO|bitargeting_May_2021|CoMeTa|Cupid|DIANA|MBStar|MirAncesTar|miranda_May_2021|mirCoX|miRDB_v6|MiRNATIP|miRTar2GO|MirTar2|mirzag|PACCMIT|PITA_May_2021|RNA22
HIF1A	hsa-miR-549a-3p	0.753621	15	Very High	BCmicrO|CoMeTa|Cupid|DIANA|MBStar|MirAncesTar|miranda_May_2021|mirbase|miRDB_v6|mirmap_May_2021|MiRNATIP|MirTar2|mirzag|PACCMIT|RNA22
ATP2B4	hsa-miR-214-3p	0.753607	16	Very High	bitargeting_May_2021|CoMeTa|DIANA|MBStar|MirAncesTar|miranda_May_2021|miRcode|miRDB_v6|mirmap_May_2021|MiRNATIP|MirTar2|mirzag|MultiMiTar|PACCMIT|PITA_May_2021|RNA22
LAMC1	hsa-miR-922	0.753602	16	Very High	BCmicrO|bitargeting_May_2021|CoMeTa|DIANA|MBStar|MirAncesTar|miranda_May_2021|miRDB_v6|mirmap_May_2021|MiRNATIP|MirTar2|mirzag|MultiMiTar|PACCMIT|PITA_May_2021|RNA22
PDGFRA	hsa-miR-149-5p	0.753458	15	Very High	BCmicrO|bitargeting_May_2021|CoMeTa|Cupid|DIANA|MBStar|MirAncesTar|mirCoX|miRDB_v6|MiRNATIP|mirzag|MultiMiTar|PACCMIT|RNA22|TargetScan_v7_2
ERBB3	hsa-miR-205-5p	0.75342	14	Very High	bitargeting_May_2021|CoMeTa|Cupid|DIANA|MirAncesTar|miranda_May_2021|mirbase|miRcode|miRDB_v6|MiRNATIP|mirzag|PACCMIT|RNA22|TargetScan_v7_2
RAP1B	hsa-miR-548l	0.753334	14	Very High	BCmicrO|CoMeTa|Cupid|DIANA|MBStar|MirAncesTar|miranda_May_2021|miRDB_v6|MiRNATIP|MirSNPInTarget|MirTar2|mirzag|PACCMIT|RNA22
SETD2	hsa-miR-548i	0.753259	14	Very High	BCmicrO|CoMeTa|Cupid|DIANA|MBStar|MirAncesTar|miranda_May_2021|miRDB_v6|mirmap_May_2021|MiRNATIP|MirTar2|mirzag|PACCMIT|RNA22
MAP2K1	hsa-miR-1271-5p	0.753139	12	Very High	CoMeTa|Cupid|DIANA|MirAncesTar|miranda_May_2021|miRcode|miRDB_v6|MiRNATIP|MirTar2|mirzag|RNA22|TargetScan_v7_2
PDGFRA	hsa-miR-342-3p	0.75304	16	Very High	BCmicrO|bitargeting_May_2021|CoMeTa|DIANA|MBStar|MirAncesTar|miranda_May_2021|mirbase|miRDB_v6|mirmap_May_2021|MiRNATIP|MirTar2|mirzag|PACCMIT|RNA22|TargetScan_v7_2
TIMP3	hsa-miR-452-5p	0.752975	12	Very High	BCmicrO|CoMeTa|Cupid|DIANA|MirAncesTar|miranda_May_2021|miRDB_v6|MiRNATIP|MirSNPInTarget|MirTar2|PACCMIT|TargetScan_v7_2
CDK6	hsa-miR-1224-5p	0.752745	15	Very High	BCmicrO|bitargeting_May_2021|CoMeTa|DIANA|MBStar|MirAncesTar|MiRNATIP|miRTar2GO|MirTar2|mirzag|MultiMiTar|PACCMIT|PITA_May_2021|RNA22|TargetScan_v7_2
NRAS	hsa-miR-708-5p	0.752735	16	Very High	BCmicrO|CoMeTa|DIANA|MBStar|MirAncesTar|miranda_May_2021|mirmap_May_2021|MiRNATIP|MirSNPInTarget|miRTar2GO|MirTar2|mirzag|MultiMiTar|PACCMIT|RNA22|TargetScan_v7_2
NTN4	hsa-miR-1271-5p	0.752602	10	Very High	DIANA|MirAncesTar|miranda_May_2021|miRcode|miRDB_v6|MiRNATIP|MirTar2|mirzag|PACCMIT|TargetScan_v7_2
WNT5A	hsa-miR-548n	0.752424	14	Very High	BCmicrO|CoMeTa|DIANA|MBStar|MirAncesTar|miranda_May_2021|miRDB_v6|mirmap_May_2021|MiRNATIP|MirSNPInTarget|MirTar2|mirzag|PACCMIT|RNA22
GATA2	hsa-miR-409-3p	0.752404	13	Very High	BCmicrO|CoMeTa|Cupid|DIANA|MirAncesTar|miranda_May_2021|miRDB_v6|MirSNPInTarget|MirTar2|mirzag|PACCMIT|RNA22|TargetScan_v7_2
HMGA2	hsa-miR-202-3p	0.752396	14	Very High	BCmicrO|bitargeting_May_2021|CoMeTa|Cupid|MBStar|MirAncesTar|miRDB_v6|MiRNATIP|MirTar2|mirzag|MultiMiTar|PACCMIT|PITA_May_2021|RNA22
EGR1	hsa-miR-506-3p	0.752351	12	Very High	CoMeTa|Cupid|DIANA|MBStar|MirAncesTar|miranda_May_2021|miRcode|miRDB_v6|mirmap_May_2021|mirzag|PACCMIT|TargetScan_v7_2
COL11A1	hsa-miR-381-3p	0.752247	15	Very High	BCmicrO|bitargeting_May_2021|CoMeTa|Cupid|DIANA|MBStar|MirAncesTar|miranda_May_2021|mirbase|miRDB_v6|MiRNATIP|MirTar2|mirzag|PACCMIT|TargetScan_v7_2
ITGA4	hsa-miR-513a-3p	0.752217	11	Very High	BCmicrO|CoMeTa|DIANA|MBStar|MirAncesTar|miranda_May_2021|miRDB_v6|MiRNATIP|MirSNPInTarget|MirTar2|mirzag
EIF4E	hsa-miR-34c-3p	0.752204	12	Very High	BCmicrO|CoMeTa|Cupid|DIANA|MBStar|MirAncesTar|mirbase|miRDB_v6|MiRNATIP|MirTar2|mirzag|PACCMIT
FOS	hsa-miR-199b-3p	0.751836	11	Very High	BCmicrO|CoMeTa|Cupid|DIANA|MirAncesTar|MiRNATIP|MirSNPInTarget|MirTar2|mirzag|MultiMiTar|TargetScan_v7_2
EIF4E	hsa-miR-203a-3p	0.751148	12	Very High	BCmicrO|CoMeTa|Cupid|MBStar|MirAncesTar|miranda_May_2021|miRcode|miRDB_v6|MiRNATIP|mirzag|MultiMiTar|PACCMIT
PIK3R1	hsa-miR-503-5p	0.750929	13	Very High	BCmicrO|bitargeting_May_2021|CoMeTa|DIANA|MBStar|MirAncesTar|miRcode|mirmap_May_2021|MiRNATIP|miRTar2GO|mirzag|MultiMiTar|TargetScan_v7_2
TMSB4X	hsa-miR-217-5p	0.750731	11	Very High	BCmicrO|CoMeTa|DIANA|MirAncesTar|miranda_May_2021|miRcode|MirSNPInTarget|mirzag|PACCMIT|RNA22|TargetScan_v7_2
RSPO3	hsa-miR-204-5p	0.750693	13	Very High	BCmicrO|Cupid|MBStar|MirAncesTar|miranda_May_2021|miRcode|miRDB_v6|MiRNATIP|miRTar2GO|MirTar2|mirzag|RNA22|TargetScan_v7_2
JAK2	hsa-miR-211-5p	0.75038	13	Very High	BCmicrO|CoMeTa|Cupid|MBStar|MirAncesTar|miranda_May_2021|miRcode|mirCoX|miRDB_v6|MiRNATIP|mirzag|RNA22|TargetScan_v7_2
IL6ST	hsa-miR-142-3p	0.750354	14	Very High	BCmicrO|CoMeTa|Cupid|DIANA|MBStar|MirAncesTar|miRcode|miRDB_v6|MiRNATIP|MirSNPInTarget|miRTar2GO|mirzag|MultiMiTar|RNA22
PTGS2	hsa-miR-101-3p	0.750314	12	Very High	CoMeTa|Cupid|DIANA|MBStar|MirAncesTar|miRcode|miRDB_v6|MiRNATIP|miRTar2GO|mirzag|MultiMiTar|PACCMIT
FGF9	hsa-miR-143-3p	0.750194	17	Very High	BCmicrO|Cupid|DIANA|MBStar|MirAncesTar|miranda_May_2021|miRcode|mirCoX|miRDB_v6|MiRNATIP|MirSNPInTarget|MirTar2|mirzag|MultiMiTar|PITA_May_2021|RNA22|TargetScan_v7_2
PARVA	hsa-miR-330-5p	0.750185	14	Very High	CoMeTa|DIANA|MBStar|MirAncesTar|miranda_May_2021|miRDB_v6|MiRNATIP|miRTar2GO|MirTar2|mirzag|PACCMIT|PITA_May_2021|RNA22|TargetScan_v7_2
PIK3R1	hsa-miR-5011-5p	0.750138	12	Very High	bitargeting_May_2021|DIANA|MBStar|MirAncesTar|miranda_May_2021|miRDB_v6|MiRNATIP|MirSNPInTarget|MirTar2|mirzag|PACCMIT|RNA22
CREB1	hsa-miR-1224-5p	0.75013	15	Very High	BCmicrO|bitargeting_May_2021|CoMeTa|DIANA|MBStar|MirAncesTar|miRDB_v6|MiRNATIP|miRTar2GO|MirTar2|mirzag|MultiMiTar|PITA_May_2021|RNA22|TargetScan_v7_2
NRAS	hsa-miR-659-3p	0.750103	14	Very High	BCmicrO|CoMeTa|Cupid|DIANA|MBStar|MirAncesTar|miranda_May_2021|miRDB_v6|MiRNATIP|MirSNPInTarget|MirTar2|mirzag|PACCMIT|RNA22
PPARGC1A	hsa-miR-139-5p	0.750067	16	Very High	BCmicrO|bitargeting_May_2021|CoMeTa|DIANA|MBStar|MirAncesTar|miranda_May_2021|miRcode|mirCoX|MirSNPInTarget|mirzag|MultiMiTar|PACCMIT|PITA_May_2021|RNA22|TargetScan_v7_2
MAP2K1	hsa-miR-330-3p	0.75	16	Very High	BCmicrO|bitargeting_May_2021|CoMeTa|Cupid|DIANA|MirAncesTar|miranda_May_2021|miRDB_v6|mirmap_May_2021|MiRNATIP|MirSNPInTarget|mirzag|MultiMiTar|PACCMIT|RNA22|TargetScan_v7_2
KRAS	hsa-miR-877-5p	0.749671	12	Very High	CoMeTa|DIANA|MBStar|MirAncesTar|miranda_May_2021|miRDB_v6|MiRNATIP|miRTar2GO|mirzag|MultiMiTar|RNA22|TargetScan_v7_2
CALCRL	hsa-miR-3163	0.749274	11	Very High	DIANA|MBStar|MirAncesTar|miranda_May_2021|miRDB_v6|MiRNATIP|MirSNPInTarget|MirTar2|mirzag|PACCMIT|PITA_May_2021
INSR	hsa-miR-548d-3p	0.7491	13	Very High	BCmicrO|CoMeTa|Cupid|DIANA|MBStar|MirAncesTar|miranda_May_2021|miRDB_v6|mirmap_May_2021|MiRNATIP|MirSNPInTarget|MirTar2|mirzag
RCAN1	hsa-miR-33b-5p	0.748909	13	Very High	BCmicrO|bitargeting_May_2021|CoMeTa|DIANA|MBStar|MirAncesTar|mirbase|miRTar2GO|MirTar2|mirzag|MultiMiTar|RNA22|TargetScan_v7_2
SMAD2	hsa-miR-607	0.748864	14	Very High	BCmicrO|CoMeTa|Cupid|DIANA|MBStar|MirAncesTar|miranda_May_2021|miRDB_v6|MiRNATIP|MirSNPInTarget|MirTar2|mirzag|MultiMiTar|PACCMIT
CDK6	hsa-miR-494-3p	0.748699	14	Very High	BCmicrO|CoMeTa|DIANA|MBStar|MirAncesTar|miranda_May_2021|miRDB_v6|mirmap_May_2021|MiRNATIP|miRTar2GO|MirTar2|mirzag|MultiMiTar|TargetScan_v7_2
NR2F2	hsa-miR-302e	0.748556	10	Very High	BCmicrO|CoMeTa|Cupid|DIANA|MBStar|MirAncesTar|miRDB_v6|MiRNATIP|mirzag|TargetScan_v7_2
GJA1	hsa-miR-101-3p	0.748167	11	Very High	CoMeTa|Cupid|DIANA|MBStar|miRcode|miRDB_v6|mirmap_May_2021|MiRNATIP|MirTar2|mirzag|PACCMIT
MYCN	hsa-miR-548a-5p	0.748109	13	Very High	BCmicrO|CoMeTa|Cupid|DIANA|MBStar|MirAncesTar|miranda_May_2021|miRDB_v6|MiRNATIP|MirSNPInTarget|MirTar2|mirzag|PACCMIT
ZEB1	hsa-miR-513a-3p	0.747886	12	Very High	BCmicrO|CoMeTa|Cupid|DIANA|MBStar|MirAncesTar|miranda_May_2021|MiRNATIP|MirSNPInTarget|MirTar2|mirzag|PACCMIT
FOXO3	hsa-miR-132-3p	0.747545	13	Very High	CoMeTa|DIANA|MBStar|MirAncesTar|miranda_May_2021|mirbase|miRcode|miRDB_v6|MiRNATIP|MirTar2|mirzag|MultiMiTar|TargetScan_v7_2
HIF1A	hsa-miR-338-3p	0.747504	15	Very High	BCmicrO|CoMeTa|Cupid|DIANA|MBStar|MirAncesTar|miranda_May_2021|mirbase|miRcode|miRDB_v6|mirmap_May_2021|MiRNATIP|miRTar2GO|mirzag|MultiMiTar
EGR1	hsa-miR-212-3p	0.747429	12	Very High	BCmicrO|CoMeTa|Cupid|DIANA|MirAncesTar|miRcode|mirCoX|miRDB_v6|MiRNATIP|miRTar2GO|mirzag|TargetScan_v7_2
CYCS	hsa-miR-532-5p	0.747292	13	Very High	BCmicrO|CoMeTa|DIANA|MBStar|MirAncesTar|miranda_May_2021|miRDB_v6|MiRNATIP|MirTar2|mirzag|MultiMiTar|RNA22|TargetScan_v7_2
FBXW7	hsa-miR-188-5p	0.747146	13	Very High	BCmicrO|CoMeTa|Cupid|DIANA|MBStar|MirAncesTar|miranda_May_2021|miRDB_v6|MiRNATIP|mirzag|PACCMIT|RNA22|TargetScan_v7_2
LAMC1	hsa-miR-377-3p	0.747141	12	Very High	BCmicrO|CoMeTa|Cupid|DIANA|MirAncesTar|miranda_May_2021|miRDB_v6|mirmap_May_2021|MiRNATIP|mirzag|PACCMIT|TargetScan_v7_2
FOXO3	hsa-miR-122-5p	0.747133	16	Very High	bitargeting_May_2021|CoMeTa|DIANA|MBStar|MirAncesTar|miranda_May_2021|miRcode|mirCoX|miRDB_v6|MiRNATIP|miRTar2GO|mirzag|MultiMiTar|PITA_May_2021|RNA22|TargetScan_v7_2
NAMPT	hsa-miR-548b-3p	0.746992	15	Very High	BCmicrO|CoMeTa|DIANA|MBStar|MirAncesTar|miranda_May_2021|mirbase|mirmap_May_2021|MiRNATIP|MirSNPInTarget|miRTar2GO|MirTar2|mirzag|MultiMiTar|PACCMIT
RAP1B	hsa-miR-494-3p	0.746759	13	Very High	BCmicrO|CoMeTa|Cupid|DIANA|MBStar|MirAncesTar|miranda_May_2021|miRDB_v6|mirmap_May_2021|MiRNATIP|MirTar2|mirzag|PACCMIT
VEGFA	hsa-miR-548p	0.746631	14	Very High	BCmicrO|CoMeTa|Cupid|DIANA|MBStar|MirAncesTar|miranda_May_2021|miRDB_v6|mirmap_May_2021|MiRNATIP|MirSNPInTarget|MirTar2|mirzag|PACCMIT
EIF4E	hsa-miR-613	0.746611	12	Very High	BCmicrO|CoMeTa|DIANA|MBStar|MirAncesTar|miRcode|miRDB_v6|MiRNATIP|MirTar2|mirzag|MultiMiTar|PACCMIT
ITGA6	hsa-miR-105-5p	0.746584	15	Very High	BCmicrO|bitargeting_May_2021|CoMeTa|Cupid|DIANA|MBStar|MirAncesTar|miranda_May_2021|mirbase|miRDB_v6|MiRNATIP|MirTar2|mirzag|MultiMiTar|PACCMIT
KRAS	hsa-miR-448	0.746249	14	Very High	BCmicrO|CoMeTa|Cupid|DIANA|MBStar|MirAncesTar|miranda_May_2021|MiRNATIP|MirSNPInTarget|miRTar2GO|mirzag|MultiMiTar|PACCMIT|TargetScan_v7_2
SETD2	hsa-miR-545-5p	0.746195	12	Very High	Cupid|DIANA|MBStar|MirAncesTar|miranda_May_2021|mirbase|miRDB_v6|mirmap_May_2021|MiRNATIP|MirTar2|mirzag|PACCMIT
KRAS	hsa-miR-323a-3p	0.746021	11	Very High	BCmicrO|CoMeTa|DIANA|MBStar|MirAncesTar|miRDB_v6|MiRNATIP|MirTar2|mirzag|PACCMIT|TargetScan_v7_2
HIF1A	hsa-miR-376c-3p	0.745815	13	Very High	CoMeTa|Cupid|DIANA|MBStar|MirAncesTar|mirbase|miRDB_v6|MiRNATIP|miRTar2GO|MirTar2|mirzag|MultiMiTar|PACCMIT
ILF3	hsa-miR-495-3p	0.745813	14	Very High	BCmicrO|CoMeTa|Cupid|DIANA|MBStar|MirAncesTar|miranda_May_2021|mirmap_May_2021|MiRNATIP|MirSNPInTarget|MirTar2|mirzag|PACCMIT|TargetScan_v7_2
ADM	hsa-miR-365b-3p	0.745301	9	Very High	DIANA|MirAncesTar|miranda_May_2021|miRDB_v6|MiRNATIP|MirTar2|mirzag|PACCMIT|TargetScan_v7_2
PAK1	hsa-miR-485-5p	0.74524	14	Very High	BCmicrO|bitargeting_May_2021|CoMeTa|DIANA|MBStar|MirAncesTar|miranda_May_2021|miRDB_v6|MiRNATIP|MirSNPInTarget|PACCMIT|PITA_May_2021|RNA22|TargetScan_v7_2
RPS6KB1	hsa-miR-1253	0.744895	14	Very High	BCmicrO|CoMeTa|Cupid|DIANA|MBStar|MirAncesTar|miranda_May_2021|miRDB_v6|mirmap_May_2021|MiRNATIP|MirTar2|mirzag|PACCMIT|RNA22
CREB1	hsa-miR-10b-5p	0.744844	13	Very High	BCmicrO|Cupid|DIANA|MBStar|MirAncesTar|miranda_May_2021|miRDB_v6|MiRNATIP|MirSNPInTarget|miRTar2GO|MirTar2|mirzag|TargetScan_v7_2
IGF1R	hsa-miR-186-5p	0.744832	15	Very High	BCmicrO|bitargeting_May_2021|CoMeTa|Cupid|DIANA|MBStar|MirAncesTar|miranda_May_2021|miRDB_v6|mirmap_May_2021|MiRNATIP|miRTar2GO|mirzag|PACCMIT|TargetScan_v7_2
HIPK2	hsa-miR-33b-5p	0.744174	14	Very High	BCmicrO|bitargeting_May_2021|CoMeTa|DIANA|MBStar|MirAncesTar|mirbase|miRDB_v6|miRTar2GO|MirTar2|mirzag|PACCMIT|RNA22|TargetScan_v7_2
KRAS	hsa-miR-502-3p	0.744012	12	Very High	BCmicrO|bitargeting_May_2021|CoMeTa|Cupid|DIANA|MBStar|MirAncesTar|miranda_May_2021|miRDB_v6|mirzag|PACCMIT|TargetScan_v7_2
IL6ST	hsa-miR-1299	0.743957	14	Very High	BCmicrO|bitargeting_May_2021|CoMeTa|DIANA|MBStar|MirAncesTar|miranda_May_2021|miRDB_v6|MiRNATIP|MirTar2|mirzag|PACCMIT|PITA_May_2021|RNA22
RUNX3	hsa-miR-582-5p	0.743917	14	Very High	BCmicrO|CoMeTa|Cupid|DIANA|MBStar|MirAncesTar|miranda_May_2021|miRDB_v6|MiRNATIP|MirSNPInTarget|MirTar2|mirzag|RNA22|TargetScan_v7_2
PIK3R1	hsa-miR-493-5p	0.74335	12	Very High	Cupid|DIANA|MBStar|MirAncesTar|miranda_May_2021|miRDB_v6|MiRNATIP|MirSNPInTarget|MirTar2|mirzag|PACCMIT|TargetScan_v7_2
TGFBR1	hsa-miR-548n	0.743316	12	Very High	BCmicrO|CoMeTa|DIANA|MBStar|MirAncesTar|miranda_May_2021|miRDB_v6|mirmap_May_2021|MiRNATIP|MirTar2|mirzag|PACCMIT
EPHA3	hsa-miR-548j-5p	0.743091	11	Very High	BCmicrO|CoMeTa|DIANA|MBStar|MirAncesTar|miranda_May_2021|miRDB_v6|mirmap_May_2021|MirTar2|mirzag|PACCMIT
MMP14	hsa-miR-150-5p	0.742643	16	Very High	BCmicrO|bitargeting_May_2021|CoMeTa|DIANA|MirAncesTar|miranda_May_2021|miRcode|mirCoX|miRDB_v6|mirmap_May_2021|MiRNATIP|MirSNPInTarget|mirzag|PACCMIT|RNA22|TargetScan_v7_2
PIK3R1	hsa-miR-486-5p	0.742636	13	Very High	CoMeTa|Cupid|DIANA|MBStar|MirAncesTar|miranda_May_2021|miRDB_v6|MiRNATIP|MirTar2|mirzag|PACCMIT|RNA22|TargetScan_v7_2
MMP14	hsa-miR-374b-5p	0.742518	9	Very High	BCmicrO|CoMeTa|Cupid|DIANA|MirAncesTar|miranda_May_2021|miRDB_v6|MirTar2|TargetScan_v7_2
APP	hsa-miR-324-5p	0.742065	14	Very High	BCmicrO|CoMeTa|Cupid|DIANA|MBStar|MirAncesTar|miranda_May_2021|mirbase|mirmap_May_2021|MiRNATIP|mirzag|PACCMIT|PITA_May_2021|TargetScan_v7_2
ATP2B4	hsa-miR-448	0.74206	15	Very High	BCmicrO|bitargeting_May_2021|CoMeTa|Cupid|DIANA|MBStar|MirAncesTar|miranda_May_2021|miRDB_v6|MiRNATIP|miRTar2GO|mirzag|MultiMiTar|PACCMIT|TargetScan_v7_2
WNT5A	hsa-miR-381-3p	0.742057	13	Very High	BCmicrO|CoMeTa|Cupid|DIANA|MBStar|MirAncesTar|miranda_May_2021|miRDB_v6|MiRNATIP|MirTar2|mirzag|PACCMIT|TargetScan_v7_2
HMGA2	hsa-miR-524-5p	0.741907	13	Very High	BCmicrO|CoMeTa|Cupid|DIANA|MBStar|MirAncesTar|miranda_May_2021|miRDB_v6|MiRNATIP|MirSNPInTarget|MirTar2|mirzag|MultiMiTar
ADM	hsa-miR-410-3p	0.741699	11	Very High	CoMeTa|Cupid|DIANA|MBStar|MirAncesTar|mirbase|miRDB_v6|MirTar2|mirzag|PACCMIT|TargetScan_v7_2
ATP2B4	hsa-miR-548d-3p	0.741175	13	Very High	BCmicrO|CoMeTa|DIANA|MBStar|MirAncesTar|miranda_May_2021|miRDB_v6|mirmap_May_2021|MiRNATIP|MirSNPInTarget|MirTar2|mirzag|PACCMIT
CDK6	hsa-miR-520d-5p	0.741133	13	Very High	BCmicrO|CoMeTa|DIANA|MBStar|MirAncesTar|miranda_May_2021|miRDB_v6|mirmap_May_2021|MirSNPInTarget|MirTar2|mirzag|MultiMiTar|PITA_May_2021
DUSP1	hsa-miR-202-3p	0.741102	13	Very High	BCmicrO|bitargeting_May_2021|CoMeTa|Cupid|DIANA|MBStar|MirAncesTar|miRDB_v6|MiRNATIP|MirTar2|mirzag|PACCMIT|PITA_May_2021
ITGB1	hsa-miR-493-5p	0.741046	12	Very High	Cupid|DIANA|MBStar|MirAncesTar|miranda_May_2021|miRDB_v6|MiRNATIP|MirTar2|mirzag|PACCMIT|RNA22|TargetScan_v7_2
GSK3B	hsa-miR-3646	0.740988	11	Very High	Cupid|DIANA|MBStar|MirAncesTar|miranda_May_2021|miRDB_v6|mirmap_May_2021|MiRNATIP|MirSNPInTarget|MirTar2|mirzag
ETS1	hsa-miR-410-3p	0.74075	12	Very High	CoMeTa|Cupid|DIANA|MBStar|MirAncesTar|miRDB_v6|mirmap_May_2021|MiRNATIP|MirTar2|mirzag|PACCMIT|TargetScan_v7_2
TIMP3	hsa-miR-221-3p	0.740742	13	Very High	BCmicrO|CoMeTa|Cupid|DIANA|MirAncesTar|miranda_May_2021|miRcode|mirCoX|MiRNATIP|miRTar2GO|mirzag|PACCMIT|TargetScan_v7_2
HIF1A	hsa-miR-580-3p	0.740721	12	Very High	BCmicrO|CoMeTa|Cupid|DIANA|MBStar|MirAncesTar|miranda_May_2021|miRDB_v6|MiRNATIP|MirTar2|mirzag|PACCMIT
EIF4E	hsa-miR-376c-3p	0.74064	13	Very High	CoMeTa|DIANA|MBStar|MirAncesTar|miRDB_v6|mirmap_May_2021|MiRNATIP|MirTar2|mirzag|MultiMiTar|PACCMIT|RNA22|TargetScan_v7_2
VEGFA	hsa-miR-655-3p	0.740514	12	Very High	BCmicrO|CoMeTa|Cupid|DIANA|MBStar|MirAncesTar|miranda_May_2021|miRDB_v6|MiRNATIP|MirTar2|PACCMIT|TargetScan_v7_2
SMAD2	hsa-miR-455-3p	0.740479	17	Very High	BCmicrO|bitargeting_May_2021|CoMeTa|DIANA|MBStar|MirAncesTar|mirbase|miRDB_v6|mirmap_May_2021|MiRNATIP|miRTar2GO|MirTar2|mirzag|MultiMiTar|PACCMIT|PITA_May_2021|RNA22
TOP1	hsa-miR-548p	0.74002	12	Very High	BCmicrO|CoMeTa|Cupid|DIANA|MBStar|MirAncesTar|miranda_May_2021|miRDB_v6|mirmap_May_2021|MirTar2|mirzag|PACCMIT
MSN	hsa-miR-133b	0.739559	11	Very High	BCmicrO|CoMeTa|DIANA|MirAncesTar|miranda_May_2021|miRDB_v6|MiRNATIP|miRTar2GO|mirzag|PACCMIT|TargetScan_v7_2
SETD2	hsa-miR-374b-5p	0.739461	12	Very High	BCmicrO|CoMeTa|Cupid|DIANA|MirAncesTar|miranda_May_2021|mirbase|MiRNATIP|MirTar2|mirzag|PACCMIT|TargetScan_v7_2
NF1	hsa-miR-147a	0.739244	15	Very High	BCmicrO|bitargeting_May_2021|CoMeTa|Cupid|DIANA|MirAncesTar|miranda_May_2021|mirCoX|miRDB_v6|MiRNATIP|miRTar2GO|MirTar2|mirzag|MultiMiTar|PACCMIT
SETD2	hsa-miR-374a-5p	0.73917	12	Very High	BCmicrO|CoMeTa|Cupid|DIANA|MirAncesTar|miranda_May_2021|mirbase|MiRNATIP|MirTar2|mirzag|PACCMIT|TargetScan_v7_2
FBXW7	hsa-miR-3613-3p	0.739092	12	Very High	Cupid|DIANA|MBStar|MirAncesTar|miranda_May_2021|miRDB_v6|mirmap_May_2021|MiRNATIP|MirSNPInTarget|MirTar2|mirzag|PACCMIT
PIM1	hsa-miR-3619-5p	0.739063	15	Very High	bitargeting_May_2021|Cupid|DIANA|MBStar|MirAncesTar|miranda_May_2021|miRcode|miRDB_v6|mirmap_May_2021|MiRNATIP|miRTar2GO|MirTar2|mirzag|PITA_May_2021|RNA22
EPHA3	hsa-miR-548d-5p	0.738899	11	Very High	BCmicrO|CoMeTa|DIANA|MBStar|MirAncesTar|miranda_May_2021|miRDB_v6|mirmap_May_2021|MirTar2|mirzag|PACCMIT
ROCK2	hsa-miR-5011-5p	0.738898	11	Very High	DIANA|MBStar|MirAncesTar|miranda_May_2021|miRDB_v6|MiRNATIP|MirSNPInTarget|MirTar2|mirzag|PACCMIT|RNA22
CD151	hsa-miR-199a-3p	0.738777	11	Very High	BCmicrO|CoMeTa|DIANA|MBStar|MirAncesTar|miRDB_v6|MiRNATIP|MirSNPInTarget|MirTar2|PACCMIT|TargetScan_v7_2
PTGS2	hsa-miR-1297	0.738336	12	Very High	BCmicrO|CoMeTa|Cupid|DIANA|MBStar|MirAncesTar|miRcode|miRDB_v6|MiRNATIP|MirTar2|mirzag|PACCMIT
SPRED1	hsa-miR-188-5p	0.738144	13	Very High	BCmicrO|DIANA|MBStar|MirAncesTar|miranda_May_2021|miRDB_v6|MiRNATIP|miRTar2GO|MirTar2|mirzag|PACCMIT|RNA22|TargetScan_v7_2
TIMP3	hsa-miR-222-3p	0.73813	14	Very High	BCmicrO|CoMeTa|Cupid|DIANA|MirAncesTar|miranda_May_2021|miRcode|mirCoX|MiRNATIP|miRTar2GO|mirzag|PACCMIT|RNA22|TargetScan_v7_2
RTN4	hsa-miR-590-5p	0.737969	13	Very High	BCmicrO|CoMeTa|Cupid|DIANA|MBStar|MirAncesTar|miranda_May_2021|miRcode|miRDB_v6|MiRNATIP|mirzag|MultiMiTar|TargetScan_v7_2
HIPK2	hsa-miR-139-5p	0.737884	14	Very High	BCmicrO|CoMeTa|MBStar|MirAncesTar|miranda_May_2021|miRcode|mirCoX|MiRNATIP|miRTar2GO|MirTar2|mirzag|PITA_May_2021|RNA22|TargetScan_v7_2
ZEB1	hsa-miR-892a	0.737785	12	Very High	BCmicrO|CoMeTa|Cupid|DIANA|MirAncesTar|miranda_May_2021|miRDB_v6|MiRNATIP|MirSNPInTarget|MirTar2|mirzag|RNA22
INSR	hsa-miR-503-5p	0.737606	17	Very High	BCmicrO|bitargeting_May_2021|CoMeTa|DIANA|MBStar|MirAncesTar|miranda_May_2021|miRcode|miRDB_v6|mirmap_May_2021|MiRNATIP|MirSNPInTarget|miRTar2GO|mirzag|MultiMiTar|PITA_May_2021|RNA22
SMAD2	hsa-miR-433-3p	0.737576	15	Very High	BCmicrO|bitargeting_May_2021|CoMeTa|DIANA|MBStar|MirAncesTar|miranda_May_2021|MiRNATIP|miRTar2GO|MirTar2|mirzag|MultiMiTar|PITA_May_2021|RNA22|TargetScan_v7_2
EIF4E	hsa-miR-942-5p	0.737271	15	Very High	BCmicrO|bitargeting_May_2021|CoMeTa|Cupid|DIANA|MBStar|MirAncesTar|miranda_May_2021|miRDB_v6|MiRNATIP|miRTar2GO|MirTar2|mirzag|PACCMIT|RNA22
KDM5A	hsa-miR-543	0.73704	13	Very High	BCmicrO|CoMeTa|Cupid|DIANA|MBStar|MirAncesTar|miranda_May_2021|MiRNATIP|MirTar2|mirzag|PACCMIT|RNA22|TargetScan_v7_2
PDGFRA	hsa-miR-519b-3p	0.736627	13	Very High	BCmicrO|CoMeTa|Cupid|DIANA|MBStar|MirAncesTar|miranda_May_2021|miRDB_v6|MiRNATIP|MirTar2|mirzag|MultiMiTar|PACCMIT
HIPK2	hsa-miR-942-5p	0.736577	16	Very High	BCmicrO|bitargeting_May_2021|CoMeTa|Cupid|DIANA|MBStar|MirAncesTar|miranda_May_2021|mirbase|MiRNATIP|MirSNPInTarget|miRTar2GO|MirTar2|mirzag|PITA_May_2021|RNA22
LAMC1	hsa-miR-338-3p	0.736485	14	Very High	BCmicrO|CoMeTa|DIANA|MirAncesTar|miranda_May_2021|miRcode|miRDB_v6|mirmap_May_2021|MiRNATIP|miRTar2GO|MirTar2|mirzag|RNA22|TargetScan_v7_2
NF1	hsa-miR-644a	0.736431	14	Very High	BCmicrO|bitargeting_May_2021|CoMeTa|Cupid|MBStar|MirAncesTar|miRDB_v6|MiRNATIP|miRTar2GO|MirTar2|mirzag|MultiMiTar|PACCMIT|RNA22
HAND2	hsa-miR-877-5p	0.736304	11	Very High	bitargeting_May_2021|CoMeTa|Cupid|DIANA|MirAncesTar|miranda_May_2021|miRDB_v6|mirzag|MultiMiTar|PACCMIT|TargetScan_v7_2
EIF4E	hsa-miR-520d-5p	0.736131	14	Very High	BCmicrO|CoMeTa|Cupid|DIANA|MBStar|MirAncesTar|miranda_May_2021|miRDB_v6|mirmap_May_2021|MiRNATIP|MirTar2|mirzag|MultiMiTar|RNA22
EPHA3	hsa-miR-548b-5p	0.736088	11	Very High	BCmicrO|CoMeTa|DIANA|MBStar|MirAncesTar|miranda_May_2021|miRDB_v6|mirmap_May_2021|MirTar2|mirzag|PACCMIT
KRAS	hsa-miR-501-3p	0.735944	11	Very High	BCmicrO|CoMeTa|Cupid|DIANA|MBStar|MirAncesTar|miranda_May_2021|miRDB_v6|mirzag|PACCMIT|TargetScan_v7_2
CREB1	hsa-miR-205-5p	0.735912	13	Very High	bitargeting_May_2021|CoMeTa|Cupid|DIANA|MBStar|MirAncesTar|miranda_May_2021|miRcode|MiRNATIP|miRTar2GO|mirzag|PITA_May_2021|TargetScan_v7_2
PTGS1	hsa-miR-1299	0.735866	14	Very High	BCmicrO|bitargeting_May_2021|CoMeTa|DIANA|MBStar|MirAncesTar|miranda_May_2021|miRDB_v6|MiRNATIP|MirSNPInTarget|MirTar2|mirzag|PITA_May_2021|RNA22
SMAD2	hsa-miR-362-3p	0.735857	13	Very High	BCmicrO|bitargeting_May_2021|CoMeTa|Cupid|DIANA|MBStar|MirAncesTar|mirmap_May_2021|MiRNATIP|miRTar2GO|mirzag|RNA22|TargetScan_v7_2
FZD5	hsa-miR-5011-5p	0.735762	10	Very High	bitargeting_May_2021|DIANA|MBStar|miranda_May_2021|miRDB_v6|MiRNATIP|MirSNPInTarget|MirTar2|mirzag|PACCMIT
EPHA3	hsa-miR-548h-5p	0.735614	11	Very High	BCmicrO|CoMeTa|DIANA|MBStar|MirAncesTar|miranda_May_2021|miRDB_v6|mirmap_May_2021|MirTar2|mirzag|PACCMIT
FZD5	hsa-miR-326	0.735499	15	Very High	BCmicrO|CoMeTa|DIANA|MBStar|MirAncesTar|miranda_May_2021|miRDB_v6|MiRNATIP|miRTar2GO|MirTar2|mirzag|MultiMiTar|PACCMIT|RNA22|TargetScan_v7_2
NF1	hsa-miR-548p	0.735458	13	Very High	BCmicrO|CoMeTa|DIANA|MBStar|MirAncesTar|miranda_May_2021|miRDB_v6|mirmap_May_2021|MiRNATIP|MirTar2|mirzag|PACCMIT|RNA22
TET2	hsa-miR-1297	0.735268	12	Very High	BCmicrO|Cupid|DIANA|MBStar|MirAncesTar|miRcode|miRDB_v6|mirmap_May_2021|MiRNATIP|MirSNPInTarget|MirTar2|mirzag
TFAP2A	hsa-miR-222-3p	0.735141	12	Very High	BCmicrO|CoMeTa|Cupid|DIANA|MBStar|MirAncesTar|miRcode|mirCoX|MiRNATIP|miRTar2GO|mirzag|TargetScan_v7_2
SEMA5A	hsa-miR-374a-5p	0.735011	12	Very High	BCmicrO|CoMeTa|DIANA|MBStar|MirAncesTar|miranda_May_2021|miRDB_v6|MiRNATIP|MirTar2|mirzag|PACCMIT|TargetScan_v7_2
RAP1B	hsa-miR-1256	0.734983	14	Very High	BCmicrO|CoMeTa|Cupid|DIANA|MBStar|MirAncesTar|miranda_May_2021|miRDB_v6|MiRNATIP|miRTar2GO|MirTar2|mirzag|PACCMIT|RNA22
PIK3R1	hsa-miR-646	0.734333	14	Very High	BCmicrO|bitargeting_May_2021|CoMeTa|DIANA|MBStar|MirAncesTar|miRDB_v6|mirmap_May_2021|MiRNATIP|MirTar2|mirzag|MultiMiTar|PACCMIT|RNA22
KDM5A	hsa-miR-132-3p	0.734177	14	Very High	CoMeTa|DIANA|MBStar|MirAncesTar|miranda_May_2021|mirbase|miRcode|mirmap_May_2021|MiRNATIP|miRTar2GO|mirzag|MultiMiTar|PACCMIT|TargetScan_v7_2
TOP1	hsa-miR-582-5p	0.733996	12	Very High	BCmicrO|CoMeTa|Cupid|DIANA|MBStar|MirAncesTar|miranda_May_2021|MiRNATIP|MirTar2|MultiMiTar|PACCMIT|TargetScan_v7_2
PTPN11	hsa-miR-522-3p	0.733981	12	Very High	BCmicrO|CoMeTa|Cupid|DIANA|MBStar|MirAncesTar|miranda_May_2021|MiRNATIP|MirTar2|mirzag|MultiMiTar|PACCMIT
PIK3R1	hsa-miR-548g-3p	0.733943	11	Very High	BCmicrO|CoMeTa|DIANA|MBStar|MirAncesTar|miranda_May_2021|miRDB_v6|MiRNATIP|MirTar2|mirzag|PACCMIT
CD151	hsa-miR-199b-3p	0.733938	12	Very High	BCmicrO|CoMeTa|DIANA|MBStar|MirAncesTar|miRDB_v6|MiRNATIP|MirSNPInTarget|MirTar2|PACCMIT|RNA22|TargetScan_v7_2
CTNND1	hsa-miR-409-3p	0.733907	14	Very High	BCmicrO|bitargeting_May_2021|CoMeTa|DIANA|MBStar|MirAncesTar|miranda_May_2021|mirbase|miRDB_v6|MiRNATIP|MirSNPInTarget|MirTar2|mirzag|MultiMiTar
IL6ST	hsa-miR-513a-5p	0.733801	16	Very High	BCmicrO|bitargeting_May_2021|CoMeTa|DIANA|MBStar|MirAncesTar|miranda_May_2021|miRDB_v6|mirmap_May_2021|MiRNATIP|MirSNPInTarget|miRTar2GO|MirTar2|mirzag|PITA_May_2021|RNA22
RSPO3	hsa-miR-188-5p	0.733642	9	Very High	BCmicrO|DIANA|MirAncesTar|miranda_May_2021|miRDB_v6|MiRNATIP|MirTar2|mirzag|TargetScan_v7_2
GJA1	hsa-miR-4295	0.733605	9	Very High	Cupid|DIANA|MBStar|miRcode|miRDB_v6|MiRNATIP|MirTar2|mirzag|PACCMIT
NF1	hsa-miR-590-3p	0.733548	12	Very High	CoMeTa|Cupid|DIANA|MBStar|MirAncesTar|miranda_May_2021|miRDB_v6|MiRNATIP|MirSNPInTarget|MirTar2|mirzag|PACCMIT
CREB1	hsa-miR-519c-3p	0.733544	13	Very High	CoMeTa|Cupid|DIANA|MBStar|MirAncesTar|miranda_May_2021|miRDB_v6|MiRNATIP|MirSNPInTarget|miRTar2GO|MirTar2|mirzag|MultiMiTar
MYCN	hsa-miR-548j-5p	0.733427	13	Very High	BCmicrO|CoMeTa|Cupid|DIANA|MBStar|MirAncesTar|miranda_May_2021|miRDB_v6|MiRNATIP|MirSNPInTarget|MirTar2|mirzag|PACCMIT
FOXP1	hsa-miR-580-3p	0.733069	14	Very High	BCmicrO|bitargeting_May_2021|CoMeTa|Cupid|DIANA|MBStar|MirAncesTar|miranda_May_2021|miRDB_v6|MiRNATIP|MirTar2|mirzag|PACCMIT|RNA22
CLIC4	hsa-miR-577	0.732969	12	Very High	BCmicrO|CoMeTa|DIANA|MBStar|MirAncesTar|miranda_May_2021|miRDB_v6|mirmap_May_2021|MiRNATIP|MirSNPInTarget|MirTar2|mirzag
TIMP3	hsa-miR-4262	0.732918	12	Very High	bitargeting_May_2021|Cupid|DIANA|MirAncesTar|miRcode|miRDB_v6|mirmap_May_2021|MiRNATIP|MirSNPInTarget|MirTar2|mirzag|PACCMIT
MYCN	hsa-miR-548h-5p	0.732769	13	Very High	BCmicrO|CoMeTa|Cupid|DIANA|MBStar|MirAncesTar|miranda_May_2021|miRDB_v6|MiRNATIP|MirSNPInTarget|MirTar2|mirzag|PACCMIT
MYH9	hsa-miR-133b	0.732747	13	Very High	BCmicrO|CoMeTa|DIANA|MirAncesTar|miranda_May_2021|mirbase|miRDB_v6|MiRNATIP|miRTar2GO|mirzag|PACCMIT|RNA22|TargetScan_v7_2
RPS6KB1	hsa-miR-664a-3p	0.732619	12	Very High	BCmicrO|CoMeTa|Cupid|DIANA|MBStar|MirAncesTar|miranda_May_2021|miRDB_v6|MiRNATIP|MirTar2|mirzag|PACCMIT
PDGFRA	hsa-miR-196a-5p	0.732569	13	Very High	BCmicrO|CoMeTa|Cupid|DIANA|MBStar|MirAncesTar|miranda_May_2021|miRDB_v6|MiRNATIP|mirzag|MultiMiTar|PACCMIT|TargetScan_v7_2
ITGA6	hsa-miR-199a-3p	0.732548	13	Very High	BCmicrO|bitargeting_May_2021|CoMeTa|Cupid|DIANA|MBStar|MirAncesTar|miRDB_v6|MiRNATIP|mirzag|MultiMiTar|PACCMIT|TargetScan_v7_2
ATP2B4	hsa-miR-3919	0.73254	13	Very High	Cupid|DIANA|MBStar|MirAncesTar|miranda_May_2021|miRDB_v6|mirmap_May_2021|MiRNATIP|MirSNPInTarget|MirTar2|mirzag|PACCMIT|RNA22
SPRED1	hsa-miR-3163	0.732396	9	Very High	DIANA|MBStar|MirAncesTar|miranda_May_2021|miRDB_v6|MiRNATIP|MirTar2|mirzag|PACCMIT
RAP1B	hsa-miR-485-3p	0.731953	12	Very High	BCmicrO|CoMeTa|Cupid|DIANA|MBStar|MirAncesTar|miranda_May_2021|miRDB_v6|MiRNATIP|mirzag|PACCMIT|TargetScan_v7_2
PIK3R1	hsa-miR-891b	0.731938	13	Very High	BCmicrO|CoMeTa|Cupid|DIANA|MBStar|MirAncesTar|miranda_May_2021|miRDB_v6|MiRNATIP|MirTar2|mirzag|MultiMiTar|PACCMIT
CDK6	hsa-miR-570-3p	0.731769	14	Very High	BCmicrO|bitargeting_May_2021|CoMeTa|DIANA|MBStar|MirAncesTar|miranda_May_2021|miRDB_v6|mirmap_May_2021|MiRNATIP|MirTar2|mirzag|MultiMiTar|PACCMIT
NRCAM	hsa-miR-150-5p	0.731503	12	Very High	BCmicrO|CoMeTa|DIANA|MirAncesTar|miranda_May_2021|miRcode|mirCoX|miRDB_v6|MiRNATIP|MirSNPInTarget|MirTar2|mirzag
CLIC4	hsa-miR-502-3p	0.731458	11	Very High	BCmicrO|bitargeting_May_2021|CoMeTa|DIANA|MBStar|MirAncesTar|miranda_May_2021|miRDB_v6|miRTar2GO|mirzag|TargetScan_v7_2
ADGRB1	hsa-miR-185-5p	0.731319	12	Very High	BCmicrO|bitargeting_May_2021|CoMeTa|DIANA|MirAncesTar|miranda_May_2021|mirbase|miRDB_v6|mirmap_May_2021|MirTar2|MultiMiTar|TargetScan_v7_2
MSN	hsa-miR-192-5p	0.731251	12	Very High	BCmicrO|bitargeting_May_2021|CoMeTa|DIANA|MBStar|MirAncesTar|miRcode|miRDB_v6|MiRNATIP|mirzag|RNA22|TargetScan_v7_2
MYCN	hsa-miR-5011-5p	0.730876	9	Very High	DIANA|MBStar|MirAncesTar|miranda_May_2021|miRDB_v6|MiRNATIP|MirTar2|mirzag|PACCMIT
SETD2	hsa-miR-548j-5p	0.730654	13	Very High	BCmicrO|CoMeTa|Cupid|DIANA|MBStar|MirAncesTar|miranda_May_2021|miRDB_v6|mirmap_May_2021|MiRNATIP|MirTar2|mirzag|PACCMIT
MAP2K1	hsa-miR-503-5p	0.730572	13	Very High	BCmicrO|CoMeTa|DIANA|MBStar|MirAncesTar|miRcode|miRDB_v6|mirmap_May_2021|MiRNATIP|miRTar2GO|mirzag|MultiMiTar|TargetScan_v7_2
HIF1A	hsa-miR-433-3p	0.730457	14	Very High	BCmicrO|CoMeTa|Cupid|DIANA|MBStar|MirAncesTar|miranda_May_2021|mirbase|MiRNATIP|miRTar2GO|mirzag|PACCMIT|RNA22|TargetScan_v7_2
IGF1R	hsa-miR-143-3p	0.730348	15	Very High	BCmicrO|bitargeting_May_2021|CoMeTa|Cupid|DIANA|MBStar|MirAncesTar|miranda_May_2021|miRcode|mirCoX|MiRNATIP|miRTar2GO|MultiMiTar|RNA22|TargetScan_v7_2
LAMC1	hsa-miR-448	0.730339	15	Very High	BCmicrO|bitargeting_May_2021|CoMeTa|Cupid|DIANA|MirAncesTar|miranda_May_2021|miRDB_v6|MiRNATIP|MirSNPInTarget|miRTar2GO|mirzag|PITA_May_2021|RNA22|TargetScan_v7_2
FBXW7	hsa-miR-503-5p	0.73033	16	Very High	BCmicrO|CoMeTa|Cupid|DIANA|MBStar|MirAncesTar|miranda_May_2021|miRcode|miRDB_v6|mirmap_May_2021|MiRNATIP|miRTar2GO|mirzag|MultiMiTar|PITA_May_2021|RNA22
CTNND1	hsa-miR-1276	0.730236	17	Very High	BCmicrO|bitargeting_May_2021|CoMeTa|Cupid|DIANA|MBStar|MirAncesTar|miranda_May_2021|mirCoX|miRDB_v6|mirmap_May_2021|MiRNATIP|MirSNPInTarget|MirTar2|mirzag|PACCMIT|RNA22
RAP1B	hsa-miR-588	0.730226	15	Very High	BCmicrO|bitargeting_May_2021|CoMeTa|Cupid|DIANA|MBStar|MirAncesTar|miranda_May_2021|miRDB_v6|mirmap_May_2021|MiRNATIP|MirTar2|mirzag|PACCMIT|RNA22
CDK6	hsa-miR-105-5p	0.730154	15	Very High	BCmicrO|bitargeting_May_2021|CoMeTa|Cupid|DIANA|MBStar|MirAncesTar|miranda_May_2021|miRcode|miRDB_v6|MiRNATIP|MirSNPInTarget|MirTar2|mirzag|MultiMiTar
RPS6KB1	hsa-miR-767-5p	0.730044	14	Very High	BCmicrO|CoMeTa|Cupid|DIANA|MBStar|MirAncesTar|miranda_May_2021|miRDB_v6|mirmap_May_2021|MiRNATIP|MirTar2|mirzag|PACCMIT|RNA22
NF1	hsa-miR-655-3p	0.729807	12	Very High	BCmicrO|CoMeTa|Cupid|MBStar|MirAncesTar|miranda_May_2021|miRDB_v6|MiRNATIP|MirTar2|mirzag|PACCMIT|TargetScan_v7_2
ZEB1	hsa-miR-199a-3p	0.729749	10	Very High	BCmicrO|CoMeTa|Cupid|DIANA|MBStar|MirAncesTar|MiRNATIP|MirTar2|MultiMiTar|TargetScan_v7_2
TNC	hsa-miR-326	0.729748	16	Very High	BCmicrO|bitargeting_May_2021|CoMeTa|DIANA|MirAncesTar|miranda_May_2021|mirbase|miRDB_v6|MiRNATIP|miRTar2GO|MirTar2|PACCMIT|PITA_May_2021|RNA22|rnahybrid_May_2021|TargetScan_v7_2
TFAP2A	hsa-miR-221-3p	0.729351	12	Very High	BCmicrO|CoMeTa|Cupid|DIANA|MBStar|MirAncesTar|miRcode|mirCoX|MiRNATIP|miRTar2GO|mirzag|TargetScan_v7_2
IGF1R	hsa-miR-376a-3p	0.729213	15	Very High	BCmicrO|bitargeting_May_2021|CoMeTa|Cupid|DIANA|MBStar|MirAncesTar|miRDB_v6|mirmap_May_2021|MiRNATIP|mirzag|MultiMiTar|PITA_May_2021|RNA22|TargetScan_v7_2
CTNND1	hsa-miR-513a-5p	0.729146	16	Very High	BCmicrO|bitargeting_May_2021|CoMeTa|DIANA|MBStar|MirAncesTar|miranda_May_2021|mirbase|miRDB_v6|MiRNATIP|MirTar2|mirzag|MultiMiTar|PACCMIT|PITA_May_2021|RNA22
NR2F2	hsa-miR-1323	0.729132	13	Very High	BCmicrO|CoMeTa|Cupid|DIANA|MBStar|MirAncesTar|miranda_May_2021|miRDB_v6|mirmap_May_2021|MiRNATIP|MirTar2|mirzag|PACCMIT
CDK6	hsa-miR-548as-5p	0.728558	12	Very High	bitargeting_May_2021|DIANA|MBStar|MirAncesTar|miranda_May_2021|miRDB_v6|mirmap_May_2021|MiRNATIP|MirSNPInTarget|MirTar2|mirzag|PACCMIT
PPARGC1A	hsa-miR-374b-5p	0.728485	13	Very High	BCmicrO|CoMeTa|Cupid|DIANA|MBStar|MirAncesTar|miranda_May_2021|miRDB_v6|MiRNATIP|MirTar2|mirzag|PACCMIT|TargetScan_v7_2
SPRED1	hsa-miR-665	0.728139	16	Very High	BCmicrO|bitargeting_May_2021|DIANA|MBStar|MirAncesTar|miranda_May_2021|miRDB_v6|mirmap_May_2021|MirSNPInTarget|MirTar2|mirzag|MultiMiTar|PACCMIT|PITA_May_2021|RNA22|TargetScan_v7_2
KRAS	hsa-miR-32-3p	0.728068	12	Very High	Cupid|DIANA|MBStar|MirAncesTar|miranda_May_2021|miRDB_v6|MiRNATIP|MirSNPInTarget|MirTar2|mirzag|PACCMIT|RNA22
MIA3	hsa-miR-219a-2-3p	0.728035	13	Very High	BCmicrO|CoMeTa|DIANA|MBStar|MirAncesTar|mirbase|miRDB_v6|MiRNATIP|MirSNPInTarget|MirTar2|mirzag|RNA22|TargetScan_v7_2
PDGFRA	hsa-miR-455-5p	0.727906	13	Very High	BCmicrO|bitargeting_May_2021|CoMeTa|Cupid|MBStar|MirAncesTar|miRcode|MiRNATIP|MirTar2|mirzag|MultiMiTar|RNA22|TargetScan_v7_2
MYCN	hsa-miR-548c-5p	0.727815	12	Very High	BCmicrO|CoMeTa|Cupid|DIANA|MBStar|MirAncesTar|miranda_May_2021|miRDB_v6|MirSNPInTarget|MirTar2|mirzag|PACCMIT
ATP2B4	hsa-miR-376c-3p	0.72781	13	Very High	bitargeting_May_2021|CoMeTa|Cupid|DIANA|MBStar|MirAncesTar|mirmap_May_2021|MiRNATIP|MirSNPInTarget|mirzag|MultiMiTar|PACCMIT|TargetScan_v7_2
GJA1	hsa-miR-498-5p	0.727659	13	Very High	BCmicrO|CoMeTa|DIANA|MBStar|MirAncesTar|miranda_May_2021|miRDB_v6|miRTar2GO|MirTar2|mirzag|MultiMiTar|PACCMIT|RNA22
PIM1	hsa-miR-328-3p	0.727555	13	Very High	BCmicrO|bitargeting_May_2021|CoMeTa|DIANA|MBStar|MirAncesTar|miranda_May_2021|miRDB_v6|MirSNPInTarget|miRTar2GO|mirzag|RNA22|TargetScan_v7_2
KDR	hsa-miR-665	0.727287	14	Very High	BCmicrO|CoMeTa|Cupid|DIANA|MirAncesTar|miranda_May_2021|miRDB_v6|mirmap_May_2021|MiRNATIP|MirSNPInTarget|mirzag|MultiMiTar|RNA22|TargetScan_v7_2
FGF9	hsa-miR-665	0.727201	15	Very High	BCmicrO|bitargeting_May_2021|CoMeTa|DIANA|MirAncesTar|miranda_May_2021|miRDB_v6|mirmap_May_2021|MirTar2|mirzag|MultiMiTar|PACCMIT|PITA_May_2021|RNA22|TargetScan_v7_2
EIF4E	hsa-miR-655-3p	0.727175	12	Very High	BCmicrO|CoMeTa|Cupid|DIANA|MBStar|MirAncesTar|miranda_May_2021|miRDB_v6|MiRNATIP|MirTar2|mirzag|TargetScan_v7_2
SOAT1	hsa-miR-215-5p	0.727158	13	Very High	BCmicrO|bitargeting_May_2021|CoMeTa|DIANA|MBStar|MirAncesTar|mirbase|miRcode|mirCoX|MiRNATIP|miRTar2GO|mirzag|TargetScan_v7_2
NRAS	hsa-miR-1324	0.727117	17	Very High	BCmicrO|bitargeting_May_2021|CoMeTa|Cupid|DIANA|MBStar|MirAncesTar|miranda_May_2021|miRDB_v6|mirmap_May_2021|MiRNATIP|MirSNPInTarget|MirTar2|mirzag|PACCMIT|PITA_May_2021|RNA22
FILIP1L	hsa-miR-300	0.727084	13	Very High	BCmicrO|bitargeting_May_2021|CoMeTa|Cupid|MBStar|MirAncesTar|miranda_May_2021|mirbase|miRDB_v6|MiRNATIP|MirTar2|mirzag|PACCMIT
KRAS	hsa-miR-511-5p	0.72688	14	Very High	BCmicrO|bitargeting_May_2021|CoMeTa|Cupid|DIANA|MBStar|miranda_May_2021|MiRNATIP|MirSNPInTarget|miRTar2GO|MirTar2|mirzag|MultiMiTar|RNA22
VCL	hsa-miR-940	0.726849	15	Very High	BCmicrO|bitargeting_May_2021|CoMeTa|DIANA|MBStar|MirAncesTar|miranda_May_2021|miRDB_v6|mirmap_May_2021|MiRNATIP|miRTar2GO|MultiMiTar|PACCMIT|PITA_May_2021|RNA22
CDK6	hsa-miR-922	0.726339	16	Very High	BCmicrO|bitargeting_May_2021|CoMeTa|DIANA|MBStar|MirAncesTar|miranda_May_2021|miRDB_v6|mirmap_May_2021|MiRNATIP|MirSNPInTarget|mirzag|MultiMiTar|PACCMIT|PITA_May_2021|RNA22
CXCL14	hsa-miR-302e	0.726215	10	Very High	BCmicrO|CoMeTa|DIANA|MBStar|MirAncesTar|miRDB_v6|MirTar2|mirzag|RNA22|TargetScan_v7_2
CDK6	hsa-miR-513a-5p	0.726121	17	Very High	BCmicrO|bitargeting_May_2021|CoMeTa|Cupid|DIANA|MBStar|MirAncesTar|miranda_May_2021|miRDB_v6|mirmap_May_2021|MiRNATIP|miRTar2GO|MirTar2|mirzag|MultiMiTar|PACCMIT|RNA22
HIF1A	hsa-miR-3658	0.726032	10	Very High	Cupid|DIANA|MBStar|MirAncesTar|miranda_May_2021|miRDB_v6|MiRNATIP|MirTar2|mirzag|PACCMIT
CDK6	hsa-miR-548ak	0.725826	11	Very High	DIANA|MBStar|MirAncesTar|miranda_May_2021|miRDB_v6|mirmap_May_2021|MiRNATIP|MirSNPInTarget|MirTar2|mirzag|PACCMIT
SAT1	hsa-miR-199b-5p	0.725737	12	Very High	BCmicrO|CoMeTa|DIANA|MirAncesTar|miranda_May_2021|mirbase|mirCoX|MiRNATIP|MirTar2|mirzag|MultiMiTar|TargetScan_v7_2
ACTB	hsa-miR-1275	0.725569	14	Very High	BCmicrO|bitargeting_May_2021|CoMeTa|DIANA|MirAncesTar|mirCoX|miRDB_v6|MiRNATIP|MirSNPInTarget|MirTar2|mirzag|PACCMIT|PITA_May_2021|RNA22
EIF4E	hsa-miR-524-5p	0.725551	13	Very High	BCmicrO|CoMeTa|DIANA|MBStar|MirAncesTar|miranda_May_2021|miRDB_v6|mirmap_May_2021|MiRNATIP|MirTar2|mirzag|MultiMiTar|RNA22
LIF	hsa-miR-18b-5p	0.725495	13	Very High	BCmicrO|bitargeting_May_2021|Cupid|DIANA|MirAncesTar|miranda_May_2021|miRDB_v6|mirmap_May_2021|MiRNATIP|miRTar2GO|mirzag|MultiMiTar|TargetScan_v7_2
ZEB1	hsa-miR-3163	0.724961	9	Very High	DIANA|MBStar|MirAncesTar|miranda_May_2021|miRDB_v6|MiRNATIP|MirTar2|mirzag|PACCMIT
PDGFRA	hsa-miR-515-5p	0.724694	14	Very High	BCmicrO|bitargeting_May_2021|CoMeTa|Cupid|DIANA|MBStar|MirAncesTar|miranda_May_2021|miRDB_v6|MiRNATIP|MirTar2|mirzag|PACCMIT|RNA22
CDC42	hsa-miR-3613-3p	0.724446	12	Very High	bitargeting_May_2021|Cupid|DIANA|MBStar|MirAncesTar|miranda_May_2021|miRDB_v6|mirmap_May_2021|MiRNATIP|MirSNPInTarget|MirTar2|mirzag
CAPN6	hsa-miR-503-5p	0.724245	16	Very High	BCmicrO|bitargeting_May_2021|CoMeTa|Cupid|DIANA|MirAncesTar|miranda_May_2021|mirbase|miRcode|miRDB_v6|mirmap_May_2021|mirzag|MultiMiTar|PITA_May_2021|RNA22|TargetScan_v7_2
KDM5A	hsa-miR-199b-3p	0.724239	12	Very High	BCmicrO|bitargeting_May_2021|CoMeTa|DIANA|MBStar|MirAncesTar|MiRNATIP|mirzag|MultiMiTar|PACCMIT|RNA22|TargetScan_v7_2
CDK6	hsa-miR-548ab	0.724066	11	Very High	DIANA|MBStar|MirAncesTar|miranda_May_2021|miRDB_v6|mirmap_May_2021|MiRNATIP|MirSNPInTarget|MirTar2|mirzag|PACCMIT
NRCAM	hsa-miR-132-3p	0.723771	13	Very High	CoMeTa|Cupid|DIANA|MBStar|MirAncesTar|miranda_May_2021|miRcode|MiRNATIP|miRTar2GO|mirzag|MultiMiTar|RNA22|TargetScan_v7_2
LAMC1	hsa-miR-1265	0.723679	14	Very High	BCmicrO|bitargeting_May_2021|CoMeTa|MirAncesTar|miranda_May_2021|mirCoX|miRDB_v6|MiRNATIP|MirSNPInTarget|MirTar2|mirzag|PACCMIT|PITA_May_2021|RNA22
MYCN	hsa-miR-548b-5p	0.723426	13	Very High	BCmicrO|CoMeTa|Cupid|DIANA|MBStar|MirAncesTar|miranda_May_2021|miRDB_v6|MiRNATIP|MirSNPInTarget|MirTar2|mirzag|PACCMIT
PTGS2	hsa-miR-543	0.723253	13	Very High	BCmicrO|bitargeting_May_2021|CoMeTa|DIANA|MBStar|MirAncesTar|miranda_May_2021|mirbase|miRDB_v6|MiRNATIP|MirSNPInTarget|MirTar2|mirzag
MMP14	hsa-miR-485-5p	0.723197	15	Very High	BCmicrO|bitargeting_May_2021|CoMeTa|DIANA|MBStar|MirAncesTar|miranda_May_2021|miRDB_v6|mirmap_May_2021|MiRNATIP|mirzag|MultiMiTar|PACCMIT|RNA22|TargetScan_v7_2
RPS6KB1	hsa-miR-1276	0.723192	16	Very High	BCmicrO|bitargeting_May_2021|CoMeTa|DIANA|MBStar|MirAncesTar|miranda_May_2021|mirCoX|miRDB_v6|mirmap_May_2021|MiRNATIP|MirSNPInTarget|MirTar2|mirzag|PACCMIT|PITA_May_2021
EDNRB	hsa-miR-31-5p	0.723167	11	Very High	BCmicrO|DIANA|MBStar|MirAncesTar|miRcode|miRDB_v6|mirmap_May_2021|MirTar2|mirzag|PITA_May_2021|TargetScan_v7_2
TGFBR1	hsa-miR-380-3p	0.722931	12	Very High	BCmicrO|CoMeTa|Cupid|DIANA|MBStar|MirAncesTar|miranda_May_2021|miRDB_v6|MiRNATIP|MirTar2|mirzag|MultiMiTar
GATA2	hsa-miR-493-5p	0.722901	11	Very High	Cupid|DIANA|MBStar|MirAncesTar|miranda_May_2021|miRDB_v6|MiRNATIP|MirTar2|mirzag|RNA22|TargetScan_v7_2
GLUL	hsa-miR-140-5p	0.722782	13	Very High	BCmicrO|CoMeTa|Cupid|DIANA|MBStar|MirAncesTar|miranda_May_2021|miRcode|mirCoX|MiRNATIP|miRTar2GO|mirzag|TargetScan_v7_2
FOXA1	hsa-miR-760	0.722298	12	Very High	BCmicrO|CoMeTa|DIANA|MirAncesTar|miranda_May_2021|miRDB_v6|MiRNATIP|MirTar2|mirzag|PITA_May_2021|RNA22|TargetScan_v7_2
CDK6	hsa-miR-548au-5p	0.722292	11	Very High	DIANA|MBStar|MirAncesTar|miranda_May_2021|miRDB_v6|mirmap_May_2021|MiRNATIP|MirSNPInTarget|MirTar2|mirzag|PACCMIT
MYCN	hsa-miR-548d-5p	0.722143	13	Very High	BCmicrO|CoMeTa|Cupid|DIANA|MBStar|MirAncesTar|miranda_May_2021|miRDB_v6|MiRNATIP|MirSNPInTarget|MirTar2|mirzag|PACCMIT
SMAD2	hsa-miR-5011-5p	0.72209	12	Very High	bitargeting_May_2021|DIANA|MBStar|MirAncesTar|miranda_May_2021|miRDB_v6|MiRNATIP|MirSNPInTarget|MirTar2|mirzag|PACCMIT|RNA22
ETS1	hsa-miR-381-3p	0.722076	14	Very High	BCmicrO|CoMeTa|Cupid|DIANA|MBStar|MirAncesTar|miranda_May_2021|miRDB_v6|mirmap_May_2021|MiRNATIP|MirTar2|mirzag|PACCMIT|TargetScan_v7_2
SETD2	hsa-miR-548h-5p	0.722054	13	Very High	BCmicrO|CoMeTa|Cupid|DIANA|MBStar|MirAncesTar|miranda_May_2021|miRDB_v6|mirmap_May_2021|MiRNATIP|MirTar2|mirzag|PACCMIT
SMAD6	hsa-miR-5011-5p	0.721989	10	Very High	bitargeting_May_2021|DIANA|MBStar|MirAncesTar|miranda_May_2021|miRDB_v6|MiRNATIP|MirTar2|mirzag|PACCMIT
CDK6	hsa-miR-139-5p	0.721883	15	Very High	BCmicrO|CoMeTa|MBStar|MirAncesTar|miranda_May_2021|miRcode|mirCoX|miRDB_v6|MiRNATIP|miRTar2GO|MirTar2|MultiMiTar|PITA_May_2021|RNA22|TargetScan_v7_2
CREB1	hsa-miR-513a-3p	0.721746	10	Very High	BCmicrO|CoMeTa|DIANA|MBStar|MirAncesTar|miranda_May_2021|miRDB_v6|MiRNATIP|MirTar2|mirzag
FBXW7	hsa-miR-548a-3p	0.721573	11	Very High	BCmicrO|CoMeTa|Cupid|DIANA|MBStar|MirAncesTar|miranda_May_2021|miRcode|miRDB_v6|MirTar2|mirzag
COL11A1	hsa-miR-520d-5p	0.721549	13	Very High	BCmicrO|CoMeTa|Cupid|DIANA|MBStar|MirAncesTar|miranda_May_2021|mirmap_May_2021|MirSNPInTarget|MirTar2|mirzag|MultiMiTar|PACCMIT
SETD2	hsa-miR-1261	0.721241	12	Very High	BCmicrO|CoMeTa|Cupid|DIANA|MBStar|MirAncesTar|miRDB_v6|MiRNATIP|MirTar2|mirzag|PACCMIT|PITA_May_2021
CREB1	hsa-miR-708-5p	0.721189	15	Very High	BCmicrO|bitargeting_May_2021|CoMeTa|Cupid|DIANA|MBStar|MirAncesTar|miranda_May_2021|mirmap_May_2021|MiRNATIP|miRTar2GO|mirzag|MultiMiTar|RNA22|TargetScan_v7_2
SPRED1	hsa-miR-194-5p	0.721095	13	Very High	BCmicrO|bitargeting_May_2021|Cupid|DIANA|MBStar|MirAncesTar|miranda_May_2021|miRcode|miRDB_v6|MiRNATIP|miRTar2GO|mirzag|RNA22
HMGA2	hsa-miR-132-3p	0.72107	11	Very High	CoMeTa|DIANA|MBStar|MirAncesTar|miranda_May_2021|miRcode|MiRNATIP|mirzag|MultiMiTar|PACCMIT|TargetScan_v7_2
ITGA6	hsa-miR-199b-3p	0.720861	14	Very High	BCmicrO|bitargeting_May_2021|CoMeTa|Cupid|DIANA|MBStar|MirAncesTar|miRDB_v6|MiRNATIP|mirzag|MultiMiTar|PACCMIT|RNA22|TargetScan_v7_2
PDGFRA	hsa-miR-421	0.720285	15	Very High	BCmicrO|CoMeTa|Cupid|DIANA|MBStar|MirAncesTar|miranda_May_2021|mirmap_May_2021|MiRNATIP|MirTar2|mirzag|MultiMiTar|PACCMIT|RNA22|TargetScan_v7_2
TGFBR1	hsa-miR-641	0.720281	13	Very High	BCmicrO|CoMeTa|DIANA|MBStar|MirAncesTar|miranda_May_2021|miRDB_v6|mirmap_May_2021|MiRNATIP|MirTar2|mirzag|MultiMiTar|RNA22
CUL4A	hsa-miR-548k	0.72022	12	Very High	BCmicrO|CoMeTa|Cupid|DIANA|MBStar|MirAncesTar|miranda_May_2021|miRDB_v6|MiRNATIP|MirTar2|mirzag|PACCMIT
FOXP1	hsa-miR-449c-5p	0.720122	14	Very High	bitargeting_May_2021|Cupid|DIANA|MBStar|MirAncesTar|miranda_May_2021|miRcode|mirmap_May_2021|MiRNATIP|miRTar2GO|mirzag|PACCMIT|PITA_May_2021|RNA22
PIK3R1	hsa-miR-127-5p	0.720025	14	Very High	BCmicrO|bitargeting_May_2021|CoMeTa|DIANA|MBStar|MirAncesTar|miranda_May_2021|miRDB_v6|MiRNATIP|MirTar2|mirzag|MultiMiTar|PACCMIT|RNA22
FZD5	hsa-miR-149-5p	0.719969	16	Very High	BCmicrO|bitargeting_May_2021|CoMeTa|DIANA|MBStar|MirAncesTar|mirCoX|miRDB_v6|MiRNATIP|MirTar2|mirzag|MultiMiTar|PACCMIT|PITA_May_2021|RNA22|TargetScan_v7_2
SOAT1	hsa-miR-802	0.719926	11	Very High	BCmicrO|CoMeTa|MBStar|MirAncesTar|miranda_May_2021|miRDB_v6|mirmap_May_2021|MiRNATIP|MirTar2|mirzag|TargetScan_v7_2
TIMP3	hsa-miR-613	0.719832	13	Very High	BCmicrO|CoMeTa|Cupid|DIANA|MBStar|MirAncesTar|miRcode|miRDB_v6|MiRNATIP|MirTar2|mirzag|MultiMiTar|PACCMIT
KDM5A	hsa-miR-1246	0.719817	13	Very High	BCmicrO|bitargeting_May_2021|CoMeTa|Cupid|DIANA|MBStar|MirAncesTar|miranda_May_2021|MiRNATIP|MirTar2|mirzag|PACCMIT|RNA22
NR2F2	hsa-miR-376c-3p	0.719809	11	Very High	CoMeTa|Cupid|DIANA|MBStar|MirAncesTar|miRDB_v6|mirmap_May_2021|MiRNATIP|mirzag|PACCMIT|TargetScan_v7_2
ZEB1	hsa-miR-655-3p	0.719724	11	Very High	BCmicrO|Cupid|DIANA|MBStar|MirAncesTar|miranda_May_2021|miRDB_v6|MiRNATIP|MirTar2|mirzag|TargetScan_v7_2
CDK6	hsa-miR-548am-5p	0.719693	11	Very High	DIANA|MBStar|MirAncesTar|miranda_May_2021|miRDB_v6|mirmap_May_2021|MiRNATIP|MirSNPInTarget|MirTar2|mirzag|PACCMIT
CDK6	hsa-miR-548o-5p	0.719693	11	Very High	DIANA|MBStar|MirAncesTar|miranda_May_2021|miRDB_v6|mirmap_May_2021|MiRNATIP|MirSNPInTarget|MirTar2|mirzag|PACCMIT
EGR1	hsa-miR-132-3p	0.719651	12	Very High	CoMeTa|Cupid|DIANA|MirAncesTar|miranda_May_2021|miRcode|miRDB_v6|MiRNATIP|miRTar2GO|mirzag|RNA22|TargetScan_v7_2
IGF1R	hsa-miR-105-5p	0.719307	16	Very High	BCmicrO|bitargeting_May_2021|CoMeTa|Cupid|DIANA|MBStar|MirAncesTar|miranda_May_2021|miRcode|miRDB_v6|MiRNATIP|MirSNPInTarget|mirzag|MultiMiTar|PACCMIT|RNA22
HIPK2	hsa-miR-548d-3p	0.719218	13	Very High	BCmicrO|Cupid|DIANA|MBStar|MirAncesTar|miranda_May_2021|mirbase|miRDB_v6|mirmap_May_2021|MiRNATIP|MirSNPInTarget|MirTar2|mirzag
FBXW7	hsa-miR-634	0.719062	14	Very High	BCmicrO|CoMeTa|Cupid|DIANA|MBStar|MirAncesTar|miranda_May_2021|miRDB_v6|mirmap_May_2021|MiRNATIP|MirTar2|mirzag|MultiMiTar|PACCMIT
FKBP5	hsa-miR-100-5p	0.71897	10	Very High	BCmicrO|CoMeTa|MirAncesTar|miranda_May_2021|miRcode|mirmap_May_2021|MiRNATIP|miRTar2GO|mirzag|TargetScan_v7_2
ZEB1	hsa-miR-409-3p	0.71868	13	Very High	BCmicrO|Cupid|DIANA|MBStar|MirAncesTar|miranda_May_2021|miRDB_v6|MiRNATIP|miRTar2GO|MirTar2|mirzag|MultiMiTar|TargetScan_v7_2
KDM5A	hsa-miR-421	0.718508	15	Very High	BCmicrO|bitargeting_May_2021|CoMeTa|DIANA|MBStar|MirAncesTar|miranda_May_2021|mirbase|mirmap_May_2021|MiRNATIP|MirSNPInTarget|miRTar2GO|MirTar2|mirzag|TargetScan_v7_2
RCAN1	hsa-miR-324-5p	0.718149	11	Very High	BCmicrO|bitargeting_May_2021|CoMeTa|DIANA|MBStar|MirAncesTar|miranda_May_2021|miRTar2GO|mirzag|RNA22|TargetScan_v7_2
NR2F2	hsa-miR-501-5p	0.718059	11	Very High	BCmicrO|CoMeTa|DIANA|MBStar|MirAncesTar|miRDB_v6|MiRNATIP|MirSNPInTarget|MirTar2|mirzag|PACCMIT
RAP1B	hsa-miR-518b	0.717886	14	Very High	BCmicrO|CoMeTa|Cupid|MBStar|MirAncesTar|miranda_May_2021|mirbase|mirmap_May_2021|MiRNATIP|MirTar2|mirzag|MultiMiTar|PACCMIT|RNA22
CDK6	hsa-miR-548k	0.717827	12	Very High	BCmicrO|CoMeTa|DIANA|MBStar|MirAncesTar|miranda_May_2021|miRDB_v6|mirmap_May_2021|MiRNATIP|MirSNPInTarget|MirTar2|mirzag
IGF1R	hsa-miR-525-5p	0.717491	15	Very High	BCmicrO|bitargeting_May_2021|CoMeTa|DIANA|MBStar|MirAncesTar|miranda_May_2021|miRDB_v6|mirmap_May_2021|MiRNATIP|MirTar2|mirzag|MultiMiTar|PACCMIT|RNA22
PIK3R1	hsa-miR-498-5p	0.717436	14	Very High	BCmicrO|CoMeTa|DIANA|MBStar|MirAncesTar|miranda_May_2021|miRDB_v6|MiRNATIP|miRTar2GO|MirTar2|mirzag|MultiMiTar|PACCMIT|PITA_May_2021
VAV3	hsa-miR-548l	0.717232	13	Very High	BCmicrO|CoMeTa|Cupid|DIANA|MBStar|MirAncesTar|miranda_May_2021|miRDB_v6|MiRNATIP|MirSNPInTarget|MirTar2|mirzag|PACCMIT
MYCN	hsa-miR-548i	0.717143	13	Very High	BCmicrO|CoMeTa|Cupid|DIANA|MBStar|MirAncesTar|miranda_May_2021|miRDB_v6|MiRNATIP|MirSNPInTarget|MirTar2|mirzag|PACCMIT
DUSP1	hsa-miR-411-3p	0.717039	10	Very High	Cupid|DIANA|MirAncesTar|miranda_May_2021|mirbase|miRDB_v6|MiRNATIP|MirTar2|mirzag|TargetScan_v7_2
ITGA6	hsa-let-7a-3p	0.716932	11	Very High	Cupid|DIANA|MBStar|MirAncesTar|miranda_May_2021|miRDB_v6|MiRNATIP|MirSNPInTarget|MirTar2|mirzag|PACCMIT
GJA1	hsa-miR-185-5p	0.716875	15	Very High	BCmicrO|CoMeTa|Cupid|DIANA|MBStar|MirAncesTar|miranda_May_2021|miRDB_v6|mirmap_May_2021|MiRNATIP|miRTar2GO|mirzag|MultiMiTar|PITA_May_2021|RNA22
ROCK2	hsa-miR-302c-3p	0.716857	14	Very High	BCmicrO|bitargeting_May_2021|Cupid|DIANA|MBStar|MirAncesTar|miranda_May_2021|miRDB_v6|MiRNATIP|miRTar2GO|mirzag|MultiMiTar|PACCMIT|RNA22
MSN	hsa-miR-608	0.716679	15	Very High	BCmicrO|bitargeting_May_2021|CoMeTa|DIANA|MBStar|MirAncesTar|miranda_May_2021|miRDB_v6|MiRNATIP|MirSNPInTarget|miRTar2GO|MirTar2|mirzag|PITA_May_2021|RNA22
EGR1	hsa-miR-3613-3p	0.716508	10	Very High	Cupid|DIANA|MirAncesTar|miranda_May_2021|miRDB_v6|mirmap_May_2021|MiRNATIP|MirSNPInTarget|MirTar2|mirzag
SMAD2	hsa-miR-656-3p	0.716468	10	Very High	CoMeTa|DIANA|MBStar|MirAncesTar|miRDB_v6|MiRNATIP|MirSNPInTarget|MirTar2|mirzag|PACCMIT
MAP3K5	hsa-miR-425-5p	0.716427	10	Very High	DIANA|MirAncesTar|miranda_May_2021|mirbase|miRcode|miRDB_v6|MiRNATIP|miRTar2GO|MirTar2|TargetScan_v7_2
CDK6	hsa-miR-214-3p	0.716421	14	Very High	CoMeTa|DIANA|MBStar|MirAncesTar|miranda_May_2021|miRcode|miRDB_v6|mirmap_May_2021|miRTar2GO|mirzag|MultiMiTar|PACCMIT|PITA_May_2021|RNA22
BIRC3	hsa-miR-369-3p	0.716241	10	Very High	BCmicrO|DIANA|MBStar|MirAncesTar|miranda_May_2021|mirbase|miRDB_v6|MiRNATIP|MirTar2|TargetScan_v7_2
TEK	hsa-miR-448	0.716208	12	Very High	BCmicrO|CoMeTa|Cupid|DIANA|MirAncesTar|miranda_May_2021|miRDB_v6|MiRNATIP|MirSNPInTarget|mirzag|RNA22|TargetScan_v7_2
CTTN	hsa-miR-448	0.715985	13	Very High	BCmicrO|CoMeTa|DIANA|MBStar|MirAncesTar|miranda_May_2021|mirbase|miRDB_v6|MiRNATIP|miRTar2GO|mirzag|MultiMiTar|TargetScan_v7_2
NFE2L2	hsa-miR-450b-5p	0.715941	13	Very High	BCmicrO|CoMeTa|Cupid|MBStar|MirAncesTar|miranda_May_2021|mirbase|miRDB_v6|MiRNATIP|MirTar2|mirzag|MultiMiTar|RNA22
FZD5	hsa-miR-369-3p	0.715641	12	Very High	BCmicrO|CoMeTa|DIANA|MBStar|miranda_May_2021|miRDB_v6|mirmap_May_2021|MiRNATIP|MirTar2|mirzag|PACCMIT|TargetScan_v7_2
NTN4	hsa-miR-5011-5p	0.715569	9	Very High	DIANA|MBStar|MirAncesTar|miranda_May_2021|miRDB_v6|MiRNATIP|MirTar2|mirzag|PACCMIT
NR2F2	hsa-miR-377-3p	0.715523	13	Very High	BCmicrO|CoMeTa|Cupid|DIANA|MBStar|MirAncesTar|miranda_May_2021|miRDB_v6|mirmap_May_2021|MiRNATIP|mirzag|PACCMIT|TargetScan_v7_2
EPHA3	hsa-miR-196a-5p	0.715487	12	Very High	BCmicrO|CoMeTa|Cupid|DIANA|MBStar|MirAncesTar|miranda_May_2021|miRDB_v6|MirTar2|mirzag|MultiMiTar|PACCMIT
WNT5A	hsa-miR-548ac	0.715475	13	Very High	bitargeting_May_2021|DIANA|MBStar|MirAncesTar|miranda_May_2021|miRDB_v6|mirmap_May_2021|MiRNATIP|MirSNPInTarget|MirTar2|mirzag|PACCMIT|RNA22
CUL4A	hsa-miR-216b-5p	0.715175	13	Very High	BCmicrO|bitargeting_May_2021|CoMeTa|Cupid|DIANA|MBStar|MirAncesTar|miranda_May_2021|miRcode|MiRNATIP|MirTar2|mirzag|TargetScan_v7_2
SOAT1	hsa-miR-192-5p	0.715137	11	Very High	BCmicrO|CoMeTa|DIANA|MBStar|MirAncesTar|mirbase|miRcode|MiRNATIP|miRTar2GO|mirzag|TargetScan_v7_2
SEMA5A	hsa-miR-3613-3p	0.715082	10	Very High	DIANA|MBStar|MirAncesTar|miranda_May_2021|miRDB_v6|mirmap_May_2021|MiRNATIP|MirTar2|mirzag|PACCMIT
ROCK2	hsa-miR-30e-3p	0.714988	12	Very High	Cupid|DIANA|MBStar|MirAncesTar|miranda_May_2021|miRDB_v6|MiRNATIP|miRTar2GO|MirTar2|mirzag|PACCMIT|RNA22
COL11A1	hsa-miR-580-3p	0.714851	14	Very High	BCmicrO|bitargeting_May_2021|CoMeTa|Cupid|DIANA|MBStar|MirAncesTar|miranda_May_2021|mirbase|miRDB_v6|MiRNATIP|MirTar2|mirzag|RNA22
ZEB1	hsa-miR-199b-3p	0.714845	11	Very High	BCmicrO|CoMeTa|Cupid|DIANA|MBStar|MirAncesTar|MiRNATIP|MirTar2|MultiMiTar|RNA22|TargetScan_v7_2
PPARGC1A	hsa-miR-892b	0.714551	12	Very High	BCmicrO|CoMeTa|Cupid|DIANA|MirAncesTar|miRDB_v6|MiRNATIP|miRTar2GO|MirTar2|mirzag|PACCMIT|RNA22
CREB1	hsa-miR-577	0.71442	12	Very High	BCmicrO|CoMeTa|Cupid|DIANA|MBStar|MirAncesTar|miranda_May_2021|miRDB_v6|mirmap_May_2021|MiRNATIP|MirTar2|mirzag
ETS1	hsa-miR-875-3p	0.714347	13	Very High	BCmicrO|bitargeting_May_2021|CoMeTa|DIANA|MBStar|MirAncesTar|miranda_May_2021|miRDB_v6|MiRNATIP|MirTar2|mirzag|MultiMiTar|PACCMIT
TFAP2A	hsa-miR-1285-3p	0.714296	14	Very High	BCmicrO|bitargeting_May_2021|CoMeTa|Cupid|MBStar|MirAncesTar|miranda_May_2021|miRDB_v6|MiRNATIP|MirTar2|mirzag|PACCMIT|PITA_May_2021|RNA22
LAMC1	hsa-miR-452-5p	0.714195	13	Very High	BCmicrO|CoMeTa|DIANA|MBStar|MirAncesTar|miranda_May_2021|miRDB_v6|MiRNATIP|MirTar2|mirzag|PACCMIT|RNA22|TargetScan_v7_2
WNT5A	hsa-miR-548z	0.713947	13	Very High	bitargeting_May_2021|DIANA|MBStar|MirAncesTar|miranda_May_2021|miRDB_v6|mirmap_May_2021|MiRNATIP|MirSNPInTarget|MirTar2|mirzag|PACCMIT|RNA22
WNT5A	hsa-miR-548h-3p	0.713933	13	Very High	bitargeting_May_2021|DIANA|MBStar|MirAncesTar|miranda_May_2021|miRDB_v6|mirmap_May_2021|MiRNATIP|MirSNPInTarget|MirTar2|mirzag|PACCMIT|RNA22
NRP2	hsa-miR-146b-5p	0.713794	15	Very High	BCmicrO|CoMeTa|DIANA|MBStar|MirAncesTar|miranda_May_2021|miRcode|mirCoX|mirmap_May_2021|MiRNATIP|mirzag|MultiMiTar|PACCMIT|RNA22|TargetScan_v7_2
SMAD2	hsa-miR-4719	0.713779	11	Very High	DIANA|MBStar|MirAncesTar|miranda_May_2021|miRDB_v6|mirmap_May_2021|MiRNATIP|MirSNPInTarget|MirTar2|mirzag|PACCMIT
NOTCH1	hsa-miR-449c-5p	0.713708	14	Very High	bitargeting_May_2021|DIANA|MirAncesTar|miranda_May_2021|miRcode|miRDB_v6|mirmap_May_2021|MiRNATIP|miRTar2GO|MirTar2|mirzag|PACCMIT|PITA_May_2021|RNA22
FOXP1	hsa-miR-1252-5p	0.713613	13	Very High	BCmicrO|CoMeTa|Cupid|DIANA|MBStar|MirAncesTar|miranda_May_2021|miRDB_v6|mirmap_May_2021|MiRNATIP|MirSNPInTarget|MirTar2|mirzag
FOXP1	hsa-miR-34b-5p	0.71346	15	Very High	bitargeting_May_2021|Cupid|DIANA|MBStar|MirAncesTar|miranda_May_2021|mirbase|mirmap_May_2021|MiRNATIP|miRTar2GO|MirTar2|mirzag|PACCMIT|PITA_May_2021|RNA22
MYCN	hsa-miR-520g-3p	0.713427	11	Very High	BCmicrO|CoMeTa|Cupid|MBStar|MirAncesTar|miranda_May_2021|miRDB_v6|MiRNATIP|MirTar2|MultiMiTar|PACCMIT
RAP1B	hsa-miR-649	0.71341	12	Very High	BCmicrO|CoMeTa|Cupid|DIANA|MBStar|MirAncesTar|mirbase|miRDB_v6|MiRNATIP|MirTar2|mirzag|PACCMIT
KDR	hsa-miR-369-3p	0.713383	12	Very High	BCmicrO|CoMeTa|Cupid|DIANA|MBStar|MirAncesTar|miranda_May_2021|miRDB_v6|MiRNATIP|MirTar2|mirzag|TargetScan_v7_2
HMGCR	hsa-let-7a-3p	0.713273	10	Very High	Cupid|DIANA|MBStar|MirAncesTar|miranda_May_2021|miRDB_v6|MiRNATIP|MirTar2|mirzag|PACCMIT
FGF9	hsa-miR-187-3p	0.713263	9	Very High	BCmicrO|CoMeTa|DIANA|MirAncesTar|miranda_May_2021|miRcode|MirSNPInTarget|mirzag|TargetScan_v7_2
ITGB1	hsa-miR-1264	0.71325	13	Very High	BCmicrO|bitargeting_May_2021|CoMeTa|DIANA|MBStar|MirAncesTar|miranda_May_2021|mirCoX|miRDB_v6|MiRNATIP|MirTar2|mirzag|PACCMIT
PPARGC1A	hsa-miR-5011-5p	0.713232	12	Very High	bitargeting_May_2021|DIANA|MBStar|MirAncesTar|miranda_May_2021|miRDB_v6|MiRNATIP|MirSNPInTarget|MirTar2|mirzag|PACCMIT|RNA22
SMAD2	hsa-miR-512-3p	0.713181	13	Very High	BCmicrO|bitargeting_May_2021|CoMeTa|DIANA|MBStar|MirAncesTar|miranda_May_2021|MiRNATIP|mirzag|MultiMiTar|PACCMIT|PITA_May_2021|RNA22
NR2F2	hsa-miR-202-5p	0.712942	11	Very High	Cupid|DIANA|MBStar|MirAncesTar|miRDB_v6|MiRNATIP|MirTar2|mirzag|PACCMIT|RNA22|TargetScan_v7_2
MAP2K1	hsa-miR-485-3p	0.712748	13	Very High	BCmicrO|CoMeTa|DIANA|MBStar|MirAncesTar|miranda_May_2021|miRDB_v6|MiRNATIP|MirTar2|mirzag|PACCMIT|RNA22|TargetScan_v7_2
RTN4	hsa-miR-455-3p	0.712735	15	Very High	BCmicrO|bitargeting_May_2021|CoMeTa|DIANA|MBStar|MirAncesTar|mirbase|miRDB_v6|MiRNATIP|MirSNPInTarget|miRTar2GO|MirTar2|mirzag|MultiMiTar|RNA22
ATP2B4	hsa-miR-5011-5p	0.712687	10	Very High	DIANA|MBStar|MirAncesTar|miranda_May_2021|miRDB_v6|MiRNATIP|MirSNPInTarget|MirTar2|mirzag|PACCMIT
TET2	hsa-miR-210-3p	0.712585	14	Very High	BCmicrO|bitargeting_May_2021|Cupid|MBStar|MirAncesTar|miRcode|mirCoX|MiRNATIP|MirSNPInTarget|miRTar2GO|mirzag|PITA_May_2021|RNA22|TargetScan_v7_2
PARVA	hsa-miR-335-3p	0.712304	12	Very High	bitargeting_May_2021|Cupid|DIANA|MBStar|MirAncesTar|miranda_May_2021|miRDB_v6|MiRNATIP|MirSNPInTarget|MirTar2|mirzag|PACCMIT
IGF1R	hsa-miR-944	0.712161	12	Very High	CoMeTa|Cupid|DIANA|MBStar|MirAncesTar|miranda_May_2021|miRDB_v6|MiRNATIP|MirSNPInTarget|MirTar2|mirzag|PACCMIT
CDK6	hsa-miR-548y	0.712056	11	Very High	DIANA|MBStar|MirAncesTar|miranda_May_2021|miRDB_v6|mirmap_May_2021|MiRNATIP|MirSNPInTarget|MirTar2|mirzag|PACCMIT
HMGA2	hsa-miR-520d-5p	0.712006	13	Very High	BCmicrO|CoMeTa|Cupid|DIANA|MBStar|MirAncesTar|miranda_May_2021|miRDB_v6|MiRNATIP|MirSNPInTarget|MirTar2|mirzag|MultiMiTar
CREB1	hsa-miR-409-3p	0.711526	13	Very High	BCmicrO|CoMeTa|DIANA|MBStar|MirAncesTar|miranda_May_2021|miRDB_v6|MiRNATIP|miRTar2GO|MirTar2|mirzag|MultiMiTar|TargetScan_v7_2
ADM	hsa-miR-338-5p	0.711338	10	Very High	CoMeTa|DIANA|MirAncesTar|miranda_May_2021|miRDB_v6|MiRNATIP|MirSNPInTarget|MirTar2|mirzag|PACCMIT
SMAD6	hsa-miR-612	0.711266	16	Very High	BCmicrO|bitargeting_May_2021|CoMeTa|DIANA|MirAncesTar|miranda_May_2021|mirbase|miRDB_v6|mirmap_May_2021|MiRNATIP|miRTar2GO|MirTar2|mirzag|MultiMiTar|PITA_May_2021|RNA22
ILF3	hsa-miR-548a-3p	0.711258	13	Very High	BCmicrO|CoMeTa|DIANA|MBStar|MirAncesTar|miranda_May_2021|miRcode|mirmap_May_2021|MiRNATIP|MirTar2|mirzag|MultiMiTar|PACCMIT
TGFBR1	hsa-miR-4500	0.711053	10	Very High	DIANA|MBStar|MirAncesTar|miRcode|miRDB_v6|MiRNATIP|MirSNPInTarget|MirTar2|mirzag|PACCMIT
ATP2B4	hsa-miR-608	0.710748	16	Very High	BCmicrO|bitargeting_May_2021|CoMeTa|DIANA|MBStar|MirAncesTar|miranda_May_2021|mirbase|miRDB_v6|MiRNATIP|MirSNPInTarget|miRTar2GO|mirzag|MultiMiTar|PITA_May_2021|RNA22
FOXP1	hsa-miR-122-5p	0.710587	14	Very High	bitargeting_May_2021|CoMeTa|DIANA|MBStar|MirAncesTar|miranda_May_2021|miRcode|mirCoX|MiRNATIP|mirzag|MultiMiTar|PITA_May_2021|RNA22|TargetScan_v7_2
CUL4A	hsa-miR-142-5p	0.710518	11	Very High	CoMeTa|Cupid|DIANA|MBStar|MirAncesTar|miranda_May_2021|miRDB_v6|MirTar2|mirzag|PACCMIT|TargetScan_v7_2
VCAN	hsa-miR-650	0.710364	14	Very High	BCmicrO|CoMeTa|Cupid|DIANA|MBStar|MirAncesTar|miranda_May_2021|miRDB_v6|mirmap_May_2021|MirTar2|mirzag|MultiMiTar|PACCMIT|RNA22
HMGA2	hsa-miR-509-3-5p	0.710355	14	Very High	BCmicrO|bitargeting_May_2021|CoMeTa|Cupid|DIANA|MBStar|MirAncesTar|miRDB_v6|mirmap_May_2021|MiRNATIP|MirTar2|mirzag|PACCMIT|RNA22
FZD5	hsa-miR-374b-5p	0.71031	11	Very High	BCmicrO|CoMeTa|DIANA|MBStar|miranda_May_2021|miRDB_v6|MiRNATIP|MirTar2|mirzag|PACCMIT|TargetScan_v7_2
KRAS	hsa-miR-337-3p	0.710249	12	Very High	BCmicrO|CoMeTa|Cupid|DIANA|MBStar|MirAncesTar|miranda_May_2021|miRDB_v6|MiRNATIP|MirTar2|mirzag|PACCMIT
DUSP1	hsa-miR-379-3p	0.710228	10	Very High	Cupid|DIANA|MirAncesTar|miranda_May_2021|mirbase|miRDB_v6|MiRNATIP|MirTar2|mirzag|TargetScan_v7_2
WNT5A	hsa-miR-365a-3p	0.710165	9	Very High	BCmicrO|CoMeTa|Cupid|DIANA|MirAncesTar|miRcode|MiRNATIP|mirzag|TargetScan_v7_2
PTPRM	hsa-miR-556-3p	0.70989	12	Very High	BCmicrO|CoMeTa|Cupid|DIANA|MBStar|MirAncesTar|miranda_May_2021|mirbase|miRDB_v6|MiRNATIP|MirTar2|mirzag
PPARGC1A	hsa-miR-193a-3p	0.709849	12	Very High	BCmicrO|bitargeting_May_2021|CoMeTa|Cupid|MirAncesTar|miranda_May_2021|miRcode|MiRNATIP|MirSNPInTarget|miRTar2GO|mirzag|TargetScan_v7_2
RAP1B	hsa-miR-641	0.709794	15	Very High	BCmicrO|CoMeTa|Cupid|DIANA|MBStar|MirAncesTar|miranda_May_2021|miRDB_v6|mirmap_May_2021|MiRNATIP|MirTar2|mirzag|MultiMiTar|PACCMIT|PITA_May_2021
EIF4E	hsa-miR-7-1-3p	0.709755	11	Very High	Cupid|DIANA|MBStar|MirAncesTar|miranda_May_2021|miRDB_v6|mirmap_May_2021|MiRNATIP|MirTar2|mirzag|PACCMIT
HIF1A	hsa-miR-548x-3p	0.709603	12	Very High	Cupid|DIANA|MBStar|MirAncesTar|miranda_May_2021|miRDB_v6|mirmap_May_2021|MiRNATIP|MirSNPInTarget|MirTar2|mirzag|PACCMIT
VEGFA	hsa-miR-1277-5p	0.709539	11	Very High	bitargeting_May_2021|DIANA|MBStar|MirAncesTar|miRDB_v6|MiRNATIP|MirTar2|mirzag|PACCMIT|PITA_May_2021|RNA22
ETS1	hsa-miR-3680-3p	0.709508	12	Very High	DIANA|MBStar|MirAncesTar|miranda_May_2021|miRDB_v6|MiRNATIP|MirSNPInTarget|MirTar2|mirzag|PACCMIT|PITA_May_2021|RNA22
PPARGC1A	hsa-miR-214-3p	0.709291	14	Very High	CoMeTa|Cupid|DIANA|MBStar|MirAncesTar|miranda_May_2021|miRcode|miRDB_v6|mirmap_May_2021|miRTar2GO|mirzag|MultiMiTar|PITA_May_2021|RNA22
LAMC1	hsa-miR-376a-3p	0.709272	13	Very High	BCmicrO|CoMeTa|DIANA|MBStar|MirAncesTar|miRDB_v6|mirmap_May_2021|MiRNATIP|miRTar2GO|mirzag|MultiMiTar|PACCMIT|TargetScan_v7_2
NUS1	hsa-miR-513c-5p	0.709247	12	Very High	BCmicrO|bitargeting_May_2021|Cupid|MBStar|MirAncesTar|miranda_May_2021|miRDB_v6|MiRNATIP|MirTar2|mirzag|MultiMiTar|PACCMIT
NR2F2	hsa-miR-548d-3p	0.70903	12	Very High	BCmicrO|CoMeTa|Cupid|DIANA|MBStar|MirAncesTar|miranda_May_2021|miRDB_v6|mirmap_May_2021|MiRNATIP|mirzag|PACCMIT
CDK6	hsa-miR-548w	0.708988	11	Very High	DIANA|MBStar|MirAncesTar|miranda_May_2021|miRDB_v6|mirmap_May_2021|MiRNATIP|MirSNPInTarget|MirTar2|mirzag|PACCMIT
SPRED1	hsa-miR-448	0.708944	11	Very High	BCmicrO|DIANA|MBStar|MirAncesTar|miranda_May_2021|miRDB_v6|MiRNATIP|miRTar2GO|mirzag|MultiMiTar|TargetScan_v7_2
ZEB1	hsa-miR-641	0.708356	14	Very High	BCmicrO|CoMeTa|Cupid|DIANA|MBStar|MirAncesTar|miranda_May_2021|miRDB_v6|mirmap_May_2021|MiRNATIP|MirSNPInTarget|mirzag|MultiMiTar|RNA22
TGFBR1	hsa-miR-3927-3p	0.708292	13	Very High	bitargeting_May_2021|Cupid|DIANA|MBStar|MirAncesTar|miranda_May_2021|miRDB_v6|mirmap_May_2021|MiRNATIP|MirSNPInTarget|MirTar2|mirzag|PACCMIT
NAMPT	hsa-miR-590-3p	0.708256	11	Very High	CoMeTa|Cupid|DIANA|MBStar|MirAncesTar|miranda_May_2021|MiRNATIP|MirTar2|mirzag|MultiMiTar|PACCMIT
NFE2L2	hsa-miR-610	0.708098	15	Very High	BCmicrO|CoMeTa|Cupid|MBStar|MirAncesTar|miranda_May_2021|mirbase|miRDB_v6|MiRNATIP|MirSNPInTarget|MirTar2|mirzag|MultiMiTar|PACCMIT|RNA22
CDK6	hsa-miR-548ar-5p	0.708074	10	Very High	DIANA|MBStar|MirAncesTar|miranda_May_2021|miRDB_v6|mirmap_May_2021|MiRNATIP|MirTar2|mirzag|PACCMIT
ITGA6	hsa-let-7b-3p	0.708008	11	Very High	Cupid|DIANA|MBStar|MirAncesTar|miranda_May_2021|miRDB_v6|MiRNATIP|MirSNPInTarget|MirTar2|mirzag|PACCMIT
RNH1	hsa-miR-142-5p	0.707846	11	Very High	CoMeTa|DIANA|MBStar|MirAncesTar|miranda_May_2021|mirbase|miRDB_v6|MirSNPInTarget|MirTar2|PACCMIT|TargetScan_v7_2
CDK6	hsa-miR-1179	0.707811	12	Very High	BCmicrO|bitargeting_May_2021|CoMeTa|MBStar|MirAncesTar|miranda_May_2021|miRDB_v6|MiRNATIP|MirSNPInTarget|MirTar2|mirzag|PACCMIT
ZEB1	hsa-miR-548e-3p	0.707792	10	Very High	CoMeTa|Cupid|DIANA|MBStar|MirAncesTar|miranda_May_2021|miRDB_v6|MiRNATIP|MirTar2|mirzag
IGF1R	hsa-miR-376b-3p	0.707669	16	Very High	BCmicrO|bitargeting_May_2021|CoMeTa|Cupid|DIANA|MBStar|MirAncesTar|miranda_May_2021|miRDB_v6|mirmap_May_2021|MiRNATIP|mirzag|MultiMiTar|PITA_May_2021|RNA22|TargetScan_v7_2
TET2	hsa-miR-1303	0.707537	13	Very High	BCmicrO|Cupid|DIANA|MBStar|MirAncesTar|miranda_May_2021|miRDB_v6|mirmap_May_2021|MiRNATIP|miRTar2GO|MirTar2|mirzag|RNA22
S1PR1	hsa-miR-708-5p	0.707224	14	Very High	BCmicrO|bitargeting_May_2021|CoMeTa|Cupid|DIANA|MBStar|MirAncesTar|miranda_May_2021|mirbase|miRDB_v6|mirmap_May_2021|miRTar2GO|mirzag|MultiMiTar
TIMP3	hsa-miR-610	0.70666	15	Very High	BCmicrO|bitargeting_May_2021|CoMeTa|Cupid|DIANA|MirAncesTar|miranda_May_2021|mirbase|miRDB_v6|mirmap_May_2021|MiRNATIP|MirSNPInTarget|mirzag|MultiMiTar|PACCMIT
SAT1	hsa-miR-607	0.70658	13	Very High	BCmicrO|CoMeTa|Cupid|DIANA|MBStar|MirAncesTar|miranda_May_2021|mirbase|miRDB_v6|MiRNATIP|MirSNPInTarget|MirTar2|mirzag
SPRED1	hsa-miR-196b-5p	0.706446	15	Very High	bitargeting_May_2021|Cupid|DIANA|MBStar|MirAncesTar|mirCoX|miRDB_v6|MiRNATIP|MirSNPInTarget|miRTar2GO|MirTar2|mirzag|MultiMiTar|RNA22|TargetScan_v7_2
COL11A1	hsa-miR-548a-5p	0.706364	13	Very High	BCmicrO|CoMeTa|Cupid|DIANA|MBStar|MirAncesTar|miranda_May_2021|mirbase|miRDB_v6|mirmap_May_2021|MiRNATIP|MirTar2|mirzag
S1PR1	hsa-miR-559	0.70636	9	Very High	BCmicrO|CoMeTa|DIANA|MBStar|miranda_May_2021|miRDB_v6|MirTar2|mirzag|PACCMIT
SPRED1	hsa-miR-498-5p	0.706353	13	Very High	BCmicrO|Cupid|DIANA|MBStar|MirAncesTar|miranda_May_2021|miRDB_v6|MiRNATIP|miRTar2GO|mirzag|MultiMiTar|PACCMIT|RNA22
MIF	hsa-miR-451a	0.705948	9	Very High	BCmicrO|MirAncesTar|miranda_May_2021|mirbase|miRcode|miRDB_v6|MiRNATIP|miRTar2GO|TargetScan_v7_2
EGR1	hsa-miR-524-5p	0.705948	14	Very High	BCmicrO|CoMeTa|Cupid|DIANA|MBStar|MirAncesTar|miranda_May_2021|miRDB_v6|mirmap_May_2021|MiRNATIP|MirSNPInTarget|mirzag|MultiMiTar|PACCMIT
ILF3	hsa-miR-548f-3p	0.7059	11	Very High	BCmicrO|CoMeTa|Cupid|DIANA|MBStar|MirAncesTar|miranda_May_2021|MiRNATIP|MirTar2|mirzag|PACCMIT
TOP1	hsa-miR-552-3p	0.705816	14	Very High	BCmicrO|bitargeting_May_2021|CoMeTa|Cupid|MBStar|MirAncesTar|miranda_May_2021|mirbase|MiRNATIP|MirSNPInTarget|MirTar2|mirzag|MultiMiTar|RNA22
ADAMTS9	hsa-miR-5682	0.705584	12	Very High	bitargeting_May_2021|DIANA|MBStar|MirAncesTar|miranda_May_2021|miRDB_v6|MiRNATIP|MirTar2|mirzag|PACCMIT|PITA_May_2021|RNA22
ZEB1	hsa-miR-142-3p	0.705575	13	Very High	BCmicrO|CoMeTa|DIANA|MBStar|MirAncesTar|miranda_May_2021|miRcode|miRDB_v6|MiRNATIP|miRTar2GO|mirzag|MultiMiTar|RNA22
EPHA3	hsa-miR-520d-5p	0.70552	12	Very High	BCmicrO|bitargeting_May_2021|CoMeTa|Cupid|DIANA|MBStar|MirAncesTar|miranda_May_2021|miRDB_v6|mirzag|MultiMiTar|PACCMIT
VAV3	hsa-miR-223-3p	0.705439	13	Very High	BCmicrO|CoMeTa|Cupid|DIANA|MBStar|MirAncesTar|miRcode|mirCoX|MiRNATIP|miRTar2GO|mirzag|MultiMiTar|TargetScan_v7_2
CREB1	hsa-miR-4262	0.705363	11	Very High	Cupid|DIANA|MBStar|MirAncesTar|miRcode|miRDB_v6|MiRNATIP|MirSNPInTarget|MirTar2|mirzag|PACCMIT
NR2F2	hsa-miR-524-5p	0.70531	14	Very High	BCmicrO|bitargeting_May_2021|CoMeTa|DIANA|MBStar|MirAncesTar|miranda_May_2021|miRDB_v6|mirmap_May_2021|MiRNATIP|MirSNPInTarget|mirzag|PACCMIT|RNA22
VCAN	hsa-miR-33a-5p	0.705232	12	Very High	BCmicrO|Cupid|DIANA|MBStar|MirAncesTar|miranda_May_2021|miRDB_v6|MirSNPInTarget|MirTar2|mirzag|RNA22|TargetScan_v7_2
LDHA	hsa-miR-33a-5p	0.705214	11	Very High	BCmicrO|Cupid|DIANA|MBStar|MirAncesTar|miranda_May_2021|miRDB_v6|MiRNATIP|miRTar2GO|mirzag|TargetScan_v7_2
NR2F2	hsa-miR-4328	0.705121	9	Very High	Cupid|MBStar|MirAncesTar|miranda_May_2021|miRDB_v6|MiRNATIP|MirTar2|mirzag|PACCMIT
NOTCH1	hsa-miR-548k	0.705084	14	Very High	BCmicrO|bitargeting_May_2021|CoMeTa|Cupid|DIANA|MBStar|MirAncesTar|miranda_May_2021|miRDB_v6|mirmap_May_2021|MiRNATIP|MirTar2|mirzag|PACCMIT
SMAD2	hsa-miR-452-5p	0.705036	12	Very High	BCmicrO|bitargeting_May_2021|DIANA|MBStar|MirAncesTar|miranda_May_2021|MiRNATIP|MirTar2|mirzag|MultiMiTar|RNA22|TargetScan_v7_2
SAT1	hsa-miR-493-5p	0.704554	12	Very High	bitargeting_May_2021|DIANA|MBStar|MirAncesTar|miranda_May_2021|mirbase|miRDB_v6|MiRNATIP|MirTar2|mirzag|PACCMIT|TargetScan_v7_2
VEGFA	hsa-miR-613	0.704381	11	Very High	BCmicrO|CoMeTa|Cupid|DIANA|MBStar|MirAncesTar|miRcode|MiRNATIP|mirzag|MultiMiTar|PACCMIT
ITGA6	hsa-let-7f-1-3p	0.704316	11	Very High	Cupid|DIANA|MBStar|MirAncesTar|miranda_May_2021|miRDB_v6|MiRNATIP|MirSNPInTarget|MirTar2|mirzag|PACCMIT
ROCK2	hsa-miR-30a-3p	0.704233	12	Very High	Cupid|DIANA|MBStar|MirAncesTar|miranda_May_2021|miRDB_v6|MiRNATIP|miRTar2GO|MirTar2|mirzag|PACCMIT|RNA22
HIF1A	hsa-miR-4735-3p	0.70417	11	Very High	bitargeting_May_2021|DIANA|MBStar|MirAncesTar|miranda_May_2021|miRcode|miRDB_v6|MiRNATIP|MirTar2|mirzag|PACCMIT
WNT5A	hsa-miR-522-3p	0.704081	12	Very High	BCmicrO|CoMeTa|DIANA|MBStar|MirAncesTar|miranda_May_2021|MiRNATIP|MirSNPInTarget|MirTar2|mirzag|MultiMiTar|PACCMIT
PPARGC1A	hsa-miR-513a-5p	0.704045	13	Very High	BCmicrO|bitargeting_May_2021|CoMeTa|Cupid|DIANA|MBStar|MirAncesTar|miranda_May_2021|miRDB_v6|MiRNATIP|MirTar2|mirzag|PACCMIT
PPARGC1A	hsa-miR-409-5p	0.703989	14	Very High	BCmicrO|bitargeting_May_2021|CoMeTa|DIANA|MBStar|MirAncesTar|miranda_May_2021|mirbase|miRDB_v6|MiRNATIP|MirTar2|mirzag|PITA_May_2021|TargetScan_v7_2
ADGRB1	hsa-miR-149-5p	0.703916	14	Very High	BCmicrO|bitargeting_May_2021|CoMeTa|DIANA|MirAncesTar|mirbase|mirCoX|miRDB_v6|mirmap_May_2021|MultiMiTar|PACCMIT|PITA_May_2021|RNA22|TargetScan_v7_2
KDM5A	hsa-miR-196a-5p	0.703692	11	Very High	BCmicrO|CoMeTa|DIANA|MBStar|MirAncesTar|miranda_May_2021|MiRNATIP|miRTar2GO|mirzag|PACCMIT|TargetScan_v7_2
COL11A1	hsa-miR-498-5p	0.703678	12	Very High	BCmicrO|CoMeTa|Cupid|DIANA|MBStar|MirAncesTar|miranda_May_2021|miRDB_v6|MiRNATIP|MirTar2|mirzag|MultiMiTar
SPRED1	hsa-miR-548d-3p	0.703675	11	Very High	BCmicrO|DIANA|MBStar|MirAncesTar|miranda_May_2021|miRDB_v6|mirmap_May_2021|MiRNATIP|MirSNPInTarget|MirTar2|mirzag
JAK2	hsa-miR-216a-5p	0.703582	13	Very High	CoMeTa|DIANA|MBStar|MirAncesTar|miranda_May_2021|miRcode|mirCoX|miRDB_v6|MiRNATIP|MirTar2|mirzag|PACCMIT|TargetScan_v7_2
NTN4	hsa-miR-300	0.703521	14	Very High	BCmicrO|bitargeting_May_2021|Cupid|DIANA|MBStar|MirAncesTar|miranda_May_2021|mirbase|miRDB_v6|mirmap_May_2021|MiRNATIP|MirSNPInTarget|MirTar2|mirzag
ROCK2	hsa-miR-297	0.703482	14	Very High	BCmicrO|bitargeting_May_2021|CoMeTa|DIANA|MBStar|MirAncesTar|miranda_May_2021|miRDB_v6|MiRNATIP|MirTar2|mirzag|MultiMiTar|PACCMIT|RNA22
NR2F2	hsa-let-7a-3p	0.703382	10	Very High	Cupid|DIANA|MBStar|MirAncesTar|miranda_May_2021|miRDB_v6|MiRNATIP|MirTar2|mirzag|PACCMIT
IGF1R	hsa-miR-494-3p	0.703278	15	Very High	BCmicrO|CoMeTa|DIANA|MBStar|MirAncesTar|miranda_May_2021|miRDB_v6|mirmap_May_2021|MiRNATIP|MirTar2|mirzag|MultiMiTar|PACCMIT|RNA22|TargetScan_v7_2
JAK2	hsa-miR-3148	0.703227	12	Very High	Cupid|DIANA|MBStar|MirAncesTar|miranda_May_2021|miRDB_v6|mirmap_May_2021|MiRNATIP|MirTar2|mirzag|PACCMIT|PITA_May_2021
MYCN	hsa-miR-505-3p	0.703211	13	Very High	CoMeTa|Cupid|DIANA|MBStar|MirAncesTar|miranda_May_2021|mirbase|miRDB_v6|MiRNATIP|MirSNPInTarget|MirTar2|mirzag|PACCMIT
SPRED1	hsa-miR-410-3p	0.703167	9	Very High	DIANA|MBStar|MirAncesTar|miRDB_v6|MiRNATIP|MirTar2|mirzag|MultiMiTar|TargetScan_v7_2
VEGFA	hsa-miR-576-5p	0.703146	13	Very High	BCmicrO|CoMeTa|Cupid|DIANA|MBStar|MirAncesTar|miranda_May_2021|miRDB_v6|MiRNATIP|MirSNPInTarget|MirTar2|mirzag|PACCMIT
HMGCR	hsa-miR-335-5p	0.70303	11	Very High	BCmicrO|bitargeting_May_2021|CoMeTa|Cupid|DIANA|MBStar|MirAncesTar|miranda_May_2021|mirmap_May_2021|mirzag|MultiMiTar
SMAD2	hsa-miR-329-3p	0.702917	13	Very High	BCmicrO|bitargeting_May_2021|CoMeTa|Cupid|DIANA|MBStar|MirAncesTar|miranda_May_2021|mirmap_May_2021|MiRNATIP|mirzag|RNA22|TargetScan_v7_2
SMAD2	hsa-miR-520d-5p	0.702887	14	Very High	BCmicrO|bitargeting_May_2021|CoMeTa|DIANA|MBStar|MirAncesTar|miranda_May_2021|miRDB_v6|mirmap_May_2021|MiRNATIP|MirSNPInTarget|MirTar2|mirzag|RNA22
COL11A1	hsa-miR-202-3p	0.70284	13	Very High	BCmicrO|bitargeting_May_2021|CoMeTa|Cupid|DIANA|MBStar|MirAncesTar|miRDB_v6|MiRNATIP|MirTar2|mirzag|PACCMIT|PITA_May_2021
AGGF1	hsa-miR-1323	0.702737	14	Very High	BCmicrO|bitargeting_May_2021|CoMeTa|Cupid|DIANA|MBStar|MirAncesTar|miranda_May_2021|miRDB_v6|mirmap_May_2021|MiRNATIP|MirTar2|mirzag|PACCMIT
TIMP3	hsa-miR-548p	0.70265	13	Very High	BCmicrO|CoMeTa|DIANA|MBStar|MirAncesTar|miranda_May_2021|miRDB_v6|mirmap_May_2021|MiRNATIP|MirSNPInTarget|MirTar2|mirzag|PACCMIT
PIK3R1	hsa-miR-4789-3p	0.702644	13	Very High	bitargeting_May_2021|DIANA|MBStar|MirAncesTar|miranda_May_2021|miRDB_v6|mirmap_May_2021|MiRNATIP|MirSNPInTarget|MirTar2|mirzag|PACCMIT|RNA22
RPS6KB1	hsa-miR-377-3p	0.702418	13	Very High	BCmicrO|CoMeTa|DIANA|MBStar|MirAncesTar|miranda_May_2021|mirbase|miRDB_v6|MiRNATIP|MirSNPInTarget|MirTar2|mirzag|PACCMIT
FKBP5	hsa-miR-99a-5p	0.702102	10	Very High	BCmicrO|CoMeTa|MBStar|MirAncesTar|miranda_May_2021|mirmap_May_2021|MiRNATIP|miRTar2GO|mirzag|TargetScan_v7_2
EGR1	hsa-miR-183-5p	0.702064	12	Very High	CoMeTa|Cupid|DIANA|MirAncesTar|miranda_May_2021|mirbase|miRcode|MiRNATIP|miRTar2GO|mirzag|MultiMiTar|PACCMIT
RPS6KB1	hsa-miR-552-3p	0.702004	14	Very High	BCmicrO|bitargeting_May_2021|CoMeTa|Cupid|DIANA|MBStar|MirAncesTar|miranda_May_2021|MiRNATIP|MirTar2|mirzag|MultiMiTar|PACCMIT|RNA22
PIM1	hsa-miR-486-5p	0.701761	10	Very High	CoMeTa|DIANA|MirAncesTar|miranda_May_2021|miRDB_v6|MirSNPInTarget|MirTar2|mirzag|RNA22|TargetScan_v7_2
COL11A1	hsa-miR-767-5p	0.701529	15	Very High	BCmicrO|CoMeTa|Cupid|DIANA|MBStar|MirAncesTar|miranda_May_2021|miRDB_v6|mirmap_May_2021|MiRNATIP|MirTar2|mirzag|PACCMIT|PITA_May_2021|RNA22
PPARGC1A	hsa-miR-32-3p	0.701433	9	Very High	Cupid|DIANA|MBStar|MirAncesTar|miranda_May_2021|miRDB_v6|MirTar2|mirzag|PACCMIT
EIF4E	hsa-miR-7-2-3p	0.701423	11	Very High	Cupid|DIANA|MBStar|MirAncesTar|miranda_May_2021|miRDB_v6|mirmap_May_2021|MiRNATIP|MirTar2|mirzag|PACCMIT
SMAD2	hsa-miR-624-3p	0.701332	15	Very High	bitargeting_May_2021|Cupid|DIANA|MBStar|MirAncesTar|miranda_May_2021|miRDB_v6|mirmap_May_2021|MiRNATIP|MirSNPInTarget|MirTar2|mirzag|PACCMIT|PITA_May_2021|RNA22
ETS1	hsa-miR-148b-5p	0.701323	10	Very High	Cupid|DIANA|MBStar|MirAncesTar|miranda_May_2021|miRDB_v6|miRTar2GO|MirTar2|mirzag|PACCMIT
HMGA2	hsa-miR-508-3p	0.701034	12	Very High	BCmicrO|CoMeTa|Cupid|MBStar|MirAncesTar|miranda_May_2021|miRcode|miRDB_v6|MiRNATIP|mirzag|PACCMIT|RNA22
HIPK2	hsa-miR-136-5p	0.700946	12	Very High	BCmicrO|bitargeting_May_2021|CoMeTa|DIANA|MBStar|MirAncesTar|miranda_May_2021|MiRNATIP|miRTar2GO|MirTar2|mirzag|TargetScan_v7_2
SMAD6	hsa-miR-326	0.700914	13	Very High	BCmicrO|bitargeting_May_2021|CoMeTa|DIANA|MirAncesTar|miranda_May_2021|mirbase|miRDB_v6|MiRNATIP|PACCMIT|PITA_May_2021|RNA22|TargetScan_v7_2
HMGCR	hsa-let-7f-1-3p	0.700851	10	Very High	Cupid|DIANA|MBStar|MirAncesTar|miranda_May_2021|miRDB_v6|MiRNATIP|MirTar2|mirzag|PACCMIT
INHBA	hsa-miR-147a	0.700849	17	Very High	BCmicrO|bitargeting_May_2021|CoMeTa|DIANA|MBStar|MirAncesTar|miranda_May_2021|mirbase|mirCoX|miRDB_v6|MiRNATIP|MirTar2|mirzag|MultiMiTar|PACCMIT|PITA_May_2021|RNA22
SMAD2	hsa-miR-606	0.700789	11	Very High	BCmicrO|CoMeTa|Cupid|DIANA|MBStar|MirAncesTar|miRDB_v6|MiRNATIP|MirTar2|mirzag|PACCMIT
FOS	hsa-miR-569	0.700733	12	Very High	BCmicrO|CoMeTa|DIANA|MirAncesTar|miranda_May_2021|mirbase|miRDB_v6|MiRNATIP|MirTar2|mirzag|PACCMIT|RNA22
ADAMTS9	hsa-miR-548b-5p	0.700287	13	Very High	BCmicrO|CoMeTa|Cupid|DIANA|MBStar|MirAncesTar|miranda_May_2021|miRDB_v6|MiRNATIP|MirSNPInTarget|MirTar2|mirzag|PACCMIT
PPARGC1A	hsa-miR-342-5p	0.70024	15	Very High	BCmicrO|bitargeting_May_2021|CoMeTa|Cupid|DIANA|MBStar|MirAncesTar|miranda_May_2021|miRDB_v6|miRTar2GO|mirzag|MultiMiTar|PACCMIT|PITA_May_2021|RNA22
PIK3R1	hsa-miR-548p	0.700106	12	Very High	BCmicrO|CoMeTa|DIANA|MBStar|MirAncesTar|miranda_May_2021|miRDB_v6|mirmap_May_2021|MiRNATIP|MirTar2|mirzag|PACCMIT
TIMP3	hsa-miR-940	0.700028	14	Very High	BCmicrO|bitargeting_May_2021|CoMeTa|DIANA|MirAncesTar|miranda_May_2021|miRDB_v6|mirmap_May_2021|MiRNATIP|miRTar2GO|MirTar2|mirzag|MultiMiTar|RNA22
ROCK2	hsa-miR-595	0.699985	14	Very High	BCmicrO|bitargeting_May_2021|CoMeTa|Cupid|DIANA|MBStar|MirAncesTar|miranda_May_2021|miRDB_v6|MiRNATIP|MirTar2|mirzag|MultiMiTar|RNA22
HIF1A	hsa-miR-4495	0.699801	9	Very High	DIANA|MBStar|MirAncesTar|miranda_May_2021|miRDB_v6|MiRNATIP|MirTar2|mirzag|PACCMIT
MYCN	hsa-miR-3130-5p	0.699574	13	Very High	bitargeting_May_2021|Cupid|DIANA|MBStar|MirAncesTar|miranda_May_2021|miRDB_v6|mirmap_May_2021|MiRNATIP|MirSNPInTarget|MirTar2|mirzag|PACCMIT
EZR	hsa-miR-376a-3p	0.699564	10	Very High	BCmicrO|CoMeTa|DIANA|MBStar|MirAncesTar|miRDB_v6|miRTar2GO|MirTar2|mirzag|TargetScan_v7_2
EPHA3	hsa-miR-3910	0.699494	11	Very High	bitargeting_May_2021|Cupid|DIANA|MBStar|MirAncesTar|miranda_May_2021|miRDB_v6|mirmap_May_2021|MirTar2|mirzag|PACCMIT
NUS1	hsa-miR-513a-3p	0.699397	11	Very High	BCmicrO|DIANA|MBStar|MirAncesTar|miranda_May_2021|miRDB_v6|MiRNATIP|MirSNPInTarget|MirTar2|mirzag|MultiMiTar
ATP2B4	hsa-miR-877-3p	0.699312	13	Very High	bitargeting_May_2021|DIANA|MBStar|MirAncesTar|miranda_May_2021|mirbase|miRDB_v6|MiRNATIP|MirSNPInTarget|MirTar2|mirzag|PITA_May_2021|RNA22
PPARGC1A	hsa-miR-1197	0.699121	13	Very High	BCmicrO|bitargeting_May_2021|CoMeTa|Cupid|DIANA|MirAncesTar|miranda_May_2021|miRDB_v6|mirmap_May_2021|MiRNATIP|mirzag|RNA22|TargetScan_v7_2
HMGA2	hsa-miR-185-5p	0.699058	15	Very High	BCmicrO|bitargeting_May_2021|CoMeTa|Cupid|DIANA|MBStar|MirAncesTar|miranda_May_2021|mirmap_May_2021|MiRNATIP|MirSNPInTarget|mirzag|PACCMIT|PITA_May_2021|RNA22
PPARGC1A	hsa-miR-338-5p	0.699057	15	Very High	bitargeting_May_2021|CoMeTa|Cupid|DIANA|MBStar|MirAncesTar|miranda_May_2021|mirbase|miRDB_v6|mirmap_May_2021|MiRNATIP|MirTar2|mirzag|PACCMIT|PITA_May_2021
CTNND1	hsa-miR-1184	0.699049	12	Very High	BCmicrO|bitargeting_May_2021|CoMeTa|DIANA|MBStar|MirAncesTar|miranda_May_2021|miRDB_v6|MiRNATIP|mirzag|PACCMIT|RNA22
PPARGC1A	hsa-miR-485-3p	0.698977	14	Very High	BCmicrO|CoMeTa|DIANA|MBStar|MirAncesTar|miranda_May_2021|miRDB_v6|mirmap_May_2021|MiRNATIP|MirTar2|mirzag|PACCMIT|PITA_May_2021|TargetScan_v7_2
RAP1B	hsa-miR-129-1-3p	0.698928	12	Very High	bitargeting_May_2021|Cupid|DIANA|MBStar|MirAncesTar|miranda_May_2021|miRDB_v6|MiRNATIP|miRTar2GO|MirTar2|mirzag|TargetScan_v7_2
WNT5A	hsa-miR-643	0.69873	14	Very High	BCmicrO|CoMeTa|Cupid|DIANA|MBStar|MirAncesTar|miranda_May_2021|miRDB_v6|MiRNATIP|MirSNPInTarget|MirTar2|mirzag|MultiMiTar|RNA22
WNT5A	hsa-miR-578	0.698676	14	Very High	CoMeTa|Cupid|DIANA|MBStar|MirAncesTar|miranda_May_2021|miRDB_v6|MiRNATIP|MirSNPInTarget|MirTar2|mirzag|MultiMiTar|PITA_May_2021|RNA22
KDM5A	hsa-miR-942-5p	0.698636	14	Very High	BCmicrO|bitargeting_May_2021|CoMeTa|DIANA|MBStar|MirAncesTar|miranda_May_2021|MiRNATIP|MirSNPInTarget|miRTar2GO|MirTar2|mirzag|PITA_May_2021|RNA22
SHC1	hsa-miR-650	0.698456	15	Very High	BCmicrO|bitargeting_May_2021|CoMeTa|DIANA|MBStar|MirAncesTar|miranda_May_2021|miRDB_v6|mirmap_May_2021|MiRNATIP|MirSNPInTarget|miRTar2GO|MultiMiTar|PACCMIT|RNA22
CDK6	hsa-miR-548ap-5p	0.698409	10	Very High	DIANA|MBStar|MirAncesTar|miRDB_v6|mirmap_May_2021|MiRNATIP|MirSNPInTarget|MirTar2|mirzag|PACCMIT
COL11A1	hsa-miR-300	0.69769	13	Very High	BCmicrO|CoMeTa|Cupid|DIANA|MBStar|MirAncesTar|miranda_May_2021|mirbase|miRDB_v6|MiRNATIP|MirTar2|mirzag|PACCMIT
PPARGC1A	hsa-miR-4789-3p	0.697325	12	Very High	bitargeting_May_2021|DIANA|MirAncesTar|miranda_May_2021|miRDB_v6|mirmap_May_2021|MiRNATIP|MirSNPInTarget|MirTar2|mirzag|PACCMIT|RNA22
HIPK2	hsa-miR-223-3p	0.697324	13	Very High	BCmicrO|bitargeting_May_2021|CoMeTa|Cupid|DIANA|MBStar|MirAncesTar|miRcode|mirCoX|miRDB_v6|MiRNATIP|miRTar2GO|TargetScan_v7_2
SMAD6	hsa-miR-1277-5p	0.69716	8	Very High	DIANA|MBStar|MirAncesTar|miRDB_v6|MiRNATIP|MirTar2|mirzag|PACCMIT
IGF1R	hsa-miR-379-3p	0.697073	11	Very High	Cupid|DIANA|MBStar|MirAncesTar|miranda_May_2021|miRDB_v6|MiRNATIP|MirTar2|mirzag|PACCMIT|TargetScan_v7_2
LAMC1	hsa-miR-765	0.697064	14	Very High	BCmicrO|bitargeting_May_2021|DIANA|MBStar|MirAncesTar|miranda_May_2021|miRDB_v6|mirmap_May_2021|MiRNATIP|MirTar2|mirzag|MultiMiTar|PITA_May_2021|RNA22
TFAP2A	hsa-miR-612	0.697049	14	Very High	BCmicrO|CoMeTa|MBStar|MirAncesTar|miranda_May_2021|miRDB_v6|MiRNATIP|miRTar2GO|MirTar2|mirzag|MultiMiTar|PACCMIT|PITA_May_2021|RNA22
VCL	hsa-miR-520h	0.696959	14	Very High	BCmicrO|CoMeTa|Cupid|MBStar|MirAncesTar|miranda_May_2021|miRDB_v6|mirmap_May_2021|MiRNATIP|miRTar2GO|MirTar2|mirzag|MultiMiTar|PACCMIT
PDGFRA	hsa-miR-199b-3p	0.69667	12	Very High	BCmicrO|CoMeTa|DIANA|MBStar|MirAncesTar|miRDB_v6|MiRNATIP|mirzag|MultiMiTar|PACCMIT|RNA22|TargetScan_v7_2
SMAD2	hsa-miR-105-5p	0.696616	12	Very High	BCmicrO|bitargeting_May_2021|CoMeTa|Cupid|DIANA|MBStar|MirAncesTar|miranda_May_2021|miRcode|MiRNATIP|MultiMiTar|RNA22
NUS1	hsa-miR-607	0.69624	13	Very High	BCmicrO|bitargeting_May_2021|DIANA|MBStar|MirAncesTar|miranda_May_2021|miRDB_v6|MiRNATIP|MirSNPInTarget|MirTar2|mirzag|MultiMiTar|PACCMIT
SMAD2	hsa-miR-532-5p	0.696201	14	Very High	BCmicrO|bitargeting_May_2021|CoMeTa|DIANA|MBStar|MirAncesTar|miranda_May_2021|miRDB_v6|MiRNATIP|miRTar2GO|MirTar2|mirzag|RNA22|TargetScan_v7_2
EGR1	hsa-miR-377-3p	0.696185	13	Very High	BCmicrO|bitargeting_May_2021|CoMeTa|Cupid|DIANA|MirAncesTar|miranda_May_2021|mirbase|miRDB_v6|MiRNATIP|miRTar2GO|mirzag|PACCMIT
NR2F2	hsa-miR-548g-3p	0.696179	11	Very High	BCmicrO|CoMeTa|Cupid|DIANA|MBStar|MirAncesTar|miranda_May_2021|MiRNATIP|MirTar2|mirzag|PACCMIT
CREB1	hsa-miR-30e-3p	0.696006	9	Very High	DIANA|MBStar|MirAncesTar|miranda_May_2021|miRDB_v6|MiRNATIP|miRTar2GO|MirTar2|mirzag
SMAD6	hsa-miR-196a-5p	0.695479	10	Very High	BCmicrO|CoMeTa|Cupid|DIANA|MirAncesTar|miRDB_v6|MiRNATIP|mirzag|MultiMiTar|TargetScan_v7_2
ARL6IP5	hsa-miR-1293	0.695419	14	Very High	BCmicrO|bitargeting_May_2021|CoMeTa|DIANA|MBStar|MirAncesTar|miranda_May_2021|miRDB_v6|MiRNATIP|miRTar2GO|MirTar2|mirzag|PACCMIT|RNA22
GSK3B	hsa-miR-4465	0.695407	12	Very High	bitargeting_May_2021|DIANA|MBStar|MirAncesTar|miranda_May_2021|miRcode|miRDB_v6|MiRNATIP|MirTar2|mirzag|PITA_May_2021|RNA22
NR2F2	hsa-miR-410-3p	0.69536	11	Very High	bitargeting_May_2021|CoMeTa|Cupid|DIANA|MBStar|MirAncesTar|mirbase|MiRNATIP|mirzag|PACCMIT|TargetScan_v7_2
FOXP1	hsa-miR-522-3p	0.695347	13	Very High	BCmicrO|CoMeTa|Cupid|DIANA|MBStar|MirAncesTar|miranda_May_2021|miRDB_v6|MiRNATIP|MirSNPInTarget|mirzag|MultiMiTar|PACCMIT
CDK6	hsa-miR-5688	0.695121	11	Very High	DIANA|MBStar|MirAncesTar|miranda_May_2021|miRDB_v6|mirmap_May_2021|MiRNATIP|MirTar2|mirzag|PACCMIT|PITA_May_2021
COL11A1	hsa-miR-1253	0.695108	14	Very High	BCmicrO|bitargeting_May_2021|CoMeTa|Cupid|DIANA|MBStar|MirAncesTar|miranda_May_2021|miRDB_v6|mirmap_May_2021|MiRNATIP|mirzag|PACCMIT|PITA_May_2021
CREB1	hsa-miR-449c-5p	0.694993	14	Very High	DIANA|MBStar|MirAncesTar|miranda_May_2021|miRcode|miRDB_v6|mirmap_May_2021|MiRNATIP|miRTar2GO|MirTar2|mirzag|PACCMIT|PITA_May_2021|RNA22
SMAD6	hsa-miR-330-5p	0.694991	12	Very High	bitargeting_May_2021|CoMeTa|DIANA|MirAncesTar|miranda_May_2021|mirbase|miRDB_v6|MiRNATIP|PACCMIT|PITA_May_2021|RNA22|TargetScan_v7_2
HMGCR	hsa-miR-33a-5p	0.694917	14	Very High	BCmicrO|CoMeTa|DIANA|MBStar|MirAncesTar|miranda_May_2021|MiRNATIP|MirSNPInTarget|miRTar2GO|mirzag|MultiMiTar|PACCMIT|RNA22|TargetScan_v7_2
HIPK2	hsa-miR-579-3p	0.694817	12	Very High	BCmicrO|CoMeTa|Cupid|DIANA|MBStar|MirAncesTar|miranda_May_2021|miRDB_v6|MiRNATIP|MirSNPInTarget|MirTar2|mirzag
NAMPT	hsa-miR-607	0.694681	10	Very High	BCmicrO|CoMeTa|Cupid|DIANA|MBStar|MirAncesTar|miranda_May_2021|MiRNATIP|MirTar2|mirzag
FOXP1	hsa-miR-548a-5p	0.694544	14	Very High	BCmicrO|bitargeting_May_2021|CoMeTa|DIANA|MBStar|MirAncesTar|miranda_May_2021|mirmap_May_2021|MiRNATIP|MirSNPInTarget|MirTar2|mirzag|PACCMIT|RNA22
ID2	hsa-miR-300	0.694534	14	Very High	BCmicrO|CoMeTa|Cupid|DIANA|MBStar|MirAncesTar|miranda_May_2021|mirbase|miRDB_v6|mirmap_May_2021|MiRNATIP|MirTar2|mirzag|PACCMIT
NOTCH1	hsa-miR-34b-5p	0.694483	14	Very High	bitargeting_May_2021|DIANA|MirAncesTar|miranda_May_2021|mirbase|miRDB_v6|mirmap_May_2021|MiRNATIP|miRTar2GO|MirTar2|mirzag|PACCMIT|PITA_May_2021|RNA22
CDK6	hsa-miR-760	0.694291	16	Very High	BCmicrO|bitargeting_May_2021|CoMeTa|DIANA|MBStar|MirAncesTar|miranda_May_2021|miRDB_v6|MiRNATIP|miRTar2GO|MirTar2|mirzag|PACCMIT|PITA_May_2021|RNA22|TargetScan_v7_2
EFEMP1	hsa-miR-365b-3p	0.694173	9	Very High	DIANA|MBStar|MirAncesTar|miranda_May_2021|miRDB_v6|MirTar2|mirzag|PACCMIT|TargetScan_v7_2
GLUL	hsa-miR-548b-3p	0.694165	15	Very High	BCmicrO|bitargeting_May_2021|CoMeTa|DIANA|MBStar|MirAncesTar|miranda_May_2021|miRDB_v6|mirmap_May_2021|MiRNATIP|MirSNPInTarget|miRTar2GO|MirTar2|mirzag|RNA22
CREB1	hsa-miR-548s	0.694008	13	Very High	bitargeting_May_2021|Cupid|DIANA|MBStar|MirAncesTar|miranda_May_2021|miRDB_v6|mirmap_May_2021|MiRNATIP|MirTar2|mirzag|PACCMIT|RNA22
HMGA2	hsa-miR-503-5p	0.694	13	Very High	BCmicrO|CoMeTa|Cupid|DIANA|MBStar|MirAncesTar|miranda_May_2021|miRcode|mirmap_May_2021|MiRNATIP|miRTar2GO|MultiMiTar|RNA22
SMAD2	hsa-miR-513a-5p	0.693974	15	Very High	BCmicrO|bitargeting_May_2021|CoMeTa|DIANA|MBStar|MirAncesTar|miranda_May_2021|miRDB_v6|mirmap_May_2021|MiRNATIP|miRTar2GO|MirTar2|mirzag|MultiMiTar|RNA22
PIM1	hsa-miR-650	0.693885	15	Very High	BCmicrO|bitargeting_May_2021|CoMeTa|DIANA|MBStar|MirAncesTar|miranda_May_2021|miRDB_v6|mirmap_May_2021|MiRNATIP|miRTar2GO|mirzag|MultiMiTar|PITA_May_2021|RNA22
PKNOX1	hsa-miR-219a-5p	0.693817	14	Very High	bitargeting_May_2021|CoMeTa|Cupid|DIANA|MBStar|MirAncesTar|miranda_May_2021|miRcode|MiRNATIP|MirSNPInTarget|MirTar2|mirzag|PACCMIT|TargetScan_v7_2
SPRED1	hsa-miR-708-3p	0.693452	13	Very High	Cupid|DIANA|MBStar|MirAncesTar|miranda_May_2021|miRDB_v6|mirmap_May_2021|MiRNATIP|MirSNPInTarget|MirTar2|mirzag|PACCMIT|RNA22
TGFBR1	hsa-miR-922	0.693438	15	Very High	BCmicrO|bitargeting_May_2021|CoMeTa|DIANA|MBStar|MirAncesTar|miranda_May_2021|miRDB_v6|mirmap_May_2021|MiRNATIP|MirTar2|mirzag|MultiMiTar|PITA_May_2021|RNA22
PPIG	hsa-miR-570-3p	0.693321	13	Very High	BCmicrO|CoMeTa|Cupid|DIANA|MBStar|MirAncesTar|miranda_May_2021|miRDB_v6|mirmap_May_2021|MiRNATIP|MirTar2|mirzag|PACCMIT
CREB1	hsa-miR-5680	0.693259	10	Very High	DIANA|MBStar|MirAncesTar|miranda_May_2021|miRDB_v6|MiRNATIP|MirSNPInTarget|MirTar2|mirzag|PACCMIT
S1PR1	hsa-miR-455-5p	0.693249	8	Very High	BCmicrO|CoMeTa|Cupid|MBStar|miRcode|miRTar2GO|MultiMiTar|TargetScan_v7_2
EIF4E	hsa-miR-503-5p	0.692979	11	Very High	BCmicrO|CoMeTa|DIANA|MBStar|MirAncesTar|miRcode|mirmap_May_2021|MiRNATIP|mirzag|RNA22|TargetScan_v7_2
RCAN1	hsa-miR-513a-5p	0.692928	14	Very High	BCmicrO|bitargeting_May_2021|CoMeTa|DIANA|MBStar|MirAncesTar|miranda_May_2021|miRDB_v6|MiRNATIP|miRTar2GO|MirTar2|mirzag|PACCMIT|RNA22
FOXP1	hsa-miR-3148	0.692785	12	Very High	DIANA|MBStar|MirAncesTar|miranda_May_2021|miRDB_v6|mirmap_May_2021|MiRNATIP|MirSNPInTarget|MirTar2|mirzag|PITA_May_2021|RNA22
PGR	hsa-miR-548m	0.692744	13	Very High	BCmicrO|bitargeting_May_2021|CoMeTa|DIANA|MBStar|MirAncesTar|miranda_May_2021|miRDB_v6|mirmap_May_2021|MiRNATIP|MirSNPInTarget|MirTar2|mirzag
MMP14	hsa-miR-484	0.692548	16	Very High	BCmicrO|bitargeting_May_2021|CoMeTa|DIANA|MirAncesTar|miranda_May_2021|mirbase|miRDB_v6|mirmap_May_2021|MiRNATIP|MirSNPInTarget|mirzag|MultiMiTar|PACCMIT|PITA_May_2021|RNA22
GJA1	hsa-miR-205-3p	0.692512	10	Very High	bitargeting_May_2021|Cupid|DIANA|MBStar|MirAncesTar|miranda_May_2021|miRDB_v6|MirTar2|mirzag|PACCMIT
FOXP1	hsa-miR-33a-5p	0.69233	14	Very High	BCmicrO|CoMeTa|Cupid|DIANA|MBStar|MirAncesTar|miranda_May_2021|MiRNATIP|miRTar2GO|mirzag|MultiMiTar|PACCMIT|RNA22|TargetScan_v7_2
ATP2B4	hsa-miR-520g-3p	0.692311	14	Very High	BCmicrO|CoMeTa|Cupid|DIANA|MBStar|MirAncesTar|miranda_May_2021|mirmap_May_2021|MiRNATIP|mirzag|MultiMiTar|PACCMIT|PITA_May_2021|RNA22
CDK6	hsa-miR-5680	0.692236	13	Very High	bitargeting_May_2021|DIANA|MBStar|MirAncesTar|miranda_May_2021|miRDB_v6|mirmap_May_2021|MiRNATIP|MirSNPInTarget|MirTar2|mirzag|PACCMIT|RNA22
FOXO3	hsa-miR-579-3p	0.692188	11	Very High	BCmicrO|CoMeTa|DIANA|MBStar|MirAncesTar|miranda_May_2021|miRDB_v6|MiRNATIP|MirTar2|mirzag|MultiMiTar
NR2F2	hsa-miR-409-3p	0.692065	11	Very High	BCmicrO|CoMeTa|Cupid|DIANA|MBStar|MirAncesTar|miranda_May_2021|mirzag|PACCMIT|RNA22|TargetScan_v7_2
SPRED1	hsa-miR-607	0.692063	10	Very High	BCmicrO|DIANA|MBStar|MirAncesTar|miranda_May_2021|miRDB_v6|MiRNATIP|MirTar2|mirzag|PACCMIT
COL11A1	hsa-miR-548d-5p	0.692044	13	Very High	BCmicrO|CoMeTa|DIANA|MBStar|MirAncesTar|miranda_May_2021|mirbase|miRDB_v6|mirmap_May_2021|MiRNATIP|MirSNPInTarget|MirTar2|mirzag
PPARGC1A	hsa-miR-193b-3p	0.691739	12	Very High	BCmicrO|bitargeting_May_2021|CoMeTa|DIANA|MirAncesTar|miranda_May_2021|miRcode|MiRNATIP|MirSNPInTarget|miRTar2GO|mirzag|TargetScan_v7_2
S1PR1	hsa-miR-548b-5p	0.691708	9	Very High	BCmicrO|CoMeTa|DIANA|MBStar|miranda_May_2021|miRDB_v6|MirTar2|mirzag|PACCMIT
PPARGC1A	hsa-miR-654-3p	0.691591	12	Very High	BCmicrO|CoMeTa|Cupid|DIANA|MBStar|MirAncesTar|miranda_May_2021|miRDB_v6|MirTar2|mirzag|MultiMiTar|PACCMIT
ATP2B4	hsa-miR-5580-3p	0.691488	10	Very High	DIANA|MBStar|MirAncesTar|miranda_May_2021|miRDB_v6|MiRNATIP|MirSNPInTarget|MirTar2|mirzag|PACCMIT
PTGS2	hsa-miR-513a-3p	0.691323	11	Very High	BCmicrO|DIANA|MBStar|MirAncesTar|miranda_May_2021|miRDB_v6|MiRNATIP|MirSNPInTarget|MirTar2|mirzag|PACCMIT
GSK3B	hsa-miR-214-3p	0.691262	13	Very High	bitargeting_May_2021|Cupid|DIANA|MBStar|MirAncesTar|miranda_May_2021|miRcode|miRDB_v6|mirmap_May_2021|MiRNATIP|mirzag|PITA_May_2021|RNA22
HIPK2	hsa-miR-583	0.691109	14	Very High	BCmicrO|bitargeting_May_2021|CoMeTa|Cupid|DIANA|MBStar|MirAncesTar|miRDB_v6|mirmap_May_2021|MiRNATIP|MirSNPInTarget|MirTar2|mirzag|RNA22
GJA1	hsa-miR-664a-3p	0.690636	10	Very High	BCmicrO|CoMeTa|Cupid|DIANA|MBStar|miranda_May_2021|miRDB_v6|MirTar2|mirzag|PACCMIT
HMGA2	hsa-miR-539-5p	0.690621	14	Very High	BCmicrO|bitargeting_May_2021|CoMeTa|Cupid|DIANA|MBStar|MirAncesTar|miranda_May_2021|miRDB_v6|mirmap_May_2021|MiRNATIP|MirTar2|mirzag|RNA22
RPS6KB1	hsa-miR-3148	0.690603	12	Very High	bitargeting_May_2021|DIANA|MBStar|MirAncesTar|miranda_May_2021|miRDB_v6|mirmap_May_2021|MiRNATIP|MirTar2|mirzag|PACCMIT|RNA22
WNT5A	hsa-miR-548k	0.690596	13	Very High	BCmicrO|CoMeTa|DIANA|MBStar|MirAncesTar|miranda_May_2021|miRDB_v6|mirmap_May_2021|MiRNATIP|MirTar2|mirzag|PACCMIT|RNA22
KDM5A	hsa-miR-641	0.690379	13	Very High	BCmicrO|bitargeting_May_2021|CoMeTa|DIANA|MBStar|MirAncesTar|miranda_May_2021|mirmap_May_2021|MiRNATIP|MirTar2|mirzag|MultiMiTar|RNA22
JUN	hsa-miR-522-3p	0.690337	14	Very High	BCmicrO|bitargeting_May_2021|CoMeTa|DIANA|MirAncesTar|miranda_May_2021|mirbase|miRDB_v6|MiRNATIP|MirSNPInTarget|MirTar2|mirzag|PACCMIT|PITA_May_2021
COL11A1	hsa-miR-587	0.690313	12	Very High	BCmicrO|bitargeting_May_2021|CoMeTa|Cupid|DIANA|MBStar|MirAncesTar|miranda_May_2021|miRDB_v6|MiRNATIP|mirzag|RNA22
ACTB	hsa-miR-1200	0.69017	12	Very High	BCmicrO|bitargeting_May_2021|CoMeTa|Cupid|DIANA|MirAncesTar|miRDB_v6|MiRNATIP|MirTar2|mirzag|PACCMIT|PITA_May_2021
NR2F2	hsa-miR-579-3p	0.690036	12	Very High	BCmicrO|CoMeTa|Cupid|DIANA|MBStar|MirAncesTar|miranda_May_2021|miRDB_v6|MiRNATIP|MirTar2|mirzag|PACCMIT
VCL	hsa-miR-520g-3p	0.689948	14	Very High	BCmicrO|CoMeTa|Cupid|MBStar|MirAncesTar|miranda_May_2021|miRDB_v6|mirmap_May_2021|MiRNATIP|MirTar2|mirzag|MultiMiTar|PACCMIT|PITA_May_2021
RTN4	hsa-miR-646	0.689876	13	Very High	BCmicrO|CoMeTa|DIANA|MBStar|MirAncesTar|miRDB_v6|mirmap_May_2021|MiRNATIP|MirTar2|mirzag|MultiMiTar|PACCMIT|RNA22
RAP1B	hsa-miR-298	0.689786	16	Very High	CoMeTa|DIANA|MBStar|MirAncesTar|miranda_May_2021|mirCoX|miRDB_v6|mirmap_May_2021|MiRNATIP|miRTar2GO|MirTar2|mirzag|MultiMiTar|PACCMIT|PITA_May_2021|RNA22
ID2	hsa-miR-618	0.689769	13	Very High	BCmicrO|CoMeTa|Cupid|DIANA|MBStar|MirAncesTar|miranda_May_2021|mirbase|miRDB_v6|MirSNPInTarget|MirTar2|mirzag|PACCMIT
ROCK2	hsa-miR-622	0.689708	15	Very High	bitargeting_May_2021|CoMeTa|Cupid|DIANA|MBStar|MirAncesTar|miranda_May_2021|miRDB_v6|MiRNATIP|miRTar2GO|MirTar2|mirzag|MultiMiTar|PITA_May_2021|RNA22
TMSB4X	hsa-miR-199b-3p	0.689682	9	Very High	BCmicrO|CoMeTa|DIANA|MirAncesTar|miRDB_v6|mirzag|MultiMiTar|PACCMIT|TargetScan_v7_2
HMGCR	hsa-let-7b-3p	0.689638	10	Very High	Cupid|DIANA|MBStar|MirAncesTar|miranda_May_2021|miRDB_v6|MiRNATIP|MirTar2|mirzag|PACCMIT
PGR	hsa-miR-3680-3p	0.689598	10	Very High	DIANA|MBStar|MirAncesTar|miranda_May_2021|miRDB_v6|MiRNATIP|MirTar2|mirzag|PITA_May_2021|RNA22
HIF1A	hsa-miR-4282	0.68959	10	Very High	Cupid|DIANA|MBStar|MirAncesTar|miRDB_v6|MiRNATIP|MirSNPInTarget|MirTar2|mirzag|PACCMIT
NOTCH1	hsa-miR-139-5p	0.689432	14	Very High	BCmicrO|bitargeting_May_2021|CoMeTa|MirAncesTar|miranda_May_2021|mirbase|miRcode|mirCoX|miRDB_v6|MiRNATIP|MirTar2|mirzag|RNA22|TargetScan_v7_2
LAMC1	hsa-miR-520h	0.689197	13	Very High	BCmicrO|bitargeting_May_2021|CoMeTa|Cupid|MBStar|MirAncesTar|miranda_May_2021|MiRNATIP|miRTar2GO|mirzag|MultiMiTar|PACCMIT|RNA22
INSR	hsa-miR-1253	0.689119	13	Very High	BCmicrO|bitargeting_May_2021|DIANA|MBStar|MirAncesTar|miranda_May_2021|miRDB_v6|mirmap_May_2021|MiRNATIP|MirTar2|mirzag|PITA_May_2021|RNA22
HIF1A	hsa-miR-640	0.689051	12	Very High	BCmicrO|CoMeTa|Cupid|DIANA|MBStar|MirAncesTar|miranda_May_2021|MiRNATIP|MirTar2|mirzag|PACCMIT|RNA22
ETS1	hsa-miR-335-3p	0.688768	11	Very High	Cupid|DIANA|MBStar|MirAncesTar|miranda_May_2021|miRDB_v6|MiRNATIP|MirSNPInTarget|MirTar2|mirzag|RNA22
RAP1B	hsa-miR-518d-3p	0.688693	13	Very High	BCmicrO|CoMeTa|Cupid|MBStar|MirAncesTar|mirbase|mirmap_May_2021|MiRNATIP|MirTar2|mirzag|MultiMiTar|PACCMIT|RNA22
EGR1	hsa-miR-150-5p	0.688688	16	Very High	BCmicrO|bitargeting_May_2021|CoMeTa|Cupid|DIANA|MirAncesTar|miranda_May_2021|mirbase|miRcode|mirCoX|mirmap_May_2021|MiRNATIP|MirSNPInTarget|miRTar2GO|mirzag|RNA22
TGFBR1	hsa-miR-379-5p	0.688631	11	Very High	BCmicrO|bitargeting_May_2021|CoMeTa|DIANA|MBStar|MirAncesTar|miranda_May_2021|MiRNATIP|mirzag|MultiMiTar|TargetScan_v7_2
ETS1	hsa-miR-365a-3p	0.688613	10	Very High	BCmicrO|CoMeTa|DIANA|MirAncesTar|miRcode|miRDB_v6|MiRNATIP|mirzag|PACCMIT|TargetScan_v7_2
EGR1	hsa-miR-3121-3p	0.688534	11	Very High	Cupid|DIANA|MBStar|MirAncesTar|miranda_May_2021|miRDB_v6|MiRNATIP|MirSNPInTarget|MirTar2|mirzag|PACCMIT
KDM5A	hsa-miR-431-5p	0.688161	13	Very High	BCmicrO|bitargeting_May_2021|CoMeTa|Cupid|DIANA|MBStar|MirAncesTar|mirbase|MiRNATIP|MultiMiTar|PACCMIT|RNA22|TargetScan_v7_2
RAP1B	hsa-miR-188-3p	0.687944	11	Very High	BCmicrO|bitargeting_May_2021|CoMeTa|Cupid|MirAncesTar|miranda_May_2021|miRDB_v6|MirTar2|mirzag|PACCMIT|RNA22
MYCN	hsa-miR-142-5p	0.687767	11	Very High	CoMeTa|Cupid|DIANA|MBStar|MirAncesTar|miranda_May_2021|mirbase|miRDB_v6|mirzag|PACCMIT|TargetScan_v7_2
FBXW7	hsa-miR-433-3p	0.687745	11	Very High	BCmicrO|CoMeTa|Cupid|DIANA|MBStar|MirAncesTar|miranda_May_2021|miRDB_v6|mirzag|PACCMIT|TargetScan_v7_2
CREB1	hsa-miR-30a-3p	0.687637	9	Very High	DIANA|MBStar|MirAncesTar|miranda_May_2021|miRDB_v6|MiRNATIP|miRTar2GO|MirTar2|mirzag
FOS	hsa-miR-589-3p	0.68761	12	Very High	bitargeting_May_2021|Cupid|DIANA|MirAncesTar|miranda_May_2021|miRDB_v6|mirmap_May_2021|MiRNATIP|MirSNPInTarget|MirTar2|mirzag|PACCMIT
TET2	hsa-miR-513a-3p	0.687453	13	Very High	BCmicrO|Cupid|DIANA|MBStar|MirAncesTar|miranda_May_2021|miRDB_v6|MiRNATIP|MirSNPInTarget|MirTar2|mirzag|MultiMiTar|RNA22
FOXP1	hsa-miR-4262	0.687416	10	Very High	Cupid|MBStar|MirAncesTar|miRcode|miRDB_v6|MiRNATIP|MirTar2|mirzag|PACCMIT|RNA22
IGF1R	hsa-miR-4500	0.687416	10	Very High	DIANA|MBStar|MirAncesTar|miRcode|miRDB_v6|mirmap_May_2021|MiRNATIP|MirTar2|mirzag|RNA22
RPS6KB1	hsa-miR-369-3p	0.687401	12	Very High	BCmicrO|CoMeTa|DIANA|MBStar|MirAncesTar|miranda_May_2021|miRDB_v6|MiRNATIP|MirSNPInTarget|MirTar2|mirzag|PACCMIT
SPRED1	hsa-miR-1323	0.687392	13	Very High	BCmicrO|bitargeting_May_2021|DIANA|MBStar|MirAncesTar|miranda_May_2021|miRDB_v6|mirmap_May_2021|MiRNATIP|MirSNPInTarget|MirTar2|mirzag|PACCMIT
NRCAM	hsa-miR-660-5p	0.687364	11	Very High	BCmicrO|CoMeTa|Cupid|DIANA|MBStar|MirAncesTar|miranda_May_2021|miRDB_v6|MiRNATIP|MirTar2|mirzag
KRAS	hsa-miR-4770	0.687172	11	Very High	bitargeting_May_2021|DIANA|MBStar|MirAncesTar|miRcode|miRDB_v6|MiRNATIP|MirTar2|mirzag|PACCMIT|PITA_May_2021
TET2	hsa-miR-199b-5p	0.686936	15	Very High	BCmicrO|bitargeting_May_2021|Cupid|DIANA|MBStar|MirAncesTar|miranda_May_2021|mirbase|mirCoX|MiRNATIP|miRTar2GO|mirzag|PITA_May_2021|RNA22|TargetScan_v7_2
MCTS1	hsa-miR-377-3p	0.686869	13	Very High	BCmicrO|bitargeting_May_2021|CoMeTa|MBStar|MirAncesTar|miranda_May_2021|mirbase|mirmap_May_2021|MiRNATIP|miRTar2GO|mirzag|RNA22|TargetScan_v7_2
PARVA	hsa-miR-455-5p	0.686389	12	Very High	BCmicrO|bitargeting_May_2021|CoMeTa|MBStar|MirAncesTar|miRcode|MiRNATIP|MirSNPInTarget|mirzag|MultiMiTar|RNA22|TargetScan_v7_2
RAP1B	hsa-miR-515-5p	0.686245	14	Very High	BCmicrO|CoMeTa|Cupid|DIANA|MBStar|MirAncesTar|miranda_May_2021|miRDB_v6|mirmap_May_2021|MiRNATIP|MirSNPInTarget|MirTar2|mirzag|PACCMIT
ETS1	hsa-miR-532-3p	0.686131	13	Very High	BCmicrO|bitargeting_May_2021|CoMeTa|DIANA|MBStar|MirAncesTar|miranda_May_2021|MiRNATIP|miRTar2GO|mirzag|PACCMIT|RNA22|TargetScan_v7_2
HIF1A	hsa-miR-889-3p	0.685935	12	Very High	BCmicrO|CoMeTa|Cupid|DIANA|MBStar|MirAncesTar|mirbase|miRDB_v6|MiRNATIP|MirSNPInTarget|MirTar2|mirzag
HMGCR	hsa-miR-365a-3p	0.685828	10	Very High	BCmicrO|CoMeTa|DIANA|MirAncesTar|miRcode|miRDB_v6|MiRNATIP|MirTar2|PACCMIT|TargetScan_v7_2
NF1	hsa-miR-625-5p	0.685768	17	Very High	BCmicrO|bitargeting_May_2021|CoMeTa|DIANA|MBStar|MirAncesTar|miranda_May_2021|mirbase|miRDB_v6|mirmap_May_2021|MiRNATIP|miRTar2GO|MirTar2|mirzag|MultiMiTar|PITA_May_2021|RNA22
APP	hsa-miR-302e	0.685683	9	Very High	BCmicrO|CoMeTa|DIANA|MBStar|MirAncesTar|miRDB_v6|mirzag|PACCMIT|TargetScan_v7_2
GSK3B	hsa-miR-3662	0.685669	10	Very High	bitargeting_May_2021|DIANA|MBStar|MirAncesTar|miranda_May_2021|miRDB_v6|MiRNATIP|MirSNPInTarget|MirTar2|mirzag
NR2F2	hsa-miR-4325	0.68565	10	Very High	Cupid|DIANA|MBStar|MirAncesTar|miranda_May_2021|miRDB_v6|MiRNATIP|MirTar2|mirzag|PACCMIT
PPARGC1A	hsa-miR-3148	0.685382	12	Very High	bitargeting_May_2021|Cupid|DIANA|MBStar|MirAncesTar|miranda_May_2021|miRDB_v6|mirmap_May_2021|MiRNATIP|MirTar2|mirzag|PACCMIT
FOXP1	hsa-miR-548t-5p	0.685164	11	Very High	Cupid|DIANA|MBStar|MirAncesTar|miranda_May_2021|miRDB_v6|mirmap_May_2021|MiRNATIP|MirTar2|mirzag|PACCMIT
CLIC4	hsa-miR-501-5p	0.685148	12	Very High	BCmicrO|CoMeTa|Cupid|DIANA|MBStar|MirAncesTar|miRDB_v6|MiRNATIP|MirSNPInTarget|miRTar2GO|MirTar2|mirzag
ADAMTS9	hsa-miR-548a-5p	0.684955	12	Very High	BCmicrO|CoMeTa|DIANA|MBStar|MirAncesTar|miranda_May_2021|miRDB_v6|MiRNATIP|MirSNPInTarget|MirTar2|mirzag|PACCMIT
NRCAM	hsa-miR-548l	0.684919	11	Very High	BCmicrO|bitargeting_May_2021|CoMeTa|DIANA|MBStar|MirAncesTar|miranda_May_2021|miRDB_v6|MiRNATIP|MirTar2|mirzag
PRNP	hsa-miR-548k	0.68485	12	Very High	BCmicrO|CoMeTa|Cupid|DIANA|MBStar|MirAncesTar|miranda_May_2021|miRDB_v6|MiRNATIP|MirSNPInTarget|MirTar2|mirzag
LIF	hsa-miR-579-3p	0.684849	13	Very High	BCmicrO|bitargeting_May_2021|CoMeTa|Cupid|DIANA|MBStar|MirAncesTar|miranda_May_2021|miRDB_v6|MiRNATIP|MirTar2|mirzag|RNA22
PDGFRA	hsa-miR-377-3p	0.684792	12	Very High	BCmicrO|CoMeTa|DIANA|MirAncesTar|miranda_May_2021|mirmap_May_2021|MiRNATIP|MirTar2|mirzag|PACCMIT|RNA22|TargetScan_v7_2
CDK6	hsa-miR-576-5p	0.684673	12	Very High	BCmicrO|CoMeTa|DIANA|MBStar|MirAncesTar|miranda_May_2021|miRDB_v6|MiRNATIP|MirSNPInTarget|MirTar2|mirzag|MultiMiTar
HIF1A	hsa-miR-5692a	0.684553	9	Very High	DIANA|MBStar|MirAncesTar|miranda_May_2021|miRDB_v6|MirSNPInTarget|MirTar2|mirzag|PACCMIT
KDM5A	hsa-miR-520d-5p	0.684534	13	Very High	BCmicrO|CoMeTa|Cupid|DIANA|MBStar|MirAncesTar|miranda_May_2021|mirmap_May_2021|MiRNATIP|MirTar2|mirzag|MultiMiTar|PACCMIT
S1PR1	hsa-miR-548j-5p	0.684514	9	Very High	BCmicrO|CoMeTa|DIANA|MBStar|miranda_May_2021|miRDB_v6|MirTar2|mirzag|PACCMIT
FOXO3	hsa-miR-302c-3p	0.68432	12	Very High	BCmicrO|bitargeting_May_2021|Cupid|DIANA|MBStar|MirAncesTar|miranda_May_2021|miRDB_v6|MiRNATIP|miRTar2GO|mirzag|MultiMiTar
S1PR1	hsa-miR-33a-5p	0.684276	11	Very High	BCmicrO|CoMeTa|Cupid|DIANA|MBStar|miranda_May_2021|miRTar2GO|mirzag|PACCMIT|RNA22|TargetScan_v7_2
SMAD2	hsa-miR-331-5p	0.684072	11	Very High	BCmicrO|CoMeTa|MBStar|MirAncesTar|miranda_May_2021|MiRNATIP|miRTar2GO|MirTar2|mirzag|MultiMiTar|RNA22
CREB1	hsa-miR-340-5p	0.683625	11	Very High	DIANA|MBStar|MirAncesTar|miranda_May_2021|miRDB_v6|mirmap_May_2021|MiRNATIP|miRTar2GO|MirTar2|mirzag|TargetScan_v7_2
FOXP1	hsa-miR-509-3-5p	0.683577	12	Very High	BCmicrO|CoMeTa|Cupid|DIANA|MBStar|MirAncesTar|mirmap_May_2021|MiRNATIP|mirzag|PACCMIT|PITA_May_2021|RNA22
CTNND1	hsa-miR-455-5p	0.68339	9	Very High	BCmicrO|CoMeTa|Cupid|MBStar|MirAncesTar|miRcode|MultiMiTar|PACCMIT|TargetScan_v7_2
TGFBR1	hsa-miR-526b-5p	0.683366	13	Very High	BCmicrO|CoMeTa|Cupid|DIANA|MBStar|MirAncesTar|miRDB_v6|MiRNATIP|MirTar2|mirzag|MultiMiTar|PACCMIT|RNA22
CLIC4	hsa-miR-561-3p	0.683288	11	Very High	BCmicrO|CoMeTa|DIANA|MBStar|MirAncesTar|miranda_May_2021|miRDB_v6|MiRNATIP|MirSNPInTarget|MirTar2|mirzag
LAMC1	hsa-miR-520g-3p	0.683233	13	Very High	BCmicrO|bitargeting_May_2021|CoMeTa|Cupid|MBStar|MirAncesTar|miranda_May_2021|MiRNATIP|MirSNPInTarget|mirzag|MultiMiTar|PACCMIT|RNA22
PIK3R1	hsa-miR-542-3p	0.682872	13	Very High	BCmicrO|bitargeting_May_2021|CoMeTa|DIANA|MBStar|MirAncesTar|miRDB_v6|MiRNATIP|MirSNPInTarget|miRTar2GO|mirzag|MultiMiTar|PITA_May_2021
VEGFA	hsa-miR-383-5p	0.682847	11	Very High	BCmicrO|CoMeTa|Cupid|MBStar|MirAncesTar|miranda_May_2021|miRcode|MiRNATIP|MultiMiTar|PACCMIT|RNA22
LAMC1	hsa-miR-433-3p	0.682633	13	Very High	BCmicrO|CoMeTa|DIANA|MBStar|MirAncesTar|miranda_May_2021|miRDB_v6|MiRNATIP|miRTar2GO|mirzag|PACCMIT|RNA22|TargetScan_v7_2
SFRP1	hsa-miR-613	0.6825	12	Very High	BCmicrO|CoMeTa|DIANA|MBStar|MirAncesTar|miRcode|miRDB_v6|MiRNATIP|mirzag|MultiMiTar|PACCMIT|RNA22
PIK3R1	hsa-miR-548ar-3p	0.682386	10	Very High	DIANA|MBStar|MirAncesTar|miranda_May_2021|miRDB_v6|MiRNATIP|MirSNPInTarget|MirTar2|mirzag|PACCMIT
KRAS	hsa-miR-3923	0.682348	13	Very High	bitargeting_May_2021|Cupid|DIANA|MBStar|MirAncesTar|miranda_May_2021|miRDB_v6|MiRNATIP|MirTar2|mirzag|PACCMIT|PITA_May_2021|RNA22
TOP1	hsa-miR-576-3p	0.682334	13	Very High	bitargeting_May_2021|CoMeTa|Cupid|DIANA|MBStar|MirAncesTar|miranda_May_2021|mirbase|MiRNATIP|mirzag|MultiMiTar|PACCMIT|RNA22
NRAS	hsa-miR-4500	0.682306	11	Very High	bitargeting_May_2021|DIANA|MBStar|MirAncesTar|miRcode|miRDB_v6|MiRNATIP|MirTar2|mirzag|PACCMIT|RNA22
FGF9	hsa-miR-580-3p	0.682121	13	Very High	BCmicrO|bitargeting_May_2021|CoMeTa|Cupid|DIANA|MBStar|MirAncesTar|miranda_May_2021|miRDB_v6|MiRNATIP|MirSNPInTarget|MirTar2|mirzag
TOP1	hsa-miR-603	0.682073	14	Very High	BCmicrO|bitargeting_May_2021|CoMeTa|Cupid|DIANA|MBStar|MirAncesTar|miranda_May_2021|mirbase|mirmap_May_2021|MiRNATIP|MirTar2|mirzag|PACCMIT
NR2F2	hsa-miR-212-5p	0.682035	10	Very High	bitargeting_May_2021|DIANA|MBStar|MirAncesTar|miranda_May_2021|miRDB_v6|mirzag|PACCMIT|RNA22|TargetScan_v7_2
NR2F2	hsa-miR-3662	0.681793	12	Very High	bitargeting_May_2021|DIANA|MBStar|MirAncesTar|miranda_May_2021|miRDB_v6|MiRNATIP|MirSNPInTarget|MirTar2|mirzag|PACCMIT|PITA_May_2021
CAPN6	hsa-miR-298	0.681682	14	Very High	CoMeTa|DIANA|MBStar|MirAncesTar|miranda_May_2021|mirCoX|miRDB_v6|mirmap_May_2021|MirTar2|mirzag|MultiMiTar|PACCMIT|PITA_May_2021|RNA22
MYCN	hsa-miR-888-5p	0.68167	12	Very High	BCmicrO|CoMeTa|Cupid|DIANA|MirAncesTar|miranda_May_2021|mirbase|miRDB_v6|MiRNATIP|MirTar2|mirzag|PACCMIT
RPS6KB1	hsa-miR-4668-3p	0.681528	12	Very High	bitargeting_May_2021|DIANA|MBStar|MirAncesTar|miranda_May_2021|miRDB_v6|mirmap_May_2021|MiRNATIP|MirTar2|mirzag|PACCMIT|PITA_May_2021
HMGA2	hsa-miR-376c-3p	0.681457	13	Very High	CoMeTa|Cupid|DIANA|MBStar|MirAncesTar|miRDB_v6|mirmap_May_2021|MiRNATIP|miRTar2GO|mirzag|MultiMiTar|PACCMIT|RNA22
APP	hsa-miR-298	0.681322	17	Very High	bitargeting_May_2021|CoMeTa|DIANA|MBStar|MirAncesTar|miranda_May_2021|mirbase|mirCoX|miRDB_v6|mirmap_May_2021|MiRNATIP|miRTar2GO|mirzag|MultiMiTar|PACCMIT|PITA_May_2021|rnahybrid_May_2021
IKBKB	hsa-miR-199b-5p	0.681309	15	Very High	BCmicrO|bitargeting_May_2021|CoMeTa|DIANA|MBStar|MirAncesTar|miranda_May_2021|mirbase|mirCoX|miRDB_v6|MiRNATIP|miRTar2GO|PACCMIT|RNA22|TargetScan_v7_2
WNT5A	hsa-miR-548aa	0.681276	13	Very High	bitargeting_May_2021|Cupid|DIANA|MBStar|MirAncesTar|miranda_May_2021|miRDB_v6|mirmap_May_2021|MiRNATIP|MirSNPInTarget|MirTar2|mirzag|RNA22
FGF9	hsa-miR-548b-3p	0.681199	14	Very High	BCmicrO|CoMeTa|Cupid|DIANA|MBStar|MirAncesTar|miranda_May_2021|miRDB_v6|mirmap_May_2021|MiRNATIP|MirSNPInTarget|MirTar2|mirzag|PACCMIT
ETS1	hsa-miR-1827	0.68106	14	Very High	BCmicrO|bitargeting_May_2021|CoMeTa|Cupid|MBStar|MirAncesTar|miranda_May_2021|miRDB_v6|mirmap_May_2021|MiRNATIP|MirTar2|mirzag|PACCMIT|PITA_May_2021
S1PR1	hsa-miR-548c-5p	0.680997	9	Very High	BCmicrO|CoMeTa|DIANA|MBStar|miranda_May_2021|miRDB_v6|MirTar2|mirzag|PACCMIT
SPRED1	hsa-miR-548ar-3p	0.680782	11	Very High	DIANA|MBStar|MirAncesTar|miranda_May_2021|miRDB_v6|MiRNATIP|MirSNPInTarget|MirTar2|mirzag|PACCMIT|RNA22
PGR	hsa-miR-5583-3p	0.680764	10	Very High	bitargeting_May_2021|DIANA|MBStar|MirAncesTar|miranda_May_2021|miRDB_v6|MiRNATIP|MirSNPInTarget|MirTar2|mirzag
TGFBR1	hsa-miR-433-3p	0.680668	13	Very High	BCmicrO|CoMeTa|DIANA|MBStar|MirAncesTar|miranda_May_2021|miRDB_v6|MiRNATIP|miRTar2GO|MirTar2|mirzag|RNA22|TargetScan_v7_2
SPRED1	hsa-miR-548f-3p	0.680655	11	Very High	BCmicrO|DIANA|MBStar|MirAncesTar|miranda_May_2021|miRDB_v6|MiRNATIP|MirSNPInTarget|MirTar2|mirzag|PACCMIT
GSK3B	hsa-miR-4659a-3p	0.680534	11	Very High	bitargeting_May_2021|DIANA|MBStar|MirAncesTar|miranda_May_2021|miRDB_v6|MiRNATIP|MirSNPInTarget|MirTar2|mirzag|RNA22
S1PR1	hsa-miR-548d-5p	0.680461	9	Very High	BCmicrO|CoMeTa|DIANA|MBStar|miranda_May_2021|miRDB_v6|MirTar2|mirzag|PACCMIT
FZD5	hsa-miR-330-5p	0.680447	15	Very High	bitargeting_May_2021|CoMeTa|DIANA|MBStar|MirAncesTar|miranda_May_2021|miRDB_v6|MiRNATIP|MirSNPInTarget|miRTar2GO|mirzag|MultiMiTar|PACCMIT|RNA22|TargetScan_v7_2
CDK6	hsa-miR-3140-3p	0.680337	12	Very High	bitargeting_May_2021|DIANA|MBStar|MirAncesTar|miranda_May_2021|miRDB_v6|MiRNATIP|miRTar2GO|MirTar2|mirzag|PACCMIT|RNA22
PPARGC1A	hsa-miR-642a-5p	0.680294	12	Very High	BCmicrO|bitargeting_May_2021|CoMeTa|Cupid|DIANA|MirAncesTar|miranda_May_2021|miRDB_v6|MiRNATIP|MirTar2|mirzag|RNA22
NR2F2	hsa-miR-562	0.680285	12	Very High	BCmicrO|CoMeTa|DIANA|MBStar|MirAncesTar|miranda_May_2021|miRDB_v6|MiRNATIP|MirTar2|mirzag|MultiMiTar|PACCMIT
SMAD2	hsa-miR-513b-5p	0.680268	16	Very High	BCmicrO|bitargeting_May_2021|CoMeTa|DIANA|MBStar|MirAncesTar|miranda_May_2021|miRDB_v6|mirmap_May_2021|MiRNATIP|MirSNPInTarget|MirTar2|mirzag|MultiMiTar|PACCMIT|RNA22
RAP1B	hsa-miR-516b-5p	0.68017	13	Very High	CoMeTa|Cupid|DIANA|MBStar|MirAncesTar|miranda_May_2021|miRDB_v6|MiRNATIP|MirTar2|mirzag|MultiMiTar|PACCMIT|RNA22
CTNND1	hsa-miR-425-5p	0.680074	12	Very High	bitargeting_May_2021|Cupid|DIANA|MBStar|MirAncesTar|miranda_May_2021|miRcode|MiRNATIP|MirSNPInTarget|mirzag|PACCMIT|TargetScan_v7_2
COL11A1	hsa-miR-302f	0.679981	11	Very High	BCmicrO|CoMeTa|Cupid|DIANA|MBStar|MirAncesTar|miRDB_v6|MiRNATIP|MirTar2|mirzag|PACCMIT
PARVA	hsa-miR-493-5p	0.679844	12	Very High	bitargeting_May_2021|DIANA|MBStar|MirAncesTar|miranda_May_2021|miRDB_v6|MiRNATIP|MirSNPInTarget|MirTar2|mirzag|RNA22|TargetScan_v7_2
IGF1R	hsa-miR-4458	0.679793	13	Very High	bitargeting_May_2021|DIANA|MBStar|MirAncesTar|miranda_May_2021|miRcode|miRDB_v6|mirmap_May_2021|MiRNATIP|MirTar2|mirzag|PITA_May_2021|RNA22
S1PR1	hsa-miR-548a-5p	0.679733	9	Very High	BCmicrO|CoMeTa|DIANA|MBStar|miranda_May_2021|miRDB_v6|MirTar2|mirzag|PACCMIT
KRAS	hsa-miR-33a-3p	0.679648	10	Very High	DIANA|MBStar|MirAncesTar|miranda_May_2021|miRcode|miRDB_v6|MiRNATIP|MirTar2|mirzag|PACCMIT
FZD5	hsa-miR-191-5p	0.679392	11	Very High	BCmicrO|CoMeTa|DIANA|MBStar|MirAncesTar|miRcode|mirmap_May_2021|MiRNATIP|mirzag|PACCMIT|TargetScan_v7_2
VEGFA	hsa-miR-939-5p	0.679346	16	Very High	BCmicrO|bitargeting_May_2021|CoMeTa|DIANA|MBStar|MirAncesTar|miranda_May_2021|miRDB_v6|mirmap_May_2021|MiRNATIP|MirSNPInTarget|miRTar2GO|mirzag|PITA_May_2021|RNA22|rnahybrid_May_2021
CREB1	hsa-miR-33a-3p	0.67932	10	Very High	DIANA|MBStar|MirAncesTar|miranda_May_2021|miRcode|miRDB_v6|MiRNATIP|MirTar2|mirzag|PACCMIT
SPRED1	hsa-miR-142-3p	0.679317	12	Very High	BCmicrO|Cupid|DIANA|MirAncesTar|miranda_May_2021|miRcode|MiRNATIP|miRTar2GO|mirzag|MultiMiTar|PACCMIT|RNA22
ETS1	hsa-miR-1299	0.679263	10	Very High	BCmicrO|CoMeTa|DIANA|MirAncesTar|miranda_May_2021|miRDB_v6|MiRNATIP|MirTar2|mirzag|PACCMIT
WNT5A	hsa-miR-450b-5p	0.679231	11	Very High	BCmicrO|CoMeTa|Cupid|DIANA|MBStar|MirAncesTar|miranda_May_2021|miRDB_v6|MiRNATIP|mirzag|MultiMiTar
SPRED1	hsa-miR-613	0.679094	12	Very High	BCmicrO|DIANA|MBStar|MirAncesTar|miRcode|miRDB_v6|MiRNATIP|MirTar2|mirzag|MultiMiTar|PACCMIT|RNA22
FGF9	hsa-miR-561-3p	0.679055	11	Very High	BCmicrO|bitargeting_May_2021|CoMeTa|MBStar|MirAncesTar|miranda_May_2021|miRDB_v6|MiRNATIP|MirTar2|mirzag|PACCMIT
CHRDL1	hsa-miR-765	0.679054	15	Very High	BCmicrO|bitargeting_May_2021|CoMeTa|DIANA|MBStar|MirAncesTar|miranda_May_2021|miRDB_v6|mirmap_May_2021|MiRNATIP|MirTar2|mirzag|MultiMiTar|PITA_May_2021|RNA22
HIPK2	hsa-miR-147b-3p	0.678823	14	Very High	BCmicrO|bitargeting_May_2021|DIANA|MBStar|MirAncesTar|mirbase|mirCoX|MiRNATIP|miRTar2GO|MirTar2|mirzag|PACCMIT|RNA22|TargetScan_v7_2
ITGB1	hsa-miR-548an	0.678769	12	Very High	bitargeting_May_2021|DIANA|MBStar|MirAncesTar|miranda_May_2021|miRDB_v6|mirmap_May_2021|MiRNATIP|MirTar2|mirzag|PACCMIT|RNA22
KDM5A	hsa-miR-518a-5p	0.678743	14	Very High	BCmicrO|bitargeting_May_2021|CoMeTa|DIANA|MBStar|MirAncesTar|mirbase|mirmap_May_2021|MiRNATIP|MirSNPInTarget|mirzag|MultiMiTar|PITA_May_2021|RNA22
MYCN	hsa-miR-513a-3p	0.678673	11	Very High	BCmicrO|CoMeTa|Cupid|DIANA|MBStar|MirAncesTar|miranda_May_2021|miRDB_v6|MirTar2|mirzag|PACCMIT
NR2F2	hsa-let-7f-1-3p	0.678668	10	Very High	Cupid|DIANA|MBStar|MirAncesTar|miranda_May_2021|miRDB_v6|MiRNATIP|MirTar2|mirzag|PACCMIT
FOXP1	hsa-miR-223-3p	0.678633	10	Very High	BCmicrO|CoMeTa|DIANA|MBStar|MirAncesTar|miRcode|mirCoX|MiRNATIP|miRTar2GO|TargetScan_v7_2
SPRED1	hsa-miR-548o-3p	0.678603	13	Very High	BCmicrO|Cupid|DIANA|MBStar|MirAncesTar|miranda_May_2021|miRDB_v6|mirmap_May_2021|MiRNATIP|MirSNPInTarget|MirTar2|mirzag|PACCMIT
PPARGC1A	hsa-miR-1283	0.678545	14	Very High	BCmicrO|CoMeTa|Cupid|DIANA|MBStar|MirAncesTar|miranda_May_2021|miRDB_v6|mirmap_May_2021|MiRNATIP|MirTar2|mirzag|PACCMIT|RNA22
CDK6	hsa-miR-10b-5p	0.678501	13	Very High	BCmicrO|bitargeting_May_2021|CoMeTa|DIANA|MBStar|MirAncesTar|miranda_May_2021|miRDB_v6|MiRNATIP|miRTar2GO|mirzag|RNA22|TargetScan_v7_2
COL11A1	hsa-miR-3148	0.678477	10	Very High	DIANA|MBStar|MirAncesTar|miranda_May_2021|miRDB_v6|mirmap_May_2021|MiRNATIP|MirSNPInTarget|MirTar2|mirzag
TEK	hsa-miR-300	0.678454	14	Very High	BCmicrO|bitargeting_May_2021|CoMeTa|DIANA|MBStar|MirAncesTar|miranda_May_2021|mirbase|miRDB_v6|mirmap_May_2021|MiRNATIP|MirTar2|mirzag|PITA_May_2021
NAMPT	hsa-miR-1297	0.678425	10	Very High	BCmicrO|CoMeTa|DIANA|MBStar|MirAncesTar|miRcode|MiRNATIP|MirTar2|mirzag|PACCMIT
SMAD6	hsa-miR-196b-5p	0.678354	10	Very High	CoMeTa|Cupid|DIANA|MirAncesTar|mirCoX|miRDB_v6|MiRNATIP|mirzag|MultiMiTar|TargetScan_v7_2
ZEB1	hsa-miR-298	0.67832	17	Very High	bitargeting_May_2021|CoMeTa|DIANA|MBStar|MirAncesTar|miranda_May_2021|mirCoX|miRDB_v6|mirmap_May_2021|MiRNATIP|miRTar2GO|MirTar2|mirzag|MultiMiTar|PACCMIT|PITA_May_2021|RNA22
GLUL	hsa-miR-511-5p	0.678297	14	Very High	BCmicrO|bitargeting_May_2021|CoMeTa|Cupid|DIANA|MBStar|miranda_May_2021|mirbase|miRDB_v6|MiRNATIP|miRTar2GO|MirTar2|mirzag|RNA22
VCAN	hsa-miR-33b-5p	0.67829	11	Very High	BCmicrO|Cupid|DIANA|MBStar|MirAncesTar|miRDB_v6|MirSNPInTarget|MirTar2|mirzag|RNA22|TargetScan_v7_2
IGF1R	hsa-miR-885-3p	0.678241	16	Very High	bitargeting_May_2021|CoMeTa|DIANA|MBStar|MirAncesTar|miranda_May_2021|miRDB_v6|mirmap_May_2021|MiRNATIP|MirSNPInTarget|MirTar2|mirzag|MultiMiTar|PACCMIT|PITA_May_2021|RNA22
RAP1B	hsa-miR-518a-3p	0.678092	14	Very High	BCmicrO|CoMeTa|MBStar|MirAncesTar|miranda_May_2021|mirbase|miRcode|mirmap_May_2021|MiRNATIP|MirTar2|mirzag|MultiMiTar|PACCMIT|RNA22
PIK3R1	hsa-miR-922	0.67801	13	Very High	BCmicrO|CoMeTa|DIANA|MBStar|MirAncesTar|miranda_May_2021|mirmap_May_2021|MiRNATIP|MirTar2|mirzag|MultiMiTar|PITA_May_2021|RNA22
ROCK2	hsa-miR-30d-3p	0.677954	12	Very High	bitargeting_May_2021|Cupid|DIANA|MBStar|MirAncesTar|miranda_May_2021|miRDB_v6|MiRNATIP|MirTar2|mirzag|PACCMIT|RNA22
FZD5	hsa-miR-219a-5p	0.677803	12	Very High	CoMeTa|MBStar|MirAncesTar|miranda_May_2021|miRcode|miRDB_v6|MiRNATIP|MirTar2|mirzag|MultiMiTar|PACCMIT|TargetScan_v7_2
GSK3B	hsa-miR-219a-5p	0.677772	10	Very High	Cupid|DIANA|MBStar|MirAncesTar|miranda_May_2021|miRcode|miRDB_v6|MiRNATIP|mirzag|TargetScan_v7_2
FOXP1	hsa-miR-1278	0.677513	14	Very High	BCmicrO|bitargeting_May_2021|CoMeTa|Cupid|DIANA|MBStar|MirAncesTar|miranda_May_2021|mirCoX|miRDB_v6|MiRNATIP|MirTar2|mirzag|RNA22
IKBKB	hsa-miR-708-5p	0.677304	15	Very High	BCmicrO|bitargeting_May_2021|Cupid|DIANA|MBStar|MirAncesTar|miranda_May_2021|miRDB_v6|mirmap_May_2021|MiRNATIP|MirSNPInTarget|miRTar2GO|MirTar2|mirzag|RNA22
CLIC4	hsa-miR-142-3p	0.677287	11	Very High	BCmicrO|CoMeTa|DIANA|MBStar|MirAncesTar|miranda_May_2021|miRcode|miRDB_v6|MiRNATIP|MirSNPInTarget|mirzag
KDM5A	hsa-miR-548a-5p	0.677082	14	Very High	BCmicrO|bitargeting_May_2021|CoMeTa|DIANA|MBStar|MirAncesTar|miranda_May_2021|mirmap_May_2021|MiRNATIP|MirSNPInTarget|MirTar2|mirzag|PACCMIT|RNA22
PPARGC1A	hsa-miR-130a-5p	0.677003	12	Very High	bitargeting_May_2021|Cupid|DIANA|MBStar|MirAncesTar|miranda_May_2021|miRDB_v6|MiRNATIP|MirTar2|mirzag|PACCMIT|RNA22
RAP1B	hsa-miR-631	0.676998	15	Very High	BCmicrO|bitargeting_May_2021|CoMeTa|Cupid|DIANA|MBStar|MirAncesTar|miranda_May_2021|mirbase|miRDB_v6|MiRNATIP|MirSNPInTarget|PACCMIT|PITA_May_2021|RNA22
NR2F2	hsa-miR-548o-3p	0.676957	12	Very High	BCmicrO|CoMeTa|Cupid|DIANA|MBStar|MirAncesTar|miranda_May_2021|miRDB_v6|mirmap_May_2021|MirTar2|mirzag|PACCMIT
PPARGC1A	hsa-miR-136-5p	0.676714	11	Very High	BCmicrO|bitargeting_May_2021|CoMeTa|DIANA|MBStar|MirAncesTar|miranda_May_2021|MiRNATIP|mirzag|PACCMIT|TargetScan_v7_2
ILF3	hsa-miR-548e-3p	0.676698	12	Very High	bitargeting_May_2021|CoMeTa|Cupid|DIANA|MBStar|MirAncesTar|miranda_May_2021|MiRNATIP|MirTar2|mirzag|PACCMIT|PITA_May_2021
CDC42	hsa-miR-3065-5p	0.676377	10	Very High	Cupid|DIANA|MBStar|MirAncesTar|miRDB_v6|mirmap_May_2021|MirSNPInTarget|MirTar2|mirzag|RNA22
COL11A1	hsa-miR-548c-5p	0.676292	13	Very High	BCmicrO|CoMeTa|DIANA|MBStar|MirAncesTar|miranda_May_2021|mirbase|miRDB_v6|mirmap_May_2021|MiRNATIP|MirSNPInTarget|MirTar2|mirzag
ETS1	hsa-miR-545-3p	0.676245	12	Very High	BCmicrO|CoMeTa|MBStar|MirAncesTar|miranda_May_2021|miRDB_v6|mirmap_May_2021|MirSNPInTarget|MirTar2|mirzag|MultiMiTar|PACCMIT
SFRP1	hsa-miR-105-5p	0.676169	13	Very High	BCmicrO|bitargeting_May_2021|Cupid|DIANA|MBStar|MirAncesTar|miranda_May_2021|miRDB_v6|MiRNATIP|MirSNPInTarget|MirTar2|mirzag|MultiMiTar
FZD5	hsa-miR-665	0.67614	15	Very High	BCmicrO|bitargeting_May_2021|CoMeTa|DIANA|MBStar|MirAncesTar|miranda_May_2021|miRDB_v6|mirmap_May_2021|MirSNPInTarget|MultiMiTar|PACCMIT|PITA_May_2021|RNA22|TargetScan_v7_2
RPS6KB1	hsa-miR-561-3p	0.676002	12	Very High	BCmicrO|CoMeTa|Cupid|DIANA|MBStar|MirAncesTar|miranda_May_2021|miRDB_v6|MiRNATIP|MirTar2|mirzag|PACCMIT
ATP2B4	hsa-miR-665	0.675997	13	Very High	BCmicrO|bitargeting_May_2021|CoMeTa|DIANA|MBStar|MirAncesTar|miranda_May_2021|miRDB_v6|mirmap_May_2021|MirTar2|mirzag|MultiMiTar|RNA22
PIK3R1	hsa-miR-767-5p	0.675966	15	Very High	BCmicrO|bitargeting_May_2021|CoMeTa|Cupid|DIANA|MBStar|MirAncesTar|miranda_May_2021|mirbase|mirmap_May_2021|MiRNATIP|mirzag|PACCMIT|PITA_May_2021|RNA22
PIM1	hsa-miR-1297	0.675856	11	Very High	BCmicrO|CoMeTa|Cupid|DIANA|MBStar|MirAncesTar|miRcode|miRDB_v6|MiRNATIP|MirTar2|mirzag
FBXW7	hsa-miR-1226-3p	0.675744	15	Very High	CoMeTa|Cupid|DIANA|MBStar|MirAncesTar|miranda_May_2021|mirCoX|miRDB_v6|mirmap_May_2021|MiRNATIP|miRTar2GO|mirzag|MultiMiTar|PACCMIT|RNA22
PPARGC1A	hsa-miR-562	0.675414	14	Very High	BCmicrO|bitargeting_May_2021|CoMeTa|DIANA|MBStar|MirAncesTar|miranda_May_2021|miRDB_v6|mirmap_May_2021|MiRNATIP|MirTar2|mirzag|MultiMiTar|PACCMIT
FBXW7	hsa-miR-548f-3p	0.675394	11	Very High	BCmicrO|CoMeTa|Cupid|DIANA|MBStar|MirAncesTar|miranda_May_2021|miRDB_v6|MiRNATIP|MirTar2|mirzag
ATP2B4	hsa-miR-1276	0.675366	15	Very High	BCmicrO|bitargeting_May_2021|CoMeTa|DIANA|MBStar|MirAncesTar|miranda_May_2021|mirCoX|mirmap_May_2021|MirSNPInTarget|MirTar2|mirzag|PACCMIT|PITA_May_2021|RNA22
TGFBR1	hsa-miR-4666a-3p	0.675214	8	Very High	DIANA|MBStar|MirAncesTar|miranda_May_2021|miRDB_v6|MirTar2|mirzag|PACCMIT
ITGA6	hsa-miR-452-5p	0.675213	13	Very High	BCmicrO|CoMeTa|DIANA|MBStar|MirAncesTar|miranda_May_2021|miRDB_v6|MiRNATIP|MirTar2|mirzag|PACCMIT|RNA22|TargetScan_v7_2
ETS1	hsa-miR-193a-3p	0.674735	10	Very High	BCmicrO|CoMeTa|DIANA|MBStar|MirAncesTar|miRcode|miRDB_v6|mirzag|MultiMiTar|TargetScan_v7_2
KDM5A	hsa-miR-671-5p	0.674596	16	Very High	BCmicrO|bitargeting_May_2021|CoMeTa|DIANA|MBStar|MirAncesTar|miranda_May_2021|mirmap_May_2021|MiRNATIP|MirSNPInTarget|miRTar2GO|mirzag|MultiMiTar|PACCMIT|PITA_May_2021|RNA22
RTN4	hsa-miR-455-5p	0.674436	11	Very High	BCmicrO|CoMeTa|Cupid|MBStar|MirAncesTar|mirbase|miRcode|miRDB_v6|miRTar2GO|mirzag|MultiMiTar
NRP2	hsa-miR-1299	0.674387	13	Very High	BCmicrO|bitargeting_May_2021|CoMeTa|Cupid|DIANA|MBStar|MirAncesTar|miranda_May_2021|miRDB_v6|MiRNATIP|MirTar2|mirzag|RNA22
NTN4	hsa-miR-183-5p	0.674348	13	Very High	bitargeting_May_2021|Cupid|DIANA|MBStar|MirAncesTar|miranda_May_2021|miRcode|miRDB_v6|MiRNATIP|miRTar2GO|MirTar2|mirzag|MultiMiTar
SPRED1	hsa-miR-2115-5p	0.674299	12	Very High	bitargeting_May_2021|Cupid|DIANA|MBStar|MirAncesTar|miranda_May_2021|miRDB_v6|MiRNATIP|MirTar2|mirzag|PACCMIT|RNA22
CREB1	hsa-miR-335-5p	0.674223	11	Very High	BCmicrO|CoMeTa|Cupid|DIANA|MBStar|MirAncesTar|miranda_May_2021|mirmap_May_2021|MiRNATIP|miRTar2GO|MultiMiTar
FKBP5	hsa-miR-99b-5p	0.674003	9	Very High	BCmicrO|CoMeTa|MBStar|miranda_May_2021|mirmap_May_2021|MiRNATIP|miRTar2GO|mirzag|TargetScan_v7_2
RTN4	hsa-miR-519e-3p	0.673952	16	Very High	BCmicrO|bitargeting_May_2021|CoMeTa|DIANA|MirAncesTar|miranda_May_2021|mirbase|miRDB_v6|MiRNATIP|MirSNPInTarget|miRTar2GO|MirTar2|mirzag|MultiMiTar|PACCMIT|RNA22
EZR	hsa-miR-376b-3p	0.673867	11	Very High	BCmicrO|CoMeTa|DIANA|MBStar|MirAncesTar|miranda_May_2021|mirbase|miRDB_v6|MirTar2|mirzag|TargetScan_v7_2
HIPK2	hsa-miR-1229-3p	0.673709	16	Very High	BCmicrO|CoMeTa|DIANA|MBStar|MirAncesTar|miranda_May_2021|mirCoX|miRDB_v6|MiRNATIP|MirSNPInTarget|miRTar2GO|MirTar2|mirzag|PITA_May_2021|RNA22|rnahybrid_May_2021
PIK3R1	hsa-miR-136-5p	0.673525	15	Very High	BCmicrO|bitargeting_May_2021|CoMeTa|Cupid|DIANA|MBStar|MirAncesTar|miranda_May_2021|mirbase|MiRNATIP|MirSNPInTarget|MirTar2|mirzag|PITA_May_2021|RNA22
KRAS	hsa-miR-216b-5p	0.67347	12	Very High	BCmicrO|bitargeting_May_2021|CoMeTa|Cupid|DIANA|MBStar|MirAncesTar|miranda_May_2021|miRcode|MiRNATIP|mirzag|TargetScan_v7_2
CREB1	hsa-miR-5004-5p	0.673452	12	Very High	bitargeting_May_2021|DIANA|MBStar|MirAncesTar|miranda_May_2021|miRDB_v6|mirmap_May_2021|MiRNATIP|MirTar2|mirzag|PITA_May_2021|RNA22
GJA1	hsa-miR-511-5p	0.673061	11	Very High	BCmicrO|CoMeTa|Cupid|DIANA|MBStar|miranda_May_2021|miRDB_v6|MirTar2|mirzag|PACCMIT|RNA22
FBXW7	hsa-miR-588	0.673028	13	Very High	BCmicrO|bitargeting_May_2021|CoMeTa|Cupid|DIANA|MBStar|MirAncesTar|miranda_May_2021|miRDB_v6|MiRNATIP|mirzag|PACCMIT|PITA_May_2021
NAMPT	hsa-miR-526b-5p	0.672983	10	Very High	BCmicrO|CoMeTa|Cupid|DIANA|MBStar|MirAncesTar|MiRNATIP|mirzag|MultiMiTar|PACCMIT
TEK	hsa-miR-150-5p	0.672912	12	Very High	BCmicrO|DIANA|MirAncesTar|miranda_May_2021|mirbase|miRcode|mirCoX|miRDB_v6|MiRNATIP|MirTar2|mirzag|TargetScan_v7_2
SETD2	hsa-miR-7-1-3p	0.672886	11	Very High	Cupid|DIANA|MirAncesTar|miranda_May_2021|mirbase|miRDB_v6|mirmap_May_2021|MiRNATIP|MirTar2|mirzag|PACCMIT
ATP2B4	hsa-miR-641	0.672867	14	Very High	BCmicrO|CoMeTa|Cupid|DIANA|MBStar|MirAncesTar|miranda_May_2021|miRDB_v6|mirmap_May_2021|MiRNATIP|MirTar2|mirzag|MultiMiTar|RNA22
RAP1B	hsa-miR-518c-3p	0.672862	13	Very High	BCmicrO|CoMeTa|Cupid|MBStar|MirAncesTar|miranda_May_2021|mirbase|mirmap_May_2021|MiRNATIP|MirTar2|mirzag|MultiMiTar|PACCMIT
HMGA2	hsa-miR-490-3p	0.672846	10	Very High	CoMeTa|DIANA|MBStar|MirAncesTar|miRcode|MiRNATIP|MirSNPInTarget|mirzag|PACCMIT|TargetScan_v7_2
IGF1R	hsa-miR-548t-5p	0.672818	13	Very High	bitargeting_May_2021|Cupid|DIANA|MBStar|MirAncesTar|miranda_May_2021|miRDB_v6|mirmap_May_2021|MiRNATIP|MirSNPInTarget|MirTar2|mirzag|PITA_May_2021
CDK6	hsa-miR-3619-5p	0.672783	13	Very High	DIANA|MBStar|MirAncesTar|miranda_May_2021|miRcode|miRDB_v6|mirmap_May_2021|MiRNATIP|miRTar2GO|mirzag|PACCMIT|PITA_May_2021|RNA22
NR2F2	hsa-let-7b-3p	0.672779	10	Very High	Cupid|DIANA|MBStar|MirAncesTar|miranda_May_2021|miRDB_v6|MiRNATIP|MirTar2|mirzag|PACCMIT
NRCAM	hsa-miR-545-3p	0.672738	11	Very High	BCmicrO|CoMeTa|Cupid|DIANA|MBStar|MirAncesTar|miranda_May_2021|miRDB_v6|mirmap_May_2021|mirzag|MultiMiTar
COL11A1	hsa-miR-1264	0.672666	13	Very High	BCmicrO|bitargeting_May_2021|CoMeTa|DIANA|MBStar|MirAncesTar|miranda_May_2021|mirCoX|miRDB_v6|MiRNATIP|MirTar2|mirzag|PACCMIT
TGFBR1	hsa-miR-548h-3p	0.672658	11	Very High	DIANA|MBStar|MirAncesTar|miranda_May_2021|miRDB_v6|mirmap_May_2021|MiRNATIP|MirSNPInTarget|MirTar2|mirzag|PACCMIT
TGFBR1	hsa-miR-548z	0.672658	11	Very High	DIANA|MBStar|MirAncesTar|miranda_May_2021|miRDB_v6|mirmap_May_2021|MiRNATIP|MirSNPInTarget|MirTar2|mirzag|PACCMIT
TIMP3	hsa-miR-433-3p	0.672592	12	Very High	BCmicrO|CoMeTa|Cupid|DIANA|MBStar|MirAncesTar|miranda_May_2021|miRDB_v6|MiRNATIP|miRTar2GO|MirTar2|mirzag
ETS1	hsa-miR-193b-3p	0.672349	11	Very High	BCmicrO|CoMeTa|DIANA|MBStar|MirAncesTar|miRcode|miRDB_v6|MiRNATIP|mirzag|MultiMiTar|TargetScan_v7_2
CDC42	hsa-miR-888-5p	0.672348	13	Very High	BCmicrO|CoMeTa|Cupid|DIANA|MBStar|MirAncesTar|miranda_May_2021|miRDB_v6|mirmap_May_2021|MiRNATIP|MirTar2|mirzag|RNA22
KRAS	hsa-miR-577	0.672296	12	Very High	BCmicrO|CoMeTa|Cupid|DIANA|MBStar|MirAncesTar|miranda_May_2021|miRDB_v6|mirmap_May_2021|MiRNATIP|MirTar2|mirzag
FZD5	hsa-miR-455-5p	0.672227	12	Very High	BCmicrO|bitargeting_May_2021|CoMeTa|MBStar|miRcode|MiRNATIP|MirSNPInTarget|mirzag|MultiMiTar|PACCMIT|RNA22|TargetScan_v7_2
ETS1	hsa-miR-4319	0.672213	13	Very High	bitargeting_May_2021|Cupid|DIANA|MBStar|MirAncesTar|miranda_May_2021|miRcode|miRDB_v6|mirmap_May_2021|MiRNATIP|mirzag|PACCMIT|RNA22
CDK6	hsa-miR-1299	0.671727	13	Very High	BCmicrO|bitargeting_May_2021|CoMeTa|DIANA|MBStar|MirAncesTar|miranda_May_2021|miRDB_v6|MiRNATIP|MirTar2|mirzag|PACCMIT|RNA22
HMGCR	hsa-miR-493-5p	0.671694	10	Very High	Cupid|DIANA|MBStar|MirAncesTar|miranda_May_2021|miRDB_v6|MiRNATIP|MirTar2|mirzag|TargetScan_v7_2
SMAD2	hsa-miR-769-5p	0.671483	16	Very High	bitargeting_May_2021|CoMeTa|DIANA|MBStar|MirAncesTar|miranda_May_2021|miRDB_v6|mirmap_May_2021|MiRNATIP|miRTar2GO|MirTar2|mirzag|MultiMiTar|PACCMIT|PITA_May_2021|RNA22
SMAD2	hsa-miR-302c-3p	0.671163	12	Very High	BCmicrO|bitargeting_May_2021|DIANA|MBStar|MirAncesTar|miranda_May_2021|MiRNATIP|miRTar2GO|mirzag|MultiMiTar|PACCMIT|RNA22
ATP2B4	hsa-miR-127-5p	0.671153	14	Very High	BCmicrO|CoMeTa|DIANA|MBStar|MirAncesTar|miranda_May_2021|miRDB_v6|MiRNATIP|MirSNPInTarget|MirTar2|mirzag|MultiMiTar|PITA_May_2021|RNA22
ETS1	hsa-miR-766-3p	0.670948	14	Very High	BCmicrO|bitargeting_May_2021|CoMeTa|DIANA|MBStar|MirAncesTar|miranda_May_2021|miRDB_v6|mirmap_May_2021|MiRNATIP|miRTar2GO|mirzag|MultiMiTar|PITA_May_2021
FOXP1	hsa-miR-1184	0.670935	12	Very High	BCmicrO|CoMeTa|Cupid|DIANA|MBStar|MirAncesTar|miranda_May_2021|miRDB_v6|MiRNATIP|mirzag|PACCMIT|RNA22
ENPEP	hsa-miR-641	0.670775	13	Very High	BCmicrO|CoMeTa|Cupid|DIANA|MBStar|MirAncesTar|miranda_May_2021|mirbase|mirmap_May_2021|MiRNATIP|MirTar2|mirzag|MultiMiTar
CXCL14	hsa-miR-1277-5p	0.670762	8	Very High	DIANA|MBStar|MirAncesTar|miRDB_v6|MirSNPInTarget|MirTar2|mirzag|PACCMIT
PPARGC1A	hsa-miR-511-5p	0.670761	13	Very High	BCmicrO|bitargeting_May_2021|CoMeTa|Cupid|DIANA|MBStar|miranda_May_2021|miRDB_v6|MiRNATIP|MirSNPInTarget|mirzag|PACCMIT|RNA22
TOP1	hsa-miR-487a-3p	0.670682	11	Very High	BCmicrO|CoMeTa|DIANA|MirAncesTar|miranda_May_2021|mirbase|MiRNATIP|mirzag|PACCMIT|RNA22|TargetScan_v7_2
FOXP1	hsa-miR-548p	0.670677	12	Very High	BCmicrO|CoMeTa|Cupid|DIANA|MBStar|MirAncesTar|miranda_May_2021|miRDB_v6|mirmap_May_2021|MiRNATIP|MirTar2|mirzag
IL6ST	hsa-miR-579-3p	0.670635	12	Very High	BCmicrO|CoMeTa|DIANA|MBStar|MirAncesTar|miranda_May_2021|MiRNATIP|MirSNPInTarget|MirTar2|mirzag|MultiMiTar|RNA22
EPHA3	hsa-miR-548aq-5p	0.670589	9	Very High	DIANA|MBStar|MirAncesTar|miranda_May_2021|miRDB_v6|mirmap_May_2021|MirTar2|mirzag|PACCMIT
RAP1B	hsa-miR-518f-3p	0.670549	13	Very High	BCmicrO|CoMeTa|Cupid|MBStar|MirAncesTar|miranda_May_2021|mirbase|mirmap_May_2021|MiRNATIP|MirTar2|mirzag|MultiMiTar|PACCMIT
ERBB3	hsa-miR-219a-2-3p	0.670377	12	Very High	BCmicrO|CoMeTa|DIANA|MBStar|MirAncesTar|miRDB_v6|MiRNATIP|MirTar2|mirzag|PITA_May_2021|RNA22|TargetScan_v7_2
RPS6KB1	hsa-miR-641	0.67034	13	Very High	BCmicrO|CoMeTa|DIANA|MBStar|MirAncesTar|miranda_May_2021|miRDB_v6|mirmap_May_2021|MiRNATIP|mirzag|MultiMiTar|PACCMIT|RNA22
NRAS	hsa-miR-1303	0.670081	12	Very High	BCmicrO|CoMeTa|DIANA|MBStar|MirAncesTar|miranda_May_2021|miRDB_v6|MiRNATIP|miRTar2GO|MirTar2|mirzag|RNA22
ATP2B4	hsa-miR-520h	0.669947	13	Very High	BCmicrO|CoMeTa|Cupid|DIANA|MBStar|MirAncesTar|miranda_May_2021|mirmap_May_2021|MiRNATIP|mirzag|MultiMiTar|PACCMIT|RNA22
FOXO3	hsa-miR-1303	0.669846	12	Very High	BCmicrO|CoMeTa|DIANA|MBStar|MirAncesTar|miranda_May_2021|miRDB_v6|MiRNATIP|miRTar2GO|MirTar2|mirzag|RNA22
COL11A1	hsa-miR-1323	0.669726	14	Very High	BCmicrO|CoMeTa|Cupid|DIANA|MBStar|MirAncesTar|miranda_May_2021|miRDB_v6|mirmap_May_2021|MiRNATIP|MirTar2|mirzag|PACCMIT|RNA22
MYCN	hsa-miR-548l	0.669614	12	Very High	BCmicrO|CoMeTa|Cupid|DIANA|MBStar|MirAncesTar|miranda_May_2021|miRDB_v6|MiRNATIP|MirTar2|mirzag|PACCMIT
S1PR1	hsa-miR-548i	0.669409	9	Very High	BCmicrO|CoMeTa|DIANA|MBStar|miranda_May_2021|miRDB_v6|MirTar2|mirzag|PACCMIT
APP	hsa-miR-646	0.669269	13	Very High	BCmicrO|bitargeting_May_2021|CoMeTa|Cupid|DIANA|MBStar|MirAncesTar|miRDB_v6|mirmap_May_2021|MiRNATIP|mirzag|MultiMiTar|PACCMIT
S1PR1	hsa-miR-548h-5p	0.669137	9	Very High	BCmicrO|CoMeTa|DIANA|MBStar|miranda_May_2021|miRDB_v6|MirTar2|mirzag|PACCMIT
DUSP1	hsa-miR-133a-3p	0.669127	12	Very High	BCmicrO|CoMeTa|Cupid|DIANA|MirAncesTar|miranda_May_2021|mirbase|miRDB_v6|MiRNATIP|miRTar2GO|mirzag|PACCMIT
CALCRL	hsa-miR-936	0.669056	15	Very High	BCmicrO|bitargeting_May_2021|CoMeTa|DIANA|MBStar|MirAncesTar|miranda_May_2021|mirbase|mirmap_May_2021|MiRNATIP|MirSNPInTarget|mirzag|MultiMiTar|PACCMIT|PITA_May_2021
PPARGC1A	hsa-miR-187-3p	0.669002	15	Very High	BCmicrO|bitargeting_May_2021|CoMeTa|Cupid|DIANA|MBStar|MirAncesTar|miranda_May_2021|miRcode|MiRNATIP|MirSNPInTarget|MirTar2|mirzag|MultiMiTar|PITA_May_2021
TFAP2A	hsa-miR-187-5p	0.668734	12	Very High	Cupid|DIANA|MBStar|MirAncesTar|miranda_May_2021|mirbase|miRDB_v6|MiRNATIP|MirTar2|mirzag|PACCMIT|PITA_May_2021
JUN	hsa-miR-501-5p	0.668715	10	Very High	BCmicrO|CoMeTa|DIANA|MirAncesTar|miRDB_v6|miRTar2GO|MirTar2|mirzag|PACCMIT|RNA22
NR2F2	hsa-miR-1252-5p	0.668611	13	Very High	BCmicrO|bitargeting_May_2021|CoMeTa|DIANA|MBStar|MirAncesTar|miranda_May_2021|miRDB_v6|mirmap_May_2021|MiRNATIP|MirTar2|mirzag|PACCMIT
MYH9	hsa-miR-661	0.668598	15	Very High	BCmicrO|bitargeting_May_2021|CoMeTa|DIANA|MBStar|MirAncesTar|miranda_May_2021|miRDB_v6|mirmap_May_2021|MiRNATIP|MirSNPInTarget|miRTar2GO|MirTar2|PITA_May_2021|RNA22
HIPK2	hsa-miR-1236-3p	0.668541	14	Very High	BCmicrO|bitargeting_May_2021|DIANA|MBStar|MirAncesTar|miranda_May_2021|miRDB_v6|MiRNATIP|miRTar2GO|MirTar2|mirzag|PITA_May_2021|RNA22|rnahybrid_May_2021
PIK3R1	hsa-miR-548x-3p	0.668468	11	Very High	DIANA|MBStar|MirAncesTar|miranda_May_2021|miRDB_v6|mirmap_May_2021|MiRNATIP|MirSNPInTarget|MirTar2|mirzag|PACCMIT
EPHA3	hsa-miR-548as-5p	0.668391	10	Very High	bitargeting_May_2021|DIANA|MBStar|MirAncesTar|miranda_May_2021|miRDB_v6|mirmap_May_2021|MirTar2|mirzag|PACCMIT
PIK3R1	hsa-miR-548aj-3p	0.668297	11	Very High	DIANA|MBStar|MirAncesTar|miranda_May_2021|miRDB_v6|mirmap_May_2021|MiRNATIP|MirSNPInTarget|MirTar2|mirzag|PACCMIT
APP	hsa-miR-1245a	0.668045	14	Very High	BCmicrO|bitargeting_May_2021|CoMeTa|DIANA|MBStar|MirAncesTar|miranda_May_2021|miRDB_v6|MiRNATIP|MirSNPInTarget|MirTar2|mirzag|PACCMIT|RNA22
PTGS2	hsa-miR-5692a	0.667615	9	Very High	DIANA|MBStar|MirAncesTar|miranda_May_2021|miRDB_v6|MiRNATIP|MirTar2|mirzag|PACCMIT
ILF3	hsa-miR-188-5p	0.66753	13	Very High	BCmicrO|bitargeting_May_2021|CoMeTa|DIANA|MBStar|MirAncesTar|miranda_May_2021|MiRNATIP|MirSNPInTarget|miRTar2GO|MirTar2|mirzag|PACCMIT
HIF1A	hsa-miR-1265	0.667496	13	Very High	BCmicrO|CoMeTa|Cupid|DIANA|MBStar|MirAncesTar|miranda_May_2021|mirCoX|miRDB_v6|MirSNPInTarget|MirTar2|mirzag|RNA22
SMAD6	hsa-miR-1285-3p	0.667414	11	Very High	BCmicrO|CoMeTa|Cupid|DIANA|MirAncesTar|miranda_May_2021|miRDB_v6|MiRNATIP|MirTar2|mirzag|RNA22
PTGS1	hsa-miR-548b-3p	0.66713	14	Very High	BCmicrO|bitargeting_May_2021|CoMeTa|DIANA|MBStar|MirAncesTar|miranda_May_2021|miRDB_v6|mirmap_May_2021|MiRNATIP|MirSNPInTarget|MirTar2|mirzag|MultiMiTar
PGK1	hsa-miR-769-3p	0.667117	14	Very High	BCmicrO|CoMeTa|DIANA|MBStar|MirAncesTar|miranda_May_2021|miRDB_v6|MiRNATIP|miRTar2GO|MirTar2|mirzag|MultiMiTar|PITA_May_2021|RNA22
FOXP1	hsa-miR-17-3p	0.666986	12	Very High	bitargeting_May_2021|DIANA|MBStar|MirAncesTar|miranda_May_2021|miRDB_v6|MiRNATIP|miRTar2GO|MirTar2|mirzag|PACCMIT|RNA22
FOXO3	hsa-miR-574-5p	0.666832	13	Very High	BCmicrO|CoMeTa|Cupid|DIANA|MBStar|MirAncesTar|miranda_May_2021|miRDB_v6|MiRNATIP|miRTar2GO|mirzag|MultiMiTar|RNA22
NR2F2	hsa-miR-548u	0.666797	11	Very High	DIANA|MBStar|MirAncesTar|miranda_May_2021|miRDB_v6|mirmap_May_2021|MiRNATIP|MirSNPInTarget|MirTar2|mirzag|PACCMIT
CXCL14	hsa-miR-671-5p	0.666732	14	Very High	BCmicrO|CoMeTa|DIANA|MBStar|MirAncesTar|miranda_May_2021|miRDB_v6|mirmap_May_2021|MirSNPInTarget|MirTar2|mirzag|MultiMiTar|PACCMIT|PITA_May_2021
ETS1	hsa-miR-3662	0.666692	10	Very High	Cupid|DIANA|MBStar|MirAncesTar|miranda_May_2021|miRDB_v6|MiRNATIP|MirTar2|mirzag|PACCMIT
NRP2	hsa-miR-339-5p	0.666585	12	Very High	BCmicrO|bitargeting_May_2021|CoMeTa|DIANA|MirAncesTar|miranda_May_2021|MiRNATIP|mirzag|PACCMIT|PITA_May_2021|RNA22|TargetScan_v7_2
FOXP1	hsa-miR-659-3p	0.666454	14	Very High	BCmicrO|bitargeting_May_2021|CoMeTa|DIANA|MBStar|MirAncesTar|miranda_May_2021|miRDB_v6|MiRNATIP|MirTar2|mirzag|PACCMIT|PITA_May_2021|RNA22
NOS1	hsa-miR-509-5p	0.666443	14	Very High	BCmicrO|bitargeting_May_2021|CoMeTa|DIANA|MBStar|MirAncesTar|miranda_May_2021|mirbase|miRDB_v6|MirSNPInTarget|MirTar2|mirzag|MultiMiTar|RNA22
SPRED1	hsa-miR-3148	0.666432	11	Very High	DIANA|MBStar|MirAncesTar|miranda_May_2021|miRDB_v6|mirmap_May_2021|MiRNATIP|MirSNPInTarget|MirTar2|mirzag|PACCMIT
RAP1B	hsa-miR-518e-3p	0.666388	14	Very High	BCmicrO|CoMeTa|DIANA|MBStar|MirAncesTar|miranda_May_2021|mirbase|miRDB_v6|mirmap_May_2021|MiRNATIP|MirTar2|mirzag|MultiMiTar|PACCMIT
NRP2	hsa-miR-146a-5p	0.666166	14	Very High	BCmicrO|bitargeting_May_2021|CoMeTa|DIANA|MBStar|MirAncesTar|mirCoX|mirmap_May_2021|MiRNATIP|mirzag|MultiMiTar|PACCMIT|RNA22|TargetScan_v7_2
PKNOX1	hsa-miR-942-5p	0.666052	14	Very High	BCmicrO|bitargeting_May_2021|CoMeTa|Cupid|DIANA|MBStar|MirAncesTar|miranda_May_2021|miRDB_v6|MiRNATIP|MirTar2|mirzag|PACCMIT|RNA22
NR2F2	hsa-miR-302c-3p	0.666001	12	Very High	BCmicrO|Cupid|DIANA|MBStar|MirAncesTar|miRDB_v6|MiRNATIP|miRTar2GO|mirzag|MultiMiTar|PITA_May_2021|RNA22
KRAS	hsa-miR-1256	0.665428	13	Very High	BCmicrO|bitargeting_May_2021|CoMeTa|Cupid|DIANA|MBStar|MirAncesTar|miranda_May_2021|miRDB_v6|MiRNATIP|miRTar2GO|mirzag|PACCMIT
EPHA3	hsa-miR-548ar-5p	0.665159	9	Very High	DIANA|MBStar|MirAncesTar|miranda_May_2021|miRDB_v6|mirmap_May_2021|MirTar2|mirzag|PACCMIT
GSK3B	hsa-miR-4659b-3p	0.665151	10	Very High	bitargeting_May_2021|DIANA|MBStar|MirAncesTar|miRDB_v6|MiRNATIP|MirSNPInTarget|MirTar2|mirzag|RNA22
EDNRB	hsa-miR-19b-1-5p	0.665129	8	Very High	Cupid|MBStar|MirAncesTar|miranda_May_2021|miRDB_v6|MirTar2|mirzag|RNA22
ZEB1	hsa-miR-576-5p	0.665035	12	Very High	BCmicrO|CoMeTa|Cupid|DIANA|MBStar|MirAncesTar|miranda_May_2021|miRDB_v6|MiRNATIP|MirTar2|mirzag|PITA_May_2021
VEGFA	hsa-miR-520g-3p	0.664903	12	Very High	BCmicrO|bitargeting_May_2021|CoMeTa|Cupid|MBStar|MirAncesTar|miranda_May_2021|mirmap_May_2021|MiRNATIP|MirSNPInTarget|MultiMiTar|PACCMIT
NUS1	hsa-miR-485-3p	0.664856	14	Very High	BCmicrO|bitargeting_May_2021|DIANA|MBStar|MirAncesTar|miranda_May_2021|miRDB_v6|MiRNATIP|MirTar2|mirzag|PACCMIT|PITA_May_2021|RNA22|TargetScan_v7_2
JUN	hsa-miR-216b-5p	0.66485	11	Very High	BCmicrO|bitargeting_May_2021|CoMeTa|DIANA|MirAncesTar|miranda_May_2021|miRcode|MiRNATIP|mirzag|PACCMIT|TargetScan_v7_2
IGF2	hsa-miR-615-5p	0.664791	14	Very High	BCmicrO|bitargeting_May_2021|CoMeTa|DIANA|MirAncesTar|miranda_May_2021|miRDB_v6|mirmap_May_2021|MiRNATIP|MirSNPInTarget|MirTar2|mirzag|PITA_May_2021|RNA22
PPARGC1A	hsa-miR-16-1-3p	0.66477	12	Very High	Cupid|DIANA|MBStar|MirAncesTar|miranda_May_2021|miRDB_v6|MiRNATIP|miRTar2GO|MirTar2|mirzag|PACCMIT|RNA22
NFE2L2	hsa-miR-548k	0.664686	12	Very High	BCmicrO|CoMeTa|Cupid|DIANA|MBStar|MirAncesTar|miranda_May_2021|miRDB_v6|MiRNATIP|MirSNPInTarget|MirTar2|mirzag
ETS1	hsa-miR-548x-3p	0.664599	12	Very High	Cupid|DIANA|MBStar|MirAncesTar|miranda_May_2021|miRDB_v6|mirmap_May_2021|MiRNATIP|MirSNPInTarget|MirTar2|mirzag|PACCMIT
NRP2	hsa-miR-10a-5p	0.664402	14	Very High	BCmicrO|CoMeTa|Cupid|DIANA|MBStar|MirAncesTar|miranda_May_2021|miRcode|MiRNATIP|MirSNPInTarget|mirzag|MultiMiTar|PACCMIT|RNA22
ADM	hsa-miR-938	0.664319	11	Very High	BCmicrO|CoMeTa|DIANA|MirAncesTar|miranda_May_2021|mirbase|miRDB_v6|MiRNATIP|MirTar2|mirzag|PACCMIT
PGR	hsa-miR-888-5p	0.664243	12	Very High	BCmicrO|CoMeTa|DIANA|MBStar|MirAncesTar|miranda_May_2021|miRDB_v6|mirmap_May_2021|MiRNATIP|MirSNPInTarget|MirTar2|mirzag
EPHA3	hsa-miR-4311	0.664173	9	Very High	Cupid|DIANA|MBStar|MirAncesTar|miRDB_v6|mirmap_May_2021|MirTar2|mirzag|PACCMIT
CTNND1	hsa-miR-493-5p	0.66416	12	Very High	Cupid|DIANA|MBStar|MirAncesTar|miranda_May_2021|MiRNATIP|MirSNPInTarget|MirTar2|mirzag|PACCMIT|PITA_May_2021|TargetScan_v7_2
INSR	hsa-miR-379-5p	0.664012	13	Very High	BCmicrO|CoMeTa|DIANA|MBStar|MirAncesTar|miranda_May_2021|miRDB_v6|mirmap_May_2021|MiRNATIP|mirzag|MultiMiTar|PACCMIT|TargetScan_v7_2
PIK3R1	hsa-miR-520g-3p	0.663835	13	Very High	BCmicrO|bitargeting_May_2021|CoMeTa|MBStar|MirAncesTar|miranda_May_2021|miRDB_v6|mirmap_May_2021|MiRNATIP|MirSNPInTarget|MirTar2|mirzag|MultiMiTar
CDK6	hsa-miR-3160-5p	0.663826	11	Very High	bitargeting_May_2021|DIANA|MBStar|MirAncesTar|miranda_May_2021|miRDB_v6|MiRNATIP|MirTar2|mirzag|PACCMIT|RNA22
SMAD2	hsa-miR-767-3p	0.663706	15	Very High	BCmicrO|bitargeting_May_2021|CoMeTa|DIANA|MBStar|MirAncesTar|miranda_May_2021|miRDB_v6|MiRNATIP|MirSNPInTarget|MirTar2|mirzag|MultiMiTar|PITA_May_2021|RNA22
RAP1B	hsa-miR-539-3p	0.663706	9	Very High	DIANA|MBStar|MirAncesTar|miRDB_v6|MiRNATIP|MirSNPInTarget|mirzag|PACCMIT|TargetScan_v7_2
KDM5A	hsa-miR-299-3p	0.663537	14	Very High	BCmicrO|bitargeting_May_2021|CoMeTa|DIANA|MBStar|MirAncesTar|miranda_May_2021|mirCoX|MiRNATIP|miRTar2GO|mirzag|MultiMiTar|RNA22|TargetScan_v7_2
FGF9	hsa-miR-219a-5p	0.6635	8	Very High	Cupid|MBStar|MirAncesTar|miranda_May_2021|miRcode|MiRNATIP|mirzag|TargetScan_v7_2
ILF3	hsa-miR-298	0.66349	16	Very High	bitargeting_May_2021|CoMeTa|DIANA|MBStar|MirAncesTar|miranda_May_2021|mirCoX|mirmap_May_2021|MiRNATIP|MirSNPInTarget|miRTar2GO|MirTar2|MultiMiTar|PACCMIT|PITA_May_2021|RNA22
ATP2B4	hsa-miR-5196-5p	0.66345	14	Very High	bitargeting_May_2021|DIANA|MBStar|MirAncesTar|miranda_May_2021|miRDB_v6|mirmap_May_2021|MiRNATIP|MirSNPInTarget|MirTar2|mirzag|PACCMIT|PITA_May_2021|RNA22
EPHA3	hsa-miR-548am-5p	0.663316	10	Very High	bitargeting_May_2021|DIANA|MBStar|MirAncesTar|miranda_May_2021|miRDB_v6|mirmap_May_2021|MirTar2|mirzag|PACCMIT
EPHA3	hsa-miR-548o-5p	0.663316	10	Very High	bitargeting_May_2021|DIANA|MBStar|MirAncesTar|miranda_May_2021|miRDB_v6|mirmap_May_2021|MirTar2|mirzag|PACCMIT
PPARGC1A	hsa-miR-150-5p	0.663217	12	Very High	BCmicrO|CoMeTa|DIANA|MirAncesTar|miranda_May_2021|miRcode|mirCoX|miRDB_v6|MiRNATIP|MirTar2|mirzag|PACCMIT
GATA2	hsa-miR-335-5p	0.66297	10	Very High	BCmicrO|CoMeTa|Cupid|MirAncesTar|miranda_May_2021|miRDB_v6|mirmap_May_2021|MirTar2|mirzag|MultiMiTar
NRCAM	hsa-miR-519a-5p	0.662904	11	Very High	Cupid|DIANA|MBStar|MirAncesTar|miranda_May_2021|miRDB_v6|MiRNATIP|MirTar2|mirzag|PACCMIT|RNA22
GSK3B	hsa-miR-624-3p	0.66289	11	Very High	bitargeting_May_2021|Cupid|DIANA|MBStar|MirAncesTar|miranda_May_2021|miRDB_v6|mirmap_May_2021|MiRNATIP|MirTar2|mirzag
TET2	hsa-miR-548an	0.662822	13	Very High	bitargeting_May_2021|DIANA|MBStar|MirAncesTar|miranda_May_2021|miRDB_v6|mirmap_May_2021|MiRNATIP|MirSNPInTarget|MirTar2|mirzag|PITA_May_2021|RNA22
TFAP2A	hsa-miR-4427	0.662809	9	Very High	MBStar|MirAncesTar|miranda_May_2021|miRDB_v6|MiRNATIP|MirTar2|mirzag|PACCMIT|PITA_May_2021
HMGA2	hsa-miR-4282	0.662714	9	Very High	Cupid|DIANA|MBStar|MirAncesTar|miRDB_v6|MiRNATIP|MirTar2|mirzag|PACCMIT
HMGCR	hsa-miR-33b-5p	0.662516	12	Very High	BCmicrO|CoMeTa|DIANA|MBStar|MirAncesTar|MiRNATIP|MirSNPInTarget|miRTar2GO|mirzag|MultiMiTar|PACCMIT|TargetScan_v7_2
VCAN	hsa-miR-1250-5p	0.662482	14	Very High	BCmicrO|bitargeting_May_2021|CoMeTa|Cupid|DIANA|MBStar|MirAncesTar|miranda_May_2021|miRDB_v6|MirTar2|mirzag|PACCMIT|PITA_May_2021|RNA22
CHRDL1	hsa-miR-188-3p	0.662476	12	Very High	BCmicrO|bitargeting_May_2021|CoMeTa|DIANA|MBStar|MirAncesTar|miranda_May_2021|mirbase|miRDB_v6|MiRNATIP|MirTar2|mirzag
DUSP1	hsa-miR-659-3p	0.662353	13	Very High	BCmicrO|CoMeTa|Cupid|DIANA|MBStar|MirAncesTar|miranda_May_2021|miRDB_v6|MiRNATIP|MirTar2|mirzag|PACCMIT|RNA22
PI4KA	hsa-miR-219a-5p	0.662276	8	Very High	CoMeTa|MirAncesTar|miranda_May_2021|mirbase|miRcode|miRDB_v6|mirzag|TargetScan_v7_2
CUL4A	hsa-miR-380-3p	0.662247	12	Very High	BCmicrO|CoMeTa|Cupid|DIANA|MBStar|MirAncesTar|miranda_May_2021|miRDB_v6|MiRNATIP|MirTar2|mirzag|MultiMiTar
PTPN11	hsa-miR-518a-5p	0.662234	10	Very High	BCmicrO|bitargeting_May_2021|CoMeTa|DIANA|MBStar|MirAncesTar|MiRNATIP|MirTar2|mirzag|MultiMiTar
KDM5A	hsa-miR-548j-5p	0.662224	13	Very High	BCmicrO|CoMeTa|DIANA|MBStar|MirAncesTar|miranda_May_2021|mirmap_May_2021|MiRNATIP|MirSNPInTarget|MirTar2|mirzag|PACCMIT|RNA22
KDM5A	hsa-miR-140-3p	0.662163	13	Very High	BCmicrO|bitargeting_May_2021|CoMeTa|DIANA|MBStar|MirAncesTar|miranda_May_2021|mirmap_May_2021|MiRNATIP|MirSNPInTarget|miRTar2GO|MirTar2|mirzag
ITGA4	hsa-miR-513c-3p	0.662128	9	Very High	DIANA|MBStar|MirAncesTar|miranda_May_2021|miRDB_v6|MiRNATIP|MirSNPInTarget|MirTar2|mirzag
TET2	hsa-miR-3148	0.662093	13	Very High	bitargeting_May_2021|DIANA|MBStar|MirAncesTar|miranda_May_2021|miRDB_v6|mirmap_May_2021|MiRNATIP|MirSNPInTarget|MirTar2|mirzag|PITA_May_2021|RNA22
IGF1R	hsa-miR-628-3p	0.66205	14	Very High	BCmicrO|CoMeTa|Cupid|DIANA|MBStar|MirAncesTar|miranda_May_2021|mirmap_May_2021|MiRNATIP|miRTar2GO|mirzag|MultiMiTar|PACCMIT|RNA22
NR2F2	hsa-miR-561-3p	0.662039	9	Very High	BCmicrO|CoMeTa|Cupid|MBStar|MirAncesTar|miranda_May_2021|miRDB_v6|MirTar2|PACCMIT
TGFBR1	hsa-miR-548ac	0.66196	10	Very High	DIANA|MBStar|MirAncesTar|miranda_May_2021|miRDB_v6|mirmap_May_2021|MiRNATIP|MirTar2|mirzag|PACCMIT
NRP2	hsa-miR-545-3p	0.661881	11	Very High	BCmicrO|CoMeTa|Cupid|MBStar|MirAncesTar|miranda_May_2021|miRDB_v6|mirmap_May_2021|mirzag|MultiMiTar|PACCMIT
CTNND1	hsa-miR-579-3p	0.661845	11	Very High	BCmicrO|CoMeTa|Cupid|DIANA|MBStar|MirAncesTar|miranda_May_2021|miRDB_v6|MirTar2|mirzag|PACCMIT
CREB1	hsa-miR-190a-5p	0.66168	12	Very High	BCmicrO|bitargeting_May_2021|CoMeTa|Cupid|DIANA|MBStar|MirAncesTar|miranda_May_2021|miRcode|MiRNATIP|MirSNPInTarget|TargetScan_v7_2
CAPN6	hsa-miR-154-5p	0.661678	10	Very High	BCmicrO|DIANA|MBStar|MirAncesTar|miranda_May_2021|miRDB_v6|mirzag|MultiMiTar|PACCMIT|TargetScan_v7_2
PGR	hsa-miR-1299	0.661645	13	Very High	BCmicrO|bitargeting_May_2021|DIANA|MBStar|MirAncesTar|miranda_May_2021|miRDB_v6|MiRNATIP|MirSNPInTarget|MirTar2|mirzag|PITA_May_2021|RNA22
FOXO3	hsa-miR-518a-5p	0.661578	14	Very High	BCmicrO|bitargeting_May_2021|CoMeTa|DIANA|MBStar|MirAncesTar|miRDB_v6|mirmap_May_2021|MiRNATIP|MirSNPInTarget|MirTar2|mirzag|MultiMiTar|RNA22
ATP2B4	hsa-miR-326	0.661523	13	Very High	BCmicrO|CoMeTa|DIANA|MBStar|MirAncesTar|miranda_May_2021|MiRNATIP|miRTar2GO|mirzag|MultiMiTar|PACCMIT|RNA22|TargetScan_v7_2
HAND2	hsa-miR-202-3p	0.661507	12	Very High	BCmicrO|bitargeting_May_2021|CoMeTa|Cupid|DIANA|MBStar|MirAncesTar|miRDB_v6|mirzag|MultiMiTar|PACCMIT|RNA22
RPS6KB1	hsa-miR-625-5p	0.661345	15	Very High	BCmicrO|bitargeting_May_2021|CoMeTa|DIANA|MBStar|MirAncesTar|miranda_May_2021|miRDB_v6|mirmap_May_2021|MiRNATIP|MirSNPInTarget|miRTar2GO|MirTar2|mirzag|PITA_May_2021
HMGCR	hsa-miR-630	0.661344	13	Very High	BCmicrO|CoMeTa|DIANA|MBStar|MirAncesTar|miranda_May_2021|mirbase|miRDB_v6|MiRNATIP|miRTar2GO|MirTar2|PACCMIT|RNA22
FOXA1	hsa-miR-625-5p	0.66124	15	Very High	BCmicrO|bitargeting_May_2021|CoMeTa|DIANA|MirAncesTar|miranda_May_2021|miRDB_v6|mirmap_May_2021|MiRNATIP|MirSNPInTarget|miRTar2GO|mirzag|MultiMiTar|PITA_May_2021|RNA22
CDK6	hsa-miR-548aq-5p	0.661229	10	Very High	DIANA|MBStar|MirAncesTar|miranda_May_2021|miRDB_v6|mirmap_May_2021|MiRNATIP|MirTar2|mirzag|PACCMIT
TET2	hsa-miR-16-1-3p	0.661099	13	Very High	bitargeting_May_2021|Cupid|DIANA|MBStar|MirAncesTar|miranda_May_2021|miRDB_v6|MiRNATIP|MirSNPInTarget|miRTar2GO|MirTar2|mirzag|RNA22
NOS1	hsa-miR-665	0.661009	13	Very High	BCmicrO|bitargeting_May_2021|CoMeTa|DIANA|MBStar|MirAncesTar|miranda_May_2021|miRDB_v6|mirmap_May_2021|mirzag|PACCMIT|PITA_May_2021|RNA22
IKBKB	hsa-miR-28-5p	0.660915	14	Very High	BCmicrO|Cupid|DIANA|MBStar|MirAncesTar|miranda_May_2021|miRDB_v6|mirmap_May_2021|MiRNATIP|MirSNPInTarget|miRTar2GO|MirTar2|mirzag|RNA22
SMAD2	hsa-miR-942-5p	0.660881	13	Very High	BCmicrO|bitargeting_May_2021|CoMeTa|DIANA|MBStar|MirAncesTar|miranda_May_2021|MiRNATIP|miRTar2GO|MirTar2|mirzag|PITA_May_2021|RNA22
CTNND1	hsa-miR-603	0.66088	12	Very High	BCmicrO|CoMeTa|Cupid|DIANA|MBStar|MirAncesTar|miranda_May_2021|mirbase|miRDB_v6|mirmap_May_2021|mirzag|PACCMIT
VAV3	hsa-miR-634	0.660874	13	Very High	BCmicrO|CoMeTa|Cupid|DIANA|MirAncesTar|miranda_May_2021|miRDB_v6|mirmap_May_2021|MiRNATIP|MirTar2|mirzag|MultiMiTar|PACCMIT
TIMP3	hsa-miR-766-5p	0.660789	13	Very High	bitargeting_May_2021|DIANA|MirAncesTar|miranda_May_2021|miRDB_v6|mirmap_May_2021|MiRNATIP|MirSNPInTarget|MirTar2|mirzag|PACCMIT|PITA_May_2021|RNA22
LAMC1	hsa-miR-942-5p	0.660705	13	Very High	BCmicrO|CoMeTa|DIANA|MBStar|MirAncesTar|miranda_May_2021|miRDB_v6|MiRNATIP|miRTar2GO|MirTar2|mirzag|PACCMIT|RNA22
CYCS	hsa-miR-4680-3p	0.660669	9	Very High	MBStar|MirAncesTar|miranda_May_2021|miRDB_v6|MiRNATIP|MirSNPInTarget|MirTar2|mirzag|PACCMIT
HMGA2	hsa-miR-219a-5p	0.660631	10	Very High	CoMeTa|Cupid|MBStar|MirAncesTar|miranda_May_2021|miRcode|miRDB_v6|MiRNATIP|mirzag|TargetScan_v7_2
FOS	hsa-miR-603	0.660399	12	Very High	BCmicrO|bitargeting_May_2021|CoMeTa|Cupid|DIANA|MirAncesTar|miranda_May_2021|mirbase|miRDB_v6|mirmap_May_2021|MirTar2|mirzag
MSN	hsa-miR-1253	0.660323	13	Very High	BCmicrO|bitargeting_May_2021|CoMeTa|DIANA|MBStar|MirAncesTar|miranda_May_2021|miRDB_v6|mirmap_May_2021|MiRNATIP|MirSNPInTarget|MirTar2|mirzag
PIM1	hsa-miR-3173-3p	0.660099	14	Very High	bitargeting_May_2021|Cupid|DIANA|MBStar|MirAncesTar|miranda_May_2021|miRDB_v6|mirmap_May_2021|MiRNATIP|MirSNPInTarget|MirTar2|mirzag|PITA_May_2021|RNA22
WNT5A	hsa-miR-497-3p	0.659931	13	Very High	bitargeting_May_2021|DIANA|MBStar|MirAncesTar|miranda_May_2021|mirbase|miRDB_v6|mirmap_May_2021|MiRNATIP|MirSNPInTarget|MirTar2|mirzag|PACCMIT
EIF4E	hsa-miR-1251-5p	0.659873	10	Very High	BCmicrO|bitargeting_May_2021|CoMeTa|MBStar|MirAncesTar|miranda_May_2021|MiRNATIP|mirzag|RNA22|TargetScan_v7_2
DUSP1	hsa-miR-512-3p	0.65986	14	Very High	BCmicrO|CoMeTa|Cupid|DIANA|MBStar|MirAncesTar|miranda_May_2021|miRDB_v6|MiRNATIP|MirSNPInTarget|MirTar2|mirzag|MultiMiTar|RNA22
THBS2	hsa-miR-922	0.659826	13	Very High	BCmicrO|bitargeting_May_2021|CoMeTa|DIANA|MBStar|MirAncesTar|miranda_May_2021|miRDB_v6|mirmap_May_2021|MirTar2|mirzag|MultiMiTar|RNA22
SPRED1	hsa-miR-4789-5p	0.659817	10	Very High	DIANA|MBStar|MirAncesTar|miranda_May_2021|miRDB_v6|MiRNATIP|MirSNPInTarget|MirTar2|mirzag|PACCMIT
NR2F2	hsa-miR-140-3p	0.659716	11	Very High	BCmicrO|CoMeTa|Cupid|DIANA|MBStar|MirAncesTar|miranda_May_2021|mirbase|mirmap_May_2021|mirzag|PACCMIT
SMAD6	hsa-miR-134-5p	0.659675	10	Very High	BCmicrO|CoMeTa|DIANA|MBStar|MirAncesTar|mirbase|miRDB_v6|miRTar2GO|PACCMIT|TargetScan_v7_2
CREB1	hsa-miR-802	0.659606	12	Very High	BCmicrO|CoMeTa|DIANA|MBStar|MirAncesTar|miranda_May_2021|miRDB_v6|mirmap_May_2021|MiRNATIP|MirTar2|mirzag|MultiMiTar
ZEB1	hsa-miR-4803	0.659596	10	Very High	DIANA|MBStar|MirAncesTar|miranda_May_2021|miRDB_v6|mirmap_May_2021|MiRNATIP|MirTar2|mirzag|PACCMIT
SPRED1	hsa-miR-595	0.65953	14	Very High	BCmicrO|bitargeting_May_2021|MBStar|MirAncesTar|miranda_May_2021|miRDB_v6|MiRNATIP|MirSNPInTarget|MirTar2|mirzag|MultiMiTar|PACCMIT|PITA_May_2021|RNA22
IGF1R	hsa-miR-588	0.659504	15	Very High	BCmicrO|bitargeting_May_2021|CoMeTa|DIANA|MBStar|MirAncesTar|miranda_May_2021|miRDB_v6|mirmap_May_2021|MiRNATIP|MirSNPInTarget|mirzag|MultiMiTar|PACCMIT|RNA22
HMGA2	hsa-miR-548b-3p	0.65936	13	Very High	BCmicrO|bitargeting_May_2021|CoMeTa|Cupid|MBStar|MirAncesTar|miranda_May_2021|mirmap_May_2021|MiRNATIP|miRTar2GO|mirzag|MultiMiTar|PACCMIT
SPRED1	hsa-miR-548l	0.65931	11	Very High	BCmicrO|DIANA|MBStar|MirAncesTar|miranda_May_2021|miRDB_v6|MiRNATIP|MirSNPInTarget|MirTar2|mirzag|PACCMIT
CXCL12	hsa-miR-765	0.659309	14	Very High	BCmicrO|bitargeting_May_2021|CoMeTa|DIANA|MirAncesTar|miranda_May_2021|miRDB_v6|mirmap_May_2021|MiRNATIP|MirSNPInTarget|MirTar2|mirzag|PITA_May_2021|RNA22
TOP1	hsa-miR-892b	0.659256	12	Very High	BCmicrO|bitargeting_May_2021|CoMeTa|Cupid|DIANA|MirAncesTar|miRTar2GO|mirzag|MultiMiTar|PACCMIT|PITA_May_2021|RNA22
NAMPT	hsa-miR-613	0.659192	10	Very High	BCmicrO|CoMeTa|DIANA|MBStar|MirAncesTar|miRcode|MiRNATIP|mirzag|MultiMiTar|PACCMIT
FKBP5	hsa-miR-539-5p	0.658971	13	Very High	BCmicrO|CoMeTa|Cupid|DIANA|MBStar|MirAncesTar|miranda_May_2021|miRDB_v6|mirmap_May_2021|MiRNATIP|MirTar2|mirzag|RNA22
ATP2B4	hsa-miR-330-5p	0.658868	12	Very High	CoMeTa|DIANA|MBStar|MirAncesTar|miranda_May_2021|mirbase|MiRNATIP|miRTar2GO|MultiMiTar|PACCMIT|RNA22|TargetScan_v7_2
HMGA2	hsa-miR-588	0.658831	13	Very High	BCmicrO|bitargeting_May_2021|CoMeTa|Cupid|MBStar|MirAncesTar|miranda_May_2021|miRDB_v6|MiRNATIP|MirTar2|mirzag|MultiMiTar|RNA22
APP	hsa-miR-4422	0.658817	11	Very High	bitargeting_May_2021|DIANA|MBStar|MirAncesTar|miranda_May_2021|miRDB_v6|mirmap_May_2021|MiRNATIP|MirTar2|mirzag|PACCMIT
HMGA2	hsa-miR-376a-3p	0.658803	12	Very High	BCmicrO|bitargeting_May_2021|CoMeTa|Cupid|DIANA|MBStar|MirAncesTar|mirmap_May_2021|MiRNATIP|miRTar2GO|mirzag|MultiMiTar
TET2	hsa-miR-130b-5p	0.658798	12	Very High	bitargeting_May_2021|Cupid|DIANA|MBStar|MirAncesTar|miranda_May_2021|miRDB_v6|MiRNATIP|miRTar2GO|MirTar2|mirzag|RNA22
SMAD2	hsa-miR-653-5p	0.658741	12	Very High	BCmicrO|DIANA|MBStar|MirAncesTar|miranda_May_2021|miRDB_v6|MiRNATIP|MirTar2|mirzag|MultiMiTar|PACCMIT|RNA22
MYCN	hsa-miR-548y	0.658665	10	Very High	Cupid|DIANA|MBStar|MirAncesTar|miranda_May_2021|miRDB_v6|MirSNPInTarget|MirTar2|mirzag|PACCMIT
CTTN	hsa-miR-545-3p	0.658579	12	Very High	BCmicrO|CoMeTa|Cupid|MBStar|MirAncesTar|miranda_May_2021|miRDB_v6|mirmap_May_2021|MiRNATIP|MirTar2|mirzag|MultiMiTar
NRCAM	hsa-miR-518f-5p	0.658443	10	Very High	Cupid|DIANA|MBStar|MirAncesTar|miranda_May_2021|miRDB_v6|MiRNATIP|MirTar2|mirzag|PACCMIT
PAK1	hsa-miR-30c-2-3p	0.658198	11	Very High	DIANA|MBStar|MirAncesTar|miranda_May_2021|miRDB_v6|MiRNATIP|MirSNPInTarget|miRTar2GO|MirTar2|mirzag|RNA22
SETD2	hsa-miR-7-2-3p	0.658074	9	Very High	Cupid|DIANA|MirAncesTar|miranda_May_2021|miRDB_v6|mirmap_May_2021|MirTar2|mirzag|PACCMIT
KDM5A	hsa-miR-371a-5p	0.658017	14	Very High	BCmicrO|bitargeting_May_2021|CoMeTa|Cupid|DIANA|MBStar|MirAncesTar|miranda_May_2021|mirmap_May_2021|MiRNATIP|mirzag|PITA_May_2021|RNA22|TargetScan_v7_2
TIMP3	hsa-miR-1197	0.658003	12	Very High	BCmicrO|bitargeting_May_2021|CoMeTa|Cupid|DIANA|MirAncesTar|miranda_May_2021|miRDB_v6|mirmap_May_2021|MiRNATIP|RNA22|TargetScan_v7_2
FKBP5	hsa-miR-877-5p	0.657956	14	Very High	bitargeting_May_2021|CoMeTa|DIANA|MBStar|MirAncesTar|miranda_May_2021|miRDB_v6|mirmap_May_2021|MiRNATIP|miRTar2GO|mirzag|PITA_May_2021|RNA22|TargetScan_v7_2
HOXD3	hsa-miR-5692a	0.657907	8	Very High	DIANA|MirAncesTar|miranda_May_2021|miRDB_v6|MiRNATIP|MirTar2|mirzag|PACCMIT
ETS1	hsa-miR-942-5p	0.657779	13	Very High	BCmicrO|CoMeTa|DIANA|MBStar|MirAncesTar|miranda_May_2021|miRDB_v6|MiRNATIP|MirSNPInTarget|miRTar2GO|MirTar2|PACCMIT|RNA22
TFAP2A	hsa-miR-592	0.657604	12	Very High	BCmicrO|CoMeTa|Cupid|MBStar|MirAncesTar|miranda_May_2021|miRDB_v6|MiRNATIP|MirTar2|mirzag|MultiMiTar|RNA22
CDK6	hsa-miR-761	0.657566	14	Very High	bitargeting_May_2021|Cupid|DIANA|MBStar|MirAncesTar|miranda_May_2021|miRcode|miRDB_v6|mirmap_May_2021|MiRNATIP|mirzag|PACCMIT|PITA_May_2021|RNA22
S1PR1	hsa-miR-33b-5p	0.657504	10	Very High	BCmicrO|CoMeTa|Cupid|DIANA|MBStar|MirAncesTar|miRTar2GO|mirzag|PACCMIT|TargetScan_v7_2
PAK1	hsa-miR-30c-1-3p	0.657366	11	Very High	DIANA|MBStar|MirAncesTar|miranda_May_2021|miRDB_v6|MiRNATIP|MirSNPInTarget|miRTar2GO|MirTar2|mirzag|RNA22
NRAS	hsa-miR-767-5p	0.657125	15	Very High	BCmicrO|bitargeting_May_2021|Cupid|DIANA|MBStar|MirAncesTar|miranda_May_2021|mirbase|miRDB_v6|mirmap_May_2021|MiRNATIP|MirTar2|mirzag|PITA_May_2021|RNA22
CREB1	hsa-miR-134-5p	0.65712	13	Very High	BCmicrO|DIANA|MBStar|MirAncesTar|miRDB_v6|MiRNATIP|MirSNPInTarget|miRTar2GO|MirTar2|mirzag|PITA_May_2021|RNA22|TargetScan_v7_2
FZD5	hsa-miR-365a-3p	0.657069	12	Very High	BCmicrO|CoMeTa|DIANA|MBStar|MirAncesTar|miRcode|mirmap_May_2021|MiRNATIP|mirzag|MultiMiTar|PACCMIT|TargetScan_v7_2
VCL	hsa-miR-892a	0.656946	14	Very High	BCmicrO|bitargeting_May_2021|CoMeTa|Cupid|DIANA|MBStar|MirAncesTar|miranda_May_2021|miRDB_v6|MiRNATIP|MirSNPInTarget|MirTar2|mirzag|RNA22
FBXW7	hsa-miR-613	0.656768	11	Very High	BCmicrO|CoMeTa|DIANA|MBStar|MirAncesTar|miRcode|MiRNATIP|mirzag|MultiMiTar|PACCMIT|RNA22
NR2F2	hsa-miR-3148	0.656677	10	Very High	DIANA|MBStar|MirAncesTar|miranda_May_2021|miRDB_v6|mirmap_May_2021|MiRNATIP|MirTar2|mirzag|PACCMIT
CLIC4	hsa-miR-338-5p	0.656657	13	Very High	bitargeting_May_2021|CoMeTa|Cupid|DIANA|MBStar|MirAncesTar|miranda_May_2021|mirbase|miRDB_v6|MiRNATIP|MirTar2|mirzag|RNA22
TOP1	hsa-miR-522-3p	0.65664	12	Very High	BCmicrO|CoMeTa|Cupid|DIANA|MBStar|MirAncesTar|miranda_May_2021|miRDB_v6|MiRNATIP|mirzag|MultiMiTar|PACCMIT
RAP1B	hsa-miR-1243	0.656567	11	Very High	CoMeTa|Cupid|DIANA|MBStar|MirAncesTar|miRDB_v6|MiRNATIP|MirTar2|mirzag|PACCMIT|RNA22
CDK6	hsa-miR-603	0.656567	12	Very High	BCmicrO|CoMeTa|DIANA|MBStar|MirAncesTar|miranda_May_2021|miRDB_v6|mirmap_May_2021|MiRNATIP|MirTar2|mirzag|RNA22
EPHA3	hsa-miR-548ab	0.656549	9	Very High	DIANA|MBStar|MirAncesTar|miranda_May_2021|miRDB_v6|mirmap_May_2021|MirTar2|mirzag|PACCMIT
CREB1	hsa-miR-3662	0.656528	9	Very High	DIANA|MBStar|MirAncesTar|miranda_May_2021|miRDB_v6|MiRNATIP|MirTar2|mirzag|PACCMIT
MYH9	hsa-miR-376a-3p	0.656353	9	Very High	BCmicrO|CoMeTa|Cupid|DIANA|MBStar|MirAncesTar|miRDB_v6|miRTar2GO|TargetScan_v7_2
[truncated: 10,388 more rows]
