# Supplementary material for: Comprehensive analysis of circRNA-miRNA-mRNA network related to angiogenesis in recurrent implantation failure
Source: BMC Med Genomics. 2024 Jul 30;17:193. doi: 10.1186/s12920-024-01944-1 (PMC11290139; doi:10.1186/s12920-024-01944-1)
Supplement: Supplementary file 5 — Supplementary Material 5 [file 12920_2024_1944_MOESM5_ESM.xlsx]

## Sheet: Sheet1
Supplementary Table 5 DEcircRNAs from GSE147442
ID	adj.P.Val	P.Value	t	B	logFC	circRNA	SEQUENCE
ASCRP3002611	2.97e-07	2.97e-07	8.06132	6.85875	1.71167	hsa_circRNA_406038	ATACATTCCCTGATTCCCTGGACTATGTTAGGTTCCCTCTACTGTCCTACTCTTCCCTTA
ASCRP3004743	3.4e-07	3.4e-07	7.9816	6.73636	1.59862	hsa_circRNA_052165	CATGCCTGGTCTTTCCCCAGTGAGCCAGTGAAGCTCCTGGTCACAGAAATGTATGACACA
ASCRP3009078	9.22e-07	9.22e-07	7.41531	5.83856	1.22622	hsa_circRNA_051490	GCCCTCAGAAAAAAGATCCCCAGCAGGCCCTCAAGGAGCTGGCTAAGATGTGTATCCTGG
ASCRP3012886	1.26e-06	1.26e-06	7.24277	5.55498	1.9425	hsa_circRNA_401587	TTATGTCTTCTCCTAGTACAACCAAACAGGCTCCCCCGAAGATGGGCCTCGAGTGGTCTT
ASCRP3007289	1.53e-06	1.53e-06	7.13862	5.38151	1.16166	hsa_circRNA_102118	GAAAACACACACTGATAAGATGCTCCCAAGTCCCTTGCAGCTCTCTTCAGAAGAAAAATC
ASCRP3007114	1.57e-06	1.57e-06	7.12323	5.35572	1.87376	hsa_circRNA_405025	CTTGGCATCTCTCCATAGTCACCATTTAGAAGGCTCCTGGGTTCTGTTCTATGTCATTTC
ASCRP3005702	1.65e-06	1.65e-06	7.0974	5.31237	1.77338	hsa_circRNA_006002	CGGTCCTTCCTGGCATTGCTTCTGTGGACTGGAGTGGTCACAAGCCCACCCATGATCAAG
ASCRP3004632	2.53e-06	2.53e-06	6.86545	4.91831	1.12635	hsa_circRNA_406180	CATCCTTGACCCAGCTTTTCCCGCGCTGCACACATACTATTGACAGGTGTCTGCCTTCAG
ASCRP3005748	3.1e-06	3.1e-06	6.7583	4.73338	1.38647	hsa_circRNA_008349	CGTGCTCATCATCTCTGCCCCAGGTGCTGTGTATAAGATGGCAGACGTAGCCTGCAAATG
ASCRP3012754	3.27e-06	3.27e-06	6.72933	4.68307	1.58397	hsa_circRNA_051036	TGTTTTTCTATTAAAAGACTCATCCGTCTCCCAGATTCAGTCCCCGTGGGGGTGGCTTTG
ASCRP3005002	3.92e-06	3.92e-06	6.63351	4.51572	1.11775	hsa_circRNA_047478	CCACCTCCCGTTTATTGAAGTCAAACTGTGATGGCTGGCTGCTTGGAACATCATCATCTA
ASCRP3005136	6e-06	6e-06	6.41216	4.12355	2.49356	hsa_circRNA_102451	CCATTGTCCTCCCCATCGGACAAAGTATTTTGGACAGATATCATCAACGAAGCCATTTTC
ASCRP3005390	6.76e-06	6.76e-06	6.35121	4.01422	1.59191	hsa_circRNA_405760	CCTCCTCGCCATCCTCCTCAGGGATGGAAGAAGCGAGCCTGTGCCTTGGAGTGTCTTCGG
ASCRP3003705	7.66e-06	7.66e-06	6.28641	3.89734	1.07415	hsa_circRNA_051641	CAATAAACCTGTGGTCCTGCCTGGCCTTCCGGAACTTTAAGATCATTTACCGCCGCTATG
ASCRP3010818	7.81e-06	7.81e-06	6.27691	3.88016	2.00699	hsa_circRNA_001046	TACTTTTTCTCCTGGCTGAATTGTTCCCATCTCAAGTCCTATTTTCCCCATGGAGAAGAC
ASCRP3008491	8.57e-06	8.57e-06	6.22912	3.79347	1.46354	hsa_circRNA_404837	GATATATATGATGTCTCCCCAAAAAACAAAAACAAGCCGAGTGTGGTGTGAACCACCACG
ASCRP3004600	9.07e-06	9.07e-06	6.20044	3.7413	1.19159	hsa_circRNA_406728	CATCAGAGCTTCGCGAGAAGGTGACCCTCTTCCTTCCAGCGGAATATGCTTTCTGACATC
ASCRP3004155	9.57e-06	9.57e-06	6.17331	3.69181	1.28122	hsa_circRNA_102576	CAGAGCCCATTATCCCTGTCACTCAGCCCCGGTGTAGAGCAGACCAAACAGTGCAAGGAG
ASCRP3006264	9.87e-06	9.87e-06	6.15724	3.66245	1.58339	hsa_circRNA_104439	CTCCTTCCTGCGGGTACTAAGGTCTACATCGACCCCTTCACTTATGAAGACCCTAATGAG
ASCRP3010077	1e-05	1e-05	6.14904	3.64745	1.39618	hsa_circRNA_063811	GTCTCCTTCCCAGCCGACTTCTTCAGACCACCTGAAGAAAAAGGAGAGCACTGTGAGGTG
ASCRP3000554	1.02e-05	1.02e-05	6.13937	3.62975	1.5662	hsa_circRNA_406091	AAGAAGTATGATCGCTCCTCCCTGCGGACCCTGGGGTCAGCCAAGTGCAAGGTGGTTATC
ASCRP3005034	1.08e-05	1.08e-05	6.11391	3.58307	1.08324	hsa_circRNA_405094	CCAGACACTGCTCCCTGTGAAATTCTGAAGATTTCTTTTCAACCAGTTTTCAGGCAACAT
ASCRP3000992	1.23e-05	1.23e-05	6.04665	3.45929	1.77916	hsa_circRNA_407331	ACAAATACTCCTTCAGCTGCACATAAATCAACTCCTCCTCTGTAATGGAACAGCTAGTGC
ASCRP3001454	1.25e-05	1.25e-05	6.0368	3.44112	1.30214	hsa_circRNA_100685	ACGCTCATAGGCAGCTTGCACCTTCTCTTCCTTTACAAGAAGATTTTGTTTATCACTGGA
ASCRP3005821	1.29e-05	1.29e-05	6.02101	3.41194	1.26718	hsa_circRNA_043626	CTAATAAAGCTGACTTTCTGGTTGATGCAACCTTTCCTCCCAGCAAGCATCTGGCCAATC
ASCRP3005739	1.38e-05	1.38e-05	5.98967	3.35391	1.25038	hsa_circRNA_101337	CGTCTTCTTCCACCACTTCCTTGTGCTGTGGATTTGCTAACTCAGTCCTGCAGTTGTTAG
ASCRP3005204	1.4e-05	1.4e-05	5.98144	3.33865	2.47428	hsa_circRNA_404577	CCCCCAGTTATGCTCCAGACAGACAGAAGAAAGGGATTCTTTTCAGTCTAGAAAAATGCT
ASCRP3005029	1.4e-05	1.4e-05	5.97974	3.33549	1.45243	hsa_circRNA_102333	CCAGAATCAGTCCCTCCCAGTCGGATGAGATGGAGTGGATGTTGAAGATGATCCGACTTG
ASCRP3001038	1.47e-05	1.47e-05	5.95712	3.29349	1.75192	hsa_circRNA_008584	ACACAAAACTTGTTCTCCCTCTAGTGTTCCACTTGCACAGGGGTACTTGAATCTAAAACA
ASCRP3006676	1.5e-05	1.5e-05	5.94541	3.27171	1.77236	hsa_circRNA_003494	CTGGAGCTTGGCAACTCTGATCCTCCTCCTAAGAAACGTGCTCGAGTACAGTGGTTTGTC
ASCRP3004464	1.52e-05	1.52e-05	5.93936	3.26045	1.07618	hsa_circRNA_005317	CAGTGCGACCTAGTGGCTCTCACCTGCTTCCTCCTGGGCGTGGGCTGCCGGACGGCGGAC
ASCRP3000191	1.53e-05	1.53e-05	5.93777	3.25748	1.10345	hsa_circRNA_104090	AAAGACGAGCATTACCGCTTCCCAAGCTCTTCCTTCAGTCCCACGACTACAGTCTGTATT
ASCRP3006782	1.54e-05	1.54e-05	5.93272	3.24809	1.08507	hsa_circRNA_406938	CTGTCCCCTCGCCTAGACCCCAGGACTGGACAGAGGATCGAGGCCTGGACCCTAAGAATA
ASCRP3000122	1.56e-05	1.56e-05	5.92742	3.23821	1.00941	hsa_circRNA_404317	AAACACTTCCGTTCTTCCAAAGCCTCTCTTCCCCAAGAAGAGCTACGAATGCTTGACCAG
ASCRP3003677	1.64e-05	1.64e-05	5.90172	3.19028	1.25457	hsa_circRNA_404565	CAAGTAGAGTCTCTTCCACCTGCCTGGTAGTGTCCCTTTGAGCCGTAGGGATAGGATTCC
ASCRP3010762	1.78e-05	1.78e-05	5.85983	3.11194	1.54337	hsa_circRNA_000735	TACGAAGAGAAAAATCTCTCCCCAGGCTTCAACTTCAGGTGGGTGTTTCTCTATGAGAAG
ASCRP3005102	1.87e-05	1.87e-05	5.83763	3.07032	1.4089	hsa_circRNA_406487	CCATCCTCTCCTGAGTGCTGAGTAAGAAGTTTTCTAGCAATCAGTGTCTGACCAGATGAT
ASCRP3007025	1.89e-05	1.89e-05	5.83012	3.05622	1.50793	hsa_circRNA_008189	CTTCTACAGAGTCCTCCCAGAGTTCCCAAGGTGTTAAAATCATCACACAACAGGTTCAAC
ASCRP3006868	2.06e-05	2.06e-05	5.78952	2.97987	1.40152	hsa_circRNA_021529	CTGTTTTCTTCTTGACCTACCAGTCTGCCCTGCTCATACTTGATCTGGATGAGACTGATA
ASCRP3007469	2.06e-05	2.06e-05	5.78721	2.97552	1.46077	hsa_circRNA_001216	GAACCAACCTCCGAGAAAATGCTCTTTAACTCCTCCTTATTCTTTTCACTGGCAGCATTG
ASCRP3005151	2.09e-05	2.09e-05	5.7815	2.96476	1.42297	hsa_circRNA_055953	CCCACCATCTTCTGGTTTCATTGATTCTCATGATGCGGTTTTGAGATTTAACTCTGCTCC
ASCRP3010044	2.13e-05	2.13e-05	5.77268	2.94813	1.52279	hsa_circRNA_406150	GTCCTTCCCCTTTATTACCGATACTGGGTCCACAGGACGGGGAGGGAATGTGTGGCTGAG
ASCRP3002981	2.16e-05	2.16e-05	5.76408	2.93191	1.47658	hsa_circRNA_006005	ATGAGGCAAAGCACACTCTGAAGTTTTCCTCTTCTCCTGTGTTAGAAAGCGTGAAGAATA
ASCRP3008171	2.16e-05	2.16e-05	5.76392	2.9316	1.49452	hsa_circRNA_406748	GAGAGTTTGTCCATCTCCCAAACACAGAAGGCCTTTCAGAAGCCAGTCACCTTTGAGGAT
ASCRP3004590	2.17e-05	2.17e-05	5.76362	2.93104	1.00299	hsa_circRNA_028143	CATCACACTCCTCAAGCCAGGTCGCCAGCTCTCCAGATCCTGCTGACCAACACCAAAGTC
ASCRP3013080	2.22e-05	2.22e-05	5.7504	2.90608	1.28041	hsa_circRNA_102991	TTCTCATTATTATAGGCTCCCTCCTGCTGTCAGGCTACATCAGCAAAGGGCTGTGTCAGC
ASCRP3006921	2.43e-05	2.43e-05	5.70744	2.82479	1.54194	hsa_circRNA_401586	CTTATGTCTTCTCCTAGTACAACCAAACAGGCCTAAAGATCCCTCCTGGCTGTGAGCTGG
ASCRP3002232	2.46e-05	2.46e-05	5.7002	2.81107	1.53137	hsa_circRNA_404488	AGGAGAAACCCCTACTTCTGTCATTTTTTCCTTCTATTTCCTGATAGCTGGTTGCAGTGT
ASCRP3005258	2.51e-05	2.51e-05	5.69129	2.79417	1.41256	hsa_circRNA_406145	CCCTGAATGCTCTTTTATGTTTGCCTTTTGACTCCCAAGGACTTGTCTGAGTGAGCAGGG
ASCRP3009081	2.61e-05	2.61e-05	5.6715	2.75658	1.52196	hsa_circRNA_103595	GCCCTCGCAGGTCCAGCACCATGATGCCATCACTGGGACTGAGTCCCCCAAGGTGAGAGA
ASCRP3005838	2.74e-05	2.74e-05	5.64779	2.71149	1.24437	hsa_circRNA_104499	CTACACAGCCTCCGTGGGACTCTCCTTCAGCAACTCCAGAAGCTTCAGACTTTGGTGATG
ASCRP3009919	2.85e-05	2.85e-05	5.62854	2.67481	1.15359	hsa_circRNA_000809	GTATACCACGATACTTGTTACGTCCTCTCCTTTGCCATCATCATGTTGAACACCAGTCTG
ASCRP3012930	2.93e-05	2.93e-05	5.61395	2.64699	1.6855	hsa_circRNA_015879	TTCACCTCCCGATTCTAAGAAGAGACTGTCCAAGCAAGTTAGGCTTGCAGGTCTATCAGC
ASCRP3004211	3.16e-05	3.16e-05	5.57737	2.57708	1.50661	hsa_circRNA_406587	CAGATGCCAAGTCAGGGGAGAGGTTCCCTTCCTTGAACTCCACTGATACTTTATTTTGAG
ASCRP3010287	3.17e-05	3.17e-05	-5.57646	2.57535	-1.23875	hsa_circRNA_102604	GTGTGAACCAGGATTACATTGCAGTGAAGGAGAAGTATGCCAAGTACCTGCCTCACAGTG
ASCRP3007193	3.34e-05	3.34e-05	5.55012	2.52488	2.10718	hsa_circRNA_404984	CTTTCCTGTGCTCTCACCAACCTACATATTACCTGTCAACTTGATAGCGGAAAGAACACC
ASCRP3011670	3.43e-05	3.43e-05	5.5377	2.50107	1.1606	hsa_circRNA_000352	TCTGTCTCCAGATTCCCAACACCTGAGTCCACCATCACAGCAAAAGCATTTGACATCATC
ASCRP3011039	3.58e-05	3.58e-05	-5.51653	2.4604	-1.40904	hsa_circRNA_101314	TATTATGATAGTTTTCGGCTTTGTGAGAAACCTTACCATCAAACACGATGGCCAGCAACG
ASCRP3006314	3.64e-05	3.64e-05	5.50884	2.44562	1.46809	hsa_circRNA_406780	CTCTAGTACCATTCCTTCCTCTTAGCCCCAGGAGCAAATTAAAAGGGGAAGAGGCTGCTG
ASCRP3006409	3.68e-05	3.68e-05	5.50302	2.43442	1.69666	hsa_circRNA_103285	CTCTTGAAAACCCTGTACTCCTCAACAAGTTCCTCCTCTTGACATTTGCAGAGTGCTCCC
ASCRP3011820	3.77e-05	3.77e-05	5.4913	2.41188	1.13286	hsa_circRNA_049784	TGAATCTTGAGCCTTCTCCATTGCAGCCATCCCTGGCCGGTTCAAGTGCTCCACCAAGAC
ASCRP3001075	3.87e-05	3.87e-05	5.47933	2.38882	1.72547	hsa_circRNA_008913	ACACTCCCTCAGGTCGATGGCCAGGTGGTCTTCATAAACTATACTGCCTTGTGATGCCTC
ASCRP3005384	3.89e-05	3.89e-05	5.47635	2.38307	2.40892	hsa_circRNA_000865	CCTCCCGTGAGAAAGTGAATTGATTTTTCTTGAGCAGATTGATTAGATGGAGCTGCCTTG
ASCRP3008422	3.98e-05	3.98e-05	-5.46562	2.36238	-1.43472	hsa_circRNA_103248	GAGTGCCCTGAGAACTACCGCCGCTCCGCAGCCACATATCAATGAGTGTTTGAGTATCAG
ASCRP3007574	4.2e-05	4.2e-05	5.43859	2.31021	1.5251	hsa_circRNA_000536	GAAGAGTAAGAACTGGCCAAGACTGAGATGTCCTTCCCTCATTTAAGAGGAGGAAGCCTG
ASCRP3004813	4.44e-05	4.44e-05	-5.41206	2.25889	-1.4576	hsa_circRNA_000133	CATTACAACAGTGCCACCCAATCTTCGAAAACTGGATCCAGAACTCCATTTGTGAAATGG
ASCRP3009352	4.52e-05	4.52e-05	5.40317	2.24167	1.52625	hsa_circRNA_059476	GGAACTTGAGGGTAATTCCTCTCCTGCAATTACTTTTGGATGGAAGTATGCCCCTTTCTC
ASCRP3006225	4.61e-05	4.61e-05	5.39348	2.22289	1.92235	hsa_circRNA_063603	CTCCCTGGACCCAAGCCTGGAGATCTCTCAAGAGGTTTGGATATGGACCTTCTTCAATTC
ASCRP3003937	4.69e-05	4.69e-05	5.38588	2.20815	1.91883	hsa_circRNA_045556	CACCGTTTCTTCCTGTTGATATTCAATGAATCCGTCAATCTCTCTGGAGCTGTTTCTCCA
ASCRP3003353	4.74e-05	4.74e-05	5.38015	2.19704	1.54266	hsa_circRNA_406691	ATTTGATCCCCTCAGTCCAATTATTGCAGAAGCTGCTTCCTGGCTCAGGTCTTATTTAAA
ASCRP3004470	4.82e-05	4.82e-05	-5.37228	2.18176	-1.11974	hsa_circRNA_100694	CAGTGGATTCCCACTTTAGCCATCTTGCCTGGATAAATACACCAAGAAAGGTTCCTCATG
ASCRP3001646	4.97e-05	4.97e-05	5.35791	2.15386	1.33952	hsa_circRNA_406044	ACTTCCTCTCCAGCTGGCTGTTGGCCTCTTGAAGGCAGTGACATGGTAGCCTGTCACCTG
ASCRP3005932	5.05e-05	5.05e-05	5.34985	2.1382	1.58531	hsa_circRNA_407059	CTACTTCTCCGTCAATCCCAGCCCTGGGGAGCCCCTGTGGAAGTGGAGTCCTTCCTGGTC
ASCRP3000845	5.18e-05	5.18e-05	5.33787	2.1149	1.67454	hsa_circRNA_004528	AATCCTCATTTCTATTCCTGCCCATGGGGATTTGCCTCCTCTAAATCGTGGGCAGTCAAA
ASCRP3011883	5.28e-05	5.28e-05	-5.32845	2.09657	-1.36546	hsa_circRNA_104655	TGACTTTTAAGACATGTGCATTGCCATTGCGATTTCTCTTCTCATGATCCTGATATGTGC
ASCRP3000643	5.3e-05	5.3e-05	5.32656	2.09289	1.58292	hsa_circRNA_103700	AAGCTCTCCTAGAAATGTTGAAGAAGCTGCACAGGATAACCACCTGCCTCAAAGATAATC
ASCRP3004368	5.36e-05	5.36e-05	5.32161	2.08325	1.41536	hsa_circRNA_029021	CAGGCCTAGTTTGACTCTGACAGTCCTCCCACTAAGAGCAGTAAACAGTCCTCAGCGAAG
ASCRP3002603	5.48e-05	5.48e-05	-5.31064	2.06187	-2.04319	hsa_circRNA_104039	ATACACTGTCCAGATAAGACCATCATCATGTGGAAACTGACCAGGGATGAGACCAACTAT
ASCRP3011387	5.53e-05	5.53e-05	5.30652	2.05385	1.68183	hsa_circRNA_400074	TCCCTCTGCCTTGTTCTAGAGGCTCCACTGCTGGCATCTGTCCAGTGAAGAGTGTGGAAG
ASCRP3002091	5.54e-05	5.54e-05	5.30501	2.0509	1.61454	hsa_circRNA_104855	AGCCTCAGCGAGGGGTGTTTGATGCTTCCCTCAAAATGGCTGGCTTCTATGGATTGTATA
ASCRP3010611	5.72e-05	5.72e-05	5.29017	2.02196	1.89081	hsa_circRNA_000930	TAAGGCTTCTCTCCTGAATGTGTCCTCTTGTGTCTGACCAGGTGTGACTTCTGGCTAAAG
ASCRP3002591	6.12e-05	6.12e-05	-5.2577	1.95851	-1.38019	hsa_circRNA_008974	ATAATGATGTCATGGAAGTTCTGCATAAGCATGGCGCCAAGTCGACTCCTTTACATCTAG
ASCRP3003738	6.15e-05	6.15e-05	5.2554	1.95401	1.01178	hsa_circRNA_012592	CAATCGCATCTACTGGTGTGACCTCTCCTACCGTAAGATCTATAGGGCTGAACGAGTGTC
ASCRP3010737	6.16e-05	6.16e-05	-5.25427	1.95179	-1.30306	hsa_circRNA_103363	TACCCAGACAGAACAATTGTTTGACCAGACCCAACATCTACCTCATTCCAGACATTGATC
ASCRP3000175	6.22e-05	6.22e-05	5.24992	1.94329	1.48623	hsa_circRNA_045801	AAACTTTTTTTTACTTGCAGGTCTCTTCTTCGATGATTCCTATGGCTTCTACCCAGGCCA
ASCRP3006721	6.31e-05	6.31e-05	5.24236	1.9285	1.21799	hsa_circRNA_102928	CTGGGACCGAGGTTCAGCCGTCTGTATATCTCCCCAGATACCTGAAACTGACCACCTGAG
ASCRP3012952	6.51e-05	6.51e-05	5.22757	1.89952	1.00516	hsa_circRNA_071312	TTCATAATAGGACCGTGAATAGTCTCCCACAATACGCAGAGCCTTCCTGTCCCAGCCTTC
ASCRP3004326	6.52e-05	6.52e-05	5.2269	1.89821	1.77612	hsa_circRNA_400744	CAGGACAAATCAGCTGGCTTCTTCTCCTGGCTGGACAGAATGACCGAGAACATGAAGGAG
ASCRP3009474	6.54e-05	6.54e-05	5.22556	1.89559	1.06102	hsa_circRNA_000680	GGAGGAGCGGCTAAAGCAACAGTTCTCCCAAAGAATATTTGGAAACTTTCATCTTTCCTG
ASCRP3005862	6.57e-05	6.57e-05	5.22353	1.89161	1.80979	hsa_circRNA_104405	CTACATCTCCCTGGTGATGGACGTGCAGACGCAGCAGAGTCCAGAGGCCAGTCATCCACC
ASCRP3003958	6.62e-05	6.62e-05	5.21983	1.88436	2.70091	hsa_circRNA_402116	CACGAAAACTTTCTGCTCTTTCCTCTCAGCCTGGATGCTGATGCTCTGGATTTGGAGATG
ASCRP3009816	6.76e-05	6.76e-05	-5.20978	1.86464	-2.11571	hsa_circRNA_102368	GGTGTGCGCAGAACACTCGTGAAACTGCTCAGGCCATCAAGGGTATGCATATACGAAAAG
ASCRP3008675	6.82e-05	6.82e-05	5.20529	1.85584	1.51147	hsa_circRNA_407051	GATGGAATGGTGGGAGAGTTCTGCAGCAACCTAGGCTGTTACCTTCTCCTCTCAAGGATG
ASCRP3008049	7.01e-05	7.01e-05	5.19249	1.83072	1.39408	hsa_circRNA_006173	GACTTTCTTCTGCTGCTGCACGGAGGAGCTTTCCCCAGCACCTGGGCCAGGAAACTCCTG
ASCRP3002259	7.11e-05	7.11e-05	5.18544	1.81685	1.67658	hsa_circRNA_003785	AGGAGTCTGCAGAGAAGTCTTCTCTTTCTTCCTCACCCCATAGTAAGACTAGGACTCAAT
ASCRP3013488	7.4e-05	7.4e-05	5.16665	1.77993	1.67285	hsa_circRNA_011977	TTTGTATGCGTAGCCTTCCCTTCTTCTTGGTGGTGTTCTTGAGTAAGATAATCTGGACTG
ASCRP3007317	7.41e-05	7.41e-05	5.16554	1.77773	1.02505	hsa_circRNA_029031	GAAAATCACCTTAAGGGCCACGCCAATATTATCTCCTGCCTCTGCGTCAGTGAAGACAGG
ASCRP3005277	7.49e-05	7.49e-05	5.16081	1.76843	1.58908	hsa_circRNA_005896	CCCTTTTTCCCCCTACAGGGGTATTTCAGTTTGGACTAATTTATATCTGTTATAAGTGGT
ASCRP3005069	7.63e-05	7.63e-05	5.15209	1.75127	1.02525	hsa_circRNA_000525	CCAGGGTGTATGATGTTTCTGTTTGGGAGGCTTCTTGGTAATTTTTTCTGCAGGATGAAT
ASCRP3000915	7.64e-05	7.64e-05	5.15133	1.74978	1.03649	hsa_circRNA_406457	AATTAAAGAGAGTGTTTTAGGGCACTGAACTTCATCTCCTCATTCCTACCCTCCTGGTCT
ASCRP3006353	7.68e-05	7.68e-05	5.14879	1.74478	2.25367	hsa_circRNA_007237	CTCTCTTCTAAGGTTGCTATGACTTCCCAGCAGTAACCCTCTTCCACATGGTGTCTCATG
ASCRP3009737	7.8e-05	7.8e-05	5.14158	1.73057	1.09546	hsa_circRNA_000350	GGGTAACGAGGGTCCCCTTCTGCTTGTTATAGCCCCAGTAGTCCTGTCCAGGTTCTAGAA
ASCRP3006750	7.88e-05	7.88e-05	-5.13633	1.72022	-1.67429	hsa_circRNA_007901	CTGGTTTATGTTACCAGCAATGACACTACGACATGTGCATTGCCATTGCGATTTCTCTTC
ASCRP3001449	8.03e-05	8.03e-05	5.12727	1.70236	1.28608	hsa_circRNA_404904	ACGAGTTTGTCATCATGTGAGAGAGAATAGGTCTGTTCTTCCCCTGGATTGTAAACTCCT
ASCRP3004920	8.21e-05	8.21e-05	-5.11692	1.68196	-2.56951	hsa_circRNA_002701	CCAAAACCAGGTTACATTGGCGAATTTGAAATCATTGATGACCACAGAGCTGGGAAAATT
ASCRP3005152	8.23e-05	8.23e-05	5.11571	1.67958	1.70534	hsa_circRNA_065215	CCCACCCTCAATGGCGGGTACCTGCACATGTTGTTCTTTGTCAGTGCTGTCAAGTGTGTG
ASCRP3006246	8.27e-05	8.27e-05	5.11335	1.67491	1.16758	hsa_circRNA_403374	CTCCTCCTGCTCGTGGAGTTTGCACATAAGTGGAACAAGAACTGATTCCTTTTTTTGAAG
ASCRP3004179	8.27e-05	8.27e-05	5.11319	1.6746	1.26551	hsa_circRNA_103390	CAGAGGTGCTTCCCTCCGGTTTTTGATGAGAAGTACTTTCTGGTGGAAATGGATGACTTG
ASCRP3008934	8.4e-05	8.4e-05	5.10574	1.6599	1.31123	hsa_circRNA_404272	GCAGCTCTCCAAGACTAGTCTCTTCCAAGGAAGATCTTGCAGGAATCTATCTTCTGGATT
ASCRP3000684	8.6e-05	8.6e-05	5.09469	1.63808	1.38088	hsa_circRNA_101275	AAGGCCCTTCTGTCTCTACCCACCAAGAGCCAAGCTGGTGATACAGAGGCATCTCTCATC
ASCRP3003200	8.8e-05	8.8e-05	5.08376	1.61647	1.1153	hsa_circRNA_076875	ATTATAGTGATATAATAGAATCTGTCCCTCCAGCTGGCCCTGAGGCATCTGAGTCAACAA
ASCRP3003993	8.84e-05	8.84e-05	5.08163	1.61226	1.31176	hsa_circRNA_000276	CACTCACCAAGCCAGAGGGCTGGTCACCTCCTTCTCTATGTCTACCTTTACTGAGAAATC
ASCRP3010728	9.02e-05	9.02e-05	-5.0723	1.59381	-1.41013	hsa_circRNA_104654	TACCAGCAATGACACTACGATCATCAATGCTGTGGTACTGTTGATTTTATTGAGTGCCCT
ASCRP3009984	9.19e-05	9.19e-05	5.06298	1.57538	1.10885	hsa_circRNA_100507	GTCACCCTGTACCCATACCAGGACCCTGCTTTCTCGGCTGTGATTCACGACAAACTCCAG
ASCRP3005488	9.35e-05	9.35e-05	5.05478	1.55913	1.8023	hsa_circRNA_026616	CCTGTGTTTGAGCTCCTTCCCTGTGGATCAATCTTCCTGTCCTACAACTGACAAAGGATC
ASCRP3007170	9.43e-05	9.43e-05	-5.05092	1.5515	-2.03392	hsa_circRNA_028861	CTTTAGGTATCACCACTAAAATCTCCAGGGGCACCATTGAAATCCTGGTGCCAGCTGCTG
ASCRP3006249	9.58e-05	9.58e-05	5.04324	1.53627	1.97536	hsa_circRNA_000710	CTCCTGAATAAAGACCTTCCTTTGCTACCGTGACAACCAGGGCATCCCCATCATGTCCAG
ASCRP3010074	9.59e-05	9.59e-05	5.04274	1.53529	1.67104	hsa_circRNA_039187	GTCTCATAAGCTTTTGTCTGGCCCTCTGAGCCCCAGTGAGAGTTTCCTGAGGTACCTCAC
ASCRP3011779	9.81e-05	9.81e-05	5.03203	1.51406	1.81197	hsa_circRNA_404839	TGAAGACACTTTTAAAGTCCTCCCCTTTCTGGGTACCCTCAGAAATTCCTCATAGTCAGT
ASCRP3000635	9.82e-05	9.82e-05	5.03187	1.51375	1.66812	hsa_circRNA_000624	AAGCCCACCTGTGGCCTTGGGGCTCCCCGTCTCGATGGGGGTGGGGCTGGATCCGAAAAG
ASCRP3002940	0.0001	0.0001	5.02128	1.49275	1.31942	hsa_circRNA_104589	ATGAAGATGACAATGAGGATGAGTCCTCCTCGGCCTCGGATGGTGGTATAAGTTGAAATC
ASCRP3002952	0.000101	0.000101	-5.01897	1.48816	-1.70433	hsa_circRNA_103395	ATGACAGATAAACTAGGGCTTCAGTCTCTTCGTAACAGAACATTGGATTGGATGCTGCTG
ASCRP3013107	0.000104	0.000104	5.00558	1.46159	1.28611	hsa_circRNA_102579	TTCTGGTCTCCTGGATCATGTGAAATATCTTCCCTTCCAACCTGGTGTCAGCAGCCTTTC
ASCRP3005542	0.000104	0.000104	5.00308	1.45662	1.12793	hsa_circRNA_405265	CCTTTGAGATGGCCTCCCTGCTCCAGAGAATGAAGATCTAGAAAACAAGGATACCTCTTT
ASCRP3008132	0.000106	0.000106	4.99655	1.44365	1.08694	hsa_circRNA_100334	GAGACTTTGCAAATGCTAACTACAAGTGAAGCCTTCTCCTTCCAAAAAGTTTCGGTCTGG
ASCRP3009511	0.000108	0.000108	4.98611	1.4229	1.04705	hsa_circRNA_406268	GGATCCTCAGCATGGTCTTGTAGATGATACTCTCCAAGCTGTAAGGAAGAAGTCAAGGAT
ASCRP3006647	0.00011	0.00011	4.97959	1.40995	1.44329	hsa_circRNA_101696	CTGCTTCTAGAGTTTGAACAACTGACTCTTGATGGACACAACCTTCCTTCTCTCGTCTGT
ASCRP3005414	0.000111	0.000111	4.9749	1.40062	2.33801	hsa_circRNA_100177	CCTCTTCCAGGTCCCCGTCTGGGCAACTCACCGGTGCCAAGCATAGTGCAGTGTTTGGCG
ASCRP3006339	0.000111	0.000111	4.97261	1.39606	2.24115	hsa_circRNA_066113	CTCTCCTCTGACTGCAGCGTCACTCAGGGTGAAGGCAAATGTTTGTCCCAGGAGAAACCC
ASCRP3002422	0.000114	0.000114	4.96114	1.37324	1.31281	hsa_circRNA_405483	AGTCCTTTGGAGTCCCTTTTCTCCTACTTTACGGTAAAGAACTTGGAGAGTGAACAGGAA
ASCRP3012411	0.000114	0.000114	-4.95954	1.37005	-1.00958	hsa_circRNA_101889	TGGCAAGAGAATCTGTCCAAGGTTATACCACAAAAACCAAACAAGAGAGTTGCTGGAGAA
ASCRP3007036	0.000115	0.000115	4.95673	1.36445	2.0886	hsa_circRNA_405527	CTTCTCCCTGCGGTCAAGCAGAGCGGTGGTGACGCTGATTGAAGACGGGAAGAATGACTC
ASCRP3000913	0.000116	0.000116	-4.95237	1.35578	-1.58465	hsa_circRNA_091053	AATTAAAAATATTGTGGCAGGATTAATAGCAGCTCGTGGTCCCAAGAAGCATCTGAAGCG
ASCRP3004438	0.000117	0.000117	4.94818	1.34743	1.01737	hsa_circRNA_102088	CAGTCCCCTCAACCGGCAGAAGCTAGACAGCAAGAAGTTGCTCGATCCTCACCAAGACAG
ASCRP3006252	0.000117	0.000117	4.94763	1.34634	1.04178	hsa_circRNA_037205	CTCCTGATGCAGCTCCGGCTCCTGGTGGTCGCCGTGCAGGGCCTGATCCATCTGCTCGTG
ASCRP3011425	0.000119	0.000119	4.94156	1.33425	1.03129	hsa_circRNA_404432	TCCTCTCTCCACCAAGTTGTTGGTACCTTCCCTGATGAAGTTTTATACAGAACTGTAGAA
ASCRP3008404	0.000119	0.000119	4.93888	1.32889	1.1635	hsa_circRNA_016771	GAGTCCCTACCTCGAGTTCCCGGGGACTGTCCACCTGGAGCCCGCGGTTCCCTTCAAAAA
ASCRP3005767	0.000122	0.000122	4.92959	1.31039	1.60898	hsa_circRNA_081648	CGTTCCCCTCTGCGGTATGATTATCACCAAGCCAAACATCATCATGGAGTGGAGGTGAAG
ASCRP3009070	0.000122	0.000122	4.92897	1.30914	1.04782	hsa_circRNA_407135	GCCCCTGCATGTTGCTTATAAAAAGGGAGTCAAACATCTTTCTGCTCTTCTTGATCCAGA
ASCRP3005936	0.000126	0.000126	4.91206	1.27541	1.46763	hsa_circRNA_007022	CTACTTTCTCCTTCAAGGCTGCGGGCCTCTCGGGTGCTTCTTGTCGGCTTGAAAGGACTT
ASCRP3009786	0.000127	0.000127	4.91127	1.27383	1.22343	hsa_circRNA_045871	GGTCATTGGTGACCTGCTCTTCTCAGGTCTTCGCCTTGATCGTGTTCTCCTGCATCTATG
ASCRP3007462	0.000127	0.000127	4.9087	1.2687	1.5294	hsa_circRNA_101066	GAACATCTTCGACTTCGTGGTAGTCATCCTCTCCATTGTGGGTGGTGGTGAATGCCTTGG
ASCRP3005049	0.00013	0.00013	4.89783	1.24701	1.32434	hsa_circRNA_104165	CCAGCATGTCCTCTCTTCGTCACCATTATTGCAGATGATAACTGCAGATTTTTATGCTGG
ASCRP3004197	0.000131	0.000131	4.89373	1.23882	1.37414	hsa_circRNA_401955	CAGATCCTGTTTCTCCCAACAGGGAAGGCCATGGTAAAATTTCAGTATTTGCTGTCAAAA
ASCRP3006370	0.000134	0.000134	-4.88448	1.22034	-1.12112	hsa_circRNA_061577	CTCTGCATCTCAAATCCTGAAGGAACCCAAAGTGGCTGCTTCTGTTTTGAATCCCTATGT
ASCRP3001526	0.000135	0.000135	4.88024	1.21185	1.00941	hsa_circRNA_405036	ACTCCCCCTGTTATGGATATCCTTTCTTTTGATTCTACCACAATTTTCACCCGATGGAAG
ASCRP3004259	0.000136	0.000136	-4.87925	1.20987	-2.19607	hsa_circRNA_075386	CAGCATCAAGATCTGGGTATGGAACCTGGCTAACTGCAAGCTGAAGACCAACCACATTGG
ASCRP3002755	0.000137	0.000137	-4.87597	1.20331	-1.116	hsa_circRNA_102652	ATCACAAAAGAAGAGAGTATATTGCTGCTTTTCTCAGTCACTTTGGCACTGCACTTGGAG
ASCRP3003595	0.000137	0.000137	-4.87582	1.20302	-2.05144	hsa_circRNA_104663	CAACTGTTTAAACCTGCTGTTCATGTACAAGGTCAGGAACCTTTGACTGCTTCCATGTTG
ASCRP3001846	0.000139	0.000139	4.86848	1.18834	1.23977	hsa_circRNA_047040	AGAGAACTGTCTCCTGGTGACCGAGCACCCGCCTCCGGGCATCTTCAACTTTTCAGAGGC
ASCRP3010365	0.00014	0.00014	4.86379	1.17895	1.5785	hsa_circRNA_103585	GTTCATCTCCTTCTGCATCCTTAACTGAGAATGAGTGTTCTAAGAACGGAAGCATCTGGG
ASCRP3012888	0.000141	0.000141	4.85981	1.171	1.36569	hsa_circRNA_405653	TTATGTTAAGATTGACCCTCCTTTCATTTCTGTCATGCCACTTGACAATGAAGGAACTGT
ASCRP3006348	0.000143	0.000143	4.85434	1.16005	2.54615	hsa_circRNA_103461	CTCTCTCGGAATAAGACAGAGGGCCCTCATCTTTGTGTCCCATGGAGCCGGAGAGCACAG
ASCRP3007431	0.000144	0.000144	4.85074	1.15283	1.31127	hsa_circRNA_000129	GAAATGTGTGACATTGCAGACTTGATCCTGCTCCCTCGGTGTCTGCATTGACTCCTCATG
ASCRP3000671	0.000146	0.000146	4.84385	1.13905	1.32952	hsa_circRNA_403718	AAGGACTGCTGGAATGCTGACTTGGTTTATGTATCTATCTCTTTCCCACACCATCTATGC
ASCRP3006247	0.000147	0.000147	4.84144	1.13421	1.70591	hsa_circRNA_100348	CTCCTCTGCATTGCCATTGTTCTGAGAATCCAGGAGTCCTCCAGCTGAGAACGAGGTGTC
ASCRP3000848	0.000147	0.000147	4.84028	1.13189	1.62224	hsa_circRNA_102741	AATCTACTCCTCCTGGGTTATGCTCAAGGAAGACTAGAGCTCCTTTTTGGTTCAGGTGTG
ASCRP3005244	0.000148	0.000148	4.8383	1.12792	1.30451	hsa_circRNA_102416	CCCTCCGCAGACCATGGATTGCAAAGATAGACCAGCTTTTCCAGTTAAGAAGTTAATACA
ASCRP3000867	0.000149	0.000149	4.83452	1.12035	1.23064	hsa_circRNA_001795	AATGACGTGAGGTTCCGCTGTGTGGCAGCTGATTGCTTCCTTCCTGAGGCTTCCAATCTC
ASCRP3012840	0.000149	0.000149	-4.83344	1.11818	-1.63439	hsa_circRNA_103398	TTAGAAGTTATGGGAAACCAATTACAGGCATGCTCCAAATGTCATCCATGCACCATTACC
ASCRP3007040	0.000149	0.000149	4.83333	1.11796	2.60542	hsa_circRNA_103387	CTTCTCTCTACAAGCCAGAGTCTTTCCACCTTGGCTCTCATCGAGGAATTCCTTGGAAAA
ASCRP3001237	0.000152	0.000152	-4.82577	1.10281	-1.07749	hsa_circRNA_076143	ACATTTGAATAAATTCTATTACCAGTTCGTTCCTGGAGACGGTGGAGTTGCAGATCAGCT
ASCRP3002689	0.000154	0.000154	4.8184	1.08805	1.63442	hsa_circRNA_400091	ATATCTCCATCTGGGCCCTTCCTCCAGCTTTGCTTTGTTTGGCTAACATTTGTTGAATAT
ASCRP3004140	0.000154	0.000154	4.81822	1.08769	1.08794	hsa_circRNA_075912	CAGAGAAGATGCAATGGTAGCTTCCAGGCTCACTCCAGGGTCCCAGGTTCCCGTTGGTGA
ASCRP3002488	0.000156	0.000156	4.81453	1.08029	1.03776	hsa_circRNA_000281	AGTGTGGTTTAATTGGTATGAGATACCTGCTTCCTCCTCCTCAAAGGGAATCTATTGTTT
ASCRP3005711	0.000156	0.000156	-4.81413	1.07948	-1.91647	hsa_circRNA_005392	CGTAATGGCTGAGCATTTCTGGAGTATTGACCAAACGGAATTTCGAATCCCACCCAGGCT
ASCRP3006297	0.000156	0.000156	4.81195	1.07511	1.243	hsa_circRNA_400073	CTCGTATTTCAGGATGGGTCACAGGCCTCAAAGCAAACCTGGCAAGTGTCCCTCCCACAG
ASCRP3001316	0.000157	0.000157	-4.80909	1.06937	-1.56182	hsa_circRNA_103662	ACCATTGATGACCATAAATACTGTATCAGAAGTTATTCGAGGCTGCCAAGTAAACCAAGA
ASCRP3002434	0.000159	0.000159	4.80337	1.05788	1.29689	hsa_circRNA_403250	AGTCTTGGCTCCTGCTCTCCATAAGGTTTTGGAAGGTGACAATGAAATGTGAAGAAGTTA
ASCRP3003783	0.00016	0.00016	-4.80219	1.05552	-2.33308	hsa_circRNA_014352	CAATTCCTACTTCATGGATGTGAAATGCCCAGCTTTCCGGCGGTGACGACCTACGCACAC
ASCRP3011125	0.00016	0.00016	4.80144	1.05403	1.02809	hsa_circRNA_104760	TCAACTCCTGTTCTCCTCAGAGCCTGCTTTCTGAAACAAAGGTCTTCACTGCCTCATCTG
ASCRP3001335	0.000161	0.000161	-4.79878	1.04868	-1.88065	hsa_circRNA_085323	ACCCCAAAGGTCGCGATAATATTATTGACCTCTTCCTTTATCAGCCACAATATATAATGA
ASCRP3006021	0.000162	0.000162	4.79652	1.04414	1.05411	hsa_circRNA_055426	CTATTCCATGGAATATTTGTCCCGGCACTGGCTCTTCAGTCCCTTCAAGTCTGTGGACGG
ASCRP3001819	0.000162	0.000162	-4.79474	1.04057	-1.86206	hsa_circRNA_104666	AGACCTCATCGGCCTGCCTTAAGTGTGAAAGTAATGACTGATGAAAGTGGAAAATCCAAA
ASCRP3011466	0.000163	0.000163	4.79406	1.0392	1.46381	hsa_circRNA_100770	TCGAAGATCAGGCAACCTTCTTTCCATCCTCATCAAGAAACAGAATTGGGAAAAAGTCAA
ASCRP3012507	0.000163	0.000163	4.7929	1.03688	1.2993	hsa_circRNA_041939	TGGTAGTATTAAACAGTTTTGTATTATTCCTCTTCCCACTGCAAACTGGAAGCCCCCTCA
ASCRP3006351	0.000163	0.000163	4.79238	1.03583	2.60048	hsa_circRNA_001005	CTCTCTGCTCGTGCCTCAAACGCTTGGATTCTACAGCAACATATTGATTCATCTGAAAAC
ASCRP3001877	0.000169	0.000169	4.77643	1.00379	1.88154	hsa_circRNA_083776	AGAGCTATTTCCAGGAGTTTTTCAGAAAAGTGGACTCTCTCTCCGAAGACATCTCCTTGA
ASCRP3005949	0.000169	0.000169	-4.77569	1.00231	-1.14325	hsa_circRNA_002232	CTAGATTTCTATGGGGAAGTAAGGACCAGAGACAAAAAGCCACAGGCTCCCAGACATGAC
ASCRP3010853	0.000169	0.000169	-4.77528	1.00148	-1.42084	hsa_circRNA_092417	TAGCAAAAGTTGATGATCTTCCCCCTGTTTTCAGTGTGGACAGCAGATGAAGGAATTGAG
ASCRP3009021	0.00017	0.00017	4.77221	0.99532	1.10332	hsa_circRNA_046507	GCCACGCAAGCTGCCACTGTCCTCAGGTGCCTCGATGGCTGCAGACTCCCTGAGAGCAAC
ASCRP3013365	0.000171	0.000171	4.76968	0.99023	1.08314	hsa_circRNA_401857	TTTCACTTTCCTTTTGTATGCTACTGGCCTTTTCTACACTTGTCAGAGCTCCCTTCCTTG
ASCRP3005338	0.000172	0.000172	4.76782	0.98649	1.44998	hsa_circRNA_101670	CCTACCTCACATTCCCGTATGGATCCTGGCGGGAGCCAGTCAACCCCTATTATGTCAATG
ASCRP3002158	0.000176	0.000176	4.75556	0.96185	2.66404	hsa_circRNA_033572	AGCTGGCTTGGCTGTTCCCTGGATGGGCAATAAAGAAAGTGCTGCATCCCCCGCGGCAGC
ASCRP3010071	0.000177	0.000177	-4.7553	0.96132	-2.29455	hsa_circRNA_102590	GTCTCAAGGTGTTTGACGGCATCCCACCGCCCTACGACAAGGTATGCTGCCCCACAAAAC
ASCRP3006181	0.000182	0.000182	4.74164	0.93383	1.37493	hsa_circRNA_405790	CTCCAACTCTTTACTGCCCTCTGTTGGAAAACTCGCGTAATATACAAAGAGCGGCTTCAC
ASCRP3004296	0.000182	0.000182	4.74115	0.93284	1.21517	hsa_circRNA_402217	CAGCTCCTGGCCCGCTATAAAGGTCGTACATTTCCTGTTGATCAATTTTTTTTGGAAGAT
ASCRP3009103	0.000182	0.000182	4.74081	0.93217	1.65128	hsa_circRNA_407049	GCCTCCCTGGGAATAGGACTAGCAACTTCATAGACGGTTGTGAAGACAAGCTAGACGGCA
ASCRP3009125	0.000182	0.000182	4.74004	0.93062	1.78742	hsa_circRNA_402125	GCCTTCCTCGGTACTTCATGAACATCACGTGGGATAACCGGGATTACTCCTTCAATGAGG
ASCRP3004445	0.000183	0.000183	4.73891	0.92835	1.015	hsa_circRNA_102148	CAGTCTCTGATCGAAGGGGAGTTTCCACAGTGATTGATGCTGCCTCAGTGGTTCCCCCTG
ASCRP3003073	0.000184	0.000184	4.73513	0.92072	2.05984	hsa_circRNA_104950	ATGGAGTGAAGACTCTCAGCGTTCTCATCTCTCTTCCTTCACCATGAAGCTGATGGACAA
ASCRP3010662	0.000186	0.000186	-4.72956	0.90952	-2.3595	hsa_circRNA_058192	TAATTTATGTAACAAGCCAAACGTACCAAGAAAGTCGGGATCGTCGGTAAATACGGGACC
ASCRP3013547	0.000191	0.000191	4.71717	0.88456	1.18741	hsa_circRNA_405716	TTTTCTCATGATGGAAGGAAGCATAATGGATTATGAAAATCACTTCTCCCCCTCAGCCCA
ASCRP3000270	0.000195	0.000195	-4.70937	0.86884	-1.35826	hsa_circRNA_051908	AAATAAAGTTATTTTCTCATTCCACTGAGCGTGCCTACCAAAAGCAGCCGACCATCTTTC
ASCRP3010053	0.000195	0.000195	4.70819	0.86647	1.88664	hsa_circRNA_104158	GTCGCTCCTCCAGGCCACACTGTATCGTCAGCGTCAACTATGTCCTCACGGCTCGGCGAG
ASCRP3007116	0.000198	0.000198	4.70226	0.85451	1.26394	hsa_circRNA_011491	CTTGGCCCAATGGAATGTCTCAGCGCCCACGTGTGTGGTCTCCTGCTTCTTCAACTTCAC
ASCRP3008761	0.000198	0.000198	4.7009	0.85178	1.9944	hsa_circRNA_001015	GATTCCTCCTCAGTCAGATTACAAATTCTTTAAGAGTTTTTCCTTCTCATCTGTACTCCA
ASCRP3006869	0.000199	0.000199	-4.69824	0.84641	-1.32713	hsa_circRNA_103502	CTGTTTTGTAGCCAGTATTCTTCTCCTTGCTGTTGCTTCAAAAGCAGTGGACTGTCTTTT
ASCRP3002511	0.000201	0.000201	4.69503	0.83993	1.7814	hsa_circRNA_406319	AGTTCTGGCTGTTCCTTACGGACATCTCTGGTGACACACAAGTGGAGAAGATAAATAGTA
ASCRP3000061	0.000202	0.000202	4.69128	0.83238	1.06794	hsa_circRNA_016363	AAAAGAATTCTTCAGTTTCCCTGTGCCTCCATTTACAGCTTTTAGCCAGAAAGAACTCGC
ASCRP3003921	0.000207	0.000207	4.67993	0.80947	1.11328	hsa_circRNA_100529	CACCCCAGCCTGTTGCTGACACTAGTATTGTCTCCAGCTTTAAGACCACGACATCGAGAG
ASCRP3000424	0.000209	0.000209	4.67686	0.80328	1.26157	hsa_circRNA_100499	AACCACTCTGGAATACTTGCTGGCTGGGGCAGATATCATTGAAACAAATACTTTTAGCAG
ASCRP3010787	0.00021	0.00021	4.67448	0.79847	1.20381	hsa_circRNA_067161	TACTCTGTCACCCAGGGTCCGGTACTGGGACCTCTTGCTGCTCATCCCCAATGTGCTCTT
ASCRP3007720	0.000211	0.000211	4.67283	0.79513	1.04527	hsa_circRNA_041586	GAATGAAGGCTTGTATGACCTATTTCCCTCGGGCTTGTGGTTCTCTCAAAACCCAGGACC
ASCRP3005392	0.000212	0.000212	4.66915	0.78771	1.20571	hsa_circRNA_100751	CCTCCTCTCTTATACAATTGGACCGTGGATGAGGTGGTACAGTGGCTGATCACATATGTG
ASCRP3005161	0.000215	0.000215	4.66348	0.77626	1.27906	hsa_circRNA_406401	CCCAGAGAAGTAACCCTCTTCCACATGGTGTCTCATGGATTCAGGCTCTGTATTTGAAGA
ASCRP3009067	0.000216	0.000216	4.66125	0.77175	2.07191	hsa_circRNA_008132	GCCCCCTTAGCTGAATAAAGAATCATCAGTTTCCACGCTTTGAGAAGGACTGAATGAGAT
ASCRP3006663	0.000216	0.000216	4.66066	0.77057	1.65767	hsa_circRNA_406200	CTGGAAGTGAGTGAATGCGTCCCCGTCTCTCACGTCCAGCACTGCCAATGACCGAATCCT
ASCRP3004999	0.000218	0.000218	4.6571	0.76338	1.73467	hsa_circRNA_046598	CCACCCTTCGTCATCTGCGTGAAGCTGGTTTTCACCTCAAATGGCCCCACGGTGATCATG
ASCRP3001065	0.000219	0.000219	4.65444	0.758	1.14678	hsa_circRNA_034804	ACACCTCTCAGGTTCCTCTCCTGGCTGAAATTTATGGTATAGAAGGAAACATTTTCAGGC
ASCRP3003351	0.00022	0.00022	4.65218	0.75343	1.43626	hsa_circRNA_102441	ATTTGAGTACCTCTTTGAGCAGGTATCACTCCTCCTTGCTTCAATCTCTTTGCCCTCTTC
ASCRP3004413	0.000223	0.000223	-4.64677	0.7425	-1.51726	hsa_circRNA_103027	CAGTAAGCAGGTGGGCACCATGTCCTTGAAGCTTCAGGCAAGCAATGTAACCAACAAGAA
ASCRP3007881	0.000223	0.000223	-4.64566	0.74026	-2.63084	hsa_circRNA_103217	GACCAAGAGCATGTTCCAGAGGACCACGTACAAGTATGAGATGGTGACCCTGAGAGTGTG
ASCRP3001032	0.000227	0.000227	-4.63702	0.7228	-1.05462	hsa_circRNA_100642	ACAATATTGATGATGTAGTAAGATATTTATCCAAACATTATTGCTATGGGATTTCCTGCA
ASCRP3001644	0.000229	0.000229	4.6338	0.71629	1.49677	hsa_circRNA_100604	ACTTCCCTCAGATGCAGCTCTCTCTATTTCAGAAGAAAGTGGTAGCTTCCTTTCCAAGAA
ASCRP3003469	0.000231	0.000231	4.62877	0.70611	1.33985	hsa_circRNA_102574	CAAAGTTCACCTGTTTAGCTACCCCTGCTGTCAGCCTCGAGGGACCCGGCTACCTGTAAG
ASCRP3006222	0.000233	0.000233	4.62486	0.6982	1.93158	hsa_circRNA_401580	CTCCCTCAGACTCTGTTGGATCAGAAGGTCAAGGAACATGGAGCTGATCCAGGACACCTC
ASCRP3010390	0.000234	0.000234	4.62272	0.69388	1.4499	hsa_circRNA_102321	GTTCTGATCTTCCCTTCCTACATGGGACTTGAAGTTGGACGGAGGAAGACAATCAACTGG
ASCRP3008306	0.000235	0.000235	4.62131	0.69101	1.03405	hsa_circRNA_001108	GAGGACATAAAGCAAGCCCCTCTGTCCAAGAGCCCACATATTTGTTCATTTACTTTTTAA
ASCRP3013414	0.000237	0.000237	4.61804	0.6844	1.78303	hsa_circRNA_073009	TTTCTCTTCACTCACTCCATCACTCGATGAGATAATATGAGATTTCTACTTCGGAGAGGC
ASCRP3007990	0.000241	0.000241	4.60936	0.66684	1.04237	hsa_circRNA_004738	GACTCACTACTCTTGGTAATCAGATCCTGTCCCTTGGGAGCCTCTCAAAAGATCAGATTT
ASCRP3008024	0.000242	0.000242	4.60879	0.66569	1.24753	hsa_circRNA_100714	GACTGTTCACATTGCTTCCTGCCTGACACAGCTCACTTCAAGAAGTGCACAATGTCAGAA
ASCRP3003313	0.000248	0.000248	4.59668	0.64117	1.23292	hsa_circRNA_400062	ATTTAAGAAGGTTGGCATGTCTGTCAACATGTTTGAGTGGCTCTCCTCTAGACAGAAACG
ASCRP3001920	0.000254	0.000254	-4.58618	0.6199	-2.06198	hsa_circRNA_055879	AGATCAAATAAAGTTATAAAATTGCCTTCAGAATGTGCCATACCGAATCCGTGTGCGGCT
ASCRP3004959	0.000254	0.000254	-4.5851	0.61772	-1.41615	hsa_circRNA_104593	CCAAGTCATTGCCAGACACATACAAAGATAAGCTCCCCAGTTAAAGATCTCAGATGACCG
ASCRP3010788	0.000254	0.000254	4.58453	0.61657	1.30015	hsa_circRNA_407339	TACTGAATCAAATGGCCTTCCAGAAGCTAAGAAATTTCTATGTGCTTTTCCTCCCCTCCT
ASCRP3010753	0.000255	0.000255	4.58436	0.61621	2.22548	hsa_circRNA_404890	TACCTCTTCATCTCACCGTTCATTTCTGCCATAAAAACCCTAAATGATGGAGATGGGGTT
ASCRP3005487	0.000259	0.000259	4.57676	0.60082	1.83844	hsa_circRNA_406067	CCTGTGTGTCCTTGTCAGTTTGGGACTCCATGGTGCCCTTCCTGCCTGTGAGGCACGTGG
ASCRP3013398	0.000259	0.000259	-4.57643	0.60015	-2.07399	hsa_circRNA_009158	TTTCCTGTGGAAGAACAGCAGGAAGTACCACCAGGACTTAAAGAGAGATCTACTTCAGAG
ASCRP3007134	0.000259	0.000259	-4.57559	0.59844	-1.43311	hsa_circRNA_102647	CTTGTATCTCTGCCAACCAAGCCATGACCACAGATATAAAGACCTGATGCCACATGATTT
ASCRP3004804	0.00026	0.00026	4.57425	0.59572	1.77522	hsa_circRNA_406326	CATTAAAAGGACTTTCTGATTTCCTTCCTTGCATTGTCCTCATGCCAGTGTTCGGTTAGG
ASCRP3007061	0.000263	0.000263	4.5685	0.58407	2.62038	hsa_circRNA_406986	CTTCTTTACCCTTCTTCAAGCCATGTGAGTGATGCTGACGTTAGAGGACAAGGACATGAA
ASCRP3012116	0.000265	0.000265	-4.56604	0.57908	-1.67884	hsa_circRNA_104665	TGCCAGACCTCATCACTCAGAACCGTGCTGCATACTATCCTCCTAGCCAAATTGCTCAAC
ASCRP3005248	0.000265	0.000265	4.56566	0.5783	2.06237	hsa_circRNA_060876	CCCTCTCTATCAAGGATTCCTCATCATTGGGTACTGTTGTGGGTGTTGTTCTTTACACTG
ASCRP3011949	0.000266	0.000266	-4.56337	0.57367	-1.37455	hsa_circRNA_100585	TGATAGCACAGTCAGTCAACCAAACCTCAAGTATACAATTAAATGCATCCTCCAGGACAA
ASCRP3003121	0.000269	0.000269	4.55845	0.56369	1.3533	hsa_circRNA_405751	ATGTCCCAGCAGGTCTACAGCAGCTCTGAGTTCCTGGCCGTCCAGCCCACTCCTACCTTC
ASCRP3011182	0.00027	0.00027	4.55734	0.56143	1.20786	hsa_circRNA_405930	TCACCCCAAAGCCATTTCTCTACCCATTGAGCTAATTTAGGGTGAGTGATAAACATACCC
ASCRP3013272	0.00027	0.00027	-4.55619	0.55911	-1.01583	hsa_circRNA_053339	TTGTCAGAAAACAAAGAAGAGAGTGGTGGACATGACAACAGAGTCAACTGCATACAGTGG
ASCRP3001245	0.000272	0.000272	-4.55403	0.55473	-1.19924	hsa_circRNA_400275	ACCAAATACAGAAGATATGAAGATCAATGATGCAGACTGATGGTTTTGATGAAGCTGGGC
ASCRP3001421	0.000276	0.000276	4.54621	0.53886	1.23752	hsa_circRNA_001100	ACCTTGTTCTGCAGCTTGATCTTCCGGTACTTCTCCTCCTCGGGGTGCAGGATGGAGTCC
ASCRP3000520	0.000277	0.000277	-4.54438	0.53514	-1.30858	hsa_circRNA_018634	AAGAAAAACTCCGTGAGATATTTGGGCTTTATGGACAGACCACAGGAAAGGTAGTAAGCA
ASCRP3006899	0.000279	0.000279	4.54186	0.53004	1.88404	hsa_circRNA_102505	CTTACTCTCTCAGATGACTTCGTCTCCCACCGACTGCCTGTTTAAGCTTTAACATACCTC
ASCRP3006443	0.000279	0.000279	-4.5417	0.52971	-1.63501	hsa_circRNA_069837	CTGAACCAGGCCATGAAAATCCTACAAAAAGCTGAAGTTATACCGTTTGGAACGCTATGA
ASCRP3006241	0.000279	0.000279	4.54121	0.52872	1.05944	hsa_circRNA_400045	CTCCTCCCTAGAGAATGATCTGGCCCCAATGCTCTGGGCACCACAGTCTGCCCCTTCAGG
ASCRP3009362	0.00028	0.00028	-4.54056	0.52739	-1.40572	hsa_circRNA_103026	GGAAGAGCTGGTGGGCACCATGTCCTTGAAGCTTCAGGCAAGCAATGTAACCAACAAGAA
ASCRP3006866	0.00028	0.00028	4.54023	0.52673	2.06292	hsa_circRNA_100571	CTGTTTGCCTGTCAGCAGGTCTCTGTTCTAGGATGTCCCGACCCAGTGGTGCATGAGATC
ASCRP3007004	0.00028	0.00028	4.54012	0.52651	1.94319	hsa_circRNA_407306	CTTCCTTGACACTCCCATATCTGGACAGCTCAAATCTAGATGGGAAAACTGACAACCATG
ASCRP3005510	0.00028	0.00028	4.53941	0.52506	1.10616	hsa_circRNA_062142	CCTTCCTGCCTGCCCTTTTTGTGCAGCAGCAAGATTAAGAAAATTGTGCATTCAATTATA
ASCRP3005391	0.000282	0.000282	4.53675	0.51967	1.14403	hsa_circRNA_100750	CCTCCTCTCTAGTTTTGCCGAATTGACAAGCCCCTGTGTCACAGTGAGGATGAGAAACTC
ASCRP3003401	0.000287	0.000287	-4.52872	0.50336	-1.12205	hsa_circRNA_105011	CAAAACACAGTGAAAGCAAGTTGAATACATTGGTGCAGAAGCTTCATGACTTCCTTGCAC
ASCRP3006325	0.000289	0.000289	4.5256	0.49703	1.5771	hsa_circRNA_101435	CTCTCACCCACGAAAGGCATCTGTCCCAAGCAGGAGAACATTGCAGCAGAGGCTGACCAT
ASCRP3010804	0.000289	0.000289	-4.52465	0.49511	-1.09461	hsa_circRNA_020275	TACTTCTTACACATTGCTGGTGGTCTCAAGGAAAACGACGTCATAATCAGCATCAATGGA
ASCRP3009080	0.000294	0.000294	4.51743	0.48045	1.54756	hsa_circRNA_400059	GCCCTCCTGCGCTGTCGAAATGTGAAGCATGTAGAACGTGAAGTGCGTTCCTCAGCCACA
ASCRP3001911	0.000297	0.000297	4.51336	0.47218	1.14719	hsa_circRNA_404910	AGATAGTAGTTCCTCTTCTACAGAGTCCTCCCAGAGTTCCCAAGGAACGACTACCAAAAT
ASCRP3006530	0.000297	0.000297	4.5126	0.47063	1.30718	hsa_circRNA_100849	CTGAGGTACTTCGTGAAGCTCCGGCTCCCACCTTGTCTTTGTCCCGTCATTGAGAGATGT
ASCRP3005914	0.000299	0.000299	4.5102	0.46575	1.55556	hsa_circRNA_001655	CTACTCTCCCTGGGGCTGGATAAAGAAACTGAGGCTCAATGAACTTGTAACGCTTTAGTG
ASCRP3001239	0.0003	0.0003	-4.50803	0.46135	-1.13708	hsa_circRNA_405035	ACATTTGTTACAGTTGGCTCTTCGAAATGAGGAGGCAGAAAATGAAAACAGCAAATTAAG
ASCRP3002961	0.000302	0.000302	4.50524	0.45568	1.55678	hsa_circRNA_404524	ATGACTACTTGCACCACCGTGCCCACCTTAGTTTTGTTTTTCTCTCTCCTTTCTAGTTTA
ASCRP3009002	0.000303	0.000303	4.50345	0.45204	1.36776	hsa_circRNA_405540	GCATTTCTTCTTCTGAGATCAAGCCCCTGGTCTTTCTCCTTTTCCTAATGATATCGGGAT
ASCRP3010896	0.000303	0.000303	4.50299	0.45111	1.92953	hsa_circRNA_080968	TAGTGCTGGCCCTCATATTAGGAATAACTGCGTGGGGTTATAAGTGAATGTAAATGCGAG
ASCRP3010350	0.000305	0.000305	-4.50047	0.44597	-1.48437	hsa_circRNA_007911	GTTCAAGATCAGCTTGATGATGAAACTCTTTTTCCTTCTAAGATTGCAGCAGCCGCTCTT
ASCRP3000240	0.000307	0.000307	4.49804	0.44104	1.09372	hsa_circRNA_049704	AAAGGGAAGGCCCCTCCTGTGCCTGCCCCTGCAAGGGAGTCAGGGAACAGGTCCTGGATG
ASCRP3003421	0.000308	0.000308	-4.49518	0.43522	-1.19303	hsa_circRNA_102864	CAAAATTTGTGGCGCATCTTATTAACCAAAATGTGAGGACTGCTGTCCAGGTCTGTTTTG
ASCRP3012826	0.00031	0.00031	4.4934	0.4316	1.27357	hsa_circRNA_008323	TTACTCACTGGAAACACTCCCAGTGATCTTTCCCCTGTCTGTATTCCCAAAGTATGAGAA
ASCRP3004382	0.000312	0.000312	4.49057	0.42586	1.33597	hsa_circRNA_000573	CAGGGCTTGGGAATGGTTCCTATTTGCCTCTTTCCTCATATGTTGAGTTACTTTGGATTG
ASCRP3010104	0.000313	0.000313	4.48802	0.42068	1.09247	hsa_circRNA_405302	GTCTGTGTCAAAAGAGCTTCTCTCCAGAGTAGAAAGGTTATCCAAGGACATGGAAAAGCC
ASCRP3006894	0.000314	0.000314	4.48619	0.41695	1.25203	hsa_circRNA_406934	CTTACGTTGCCAGGGTGACAGAGAAGCAGAGCTGGGGCTGCCTTTTTCTCCTCTGTGTGA
ASCRP3006311	0.000317	0.000317	4.48243	0.4093	1.00302	hsa_circRNA_014306	CTCTACTACCTGAGGGCCAGACACCTAGCTCCCCTGTTTGACAACCCTAAGTTGGATAAG
ASCRP3011119	0.000327	0.000327	-4.46843	0.38083	-1.1254	hsa_circRNA_101003	TCAACGACCACTTTGTCAAGCTCATTTCCTGCAATGCCTCCTGCACCACCAACTGCTTAG
ASCRP3010639	0.000328	0.000328	-4.46712	0.37816	-1.93038	hsa_circRNA_405566	TAATCAAAAGCAAATTCAACATCCAACAGCTTCCTTGATAGCAAAAGTAGCAACAGCTCA
ASCRP3009160	0.000339	0.000339	4.45113	0.34562	2.06654	hsa_circRNA_406483	GCGTTCTCTTTTCCCATCATAGAGTGACTGTTTTGCAGGGTTCTGTGCTACAAATTGATG
ASCRP3006366	0.000342	0.000342	4.44695	0.3371	1.47281	hsa_circRNA_101164	CTCTGATTCTCCTGTGCCAGTCCTTCGACATCTGTGGACGTGTGGGCGGAGTTAGGAAAG
ASCRP3004871	0.000344	0.000344	4.44512	0.33337	2.67893	hsa_circRNA_041100	CATTGCTCTCTTCTTCCGGTCACTGTTGCCAAACTATACCATGGAGGTTCTGCTCCAGAC
ASCRP3010581	0.000352	0.000352	-4.43333	0.30937	-1.95377	hsa_circRNA_031859	TAACCACGCACATTACACTGAAGCAGATGACGATGACTTTGAGGTCATCAACATTCCATA
ASCRP3011867	0.000353	0.000353	4.43299	0.30869	1.54812	hsa_circRNA_406676	TGACGAAAAACTAGATATGGGGTAATCTGGAGTTTGCTCCTTTTCCTTCTCTACACATTT
ASCRP3005807	0.000356	0.000356	4.42849	0.29952	1.07518	hsa_circRNA_051287	CTAAGCATCCTGCTGCCTTCCCACAACATTAAACTCTCCTTCCTCAGTGGGCCTGCTTCC
ASCRP3004939	0.000358	0.000358	4.42657	0.29561	1.0601	hsa_circRNA_406430	CCAACATTAAAAAAAAGGCTGGGTGAGCCACTGCCCCCGGCATTCCTGATTTTTAATAAG
ASCRP3005730	0.000358	0.000358	4.4261	0.29465	1.37674	hsa_circRNA_402744	CGTCCCTCAGATCCTGGCTGCAGCTCTGACCGAATGTCACCGGAAATCCAGTGCCCAAGG
ASCRP3007191	0.000358	0.000358	4.42607	0.29459	1.469	hsa_circRNA_401901	CTTTCCGCCACTTCCTGCTGGAGGAGGGTGTGTGCTGCTCTCCAACCTCAGCAGCACCTC
ASCRP3006385	0.000365	0.000365	4.41698	0.27606	1.81786	hsa_circRNA_406567	CTCTGTGATCAGTTATTTGAAATTACAGTGCCTCTCTCTCAAGGCCCCAAACCAGTAACA
ASCRP3000859	0.00037	0.00037	-4.41036	0.26257	-1.46265	hsa_circRNA_103469	AATGAAGAGATGTTACCCAGTATCTTGGTGTTGCTGAAGAGGGTGGCTTTGAGTATAAGC
ASCRP3000900	0.000371	0.000371	4.40966	0.26113	2.27836	hsa_circRNA_016598	AATGTCCCTCTACTTTTCTATCACTTCTGGAGCTGGTGCTGCCAGAATACTCCATCCATA
ASCRP3010033	0.000374	0.000374	4.40543	0.25251	2.04726	hsa_circRNA_104166	GTCCTCTCTTCGTAAAGATTGAAAAGGAACTCAGTGGCATGTACCGGCGATTGTTTGAAC
ASCRP3002525	0.000376	0.000376	-4.40402	0.24964	-1.516	hsa_circRNA_007249	AGTTTGAGAAGCCTGACCCTACAAGGAATCCTTCTAGAAAAAGAAAGAAGGTCTGGTCCA
ASCRP3003207	0.000376	0.000376	4.40397	0.24953	1.24153	hsa_circRNA_405580	ATTATTATACAAAAGCCATAGTCCCACGCCTTTGACATCTCATCCTTCAGTCCCTTTGCT
ASCRP3005307	0.000376	0.000376	4.4037	0.249	1.50225	hsa_circRNA_067327	CCGCTTCTAGAGTTTGAACAACTGACTCTTGACGGACAGAACCTTCCTTCTCTCGTCTGT
ASCRP3001662	0.000377	0.000377	-4.40251	0.24657	-3.1251	hsa_circRNA_027612	ACTTGATGGTCTGGTAGAAACACCAACAGGATACATTGAAAGCAAAGAACAGTCTGAACT
ASCRP3005210	0.000378	0.000378	4.40093	0.24333	1.68389	hsa_circRNA_405644	CCCCTCAGGCAGTTTCATGTGGTGCTATCTTCATAATAGAAACAAAGACTTCCAAGAGGT
ASCRP3001760	0.000379	0.000379	4.39968	0.24079	1.03372	hsa_circRNA_104232	AGAAGTTTATTCAGAAAGATTGTGCCTCTACTCCTGCTTGTACAGACTGCTTTTCCAGCA
ASCRP3006274	0.000382	0.000382	4.39609	0.23346	2.00545	hsa_circRNA_104951	CTCGAATTCAGCACAGACTCTCAGCGTTCTCATCTCTCTTCCTTCACCATGAAGCTGATG
ASCRP3010667	0.000387	0.000387	-4.39001	0.22106	-2.51238	hsa_circRNA_023610	TACAAAGACATTTGTCGCTGATGGCATCTTCAAAGCTGAACTGAATGAGTTTCTTACTCG
ASCRP3006937	0.000387	0.000387	4.38987	0.22079	1.0714	hsa_circRNA_103594	CTTCAAGCCTTAGAAGAGTTCTGCCGCACCACGGCCTCCACGCAGCAGGGTTCTTCATTG
ASCRP3006564	0.000389	0.000389	4.38817	0.21732	1.19633	hsa_circRNA_102559	CTGATGTTGAGGAAACCCCTCCTGGAGTTTCCCCAAAGCCATGGACAGCCCTAGTCTTCG
ASCRP3009214	0.000394	0.000394	4.38174	0.20419	1.642	hsa_circRNA_404864	GCTCTCCCAAGGAAGATACCGAGTGGGAGAAAAGATCCTCTTCATTAGGGTATTACAAGT
ASCRP3009505	0.000395	0.000395	-4.38124	0.20318	-1.05679	hsa_circRNA_102865	GGATCACATTCCAAGGGAAACTGATATGAAGCTGTTGACAGTGTCTTGAAGAGGATGACA
ASCRP3000982	0.000397	0.000397	-4.37848	0.19756	-1.35139	hsa_circRNA_404525	ACAAAGAAAATGAAAAAGGAAGGCGACATGCCAATTCATGAACTTCTCAGCCTTTATGGT
ASCRP3013362	0.000398	0.000398	4.37667	0.19386	1.20961	hsa_circRNA_103018	TTTCACGCTCAAGTGGGACTTCCCCTCTCGCATGCCTCAATGCTATGCTACATTCCAATT
ASCRP3003092	0.000399	0.000399	-4.37632	0.19314	-1.63248	hsa_circRNA_103397	ATGGGAAACCAATTACAGGCATGCTCCAAATTACCCATGGGTGTATTGTTTCCACAATAA
ASCRP3010284	0.0004	0.0004	4.37525	0.19096	1.57293	hsa_circRNA_400063	GTGTCTCCATACAGCTCACGCTGCCTCCTCGCAGGTGCTGTTGTAGCAGCTGTGCAGTAG
ASCRP3012889	0.000401	0.000401	-4.37413	0.18868	-1.11397	hsa_circRNA_402392	TTATGTTGCTTGCTGTGTGAAGCTTCGAGCATTGACAGTTTGGAAATTTTAGCATTCAGG
ASCRP3006403	0.000401	0.000401	4.37396	0.18832	2.4046	hsa_circRNA_400014	CTCTTCCTGGCTTGCTTGTCACACATATATGGTCATGTGCTTGTGACTCAGACCCCCTTG
ASCRP3000135	0.000402	0.000402	4.37217	0.18467	1.37043	hsa_circRNA_013959	AAACCATATTCTCCTTACGACTCTCAATACCATGAGACCACCCTGAAGGTAGAGTGGAAC
ASCRP3013419	0.000403	0.000403	4.37101	0.1823	1.14344	hsa_circRNA_041041	TTTCTGTCAGAACCTGATGGCTGCCTCCAGTGTCGCTCCCCCGGAGAGCATATTCAGGAG
ASCRP3011345	0.000403	0.000403	-4.37089	0.18205	-2.08058	hsa_circRNA_405228	TCCAGATAACCACGCACATTACACTGAAGCAGATGACGATGACTTTGAGGAGATGATTTT
ASCRP3000017	0.000404	0.000404	-4.37051	0.18128	-1.51177	hsa_circRNA_008846	AAAAAGAAGGAAGAAATGTTGAAAAAAAAAGAGTCTCATCGTGGAAGGCAAGAGGGAAAA
ASCRP3003134	0.000408	0.000408	-4.36561	0.17128	-1.23023	hsa_circRNA_100163	ATGTGACCCGCCTTCACAAAATAATGCAGAGACATTTTAAATCCAAAGGATGTGATCAGT
ASCRP3001262	0.00041	0.00041	4.36304	0.16603	1.53122	hsa_circRNA_004646	ACCAATCCAATGTGAAATCTCTCCTCTTATCTCCTATGCTGGAGAAGACTTTTCCAGATT
ASCRP3009439	0.00041	0.00041	-4.36301	0.16599	-1.14399	hsa_circRNA_003226	GGACTGAGTAAGGAAAACACCACCAAGCAAGTGAAACACATAATGTGATTGCATCAGACA
ASCRP3011694	0.000414	0.000414	-4.35899	0.15777	-1.4377	hsa_circRNA_100579	TCTTCTGTCCCTGCACAGAAAACAGAAAGAAAAGGGACCAGTTACTCTCCACAAGAAAAT
ASCRP3008809	0.000427	0.000427	4.34448	0.12814	1.06049	hsa_circRNA_100733	GATTTCCCCATGGCAGATCTGCTGCTCATCCTTGGGACCTCCCTGGAGATCGCCGGGGAG
ASCRP3009963	0.000429	0.000429	-4.34223	0.12354	-1.75874	hsa_circRNA_006295	GTCAACACTTTTACCTTCTACCATTGATGGGCGTCTTACTACTGCAGGCACTAACAAGAA
ASCRP3005313	0.000429	0.000429	4.34218	0.12345	1.57162	hsa_circRNA_000662	CCGGTCTCTTTAGGTCTTGGATATGAAGAGCATGTTGTCTCTTCCTCTTGCATGAGAAAA
ASCRP3009608	0.000434	0.000434	4.33698	0.11284	1.01824	hsa_circRNA_102303	GGCTACAACTCATGTGCATTCCGATACAATGGGCTCTCCTTTGTCTACCTTATCTACCTC
ASCRP3010601	0.000437	0.000437	4.33403	0.10679	1.41272	hsa_circRNA_044352	TAAGATATTCCTCCATATGTTTCCTTCCAATGGGCTTTTGGTGTAGGATGTCGGAGAACC
ASCRP3001113	0.000438	0.000438	-4.33303	0.10476	-1.41103	hsa_circRNA_047820	ACAGATGCCACCAATGAGGAGGAAACAGAAATAAAAGAAGACACTAAGAAGACTTGCACT
ASCRP3011461	0.000443	0.000443	4.32812	0.09473	1.17876	hsa_circRNA_104008	TCCTTTACCTGTTGAGCAGAGGATGGACATCAAGTTTGGCTGAATTGGAAGTGTTATGTA
ASCRP3000338	0.000443	0.000443	-4.32759	0.09364	-1.36741	hsa_circRNA_406082	AAATTCTTTAAAGAAGAAACATGCAAAGAGTGACATAGCCGACGTGCCCAGTGACACTTC
ASCRP3002561	0.000445	0.000445	-4.32523	0.08883	-2.57296	hsa_circRNA_086474	ATAAATAAGATCAGACTCTGGGTTATGTGGTCCGAATCAGTGGTGGGAACGACAAACAAG
ASCRP3005199	0.000447	0.000447	4.32387	0.08605	1.05705	hsa_circRNA_406221	CCCCAGGATGGTGTTGGCCGAGGTCCTCACGGGCATCCCTGCAATGGATAACAACCGAAG
ASCRP3012246	0.000448	0.000448	4.32215	0.08253	1.19673	hsa_circRNA_405177	TGCTTCTAATAAATTAACAAGTCAGGGCTTTCTTCTGAATAGGAGGCTGGTTTGGCTCCA
ASCRP3005107	0.000456	0.000456	4.3143	0.0665	1.63054	hsa_circRNA_104282	CCATCTCCAAGAACGTGCTCTTCGCTCACCTGGATGACAACGAGAGGAGGAAGGAAGCAG
ASCRP3005734	0.000457	0.000457	4.31361	0.06507	1.62848	hsa_circRNA_101841	CGTCTCCTGGCTGCTGCTTGCATATAGTTTATGTGGCCGAGGCAGACAAGTGGAATTAGG
ASCRP3002950	0.000462	0.000462	-4.3086	0.05483	-1.62161	hsa_circRNA_101002	ATGACAACTTTGGTATCGTGGAAGGACTCATGCAATGCCTCCTGCACCACCAACTGCTTA
ASCRP3005452	0.000466	0.000466	4.30471	0.04688	1.35334	hsa_circRNA_045751	CCTGCTCATGGTGACTCGAAAAGCCCTGTTTCCTGGTGACTCTGAGATTGACCAGCTCTT
ASCRP3009669	0.000468	0.000468	4.30283	0.04304	1.22766	hsa_circRNA_104170	GGGAAGTGGGCAAAGCAGAACTCCATCCGGCACAACCTGTCACTGCATAGTCGATTCATG
ASCRP3003246	0.000471	0.000471	-4.2994	0.03603	-1.01144	hsa_circRNA_001287	ATTCTCACCAAAGCTCAGCAGGCAAGAGAGAACATGAAAAGAAAGGAAGAATCCTGGTTA
ASCRP3010395	0.000472	0.000472	4.29891	0.03503	1.44507	hsa_circRNA_100165	GTTCTTCCCACCTTTACAGAAGCAGGAGTCAGAACCAGTACCTGTTTGAAAATGGTAGAA
ASCRP3008585	0.000472	0.000472	-4.29805	0.03328	-1.33531	hsa_circRNA_404519	GATCTTCAGCCAGATATAAATCAAAATGTCCAGCAAATTAAAGCAGAAGTTGGAAGCTCA
ASCRP3011394	0.000474	0.000474	-4.2963	0.02969	-1.55491	hsa_circRNA_010913	TCCCTTCTGCTTTCCTAGAACTGAAGAAAGAAGAAATAAAACAAAGACAGGTGGACATGA
ASCRP3009182	0.000476	0.000476	4.29483	0.02668	1.20672	hsa_circRNA_000410	GCTAGTTTTGCTTTTAGTTCCGTGTAATCAGTAGGTTCCTGTCCTCTTCCTTCATGACCC
ASCRP3006479	0.000476	0.000476	4.29438	0.02577	1.41501	hsa_circRNA_102434	CTGACAATTCTGTCGTGTCCCGGAACAGCATCTCTGCCTTCCTGTTCACGGTGACCTTCG
ASCRP3010361	0.000479	0.000479	4.29169	0.02026	1.03365	hsa_circRNA_402904	GTTCAGGTCACATGGACGCTCCCCCACAGTTTGTGGTTCGGCCAAGAGATCAGATTGTTG
ASCRP3008440	0.000479	0.000479	4.29168	0.02024	1.21962	hsa_circRNA_001012	GAGTTCTCAGGGCCTCTGTCCTGGCTGCCAAGATTGGGGGTCCTCAGGGTCTCCATCCTG
ASCRP3010799	0.000479	0.000479	-4.29155	0.01998	-1.04332	hsa_circRNA_102654	TACTTAATGTCTGCAAATGGAAAGGCGACAATAGCAGTGTCAGTTCCCTATGTATCAGCC
ASCRP3009838	0.00048	0.00048	4.29035	0.01753	2.18522	hsa_circRNA_005108	GGTTTTATTAGCATGGAGGTGCACAAAGCTCTCTCTTCTGGCAATTCATGGAACCTTCAG
ASCRP3007329	0.000484	0.000484	4.28653	0.00971	1.81054	hsa_circRNA_045788	GAAAATTCTGTCTCTGAAGCCTCCCTTTACCTGCAGGACCAGTCAAAAGGACCATACCTC
ASCRP3005802	0.000486	0.000486	-4.285	0.00657	-1.67175	hsa_circRNA_002491	CTAACTCAAGCCATTGGCACACAGTTGTGTCCCCAAGGAAGGATGAGAATAGCTACTGAA
ASCRP3003560	0.000487	0.000487	-4.28431	0.00516	-1.37849	hsa_circRNA_019646	CAACCCCAGTCACACCACTTGGGACCACACCGCCTTCCTCTGATGAGCCATCCAGAAATG
ASCRP3012349	0.000488	0.000488	4.28292	0.00232	1.11817	hsa_circRNA_000812	TGGAGCGTTGTCTCCCGAGAGGCCGCCAGGTACCGCATGAGGAGAGTCATGGAAGAGCTC
ASCRP3006238	0.000489	0.000489	-4.28232	0.00111	-1.96387	hsa_circRNA_104031	CTCCTATGATTGACAATCCCAGTTACCAGGATCAGTTCCATGACAAGACCCCTTATACGA
ASCRP3001170	0.000492	0.000492	-4.27956	-0.00454	-2.90273	hsa_circRNA_100279	ACATAAAGAACAGCGTAACTCCAGACATGCTTCTCAATAGGTTTGGCATGGACAAGATCT
ASCRP3013550	0.000492	0.000492	4.2791	-0.00549	1.2528	hsa_circRNA_086684	TTTTCTCTTGCCCAATCCCCACCTAATAAAGTTCTGAGAGCATGGATTTGGACGTGGCAG
ASCRP3007975	0.000494	0.000494	-4.27792	-0.00791	-1.31655	hsa_circRNA_101731	GACTACCTTGTTCCCATTCTAGCGCCTAGAATTTTTGGCTCCAATAAATGGCTGCAGAGA
ASCRP3008893	0.000494	0.000494	4.27734	-0.00909	1.0758	hsa_circRNA_102290	GCACCTGTTGAGCTGTTTTCCAAGATTGCTATGCTATGCCTTGTATGACTAAGACCTCTT
ASCRP3000951	0.000494	0.000494	4.27723	-0.00932	1.1075	hsa_circRNA_008629	AATTTATAACGCCCAAGGATGTGACCTTCTCTTGGATTTTCCTGATTATTATGAGAGGCA
ASCRP3012794	0.000499	0.000499	-4.27314	-0.01769	-1.23021	hsa_circRNA_102561	TTAATAAATTGCCTCATTCGTAACGGCCGCAAACTGACACCTCAGGGACAAAGAGATCTG
ASCRP3004254	0.000503	0.000503	4.26945	-0.02524	1.10923	hsa_circRNA_004895	CAGCAGTACAGGGAAAACAAGAGTAGAGGCCAATTCTCCTCTTCCAAAGAACTCTGGATC
ASCRP3004622	0.000503	0.000503	-4.26874	-0.02668	-1.17569	hsa_circRNA_103383	CATCCAGTTTCTGCACAGCCATAACATTGCCCACCGAGATGTCAAGCTCCTGTATGACAG
ASCRP3011596	0.000505	0.000505	4.26719	-0.02985	3.20923	hsa_circRNA_405962	TCTCTCTTTATGTGGACTGTGTGAAATGAAGCTAACCTTCTTATAGTATGAGCCCTGCTT
ASCRP3007648	0.000512	0.000512	-4.2609	-0.04273	-1.44623	hsa_circRNA_075796	GAAGTCACAATGAAACAGATTTGCAAAAAGAAAAGAGTCTCATCGTGGAAGGCAAGAGGG
ASCRP3011051	0.000512	0.000512	4.26063	-0.04327	1.73158	hsa_circRNA_406295	TATTCCTCCATCCTCAGGCACTGTGCTAAGCAGTTTTCCTGGAAGTGTCTACCTCATTTC
ASCRP3012729	0.000515	0.000515	-4.25789	-0.04888	-1.19834	hsa_circRNA_084514	TGTTGTTAAACATATTCTGTTGAGTTGGAAGAATTGGCAAAATATCTGGACCATTAAGAA
ASCRP3013409	0.000516	0.000516	4.25718	-0.05035	1.64278	hsa_circRNA_005086	TTTCTCCTCTCAGCAGAAGTCCAGGTTCCCATGCAGGATGTTCGACAGCGTCACAGATAT
ASCRP3013006	0.00052	0.00052	4.25389	-0.05708	1.30621	hsa_circRNA_051781	TTCCCCACAGCTAGGAACCAAGAGCCTGCCAGAGTCCTTGGAACTGAGCTCCCCTAGGTC
ASCRP3008345	0.000522	0.000522	4.25231	-0.06031	1.30326	hsa_circRNA_100876	GAGGCACCCACGCTCCTACAATGTTGATATGTCAGATCTCTCTCCAGAAGAGCAATGGAG
ASCRP3000216	0.000523	0.000523	-4.25112	-0.06273	-1.24488	hsa_circRNA_024067	AAAGCATGCCGAAATGGAGAGGACATCTGTCTTAGAGAAACAACCATATTTTCTGCTCTT
ASCRP3005184	0.000523	0.000523	4.25086	-0.06328	1.50935	hsa_circRNA_012125	CCCATCTTCCTAGTGTTTGTGAAATAAACTTGGTATTTGTCTGGGTCACCTTTCAGTGCC
ASCRP3000325	0.000525	0.000525	-4.24979	-0.06546	-1.6355	hsa_circRNA_004145	AAATGTTGTGCCTGACACTGTAACACTATGCCTTCAATTAAGTTGCAGAGTTCTGATGGA
ASCRP3006785	0.000526	0.000526	4.24849	-0.06812	1.32969	hsa_circRNA_038635	CTGTCCTTTCCTTGGCTTTATGCACATTAAACAGATGTGAATATTCGCTTGGAGAACCCC
ASCRP3006897	0.000529	0.000529	4.24555	-0.07414	1.53014	hsa_circRNA_050649	CTTACTCTCCCAATAAATGTGCTAGAGCTCTGCACTGCAACGCGGAGGAGCAGGATGGAG
ASCRP3000708	0.000538	0.000538	-4.23814	-0.08933	-2.26541	hsa_circRNA_008337	AAGTAAGCATTTTTCCTGTGGAAGAACAGCAGGAAGTACCACCAGAGACAAAGCATGGAG
ASCRP3007076	0.000539	0.000539	4.23749	-0.09064	1.33883	hsa_circRNA_000996	CTTGACCAGAAATGCCAGGCTTGGAACAGTGATGGTGCGGGGGAGGCAGGTCTCCTGTCT
ASCRP3001294	0.000542	0.000542	-4.23494	-0.09587	-1.05139	hsa_circRNA_002863	ACCAGCTTTACTACCTTGGTGGAGAGAGTTATCCAACAATTGAGCAACAAGATATGGATT
ASCRP3011130	0.000542	0.000542	-4.23477	-0.09621	-1.0624	hsa_circRNA_028201	TCAAGAAACTGACTAAAGCTATATGTGGACTGTTTATTTCTGGCATCTTGGCAGCCCTGA
ASCRP3012572	0.000552	0.000552	-4.2264	-0.11335	-2.09232	hsa_circRNA_025593	TGTAGTGTGCTGGACATTCTTACGTATGTTACCTGGAAACTAAGTGGATTACCCAAACAC
ASCRP3003736	0.000552	0.000552	-4.22624	-0.11368	-2.28595	hsa_circRNA_104664	CAATCCTCAGCAACATCTTAATGCACAGCCACAAGTTACAATGCAACAGCATTCCAAAAT
ASCRP3010538	0.000556	0.000556	4.22267	-0.121	1.20325	hsa_circRNA_051640	TAAACCTGTGGTCCTGCCTGGCCGTCTTAAACGAATATTTCCACAATGTCTGTGAACTGG
ASCRP3007354	0.000558	0.000558	4.22108	-0.12426	1.14763	hsa_circRNA_100438	GAAACTGGATGCAGCAAGGAAATAGGATTTAACCGCTCTCTGCCTCCCAGAGGACTCAGG
ASCRP3006046	0.000558	0.000558	4.22107	-0.12427	1.32275	hsa_circRNA_102217	CTCAACTCCCTCATCGGAGCTGGTGGTGGCTCTGAGTCATCTTGTGGTTCAGTATGAAAG
ASCRP3006067	0.000565	0.000565	4.21563	-0.13542	1.07141	hsa_circRNA_103348	CTCAATGGCGGCTACCCACTGCTGAAACTCCCCTTGCCAGGAACAGGACCTGTGGAATTC
ASCRP3006896	0.000565	0.000565	4.21558	-0.13553	1.34039	hsa_circRNA_103405	CTTACTACCCATCGGATGTCTCCAGCCTGTGTCTCGTGTGTCCTGCTGTTCCTTCCAAAG
ASCRP3012358	0.000573	0.000573	4.20927	-0.14845	1.2831	hsa_circRNA_001724	TGGAGGGCTGCTGGATGTGTCCTGAGCTGAAGCTTATCAACAAGTAATGAGTACCAGCTG
ASCRP3003945	0.000574	0.000574	4.20855	-0.14991	1.51918	hsa_circRNA_101536	CACCTCCTCGACTTCATCACTTACAATTAGGAGCTCTTCCTTTAATGGCGGGCACATGAA
ASCRP3005896	0.000575	0.000575	-4.20769	-0.15169	-1.72566	hsa_circRNA_101932	CTACGAAATTCTTAATTCCCCTGACCGTGCCTGCAGGTTGAGACTGAGCTAAAGTTAATC
ASCRP3004762	0.000577	0.000577	4.20637	-0.15439	1.36715	hsa_circRNA_008587	CATGGAGATGCACCTCTCTCAAGTCTTGAACAATGTTTGAGTTCATTGGAAATTTCTGCT
ASCRP3005517	0.000577	0.000577	4.20629	-0.15456	2.52634	hsa_circRNA_404646	CCTTCTCCATTGATCAGCGCTACCTGTACGTCATGTCTGAGAGACAGAATCATGTGAGGG
ASCRP3004872	0.000577	0.000577	4.20597	-0.1552	1.07546	hsa_circRNA_004927	CATTGCTGCAGCTCGTGGGTGCTCAGGTTATATTTCACACTATGTGCTGACTGTATCTAC
ASCRP3011782	0.000578	0.000578	-4.20494	-0.15732	-1.229	hsa_circRNA_072084	TGAAGACATCACATCCAGTGCACAGGCTATGGAGTTACTAGTAGAGAAAGCAATCAGCAG
ASCRP3011376	0.00058	0.00058	4.20363	-0.16001	1.66639	hsa_circRNA_052067	TCCCCCTTTTCACAGAGAAATAAAGGTCTAGAAGTAGTTGGTCAATCTTGGTCGCTAGGA
ASCRP3005222	0.000583	0.000583	-4.20107	-0.16525	-1.64154	hsa_circRNA_084753	CCCGCCTGTTTTATTTTAGCAATGAAAAGTATCAGAAAGGGAAGATATTCCTCGTCAGCT
ASCRP3000143	0.000586	0.000586	-4.19856	-0.17039	-1.87318	hsa_circRNA_103167	AAACCGACCAAGGACAACCCTCCATATGATAAGGGAGCCTTCAGAATCGAAATCAACTTT
ASCRP3008148	0.000587	0.000587	-4.19771	-0.17214	-1.16329	hsa_circRNA_036599	GAGAGATTCCTATAGTTCACCGAGTCTTGAAGATTCATGAAAACTCTATTATCAAGTCCT
ASCRP3001275	0.000593	0.000593	4.19356	-0.18063	1.07237	hsa_circRNA_403676	ACCACTTTCTCCTAAAGTTCTTTTTAATCAGCTTTGTCAGAATAAATAACAGATGCGGGT
ASCRP3000110	0.0006	0.0006	-4.1882	-0.19162	-1.62985	hsa_circRNA_404987	AAACAAAATTCCAGGTTCCTTTTGAGGATGGCCACACAGACAACCACTTACCTCTTTTAG
ASCRP3002251	0.000601	0.000601	-4.18696	-0.19416	-1.10907	hsa_circRNA_101174	AGGAGGACCTCACTGAGATCAGGGACATGTTGCTGGCCAATAAGACTGCTGCCTCATATC
ASCRP3004452	0.000606	0.000606	-4.18314	-0.20199	-1.57367	hsa_circRNA_010884	CAGTGAAATGTGCAAGTGCGGGAGTATGAGTTAAGAAAAAACAACTTCTCAGATACTGGA
ASCRP3001897	0.000613	0.000613	-4.17813	-0.21226	-1.5411	hsa_circRNA_003357	AGAGTATAAGAGGACAATCGAACGTAAACAACAAGGCCTAGAAGGGGTATAGAACAGGCT
ASCRP3009009	0.000613	0.000613	4.17779	-0.21296	2.12614	hsa_circRNA_001876	GCCAACTGGTCACTGACTTCTCTCTCCTAGTGAATGAGCATTTCATACTACTGAAGCTGA
ASCRP3001171	0.000614	0.000614	4.17748	-0.2136	1.08854	hsa_circRNA_406007	ACATAAAGGCCTCCCATATCTTATCAGATTTCTGAGTTCTGATTCAGGCACCATTCCTGC
ASCRP3003433	0.000616	0.000616	4.17625	-0.21612	1.71513	hsa_circRNA_101756	CAAACTCCTTCCACTTCAAGGACCTTCGCCTCTGCATTTGTCCAGTAACTCTGGCTGTGC
ASCRP3011118	0.000616	0.000616	-4.17593	-0.21678	-1.50947	hsa_circRNA_005671	TCAACCTAGGGAAGAAAAACCTGATAGTAAGAAGGTGGAGGAAGACTTAAAGGCAGACGA
ASCRP3003464	0.000619	0.000619	-4.17331	-0.22215	-1.33042	hsa_circRNA_003916	CAAAGGGAATAAGGAATCCGGATCATTCTAGAGCTTTAACATCAGACAACAGTCAGCGCT
ASCRP3012156	0.00062	0.00062	4.17295	-0.22288	1.11296	hsa_circRNA_405056	TGCCTTCCCAAATTCTTATGTATGGATGCAAACATCATTTTTGCCTTGTTTATGCCATTT
ASCRP3002891	0.000625	0.000625	4.16902	-0.23093	1.0313	hsa_circRNA_103152	ATCTGCAACATGATCGCCCAGAAGGGAAAGTGAAGGACAAAAAAATGTCTCAAGTATTCC
ASCRP3011285	0.000632	0.000632	4.16416	-0.2409	1.3495	hsa_circRNA_077109	TCATGAATCCCACATCAAATGAACAAATACTGCCTCTGGACTCTGAATGTCTGCATTACA
ASCRP3012227	0.000632	0.000632	-4.16409	-0.24105	-2.25011	hsa_circRNA_102807	TGCTGGCTTCCACGTTTGCTAATCCAGACTTTACACAACCTATCTCAGAAGTTGTAGATG
ASCRP3010030	0.000633	0.000633	-4.16371	-0.24182	-1.62165	hsa_circRNA_007008	GTCCTAGCACCCACTCGAGAATTGGCTCAGCAGATTGAATTAGATCTAAAAGCCACCCAG
ASCRP3008653	0.000636	0.000636	4.16102	-0.24735	1.28463	hsa_circRNA_092386	GATGCCTGAGAGGTTCCCCACTGAAGGACTTGGTCCAGCTGTCTGGCAGGGAGGAGAGAC
ASCRP3008834	0.000637	0.000637	-4.16067	-0.24805	-1.81916	hsa_circRNA_406834	GCAAAAGAGACCCACAGATTTGGATGTAGATACGTTAGCCAGTTTACTTAGTATTTTCAA
ASCRP3003836	0.000638	0.000638	-4.16002	-0.2494	-1.13573	hsa_circRNA_001504	CACACTGCCTGAGGCCAAAGATAAGGTAGAAGAATACATGTTCACTTCCAGTGAACAAGA
ASCRP3007108	0.00064	0.00064	-4.15845	-0.25262	-1.07757	hsa_circRNA_051805	CTTGGACCAAATGGAAATAAAGCTTTTTGATGCGGCTTCTATTTCGACCGCGATGATGTG
ASCRP3000106	0.00064	0.00064	4.15815	-0.25323	1.0782	hsa_circRNA_026134	AAAATTGAAGTTTCCATTTACTACTTCTCCCCCGGACTCCTTGGTAGTCTGTTAGTGGGA
ASCRP3011507	0.000641	0.000641	-4.15797	-0.2536	-1.28854	hsa_circRNA_102653	TCGTCATGATTTAGATTTGATTTGTCGAGCTCATCAGGATTGTCACCAGACCTGCAATCT
ASCRP3013525	0.000642	0.000642	-4.15726	-0.25506	-1.40463	hsa_circRNA_026968	TTTTATTAACAATGGTTGTTCCAGGCTATGGCCATGCAGTACTAAGGAAGACTGATCCGC
ASCRP3012097	0.000642	0.000642	4.15665	-0.25629	1.69029	hsa_circRNA_074216	TGCATTAAAATTATTTTCTAGCCTGCAGTCTTCTCTTCTCCACTATGGACAGAGCCTCCA
ASCRP3009551	0.000644	0.000644	-4.15576	-0.25812	-1.07042	hsa_circRNA_406516	GGCAAAACACACAGCTGAGATGTATTTCCACTACACAAAATTTTCCACCTCTGGGATACC
ASCRP3007924	0.000645	0.000645	-4.15489	-0.25992	-1.19243	hsa_circRNA_079276	GACCGAGGCCCCCCTGAACCCCAAGGCCAACCGCGAGAAGATGACCCAGACCGCCGAGAC
ASCRP3012234	0.000645	0.000645	-4.15478	-0.26014	-1.42308	hsa_circRNA_027713	TGCTGTTTTACAGAAGGAGTTAAATAAGATTACTACTCAGTTGGATCAGGTCACTGCAAA
ASCRP3000306	0.000645	0.000645	-4.15447	-0.26076	-1.63866	hsa_circRNA_077879	AAATCTTTGGCTCACACATTGCTGCTGGAGGTGTAATGGACGTTAATACTGCTTTACAAG
ASCRP3003004	0.000646	0.000646	4.15426	-0.26121	1.17734	hsa_circRNA_001153	ATGCAAGGTTTTATAAGCTCATCCTCAACCATGACTTCCTTCCAATTTTGTCCACTCATT
ASCRP3007822	0.000649	0.000649	4.1518	-0.26625	1.28212	hsa_circRNA_008721	GACACTGATTCTCCTGTGACCTCAGAACATTCTAACCAGCCTTTCAAACAGTTTCCAGAG
ASCRP3012462	0.000652	0.000652	-4.14977	-0.27041	-3.17096	hsa_circRNA_404096	TGGGAATTACTCAGGAGCAGCAGAATATCTTTATTTTTTTAGAGTGCTGATATATAATGA
ASCRP3006760	0.000653	0.000653	4.14897	-0.27206	1.59529	hsa_circRNA_400075	CTGTACCTTTCCTGCTTTTCAGAGGCCTCTCATGTAGTTTTTCTCTAGCTTTGGCTTCTG
ASCRP3004308	0.000657	0.000657	-4.14654	-0.27703	-1.26355	hsa_circRNA_101070	CAGCTTTGATGACTACCCACCTAGAAGAGGTGATGATAGCTTTGGAGACAATCAGTGCAG
ASCRP3012182	0.000658	0.000658	-4.14578	-0.27859	-1.06743	hsa_circRNA_029941	TGCTAGCCATTGTCTCATGAACCATCCTGATTTAGCAAAAGACTTAACAGGGGTAGAAAT
ASCRP3001561	0.00066	0.00066	-4.14446	-0.2813	-1.09072	hsa_circRNA_000498	ACTGAAGGCTGAAGTTGATAACAGATCACCTCAAAAGTACGTCAGCCTGTCATATGCATC
ASCRP3007685	0.000662	0.000662	-4.14314	-0.28401	-1.38066	hsa_circRNA_103772	GAATAAGCTGGACACCAAATACCCGTACGACCCAACATGAGTGAAGTTTCCTGCAAGAAA
ASCRP3012345	0.000668	0.000668	4.13887	-0.29278	1.02964	hsa_circRNA_002722	TGGAGCAAATGGTCTTAAAACATTTTGGAAAAAGTTGAAGCTCTCCTTTTCTACCCTCCT
ASCRP3005891	0.00067	0.00067	4.13736	-0.29586	1.01564	hsa_circRNA_100899	CTACCTCCGAGACAGTCTTTCTCATCTTGTTCCTGCCTTGAGGGTGCTTGAAGTTTCTGG
ASCRP3013195	0.000679	0.000679	-4.1314	-0.30809	-2.37027	hsa_circRNA_104675	TTGCAGATAAACATGAATTGCTCAGCCTTGCCAGCAGTCCAATATCAGATGGAAATGATG
ASCRP3007308	0.000681	0.000681	-4.12958	-0.31183	-1.20374	hsa_circRNA_042474	GAAAAGGAGAAAGATCACCTCGAACTGCACCATAGGCCAAGTCCTGTATCTGCCATGTCT
ASCRP3009345	0.000681	0.000681	-4.12951	-0.31196	-1.40601	hsa_circRNA_001676	GGAACTAACAGATCTTAAATTACAGTTGGAAAAGGCCACCCAGCCCTGTAAGACCAGTAA
ASCRP3001754	0.000697	0.000697	4.11934	-0.33284	1.41975	hsa_circRNA_405776	AGAAGTCTGCCATCTGTTTCATTGTTATTCCTTTTCTCTGCATTCTCCAGACTCTGTGCT
ASCRP3004083	0.000697	0.000697	-4.1192	-0.33313	-1.03767	hsa_circRNA_092364	CAGAAGAAATCTTGGAGAAGGGTCTAAAGGTGAAAAGGAGAACCCCATGCGGGAACTTCG
ASCRP3005662	0.0007	0.0007	4.11735	-0.33691	1.0516	hsa_circRNA_406584	CGCTGTCCCCTCGTGAGCGGGCAGCGGCCGGCGCAAGGTCTCGGGGCGCTTTCTTCCCAG
ASCRP3001648	0.000705	0.000705	4.1141	-0.34359	1.29996	hsa_circRNA_406309	ACTTCCTTTCCTGTCACAGGTTATTTTCACTTAGATATTGCACGTGGGCATTTTGGAGGA
ASCRP3003976	0.000708	0.000708	4.11228	-0.34731	1.94763	hsa_circRNA_102241	CACGGCCAGGTGAACAATGAATTCAATTCGCCACAATCTCTCTCTGAATCGTTATTTCAT
ASCRP3001376	0.000708	0.000708	4.11221	-0.34746	1.08565	hsa_circRNA_104922	ACCTCATTCATCATCTTCATCCCCGAGTAAGGACTCCTCAAGAGGAGAGGTGCCCACCAG
ASCRP3003679	0.00071	0.00071	-4.11096	-0.35004	-1.48057	hsa_circRNA_100346	CAAGTAGCCTGTATACCAGCACGGCCAGATTTGAAGAACCCAAGTGATTCAGCAGTGCAC
ASCRP3005172	0.00071	0.00071	4.11075	-0.35046	1.42865	hsa_circRNA_000675	CCCAGGTACATCGCAAGGGTCTCCAAGTAGATATATCTCAGGAAATGTCATTCAGGAGAA
ASCRP3006408	0.000712	0.000712	4.10933	-0.35337	2.1692	hsa_circRNA_406455	CTCTTCTTCATGTCGCTGACTCCCACTTACCTTGCAGGATTTGACGGGATCTGAACTATA
ASCRP3001263	0.000713	0.000713	-4.10879	-0.35448	-1.15963	hsa_circRNA_103810	ACCACAGCAGTTACATATTCTGGATTCATACTCATATGTAAGGTCCACAGCTCCTGCTGT
ASCRP3010215	0.000714	0.000714	4.10787	-0.35637	1.66018	hsa_circRNA_102411	GTGGAGCTCACGGCACTCAGGCACCGTCTGCGTCCTGCTGTCCTTCCCCTTCATCTTCAG
ASCRP3012152	0.000717	0.000717	4.10585	-0.36051	1.12289	hsa_circRNA_103769	TGCCTGTCCTCTACCTAGAGAAGCACAATGTGGATTTTTTGAAATTCAGTGCTCAAGAGT
ASCRP3001590	0.000732	0.000732	4.09656	-0.37958	2.89923	hsa_circRNA_403472	ACTGCTTCTCTCTTCAGCTCGAAAAACAAAGAAAAAAATAAAAGGAATTCAGCAGGCCAC
ASCRP3000088	0.000738	0.000738	-4.09291	-0.38707	-1.05541	hsa_circRNA_031775	AAAATAAACATTTGAAAAAACCCTTCATCGTGTCTGTTCAAACCGGCACGGTCTGATCCG
ASCRP3002075	0.000741	0.000741	4.09115	-0.39069	1.10725	hsa_circRNA_405243	AGCCAGCTCCCTGGTACTTTAGAAACTGTTAATGGAAAAAAGCAAGCTGGAAGTTTTGAG
ASCRP3005453	0.000743	0.000743	4.09007	-0.3929	1.03925	hsa_circRNA_052228	CCTGCTCGTGCCACAGAGACCTAAAGCCCGAGAACCTGCTTTTGGATGAGAAAAACAACA
ASCRP3000537	0.000744	0.000744	4.0895	-0.39407	1.95196	hsa_circRNA_001937	AAGAACAGCTCTCTGGCTGAACATATCCCTTGGATACTCTAAGACCTGACCCTGATTAAG
ASCRP3003309	0.000747	0.000747	-4.08749	-0.39819	-1.29672	hsa_circRNA_027733	ATTGTGTGACTAAGCATCGTTGGCTTCACAGTATGACTGATGATCCTCCAACAACAAAAC
ASCRP3002150	0.000747	0.000747	-4.0874	-0.39837	-1.32108	hsa_circRNA_004119	AGCTGAGGATCCAGAACTAACGCATTCAAGTAGTAACAAGATTGATTTGAGAGGGAAGAT
ASCRP3006845	0.000747	0.000747	4.08738	-0.39842	1.38227	hsa_circRNA_001379	CTGTTAGGGCCGCCTCTGGCCCTATCTGACCTCGCGCGGAGCCCCGTTCTCTGGGAACTC
ASCRP3010332	0.000748	0.000748	-4.08695	-0.39931	-1.23425	hsa_circRNA_101324	GTTACCATACTGTGTGACAAATTTAGTGGCCATCCCAAAGGGAGCTGGAAGCTATCAAAG
ASCRP3006406	0.000748	0.000748	4.08686	-0.39949	1.46531	hsa_circRNA_044353	CTCTTCTCACCTGGCTAAAGGAGACCAGCCTAAGAGATGTTTCCTTCCAATGGGCTTTTG
ASCRP3005394	0.000752	0.000752	4.08423	-0.4049	2.3747	hsa_circRNA_103058	CCTCCTTTGTGCCTTTTATATCATGGCAAAGACTTTGCTGTAAACAGACTAAAGCTGGCA
ASCRP3002313	0.000753	0.000753	-4.08384	-0.4057	-1.38657	hsa_circRNA_008710	AGGGAGATTCTAGTATACAGATGATCACAGTCGTGTTAAACTGCAAAATGCTGAGAATGA
ASCRP3013032	0.000755	0.000755	4.0822	-0.40906	1.28592	hsa_circRNA_102545	TTCCTGTCCCTTCAGATGGAGATCTTGACAGAGCTGGGCTTGCACTTCCGGGCTTCACCC
ASCRP3009500	0.000756	0.000756	4.08206	-0.40933	1.63172	hsa_circRNA_400994	GGATATGACAATCCGTCCTTCCTTAGAAAGCTGAAAGCTGATAAGGCAATCCTTAGGTGT
ASCRP3005324	0.000756	0.000756	4.08186	-0.40975	1.72453	hsa_circRNA_092385	CCGTTCTTTCCCAAAGGGTTCAGAGTCATATTCAAAGGTCAAGCGGGTCAGACATTTATA
ASCRP3004764	0.000757	0.000757	4.08155	-0.41039	1.22691	hsa_circRNA_400092	CATGGAGGGCTTCCCCAAGCCCTGCTTTTGGCCCCAAAGTGGCCTGTCTCTGCCTCAGTG
ASCRP3007556	0.000759	0.000759	4.0799	-0.41377	1.30786	hsa_circRNA_039219	GAAGAGAAGCTCTTTCTCCTGGCTGATGAGGTGATGGCACTATGCACCTACCCAAACCTG
ASCRP3012697	0.000766	0.000766	4.07563	-0.42255	1.7035	hsa_circRNA_400037	TGTTATCTCAAGCTTCTCTGGTCCTCTTTCTTCCTGGCTTTGTTTCTTCCCTTTGAATGT
ASCRP3000295	0.000769	0.000769	-4.07381	-0.42628	-1.20077	hsa_circRNA_002822	AAATCCAACAACTAACAGACATTCACAGGCAAATTCGTGCCTCCAAGGTTTCCAATACTT
ASCRP3007976	0.000772	0.000772	4.07234	-0.42929	2.4528	hsa_circRNA_102543	GACTACGTGGGTGTACTCCATCAACAACGTTCTCATGTCTCTCTCAGACCAGCACCTGCT
ASCRP3004716	0.000773	0.000773	4.07174	-0.43052	1.04435	hsa_circRNA_048474	CATGAGGCAGGTTCTTACATCCCCGCGTCCCCAGGTTTAGCCTGAGCAGGGTTGTGGAAG
ASCRP3009330	0.000784	0.000784	4.06518	-0.444	1.21054	hsa_circRNA_051348	GGAAAGGAAAACCACTGCGTCTCCTTATCTGGACACGTGCAGGCTGAGGGCAAGGAGTTG
ASCRP3003694	0.000784	0.000784	4.06516	-0.44403	1.27662	hsa_circRNA_000139	CAAGTTACTGAGAAGAAAAAGCTGGATCACTTACCAGTAACTGGAGTTCTCCTATTGGGT
ASCRP3010281	0.000785	0.000785	4.06453	-0.44533	1.13068	hsa_circRNA_101220	GTGTCGCCCCTCAGCAGTCCAGCCATACGTCGTGTGCCGGCAGTGTCCTGAGTACAGAAG
ASCRP3003781	0.000785	0.000785	4.06448	-0.44543	1.04552	hsa_circRNA_404891	CAATTCAGTTCCAGATGAGGGTGCTCTTCCTGACTTGACCCCAAGGAGCAACAAAGGCAG
ASCRP3005768	0.000786	0.000786	4.06392	-0.44659	1.32513	hsa_circRNA_102764	CGTTCCCTGCTGTAGACGTCCTTCTATGGCCGCTTCAGGCACTTCTTGGATATCATCGAC
ASCRP3006228	0.00079	0.00079	4.06156	-0.45142	1.44249	hsa_circRNA_007586	CTCCGAATATGAGACCAACATACACGTCATAAAGAACTCCCCCGTGAAGACGTTTGCTAG
ASCRP3000944	0.000791	0.000791	-4.06114	-0.45229	-2.39824	hsa_circRNA_403150	AATTGGGATCTTCACACAGCCACACCATTGGATTTTCTTCATATTGTAGCTACAGCAAGC
ASCRP3003444	0.000794	0.000794	4.0591	-0.45647	1.61183	hsa_circRNA_069397	CAAAGAAGGTTAAATCAGGATGGCTGGATAAACTCTCTCCTCAAGGGCTTAAGCAGGTAA
ASCRP3007269	0.000795	0.000795	4.05878	-0.45713	1.3846	hsa_circRNA_405412	CTTTTGATAGGGGTGTCCGCCCCAGTCCTACACCCACTTCATGCCTTCTGTGAGAAGCTG
ASCRP3005988	0.000801	0.000801	-4.05512	-0.46465	-1.14918	hsa_circRNA_406975	CTATCAAACAGCAAGCACTGACAAGCAGCACATTCTCAAGAGCACACAGGTTCTTGGAAC
ASCRP3007044	0.000805	0.000805	4.05328	-0.46844	1.06845	hsa_circRNA_014737	CTTCTCTTCCATGCCCACTGCCTACAACACAGGGAATGGCTACGTCAGTGCTCGGGCTTC
ASCRP3010036	0.000811	0.000811	4.04956	-0.47606	1.44616	hsa_circRNA_402952	GTCCTGCCTTCCGAGATCGATGTGCGCCAGGAGTACCCAATCAACCTGAACGAGAGCATG
ASCRP3000711	0.000815	0.000815	-4.04742	-0.48047	-2.67858	hsa_circRNA_000115	AAGTACCCAGTAAAAACCAGATGATGTTGAATTTGAAGTATCATCGGACCGACGGACTGG
ASCRP3005729	0.000816	0.000816	4.0466	-0.48215	1.90075	hsa_circRNA_402000	CGTCCCCGTCACTGAGGAGCACGTAGGATCATCCAGCAGCTCGTCAACGGCATCATCACG
ASCRP3011332	0.000816	0.000816	-4.04655	-0.48225	-1.10701	hsa_circRNA_002099	TCCACATCATCTATTTGGCCACAGGCTGTGGAATGGGAGTGTGATGAAGCTACCAAAAAG
ASCRP3006031	0.000817	0.000817	-4.04628	-0.48281	-2.16935	hsa_circRNA_011222	CTATTTTAGAGGAGCTTCACCAGCACACAGAGCAGCTTGTACAGTTTGGCAGTCTTGAAC
ASCRP3008074	0.000818	0.000818	4.04592	-0.48354	1.13882	hsa_circRNA_029235	GAGAAGAGAAGAGAAGTTAAAAAAGAGTCAGTCCGCAACCATCCCTCTGTTCATGCGAAA
ASCRP3001453	0.00082	0.00082	4.04451	-0.48644	1.45914	hsa_circRNA_101722	ACGCCCTTTCTGAATCTGGGCCCTTCCGTCCTGGCTGGAGTGGCGGTGATGGTCCTCATG
ASCRP3004414	0.000822	0.000822	4.04329	-0.48894	1.31719	hsa_circRNA_000324	CAGTAAGTAAGTGCCCGCACCATAGTGTGTTTGGAGGCTGAATGCAGTGGTTCCTGGAAG
ASCRP3006064	0.000831	0.000831	-4.0387	-0.49837	-2.98597	hsa_circRNA_100278	CTCAATACATAAAGAACAGCGTAACTCCAGACATGATTGCTTATGCCCGTATAGAGGGGG
ASCRP3011607	0.000839	0.000839	-4.03406	-0.50791	-1.78052	hsa_circRNA_092478	TCTGAAGAAGACCAAAAAGAACCACAAGACGATGAATGAAAAGGTTCGTGCTGTGTTTGA
ASCRP3010421	0.000839	0.000839	4.03403	-0.50796	1.56931	hsa_circRNA_405818	GTTGGAGCCCTGATTTCTTTCCAAGACAGGTGTGTGATGGCAACAGTGAAATAAATACAA
ASCRP3009825	0.00084	0.00084	4.03377	-0.5085	1.13377	hsa_circRNA_101394	GGTTCTGTATAAATACAGGTGCTATAAGACCTAATCTGGGAGCCTGCAAGTGACAACAGC
ASCRP3011598	0.000844	0.000844	4.03109	-0.514	1.33326	hsa_circRNA_102092	TCTCTGCAAGAACACATCATCTCAGAGTTGGAGCACCTGACGTTTGTCAACACGGATGTG
ASCRP3013387	0.000852	0.000852	4.02719	-0.52202	1.6319	hsa_circRNA_406505	TTTCCCTCAAACAGTCTCCACACCAGTGATTCAATCATGACAGATGCAATTCTTCTAAAT
ASCRP3005639	0.000853	0.000853	-4.02648	-0.52346	-1.23099	hsa_circRNA_102031	CGCAACGGACCAGTTAAGAGAACACCTATCACACATATTCTTGTGTGCAGTTTCTCTATA
ASCRP3007052	0.000858	0.000858	4.0237	-0.52919	2.00594	hsa_circRNA_001197	CTTCTGTCCTCCTCTGGGGACCGTGGCAAGGAGGTGTACAGCCCTGACTTTCATAGCCTC
ASCRP3010344	0.000862	0.000862	4.02177	-0.53315	1.16998	hsa_circRNA_054220	GTTATGACATAACAGAAGAAGAGGATTTATCTGACTCAACTGGAGATGGCTCCCTTCCCT
ASCRP3009098	0.000862	0.000862	-4.02151	-0.53367	-1.09834	hsa_circRNA_063257	GCCTCAGAGGTTGACTTCTACATTGATAAGGAGATCCAAAGCAGGACCTTGCTTATGAAC
ASCRP3004842	0.000866	0.000866	-4.01967	-0.53746	-2.13423	hsa_circRNA_003373	CATTCCTGATTGGCTTTCTCTTACAATTGAACTGCTTCAGAAAGCACAGGTAGCTACAGC
ASCRP3008173	0.000866	0.000866	4.01963	-0.53753	1.4752	hsa_circRNA_001382	GAGATAAAGTCCTCCTGCTTCACCTCGAGGAAGGAAAGGATGTCTGAGAAATCACTAAGG
ASCRP3004542	0.000876	0.000876	4.0142	-0.5487	1.24159	hsa_circRNA_071000	CATACCCAGTGCAGCAGGTCAATCAGTTTCAAGCTACAAGAGACTGTGAAAAGGAAGTTG
ASCRP3007791	0.00088	0.00088	4.01224	-0.55271	1.2431	hsa_circRNA_100754	GACAACGTGTATCACCTCGACTGCTTCGCCTGCCAGCTCTGCAACCAGAGGCGTGCCGAT
ASCRP3004821	0.000884	0.000884	-4.01007	-0.55717	-1.37525	hsa_circRNA_051244	CATTAGAACAAACCATGCTGGGTTAATAAATTGCCTCATTCGTAAGTCCGGGAAGCTGAA
ASCRP3006836	0.000886	0.000886	4.00906	-0.55925	1.07257	hsa_circRNA_102685	CTGTGTGCGAAGAAGAGAAGCCAGATTGCTCCAAGGCCCGCTGTGAAGTCCAGTTCTCTC
ASCRP3013320	0.000887	0.000887	-4.00881	-0.55976	-1.75999	hsa_circRNA_059536	TTTAATGGAGATTTCCGAATGGCATTTGGTGCTACTTTGGACGTAAAGGATATGTTGGGC
ASCRP3006860	0.000895	0.000895	4.00465	-0.56831	1.03652	hsa_circRNA_049537	CTGTTGTTAATAAAGTTTTTCACTCTGGCTGTCGTACAAGCCCCCGCCGAGCGAATGTAA
ASCRP3003813	0.000896	0.000896	-4.00405	-0.56954	-1.20814	hsa_circRNA_403189	CACAAGCTTTTTCATACAGCTCCCAATGTACCCCACTATGCTAAAGATGAAAAGGCGAAG
ASCRP3011909	0.000904	0.000904	-3.99972	-0.57844	-1.78695	hsa_circRNA_104412	TGAGCAAGATCAAGGCCATCGGCGAGATCACCTCCTCTCCACGGTCACATCCATTTCCAG
ASCRP3001325	0.000905	0.000905	-3.99958	-0.57872	-1.14041	hsa_circRNA_101339	ACCCACAAAGTGAAAGAAGATAAAAAGGAAGATGATCCCTATGATCTTGAAGATGTTTCT
ASCRP3006968	0.000905	0.000905	3.9994	-0.57909	1.12442	hsa_circRNA_102086	CTTCATCTTAGCACATTTCCCTCACCAGGTGCTGGCTGGCCTAATAACTGGCAGCCCTTC
ASCRP3001825	0.000908	0.000908	3.99808	-0.5818	1.68279	hsa_circRNA_013058	AGACGGTGATGACTGTCTTAGCTTCTTTAAATTTCTTTCTAGGATGTTCACTTCTCCACA
ASCRP3001568	0.000916	0.000916	-3.99362	-0.59097	-1.3335	hsa_circRNA_403817	ACTGATACAAGGGCCTTCATCCTAGAATAATCACTGAAGGATTTGAAGCTGCAAAGGAAA
ASCRP3010141	0.00092	0.00092	3.992	-0.5943	1.25449	hsa_circRNA_406207	GTGACAGTAACCCCTCTCTTCAATCTTTCTGTGACAAATGACTAGAATTCTGGAGCCTGC
ASCRP3002942	0.000921	0.000921	3.99141	-0.59551	1.54279	hsa_circRNA_405407	ATGAAGGCTTCCCCGTCCCGGTGGGCTTATCTAAATCAGATCCCAAATAGTATTTAAAAA
ASCRP3009368	0.000922	0.000922	-3.99066	-0.59705	-1.34898	hsa_circRNA_041783	GGAAGGTAGGAGGCACATCAATAAAGAGGAAACCACCAAGCTGAAGCTCCGCTGAATCCG
ASCRP3011751	0.000924	0.000924	-3.98978	-0.59886	-1.01985	hsa_circRNA_100812	TGAAATGAAGAGTTATTCTCAAGCTGTCACAGGACATTACCAGGAGAGTGACAAGGGTGA
ASCRP3001609	0.000928	0.000928	3.98786	-0.60279	1.50961	hsa_circRNA_004390	ACTGTCTTAGGATGTTCACTTCTCCACAATGAATGAGTGTCACTATGACAAGCACATGGA
ASCRP3006783	0.000928	0.000928	3.98783	-0.60286	1.15395	hsa_circRNA_100821	CTGTCCTCGGAGATGCCAGGGTCTGTCCCCTTACGCAAGAGCCTCTGCTCCCCCACTTTC
ASCRP3002133	0.000937	0.000937	3.98349	-0.61177	1.68696	hsa_circRNA_002824	AGCTCCTCTTCTTGATGACTTTGTCATGTCTTACCTCTTTGCTCAGGCAAATGTTCTGAA
ASCRP3010958	0.000939	0.000939	3.98242	-0.61397	1.63945	hsa_circRNA_005414	TATCAGCTGGCCCCTGTCGTTCAATATAAAAGAACAAACCGTTACGAGAGGAGCTAGAAG
ASCRP3004246	0.000942	0.000942	-3.98087	-0.61716	-1.73747	hsa_circRNA_007071	CAGCAGAGTTTCTACAAATGCTAGAAGCTATCAAAGCCCTTGAAGTCAGAGCAGCCCGAC
ASCRP3002397	0.000944	0.000944	3.98021	-0.6185	1.24672	hsa_circRNA_103999	AGTCACTTAAGACCTCCCCATGTTATAGTACATTGTGCAGCAGAGAGAAGACCAGATGTT
ASCRP3013433	0.000947	0.000947	-3.9787	-0.62161	-1.33873	hsa_circRNA_017549	TTTGAAATAAGTTTTTGAGTTCCAGTTGACTGCAGAGGACATGAAAGCCATAGATGGCCT
ASCRP3010383	0.00095	0.00095	-3.97722	-0.62466	-1.78141	hsa_circRNA_102231	GTTCTCCAAATACCAGCTCGACAAAGATGGGGTTGTCCTCTTTAAGAAGCTGGCAGAGAG
ASCRP3004557	0.000951	0.000951	-3.97647	-0.6262	-1.079	hsa_circRNA_001069	CATAGGCAGGCTTTCAAAAACAGGGACAGAATGATGCTGCTGAAATTGGAACAAGAAATT
ASCRP3004302	0.000952	0.000952	3.97598	-0.62721	1.06826	hsa_circRNA_001302	CAGCTGGCAGCCGCTCGGGTAGGTGGTGCCCTTGCTGACCTGGGTGATGGCCTTCTCCCC
ASCRP3011980	0.000961	0.000961	-3.97167	-0.63606	-1.02839	hsa_circRNA_405066	TGATGAGAAATGAGCCCATTGAAGGCAAACTCTCACTGTATAGGCAACAGGAGTACTTTT
ASCRP3011327	0.000963	0.000963	-3.97071	-0.63803	-1.08944	hsa_circRNA_404143	TCCAATTCTAAAAGAACATGTTTGACAAGCTGAACCGTGATGCCTTTCATATAATTTCTT
ASCRP3002904	0.000965	0.000965	-3.97018	-0.63912	-1.33764	hsa_circRNA_100387	ATCTTCACATCTGCCACCACCTCCAAAGTTGCTTGCACAGCAGAGGCCTTCGAGGAAGAG
ASCRP3009762	0.000965	0.000965	-3.97017	-0.63915	-2.29332	hsa_circRNA_400499	GGTACCAAAAGACTTGGGAACAGAAAGCCAGGCTAAGTGCTATTTATGGAGGTACCTATA
ASCRP3004143	0.000967	0.000967	-3.96897	-0.6416	-1.0567	hsa_circRNA_087400	CAGAGACCTGAGTGAAAACAACGACCAGAGACAGCAGGCGGTTTTGGTGAATAACATCAC
ASCRP3003748	0.000972	0.000972	-3.96654	-0.6466	-1.33352	hsa_circRNA_101474	CAATGAGAACCTGGTGTGCGTGGCCAATGCGACTTACCACTGCAAAAAGGTGTGCAAGCC
ASCRP3009322	0.000973	0.000973	-3.96639	-0.6469	-1.1786	hsa_circRNA_002847	GGAAACAGAAACACTAGTGACTCGAGAAGCAGTTACAGAAATTCTTGGCAGAAATCAGAA
ASCRP3007957	0.000973	0.000973	-3.96615	-0.6474	-1.86905	hsa_circRNA_104032	GACGCAGAGAAACCTGAGGATTGGGATGAAGATGCCCCTGCTAAGATTCCAGATGAAGAG
ASCRP3010738	0.000975	0.000975	3.96522	-0.64931	1.20995	hsa_circRNA_101354	TACCCATACCCTTCAATTATGCCCCGTGGTGCCCTGCTTGTCAAAATCTTCAACCGGAAT
ASCRP3006084	0.000975	0.000975	-3.9651	-0.64955	-1.42944	hsa_circRNA_101730	CTCACCTACCTGATAGGACCACTGAACAACAGCAAAGATTCCATGAAATTTGCAGCAATC
ASCRP3004390	0.000979	0.000979	-3.96314	-0.65359	-1.87637	hsa_circRNA_085159	CAGGGTGCCAGACCTCATCCGGAGCGTGCTTTGGACACCATGAATTTTGATGTTATAAAG
ASCRP3005226	0.00098	0.00098	3.96303	-0.65382	2.17683	hsa_circRNA_405796	CCCGTCCCAGAAATTCGGAGGGTGGCCCTGGACTCGTTGGTGCTGCAGGTTGTGTACCAG
ASCRP3003396	0.000989	0.000989	3.95872	-0.66266	1.12775	hsa_circRNA_405275	CAAAAAGAACCCTCAATTGATGAAAGGTGGGAGGTGTTGCTGTTTTTCTCCTGATGGTAA
ASCRP3004752	0.00099	0.00099	-3.95835	-0.66342	-1.83773	hsa_circRNA_000458	CATGGAAGTCCGGGAGAGAATACACAGAGCCAATTACAGGACCAGATAACAAAGGAATTT
ASCRP3004637	0.000993	0.000993	3.95708	-0.66604	1.4715	hsa_circRNA_401433	CATCGCACGGGACCCCTGTCCGGACACTGTTTGTCAGCGGCCTCCCTGTGGACATTAAAC
ASCRP3010136	0.000994	0.000994	-3.95619	-0.66787	-1.65386	hsa_circRNA_101018	GTGAATACAGCATCCACCCAACCCACCAGTATCACCAGGAAAAACTGTAAATGATGTCAA
ASCRP3001037	0.000997	0.000997	-3.9549	-0.67052	-1.8084	hsa_circRNA_103043	ACAATGTTTCCAACTCTCTAACATGTTTAACCCTCAAACGTACAGGTTTGCAGATTCCGC
ASCRP3011580	0.000999	0.000999	-3.95416	-0.67203	-1.24024	hsa_circRNA_005274	TCTCCAGAAGATTGGGATTATCGTCTTCTAAGAGACCCAACATGAGTGAAGTTTCCTGCA
ASCRP3011288	0.001	0.001	3.95369	-0.673	1.4168	hsa_circRNA_405434	TCATGCAGTAGGTAGTGTTGTCTCTTCTCCCGTCTCTTATAAGTACCCTGGTTACTGGAT
ASCRP3007793	0.001	0.001	3.95271	-0.67502	1.05013	hsa_circRNA_404961	GACAAGAAAAGAAGATGGACCCTCCATGTTGAACATGCCTGGCCCTCAGGCCATGCTATC
ASCRP3010845	0.001	0.001	3.9522	-0.67607	3.08043	hsa_circRNA_400029	TAGATAACTGTCTCGTCCGTCCTGGTGCGCGGGGACAGTGAGGCTTGGCTCCTTTATCAG
ASCRP3001415	0.001	0.001	-3.95148	-0.67754	-1.62544	hsa_circRNA_100683	ACCTTGACTTGCAGCACAATGAACTGCTAGACCTCCCAGATACTATAGGAACTCTAATGA
ASCRP3006946	0.00101	0.00101	3.95132	-0.67787	1.29863	hsa_circRNA_401641	CTTCACCCTCGTTGGCCGTCTGGACAGCTGGGAGGTCTCTGGGGTTGTCTTCTTCTCTGT
ASCRP3007440	0.00101	0.00101	3.94981	-0.68096	1.34748	hsa_circRNA_104248	GAACAACTACGATGACTTGTCTCCCACGGTCATCCGCTCAGGGCTGAAAGGTGCTGTTTG
ASCRP3001447	0.00101	0.00101	3.94914	-0.68235	1.21869	hsa_circRNA_101038	ACGAGCTGTGTGGTCCATGATGAGGCTAAACATATTTTTGACTGGTATGAACCCATTCTA
ASCRP3005196	0.00101	0.00101	3.94895	-0.68273	1.48589	hsa_circRNA_006187	CCCCACCACTTAAAACTGTCATTCGAGCTATCAGTCAGAAGCTAAGTTTTAAGGAGCGAG
ASCRP3004032	0.00101	0.00101	-3.9481	-0.68448	-2.11127	hsa_circRNA_009618	CACTGGGCAGAAACTGAACGTCACAGAACAAGAGAAGATTGACAAACTGATGATCGAGAT
ASCRP3005416	0.00102	0.00102	-3.94585	-0.68911	-1.01394	hsa_circRNA_001870	CCTCTTGTGGGGTTCTTGTTCCACACAGTGTAATGTAGGTGTATTTTGGACAGCACATAT
ASCRP3005044	0.00102	0.00102	-3.94405	-0.69281	-1.2714	hsa_circRNA_401011	CCAGAGGATTTACACTAATTCTCCACTTTACCAATACTTACAGGATCTGGGACACACAGA
ASCRP3003702	0.00104	0.00104	3.93752	-0.70623	1.12553	hsa_circRNA_074657	CAATAAAATCAAGCTGCTTTTGTTGGAGATGCTGATCCTCCCGCTGGCTTCCAGACAGAC
ASCRP3011187	0.00104	0.00104	3.93517	-0.71105	1.53533	hsa_circRNA_101637	TCACGCTTTCTGCTCAAGTCCTGTCCTCTTCTGACCAAAGACTTTTAGGTTTGTTTGAAT
ASCRP3010700	0.00104	0.00104	-3.93441	-0.71261	-1.51835	hsa_circRNA_027689	TACAGGCTACCCATGTTCAGCCAGTTTTTGTCCAGAAGTGCTTATAGAAAAGATGGCTAA
ASCRP3005568	0.00104	0.00104	3.93378	-0.7139	2.76429	hsa_circRNA_006853	CGAAGTGAGTTCAATGGCTGAGGTGAGGGGCCCGGCGGATGCCTCCTTTGCCGGAGCTTG
ASCRP3010786	0.00105	0.00105	3.93217	-0.71722	1.91989	hsa_circRNA_403691	TACTCTCTTTCTCTTAAGATTGGCATCCTCTGCTTCTGCAGAAAACATGGCTACCAACAG
ASCRP3004828	0.00105	0.00105	3.932	-0.71757	1.14357	hsa_circRNA_075896	CATTATTCAGAGCGCGTATGGAGTGGAAACGCTTATAGGGTTTCACCAGGATGGTGATTG
ASCRP3007562	0.00105	0.00105	3.9302	-0.72127	1.57905	hsa_circRNA_402177	GAAGAGCTGATGAAGTTGCTGAAGACTCGTCCTCCCACTGACTTGAGCTTTAACTTTGAT
ASCRP3006580	0.00106	0.00106	3.92658	-0.7287	1.39645	hsa_circRNA_104791	CTGCAGGCATCATTGCGCTGGCCCTGGAAGCCAAGCATGGGACTCGCTGTGCTGGAGAAG
ASCRP3000860	0.00107	0.00107	3.9245	-0.73297	1.10627	hsa_circRNA_006899	AATGAAGATCTCCCGGACTTCAAGGAGATTCAGAAAACGTCCAGTGCAGCCCTGCCTGAT
ASCRP3005217	0.00108	0.00108	3.91843	-0.74546	1.31053	hsa_circRNA_001642	CCCCTTGCAGCATATATAGCAGTGACGAGGATGATGAGGACTTTGAGATGTGTGACCATG
ASCRP3005497	0.00108	0.00108	-3.91814	-0.74605	-1.29352	hsa_circRNA_103013	CCTTACCATCTTCATCATGCACATCTTCAAGCATGCTCAGGGATCTTCATTGCCTTGCTG
ASCRP3013552	0.00109	0.00109	-3.91551	-0.75144	-2.50306	hsa_circRNA_036567	TTTTCTGTAGTGCTGTATTATTTTCAATAAATCTGGGACAACAGCCAGGCTCCACCCATG
ASCRP3002095	0.00109	0.00109	3.91392	-0.75472	1.76774	hsa_circRNA_406338	AGCCTGCCTTTACCAGGTCTTCTCTGTTGGTTGAAATGTCTATGATTTTATCTGCCTCAG
ASCRP3006621	0.0011	0.0011	3.91207	-0.75853	1.37191	hsa_circRNA_103781	CTGCTCCACGCCCATCGATTTGAGTGCATGCACTGTTGCACTTCACATTTTCCAGCTGAA
ASCRP3009854	0.0011	0.0011	-3.91196	-0.75874	-1.11625	hsa_circRNA_017562	GTAAGAACAAAGGTGTATACATTTCCAAATACTCCGACTGTCTTCATTCAAGACCATGGT
ASCRP3001884	0.0011	0.0011	3.90998	-0.76281	1.51431	hsa_circRNA_102602	AGAGGAATTGGTTGTTGGTGTGGATCAGAAGATGAGGAGGCACCTTCTAAGAAGAGCATT
ASCRP3000005	0.0011	0.0011	-3.90863	-0.76559	-2.21704	hsa_circRNA_407087	AAAAAAGGAACAGGAAAACTACATCTCAGACCCAACTATCTTATGGAGGGCTTATCCCCA
ASCRP3009946	0.00111	0.00111	-3.90764	-0.76763	-1.06571	hsa_circRNA_027691	GTATTCACCAGTATGGACTCCAATTGCCTTGACAGTGTTTTTAGTGGCTGTTGCAACATT
ASCRP3013216	0.00111	0.00111	-3.9069	-0.76914	-1.32903	hsa_circRNA_039210	TTGCTTTAATTGATAGATTGTTTTGACTGGCATATTGGAGCAAGTTGTAAACTGTAGGGA
ASCRP3010856	0.00111	0.00111	-3.90668	-0.7696	-1.0498	hsa_circRNA_104234	TAGCACTTTCCAGAATTTATATCGTTGCCCTGGGGATGACAAGTTGTATTCCCTGAATGA
ASCRP3012500	0.00111	0.00111	3.9061	-0.77078	1.53171	hsa_circRNA_059571	TGGTACAAACTAGCAAAGTAAAGATATATCCAGAAGAAATCACTCCACTCCTACCAGCCA
ASCRP3003338	0.00111	0.00111	-3.90443	-0.77421	-1.75384	hsa_circRNA_100693	ATTTCCCGAGACTACGGTGTGCTGTTAGAAGGTTCTGGTCTTGCACTAAGGTTCCTCATG
ASCRP3009184	0.00112	0.00112	-3.90352	-0.77608	-1.23187	hsa_circRNA_401355	GCTATACCAGGGACTCTGTTCTGATTAGCTAGAGATGATCGCTATGGAAAATCCTGCAGA
ASCRP3005530	0.00112	0.00112	3.90235	-0.7785	1.13887	hsa_circRNA_001049	CCTTGTAGGTATACATTTGGGCCTGTCTACCTGCCTTTGGGGCAATTTGCAGGTTTTGAG
ASCRP3000630	0.00112	0.00112	-3.90166	-0.7799	-1.43663	hsa_circRNA_102560	AAGCATTAGAACAAACCATGCTGGGTTAATAAATTGCCTCATTCGTAACTTCCACAGCGC
ASCRP3013388	0.00113	0.00113	3.8997	-0.78394	1.31653	hsa_circRNA_406717	TTTCCCTCAGTGAAAAGATACAGCCAACCGCTGCACCCAGTGATAACATTTTATTTGAAG
ASCRP3005830	0.00113	0.00113	-3.89753	-0.78839	-1.10005	hsa_circRNA_100122	CTACAAAAAAGCTTGCACCACAGAAGCTCACAAACAGTTAATTGGCCTTGGTCCTCACAG
ASCRP3000231	0.00113	0.00113	3.8967	-0.79009	1.02246	hsa_circRNA_404544	AAAGGAGACACTGGACCTCCCGAAATCACTTCTTCATTTTATTGTACTATGTGTGGCTGG
ASCRP3009457	0.00114	0.00114	-3.89509	-0.79341	-1.181	hsa_circRNA_404411	GGAGAGATATCAAGTTCAAAACCAGCCATTTCAAGTGACCTTGCAACTTCATGGATGACG
ASCRP3007884	0.00114	0.00114	-3.89279	-0.79814	-1.26346	hsa_circRNA_080242	GACCAAGCTGGACATGGACATCTTCCAGCAACAGATCTCGAGAAGACAGCTGGCTAAAAT
ASCRP3004685	0.00116	0.00116	3.88706	-0.80992	1.84683	hsa_circRNA_103551	CATCTTCTTCCTCTCGGTCGCCATGCATCAGATCATGCCCAAAGGTCATCTTCCACGATG
ASCRP3000716	0.00116	0.00116	-3.88426	-0.81567	-1.17498	hsa_circRNA_406144	AAGTATTGAAATTGGAGGCTAAGGTGCGATGCTTCAGTACCTCTGTGGTCAGACCATTTG
ASCRP3012225	0.00117	0.00117	3.88288	-0.81851	1.6335	hsa_circRNA_101833	TGCTGGCCCTGGATTATGGAGCGGACATTGTTTACTGTGAGATATCAAACAAAGAATTAC
ASCRP3007795	0.00117	0.00117	-3.881	-0.82236	-1.58963	hsa_circRNA_402239	GACAAGGACACTGAAATAACCTGCTCTGAGCGAGTGAGAACCTAAATGTGTCTGTGAAAA
ASCRP3008273	0.00117	0.00117	3.88075	-0.82288	1.24092	hsa_circRNA_100615	GAGCTGGCCATCCGGAAAGAGGTCTGGGGTCCTGAGGCTGCTGGCAGACTATGGGTACAA
ASCRP3006266	0.00118	0.00118	3.87875	-0.82699	1.02589	hsa_circRNA_100980	CTCCTTGACCAGTCTGGTGCTGCTGGTCATCCTTAACATGATGCTCTTCTACAAACTCTG
ASCRP3011027	0.00118	0.00118	3.87807	-0.82838	1.57689	hsa_circRNA_102715	TATGTGAAAAACCTGAAGAAGGGGCCTCTCTCTGGAACGCCTACCCAACTCCATCGCCTC
ASCRP3013555	0.00118	0.00118	3.87799	-0.82854	2.75497	hsa_circRNA_101911	TTTTCTTCTTCTCCTTGATGGGCCTGCTGTCGTCACATCTGACCTCAAATGATCCTCCTC
ASCRP3008429	0.00118	0.00118	3.87768	-0.82918	1.91874	hsa_circRNA_404449	GAGTGGCCTTGGCTGGGGAGTATGGAGCAGTCACTTACAGGCAATTTTTACCCAGAAAAG
ASCRP3006421	0.00119	0.00119	3.87498	-0.83472	1.02218	hsa_circRNA_101863	CTCTTTCCCATCCTACTGCAGACGTTATCGGATGAATCGGATGAGCACTGAAAGAGCCCC
ASCRP3001163	0.00119	0.00119	3.87342	-0.83793	1.49749	hsa_circRNA_405952	ACAGTGTGCTGTGCTGCAGGTTATCCCTAGGCTAAAAGAGAACTCTGTATGAGTTAAATG
ASCRP3003730	0.00121	0.00121	-3.868	-0.84907	-1.99268	hsa_circRNA_405627	CAATCAATGAAACAGACACACCTGCACAGGAAGGAGTCAAGACTGAGAACAACGATCATA
ASCRP3002612	0.00121	0.00121	3.86732	-0.85046	1.20368	hsa_circRNA_101621	ATACATTCTCTCGCTGCGTCACAGTCCATGGCTCCAATGGCTTGTTGGGAAACCAATGTA
ASCRP3000428	0.00121	0.00121	-3.86731	-0.85049	-1.20851	hsa_circRNA_005432	AACCAGCTGCAGTGTTATCAAAGATGGTTACCATAAGCGAACAGACAGGAAATCCAGAAT
ASCRP3001067	0.00121	0.00121	-3.86556	-0.85409	-1.42262	hsa_circRNA_406466	ACACCTGTAAAGAATATTGACCCAGTAAAGAATAAGGTGCCTATGGTTCATGCTTGAAGT
ASCRP3005308	0.00122	0.00122	3.86423	-0.85682	1.22987	hsa_circRNA_020845	CCGCTTCTAGAGTTTGAACAACTGACTCTTGATGGACACAACCTTCCTTCTCTCGTCTGT
ASCRP3007658	0.00122	0.00122	3.86257	-0.86023	1.09232	hsa_circRNA_076039	GAAGTGCACCAGTTGGTAGGAGGAGAGGATTGGAGCTGTTTTCTCCTTGATGCCAAGATA
ASCRP3003109	0.00122	0.00122	3.8613	-0.86284	1.85913	hsa_circRNA_002453	ATGTACAATGCCCAATGCGATGCTTTGCATCCTAAATCAGACTGCTCTCTCTGTATAAGA
ASCRP3005811	0.00123	0.00123	3.85989	-0.86573	1.25445	hsa_circRNA_000858	CTAAGGTTCTTGTGGATGGTACTCTATGCTAAGGTTCTCGTGGCTGCTACCCTATGCTAA
ASCRP3011943	0.00123	0.00123	-3.85974	-0.86604	-1.45497	hsa_circRNA_066801	TGATAAATATTACCAGACTCCACGATTATGGTTGTTTGGCTATGATGAGGGCTACAGGGG
ASCRP3002991	0.00123	0.00123	3.85906	-0.86744	1.02337	hsa_circRNA_042339	ATGATCTTCTACAGGAAAGGCTCCCCTGCAAACTTTGCTGTGTACACTGCCCTGGTGGAA
ASCRP3012982	0.00126	0.00126	-3.84961	-0.88686	-1.70366	hsa_circRNA_404041	TTCCAACATGGTCATTATGCTTATTGGAAATAAAAGGTGTAGAGTTCGGTGCTCGAATGA
ASCRP3008909	0.00126	0.00126	-3.84862	-0.88889	-1.14846	hsa_circRNA_403106	GCAGAAGGCGTGCGATTCTTCCAGCAGATATGAAGGAATGAATTCTTCCAAAACAAAACT
ASCRP3011038	0.00126	0.00126	-3.84834	-0.88946	-1.10643	hsa_circRNA_025302	TATTACTTAACCTGAACTTGGAGAAGCACTGAGCAAGAACCCTGGCTACATCAAACTTCG
ASCRP3012704	0.00126	0.00126	-3.84733	-0.89154	-2.37154	hsa_circRNA_038383	TGTTCCCTAAAGCCTGAGAAATTGGTGCATCATATTCTCCAGGATATGTACAAAACCAAG
ASCRP3009821	0.00127	0.00127	-3.84247	-0.90153	-2.47013	hsa_circRNA_407315	GGTTATGGACTGACAGAATCATGTGGTGCTGGGACAGTTACTGAAGGAAATCATGGATAG
ASCRP3013248	0.00128	0.00128	-3.84202	-0.90245	-1.24801	hsa_circRNA_000426	TTGGGCCTTTCTTTTTATCAGCCTCCAGAAGGGGATAATGCACATGTGTATATCTCATGA
ASCRP3005104	0.00128	0.00128	-3.8407	-0.90517	-1.14838	hsa_circRNA_001403	CCATCGCCAAGCAATTACAGCTTGATGAAGATGCGGAGATGAAGAAGATGACTTTATGTG
ASCRP3001491	0.00128	0.00128	-3.84025	-0.90608	-3.05683	hsa_circRNA_058161	ACTAATCGTGAGCATGGATGTGATTCAACATGAAACAATGCAGCTGTTGTGCTGTGTATG
ASCRP3011491	0.00128	0.00128	3.84018	-0.90623	2.17353	hsa_circRNA_007215	TCGCTCCCTTGATGATCTTGAGTGATCTTTAAAGAGTCTTGCAGAAGAGACTACACAGCA
ASCRP3004878	0.00128	0.00128	-3.83896	-0.90874	-1.13604	hsa_circRNA_403160	CATTGGGTGCTCAACCAACAACATTTTGTTTCTGACAGATGTTACTCGAGGCTGAAGAGG
ASCRP3007377	0.00129	0.00129	3.83775	-0.91123	1.65997	hsa_circRNA_005272	GAAAGCCTCTCTCTTGCCCAAACCACGATGGGAATCAGCAGCGTGCAGGGTCAAAGACAG
ASCRP3000842	0.00131	0.00131	-3.82836	-0.93052	-1.0242	hsa_circRNA_023977	AATCCTAAGCCCTCAGGAGGTTGTGTCTTGTAGCCAGTATGCTCAAGTATAAAGAAGAGG
ASCRP3012267	0.00132	0.00132	3.8276	-0.93207	1.14778	hsa_circRNA_001838	TGGAAATGAGACATTGTTTTCCTACTGTTTGTTGGTGGCATACTTTGTTACAGTACTTGA
ASCRP3006230	0.00132	0.00132	3.82593	-0.9355	1.39881	hsa_circRNA_062980	CTCCGCTACTCTCACCTGTGTGCCTTTGGGAAACCTGATTGTTGTAAATGGGCCAAGTGC
ASCRP3004138	0.00133	0.00133	3.82148	-0.94465	1.20108	hsa_circRNA_104840	CAGAGAAAACAAGCAAATGCTGCCTTCCTTGTTGGATGCTACATGATCGCCTTTGTTTTG
ASCRP3001635	0.00134	0.00134	-3.82039	-0.94687	-1.47638	hsa_circRNA_405033	ACTTCACACTATTGAACAAGCCTGGGAACAGGAAACTAAATTAGTGAAAAGGAGACCTGG
ASCRP3009293	0.00134	0.00134	3.81922	-0.94929	1.61564	hsa_circRNA_101876	GCTTGCTACTCTCTGCTTCCCTAGACAACACTATTAAACTGACCAGGACTTGCAAAAACT
ASCRP3001073	0.00134	0.00134	-3.81866	-0.95044	-1.01684	hsa_circRNA_406697	ACACTATATGTTGGTGGTCTAGGTGATACCATTACTGAGACAGATTTAAGGCCTGCCCAT
ASCRP3004182	0.00134	0.00134	3.81847	-0.95082	1.06234	hsa_circRNA_405536	CAGAGTAGAAGCTTTCCCATCAGCCTTTCTAAACTTTGGAACCCAAAAACCTTTTCTGCA
ASCRP3006030	0.00134	0.00134	3.81816	-0.95146	1.14187	hsa_circRNA_405241	CTATTTGTGAGGGATAAGAGTTGGTGTCCTTGTTCTTTTTTCTTTCCTGGGAATTGTTCT
ASCRP3000239	0.00135	0.00135	-3.81782	-0.95216	-1.8532	hsa_circRNA_101527	AAAGGCTTTGGCATCTGTATATGCACCATCCCCAAATTCAGATGATTTCAACCGTGAATC
ASCRP3007470	0.00135	0.00135	-3.81671	-0.95443	-1.78167	hsa_circRNA_104392	GAACCAAGCCAGTTGGAAGTTCCAGCCACAGAAGAGCTGGTTGATCAGAGTGAGTCAAAA
ASCRP3006930	0.00135	0.00135	-3.81612	-0.95565	-3.27648	hsa_circRNA_402533	CTTCAACGACACCTTCGACCTGAAGAGGCACGTCCGCACACACACAGTTCACCACAGGCA
ASCRP3010494	0.00135	0.00135	3.81562	-0.95669	1.19722	hsa_circRNA_405297	GTTTTACTTGACTTGCCTGATGACGCCTGTCGCTGCACTGCTGCCCAGGCCTACTATGAC
ASCRP3010806	0.00136	0.00136	3.81395	-0.9601	1.09366	hsa_circRNA_001595	TACTTGCCCTTGGCCTTGTGGTGGCTCTGAAAAGAACCTTTTTGGTTTGGACCGAGGTAT
ASCRP3010386	0.00136	0.00136	3.81312	-0.96182	1.5872	hsa_circRNA_104762	GTTCTCCTCAGAGCCTGGATTTGGACGTGGCAGAGGGAGAGGGGCAGGAAGGTTCTCAAC
ASCRP3010145	0.00136	0.00136	-3.81195	-0.96421	-1.31383	hsa_circRNA_102968	GTGACGCTATCAACTGCAGAGATTGCAACAGCCAACTCAGTTTATAAATCCAGAAACACC
ASCRP3013599	0.00137	0.00137	3.80959	-0.96907	1.23087	hsa_circRNA_011286	TTTTTCTAATAAACAAGCCAGTGCGTGTACCATGGCCTCTTCTTCTTCACTCTCCTCTTC
ASCRP3009638	0.00137	0.00137	3.80916	-0.96996	1.57618	hsa_circRNA_407239	GGCTGCTCTCTGGGGAGGAATTTATTTTAATTGCCAGTAAGAAGAAGTTTCCTATTGGCC
ASCRP3002339	0.00137	0.00137	3.80913	-0.97001	1.14338	hsa_circRNA_103255	AGGTGATGCCTGAAGCTCAAGGGACTGTGTCCACCCTCAGAATGTGGCCCCGTCCCAGAG
ASCRP3007089	0.00138	0.00138	3.80785	-0.97264	1.62746	hsa_circRNA_002643	CTTGATATCCAAGCCTTAGCCTGCCTGTCAGCACTGAGCATGATCACAGTACTGTCCCAC
ASCRP3005867	0.00138	0.00138	3.80648	-0.97545	1.1808	hsa_circRNA_103923	CTACATTGCTGCTAGGGTGAAGTAGAGAAATAAAGTCTCCCCGCTGAACTACTATGAGGT
ASCRP3006422	0.00138	0.00138	3.80643	-0.97555	1.1385	hsa_circRNA_400032	CTCTTTCCTGGACAATTAGATGTTGCTCACAGGTAGGTATTGGACCAGGGTCAAGAACCA
ASCRP3001654	0.00138	0.00138	-3.80553	-0.9774	-2.55105	hsa_circRNA_020273	ACTTCTTACACATTGCGACGGTGAAGTGATTGGAATTAACACTTTGAAAGTGACAGCTGG
ASCRP3003140	0.00139	0.00139	3.80167	-0.98534	1.39919	hsa_circRNA_104106	ATGTGGCCCCAGGTGTGAGCGACGTCTCCTCACCACAGTGCTGTGTGGTCTATACCTCAG
ASCRP3010965	0.0014	0.0014	3.80059	-0.98754	1.89662	hsa_circRNA_103890	TATCCACTGTCTTCTCTCATGTATACAGAGGATGGCATTCCCTGTGGATATGCTGGAAAA
ASCRP3009969	0.00141	0.00141	-3.79533	-0.99836	-2.29432	hsa_circRNA_001565	GTCAAGCCAGATGACTGGATCAGTTCCATGACAAGACCCCTTATACGATTATGTTTGGTC
ASCRP3006660	0.00141	0.00141	-3.79488	-0.99928	-1.298	hsa_circRNA_404788	CTGGAACTTCTGTGCAAAACATGTTACACTGGAGCCAGGTCCCAAACCAGTTGTCTTCCT
ASCRP3008061	0.00143	0.00143	-3.7889	-1.01156	-1.56447	hsa_circRNA_086160	GAGAAAGAGAACTAGTGCTGAGGGCCTCAATAAAGTTTGTGTTTATGCCAGCGGCATGGG
ASCRP3010271	0.00144	0.00144	-3.78667	-1.01613	-1.77239	hsa_circRNA_009608	GTGGTTTTGTGCTCAAAATAAAAAGCCTCAGTGACCCATGAGAATAGTGGGGCCCCAGAG
ASCRP3000608	0.00144	0.00144	3.78555	-1.01843	1.15348	hsa_circRNA_402819	AAGATGAAGATGGCTGGGCTGAACGCCATCCAGACTCTCGATTCCTTCCTTGGGCTTTTC
ASCRP3002959	0.00144	0.00144	-3.78542	-1.01871	-1.57033	hsa_circRNA_073248	ATGACGTGAAAATTTGCCATTTTCAGTGGAAAACAAGTGGTCGTTACTAGCTAAGATGTG
ASCRP3006231	0.00145	0.00145	3.78426	-1.02109	1.37819	hsa_circRNA_006652	CTCCGGGCCAGGGCTGCTGATCTTCTCCTGAAGTCTCAGAACAGATGGCTGCCAAGTAGG
ASCRP3004381	0.00145	0.00145	3.78291	-1.02386	1.13159	hsa_circRNA_404617	CAGGGCTGAGTCTCCATGGACTATCTTTCTGTTTCTCAGGCTTAGAGTGGGACCTGAATG
ASCRP3009116	0.00146	0.00146	3.78113	-1.02752	1.15236	hsa_circRNA_405763	GCCTGTCACATTACACATTGACTTCTGCCGAGACAGTACTGACATTGTATTGAAGATCCA
ASCRP3000482	0.00146	0.00146	-3.78041	-1.02899	-1.68148	hsa_circRNA_068465	AACTATATTCACAGGAATGGAAGTTGGATACACTTTGTGACTTGTACGAGACACTGACCA
ASCRP3000138	0.00146	0.00146	-3.78016	-1.0295	-1.22442	hsa_circRNA_000078	AAACCCATAAACAAAGGTATTATATTTTTGTCCCGGTTTTAAATCTGGAGTAAAGCACTT
ASCRP3012480	0.00146	0.00146	3.77902	-1.03184	2.44645	hsa_circRNA_089763	TGGGCCATACGGTAGTATTTAGTTGGGGCATTTATGTGATTAGGAGTAGGGTTAGGATGA
ASCRP3008326	0.00147	0.00147	3.77829	-1.03334	1.00671	hsa_circRNA_406169	GAGGAGGACGTCGCCAGCAGGACTACGCCGACACAGAGCTCCTGCTTTCCCGAGAAAACG
ASCRP3007449	0.00147	0.00147	3.77755	-1.03488	1.64675	hsa_circRNA_007192	GAACACCAAGGAACATGGCAACCCGTGTGTGTCTCATCCCAGAAAGAGAAGACTTTAACC
ASCRP3012763	0.00147	0.00147	3.77685	-1.0363	2.0739	hsa_circRNA_026462	TTAAACTCCCCATTTCCTTGTTTTGCTGCAATAAACTGCATTTGAAATTCGTGGCAGCTA
ASCRP3000723	0.00148	0.00148	-3.77362	-1.04294	-1.8281	hsa_circRNA_405236	AAGTCCCAAATTGAGCAGCTTAAACAACAAAACTACCAACAGGTTGAAAGAAAAGGAAAA
ASCRP3004158	0.00149	0.00149	3.772	-1.04627	1.02698	hsa_circRNA_401904	CAGAGCTCAGGGTCTTACCTTTGCTTTTTGGATTCGTCTATTATCCTCCCAGTCCACAAC
ASCRP3011662	0.00149	0.00149	3.77056	-1.04921	1.00106	hsa_circRNA_404975	TCTGGTGCTGGGCTTTGCATTGTGGAAATATTAAACATACTCCCTATAAATATGTTTAAT
ASCRP3010863	0.00149	0.00149	3.77003	-1.05032	1.07557	hsa_circRNA_406937	TAGCATATTCTGGTCTCCTACAGCTATTCAACTGAGGACAGAGTAGAAAGGGTCTCACCT
ASCRP3012000	0.00149	0.00149	3.76978	-1.05083	1.2184	hsa_circRNA_001465	TGATGGCATTGCGAGACAGTGTCAGGTCCTCCAGGCTCTCTAGGAAGTCGTCGAAGGCTC
ASCRP3006032	0.0015	0.0015	-3.76747	-1.05556	-1.05567	hsa_circRNA_100723	CTATTTTGCTGTTGGCTACTACGGACAAGGGTTCCCCACATTCCTGCGGCTTTTTATAAC
ASCRP3005118	0.00151	0.00151	3.76621	-1.05814	1.3205	hsa_circRNA_043637	CCATGCTTCCTTGCCTGATGACAATAAAGCTTGTTGACTCAGCTATGGTTTGAGACAGAG
ASCRP3011055	0.00151	0.00151	-3.76602	-1.05855	-1.60553	hsa_circRNA_101933	TATTCTACTACGAAATTCTTAATTCCCCTGACCGTGCCTGCAGAAATGGTGGAGTCAATG
ASCRP3002015	0.00151	0.00151	-3.76391	-1.06288	-1.52495	hsa_circRNA_000533	AGCACAGTGAGTCACCAGGAGCTACAGAATTAAACATGGAAAAGACCAAACAAAAACAGA
ASCRP3004172	0.00154	0.00154	-3.75637	-1.07836	-1.84013	hsa_circRNA_405044	CAGAGGCAGAAAGGCAGAAGTGGAAGCAACTTCTATTTAGTGATCATGGGTAATAATTCT
ASCRP3013072	0.00154	0.00154	-3.75487	-1.08143	-1.18363	hsa_circRNA_102676	TTCTCAATCTCTGCAGATGGCCGTACGTGTGAAGATATTAATGAATGTGAACATCCAGGG
ASCRP3006922	0.00155	0.00155	-3.75434	-1.08251	-1.04468	hsa_circRNA_101352	CTTATTAGGATCAGACAGTATGCCTTCAAGACAGTGTGTTGGCTTTCTGGAAACATGGGA
ASCRP3009777	0.00155	0.00155	-3.75216	-1.08699	-2.37412	hsa_circRNA_001572	GGTCACCCAGCAGAAGACCTGGTCGTAGTCCTAAAAGAAGAAGTTTATCTCCTACTGATG
ASCRP3013503	0.00156	0.00156	-3.75157	-1.08821	-1.18945	hsa_circRNA_401178	TTTGTTGAGCAAAAGTTATATACAGGCATGTAGAGGACTTATGATCGCTGCTGTCAGCCT
ASCRP3013415	0.00156	0.00156	3.75126	-1.08883	1.62601	hsa_circRNA_101315	TTTCTCTTCCTCTGGGTCACAGGCAGGTCAGTCAGGAGATCCTAGAGCTATTAAATACTA
ASCRP3012988	0.00156	0.00156	-3.75118	-1.089	-1.92906	hsa_circRNA_001168	TTCCAGAGACTTCAGAATTCCAAAACAACCAAGTTTATCAAGACTGCTGATGAAGAAGCA
ASCRP3001985	0.00156	0.00156	-3.75075	-1.08989	-1.00229	hsa_circRNA_406320	AGCAAACTGAACGCAGAAACTAGCAGAGCTTTAACAGCCGAGGTATTGAAATAGAAGAGT
ASCRP3002548	0.00156	0.00156	-3.75011	-1.0912	-1.25682	hsa_circRNA_031776	ATAAACATTTGAAAAAACCCTTCACTTTTACCTCGTTGCACTGCTGAGAGCAAGATGGGT
ASCRP3001932	0.00156	0.00156	-3.74896	-1.09357	-1.11347	hsa_circRNA_103000	AGATCGCAACTTTCATGTTTTCCTGGAATATGATCAGGATATTCCACCTGCTCCTACGAA
ASCRP3001958	0.00157	0.00157	-3.74714	-1.0973	-1.45729	hsa_circRNA_027776	AGATGGGAAGACATATCAAGGCGAACAGCTGCTTGGAGAACTACAAGTGAAGAAAAGAAA
ASCRP3012446	0.00157	0.00157	-3.74712	-1.09734	-1.10233	hsa_circRNA_400630	TGGCTCCTTATGCAGACAACACTACAAACTGATGAAGTTAAAAATGTGCCTTGTGGAACA
ASCRP3008355	0.00157	0.00157	3.74705	-1.09748	1.18144	hsa_circRNA_040730	GAGGCCCAGGAGAAAGGCATGAGCCATGAGCCCAAGTCCCCTTCGCTAGGGATGCTTTCC
ASCRP3000057	0.00157	0.00157	-3.74666	-1.09829	-1.19143	hsa_circRNA_068767	AAAACTTACTACCTTAAGCCTGCTGGGAACGGGACTTCTAAAAGGAACTATGTCTGGAAG
ASCRP3002127	0.00157	0.00157	-3.74587	-1.0999	-1.31412	hsa_circRNA_101801	AGCTCAACCTTGAACAATTGTTTTGACTGGCATATTGGAGCAAGTTGTAAACTGTAGGGA
ASCRP3003183	0.00158	0.00158	-3.74575	-1.10015	-1.29081	hsa_circRNA_402934	ATTACGTCAGCGTGATGCTGAGGTGACTCGACTAAGAGAATTAACCAGCATCTTCAGATA
ASCRP3007405	0.00158	0.00158	-3.74573	-1.10019	-1.37552	hsa_circRNA_101575	GAAATAGCTACAACCAGCCTAAGGGTTTCTCTACTATGTCCACATCAGACAACAGTCAGC
ASCRP3004792	0.00158	0.00158	3.74482	-1.10206	2.83933	hsa_circRNA_089762	CATGTGCCATGTCGCCTGGTTCTAGGAATAATGGGGGAAGTATGTAGGAGTTGAAGATTA
ASCRP3013244	0.00158	0.00158	3.74481	-1.10208	2.25204	hsa_circRNA_038632	TTGGCTTTATGCACATTAAACAGATGTGAATATTCTCTCTCCTGGAGCTGCACAAGAGGA
ASCRP3009106	0.00158	0.00158	-3.74375	-1.10425	-1.29948	hsa_circRNA_104585	GCCTGAATGCCATCTATCAAAACAATCTCACCAAGGTGAATGTTGGATGTGTACCCAAAA
ASCRP3003030	0.00159	0.00159	3.74096	-1.10998	2.22133	hsa_circRNA_002172	ATGCCTCCTTTGCCGGAGCTTGGAACAGACTCACGGCCAGCGAAGTGAGTTCCCAGAGAA
ASCRP3008720	0.0016	0.0016	-3.73994	-1.11208	-1.1668	hsa_circRNA_404752	GATGTCTTCATCAGTATTAAACCAAAGCCCAAACAGCCAAGCAAGGAGCTGCTTCCTTTG
ASCRP3011074	0.0016	0.0016	-3.73906	-1.11388	-1.39553	hsa_circRNA_100947	TATTTAGAAACAAGACGAGAATGTAACTCCGTTGAAGCAGGATGTGCATGCAGTCTGTCT
ASCRP3005274	0.0016	0.0016	3.73829	-1.11547	1.06097	hsa_circRNA_004210	CCCTTTCCATCTTAAAGGCTTGGACTTAAGGATCAGCAGGAGAGAGAAATCATTCACGTT
ASCRP3012174	0.0016	0.0016	-3.73741	-1.11727	-1.90863	hsa_circRNA_405278	TGCGTATCGAAGTTTTAGAAAAAGAGAAGTCATTACTGAGTCAAGAAAAGATGCCGAAAA
ASCRP3003436	0.00161	0.00161	-3.73519	-1.12183	-1.36865	hsa_circRNA_001018	CAAACTGCTCAAGATGGATAATCAAATAGTGGTTTCTGACTATGCCCAGATGGACCGAGT
ASCRP3009440	0.00163	0.00163	3.73117	-1.13008	1.39178	hsa_circRNA_007624	GGACTGCAGGTTCTCCAAGGAGAGGCACATCATGGACAGGACCCCCGAGAAACTGAAGAA
ASCRP3013407	0.00163	0.00163	-3.72978	-1.13293	-2.33115	hsa_circRNA_000123	TTTCTCAGATCTCCTTGAAAATTGAGGCCTTTTCGATAGTTTCGGGTCAGCAGGCAATCT
ASCRP3002688	0.00163	0.00163	3.72923	-1.13405	2.31302	hsa_circRNA_407270	ATATCTCCACTCCTCAAATTGAAGTTCAGTATCTGCTGAACCTCTTACTCTCCTGGAGCC
ASCRP3000137	0.00163	0.00163	-3.72919	-1.13414	-1.1058	hsa_circRNA_026023	AAACCATCTGAATTGGCTCAATGATGAGGACTTTGTATCTTTGCTAAAGTCAGTGATGTG
ASCRP3000023	0.00164	0.00164	3.72822	-1.13612	1.05505	hsa_circRNA_404823	AAAAAGGAGAGGCCCATCGGGAAGGAATTATTTTCCAGTACCACTCTCCATGGAATAAAA
ASCRP3001391	0.00164	0.00164	3.72588	-1.14093	1.08534	hsa_circRNA_101695	ACCTGAAGCCACCCTGAGGGCGGGAGAACTCTCCTTTTTCACCAGCCAGGACAACATGTG
ASCRP3002420	0.00165	0.00165	3.72556	-1.14159	1.07966	hsa_circRNA_406464	AGTCCTCGGAGTGCCCTGTGAATCATATTGGTCTTTGGAATTTGGACTCATATCAAGATG
ASCRP3003847	0.00165	0.00165	3.72448	-1.1438	1.01712	hsa_circRNA_101184	CACAGCAACGGAGGAAAACTCCCTCTTCGTCATGACCAACGTGATCCTCACCATGAACCA
ASCRP3001419	0.00165	0.00165	-3.72343	-1.14596	-1.69519	hsa_circRNA_025177	ACCTTGTCATGTACCATCAATAAAGTACCCTGTGCTCAACCAAATTGAGCCCGCAGCCTC
ASCRP3009605	0.00166	0.00166	-3.72165	-1.1496	-1.48451	hsa_circRNA_400742	GGCGTCTTTGTGCAGAAGAAAAATTCAAAGTGGAGACAAGAACCATTGCTGTTGACTTTG
ASCRP3002362	0.00166	0.00166	-3.72052	-1.15194	-1.65266	hsa_circRNA_402961	AGTAAAAACTTCAGCCTTGGACAAAAACACTAGCAGAACTATTTGTCTTGATGCAGAACT
ASCRP3010528	0.00167	0.00167	-3.71874	-1.15558	-1.75828	hsa_circRNA_043397	TAAAATAAAACAAGCCTTAATCTGCTATGCTCAGGCTTCAGAAGAGGCTCGCCTCTAGTG
ASCRP3000245	0.00167	0.00167	-3.71852	-1.15603	-1.27605	hsa_circRNA_103991	AAAGTACCAGCTTCACAGTAATGACATGGAAGAACATTTAGAGGAGCCTGTTGCTGAACC
ASCRP3009071	0.00168	0.00168	3.71622	-1.16075	1.37664	hsa_circRNA_008851	GCCCCTGTTCTGCTGATGGATTGAGGATAAATAAAGAAAACAGGAAAGGAGGAAAGCATT
ASCRP3001345	0.00168	0.00168	3.71538	-1.16247	1.06221	hsa_circRNA_102830	ACCCTCCTGTACTTGTTCCAACTCAAGTGCTATACTTGGTAGATCAGAAACTCAGGAGTG
ASCRP3008430	0.00168	0.00168	-3.71534	-1.16255	-1.27764	hsa_circRNA_104288	GAGTGGGATATTCCAGAGAAACAGCCTTTCAAAGACCTGGTATATTTTCCTGGAGTACGC
ASCRP3005560	0.00169	0.00169	3.71358	-1.16616	1.05198	hsa_circRNA_400011	CGAACGAGCCCCGCGTGAGTCGGCCTGCGGACTCTTCCGGCCCGAACTTCTCTTACCTAC
ASCRP3002728	0.0017	0.0017	-3.71142	-1.1706	-1.97889	hsa_circRNA_027610	ATATTTTACTGGAGAAGCTATTGAAGATGATGATGATGATTTCCTGAGAGTGGAGATCTG
ASCRP3011731	0.0017	0.0017	3.71039	-1.17272	1.04448	hsa_circRNA_001952	TGAAAAATATAGGTCAGAAAATTCCACCTTTGGCCTTGCTATTAATCCTTAAAGCATGTG
ASCRP3003891	0.0017	0.0017	-3.70977	-1.17398	-1.12406	hsa_circRNA_100498	CACATTGAGCCCTACACGGAGCTGTACCACTACTCCACCTCAGTTTTCAGCTATAACACG
ASCRP3007100	0.00171	0.00171	-3.70863	-1.17633	-1.52091	hsa_circRNA_103866	CTTGCTCTACTAACCATTCCAATGAGAAATCAAGTATCGGGAAAATTGCCTGGCAGCAAA
ASCRP3006874	0.00171	0.00171	3.70862	-1.17634	1.38846	hsa_circRNA_103470	CTTAACACGCTGGCCCATTACAAGAGTGGTTCGCCTCCAGCACACAGAGCTACATCCTTC
ASCRP3007234	0.00171	0.00171	-3.70787	-1.17788	-1.37798	hsa_circRNA_024790	CTTTGGACAGGTTTACACAGAAGCCAATATCAACAAGTTTCTTTGGATGGTCCGGATTGG
ASCRP3007515	0.00172	0.00172	3.70669	-1.1803	2.53679	hsa_circRNA_101879	GAAGAAAGGATCTTGTCCAGATCTCTCTCAGCCTTGTCTGCTTATCACACTGGCTTGATC
ASCRP3009204	0.00172	0.00172	-3.70624	-1.18122	-1.69139	hsa_circRNA_100141	GCTCCAGTTGAAAAAGAAGGAATCCACGTTCTAGTTTTTCGTTGGAATATACGTTGCACA
ASCRP3008759	0.00172	0.00172	-3.70511	-1.18355	-2.27463	hsa_circRNA_406167	GATTCCGCTGGAAGATAATAGGGGCTCCACACCACACACCGCACAGGCCCCCTCTGCCTC
ASCRP3004873	0.00172	0.00172	-3.70462	-1.18454	-1.14729	hsa_circRNA_101440	CATTGGAACAAGTGGTGATGGCACTTCTCAAATACTGGCCAAAGACTCACAGTCCAAAAG
ASCRP3006263	0.00173	0.00173	3.7017	-1.19054	1.11363	hsa_circRNA_083948	CTCCTTCCCCAAGAGAGGAAATAAAAGCCACCTTCGCCCTAGGGCCAAGAGGGGCGAGGC
ASCRP3003980	0.00176	0.00176	3.696	-1.20223	1.04223	hsa_circRNA_402103	CACGTGACCTTGTCGATGCCTTCCTGCTGAAGATGGCACAGGACGCCCATTCGATCCCTC
ASCRP3004627	0.00176	0.00176	-3.69442	-1.20547	-1.2251	hsa_circRNA_102716	CATCCGAAGTACATGTACAGTTTAACCCTGATGACAAATCTGCACAACACCACAATGCAC
ASCRP3009282	0.00177	0.00177	-3.69361	-1.20714	-1.66789	hsa_circRNA_005131	GCTTACCGCAAGGCATTGGATGATATGATCAGCACCCTAAAGAAAATAAGACTATTGCAG
ASCRP3007098	0.00177	0.00177	3.6935	-1.20736	1.54355	hsa_circRNA_102207	CTTGCCTTTCTTCCTGTTCTTTCACGGAGGATACTGGCAGAGCGGAAGCCACCACAAGGG
ASCRP3003552	0.00177	0.00177	-3.69305	-1.20828	-1.31422	hsa_circRNA_100912	CAACCAAAGGTTGCACCAACAACCGCTTGGAATGCTGCAACAATGGATTCACTCCTTCTC
ASCRP3002666	0.00177	0.00177	-3.69212	-1.21019	-1.7269	hsa_circRNA_400698	ATAGTTCCCGATGACTTTGAGACCATGCTCAACAGCAACATCAATCACTTTAATGGGAGT
ASCRP3005057	0.00177	0.00177	-3.69183	-1.21077	-1.18314	hsa_circRNA_403618	CCAGGACGATTCAGAGACCAAGAAGCGTCAGTGTAAAGTTCTTTTTGAGTACATTCCACA
ASCRP3002667	0.00178	0.00178	-3.69	-1.21453	-1.25103	hsa_circRNA_086622	ATATAAAAGCGTCAGATTGTCAAGCATGGAGATATCAAGTGTGTACTAAATGAAGGCATG
ASCRP3008737	0.00178	0.00178	-3.68903	-1.21652	-1.73577	hsa_circRNA_007250	GATGTTTGGATGGTTGAGTTCTATGCTCCTTGGTGTGGACACTGCAAAAAGTGGCAGAAC
ASCRP3011665	0.00179	0.00179	-3.68786	-1.21892	-1.17949	hsa_circRNA_007938	TCTGTAAACTGATCTTAAGATTGAAAGTGATGTTCAAGAACCAACTGAACCAGAGGATGA
ASCRP3010593	0.00179	0.00179	-3.68719	-1.2203	-1.03628	hsa_circRNA_100299	TAACTGTTTCGTGCATTTGCCCAGTATAACATGGATCAGTTCACGCCTGTGAAGATAGAA
ASCRP3005796	0.00179	0.00179	3.68666	-1.22138	2.23515	hsa_circRNA_002178	CTAACAGGGCTCTCCCTGAGCTTCGGGGAGCTGAGTGCGTCCTGTCACTCCACTCCCATG
ASCRP3002547	0.00179	0.00179	-3.68647	-1.22178	-1.30087	hsa_circRNA_080091	ATAAACATCAAACATCTTTTCATTAGGTGGTGACTTCACACGCCATAATGGCACTGGTGG
ASCRP3008693	0.0018	0.0018	-3.68495	-1.22489	-1.77679	hsa_circRNA_103963	GATGGCTCTTCTCTGGAAGATCTTGTGGTTAAAAACGACAACCAACATCAGCCATGAAAG
ASCRP3006595	0.0018	0.0018	3.68421	-1.22641	1.55533	hsa_circRNA_104376	CTGCCCAGATTCCTTTTTGCACCATCCGTACTACCAGCTTTGGCGCTGACCACAATGCTG
ASCRP3005072	0.0018	0.0018	-3.68372	-1.22741	-1.07412	hsa_circRNA_102859	CCAGTACAGTCAGAAGCAAAAATGCGTTTTACCAACGAGGATCATTTGGCTGTCCATAAA
ASCRP3002900	0.00181	0.00181	3.68316	-1.22856	1.00895	hsa_circRNA_004036	ATCTGGCTCACAAGCAGCCTTTACCTCCAGGGTTAGGAGTCCAGCACCTGAAGAATGATA
ASCRP3003975	0.00181	0.00181	3.68257	-1.22978	1.12358	hsa_circRNA_103161	CACGCTTCTCTTGGAGAAATAACATCTGCTTTGCTGCCGAGCTCAGAGGAGACCCCAGAC
ASCRP3003941	0.00181	0.00181	3.68239	-1.23014	1.4394	hsa_circRNA_036592	CACCTAGAAATAACTCAGCAGAATTCTGAAAATGAGGTCACGCTGGCCCTGCCTGATGTG
ASCRP3010981	0.00181	0.00181	-3.68198	-1.23098	-2.11717	hsa_circRNA_080787	TATCTTCTGTTTTTCTCAAATAAAGTTCAAAGCAACCACCTGTCAGCAAGCACGAGGAGC
ASCRP3002151	0.00181	0.00181	-3.68192	-1.2311	-1.57472	hsa_circRNA_016114	AGCTGATCCAGATAATGAGGATGCAACAGGCGGTGACAGTGATCCTCCATTAAAGCGTAG
ASCRP3011347	0.00181	0.00181	-3.68141	-1.23215	-1.21884	hsa_circRNA_025696	TCCAGGAAACGATTCATGAACATAACAAGCTTGCTGCAAATTCAGATCACTAATGGCAGC
ASCRP3013054	0.00184	0.00184	3.67537	-1.24453	1.30013	hsa_circRNA_104942	TTCTACAGCCATGGGCCAGCCTGTCTCGATCAGCCTTTCTGTCTCAGAGATATTATGAAG
ASCRP3004780	0.00184	0.00184	3.67511	-1.24508	1.17102	hsa_circRNA_051638	CATGGTTCTGGTCTCCTGGATCATGTGCGGCACGCCCGGGAGGCTTTCTCTGGCTGGTAA
ASCRP3006070	0.00184	0.00184	3.67427	-1.24678	1.3644	hsa_circRNA_000872	CTCACAAGCCACGGCCAGGAGTTCCTTCTCCGTCATGATCTTCACCTGGGCTGCCACCTC
ASCRP3003610	0.00184	0.00184	3.6742	-1.24694	1.32865	hsa_circRNA_407344	CAAGAAGAATCTCCCTCTCTGGTTTAGACAACATGAGAACCTGGAAAGGCCTGGCGCAAG
ASCRP3003491	0.00185	0.00185	-3.67219	-1.25105	-1.08761	hsa_circRNA_405217	CAAATGTTGTTCAGGCACTGAGTCAGCATGTAGGTCAGACATATTTCCAACATTTGGGTC
ASCRP3002830	0.00185	0.00185	3.67136	-1.25275	1.07686	hsa_circRNA_025750	ATCCGTGCCCTGTGGAGCCAAAAAAAATCATTGATTCCCTTGACTATTTGAGAAAGTCAA
ASCRP3002733	0.00186	0.00186	-3.66986	-1.25583	-1.86456	hsa_circRNA_090122	ATCAAACTAAGTGGGCCAGGAGATAGAAGTAAGACCTGGTATTGTTTCCAAAGATAGTGA
ASCRP3009150	0.00187	0.00187	3.66831	-1.25901	1.28042	hsa_circRNA_103410	GCGCTGCTTCATCACATGTCGTCTCTCTCTTTCTAAACCTGAGTTACAACAAACTCTCTG
ASCRP3007080	0.00188	0.00188	3.66593	-1.26389	1.29547	hsa_circRNA_400040	CTTGACTCCTGGTGGTTGGACCTGTTGTGTGTTTTACTTTCTAGGAGCTCCCCCTCTGAA
ASCRP3001363	0.00188	0.00188	3.66442	-1.26698	1.06618	hsa_circRNA_401999	ACCGGTACAGTACATGGGCTGCATCGAGGTTCTCCGCTCTATGCGCTCCCTGGACTTTAA
ASCRP3003394	0.00188	0.00188	-3.66425	-1.26733	-1.22105	hsa_circRNA_101310	CAAAAACCTTTGGACAGTCCAATGTCAACATTGCCCAGCAAGTGGCCGGTCTAATTGAAG
ASCRP3003137	0.00188	0.00188	3.66424	-1.26736	1.02853	hsa_circRNA_000792	ATGTGCTTGTAAAAAGAGGGCCCTGGTGGTTTCCCTATAGTCTCTAGGGAAGTTTATTTG
ASCRP3000147	0.00188	0.00188	-3.66411	-1.26761	-1.75821	hsa_circRNA_102878	AAACCTGGTTCCTGAAGATGAGGCAAATATAGGGGCATCAGGAAAAATAGAAATGAAGGT
ASCRP3005458	0.00189	0.00189	3.66336	-1.26915	1.10293	hsa_circRNA_102763	CCTGCTGTAGGTAGTCGGTCTTCTCTTGCCCAACCAGACACTGGCATCCACTGTCTTCTG
ASCRP3013243	0.00189	0.00189	3.66194	-1.27208	1.11085	hsa_circRNA_405786	TTGGCTTCCCCTTCTGCCCAGCAGGAAGAGGGGCAGATTCAAGGGGTCTACAAGCCCCAT
ASCRP3000165	0.0019	0.0019	-3.66111	-1.27378	-1.04214	hsa_circRNA_401846	AAACTGCAAGTGGTACTGTTACAATGACAGCAGCTGTAAGGTTGTAGATGAGCATGAGAG
ASCRP3003367	0.0019	0.0019	-3.66071	-1.27459	-1.62168	hsa_circRNA_047827	ATTTTAGTAAGTCTCAGCAAGAAGCAGCTGCCAAAAAATTCTTTTGACTACCATTTTCCT
ASCRP3011145	0.0019	0.0019	-3.66014	-1.27576	-2.35593	hsa_circRNA_405997	TCAAGTTAATCTTAGCAGACATGTGTTTCTGGAGCATCACAGAAGCAATCAAGGAGACCG
ASCRP3011176	0.0019	0.0019	-3.65966	-1.27675	-1.74745	hsa_circRNA_047736	TCACCACTTTTGCCAAGCTTAACTGCTTATTACTGTGGCATTCAATCAACCTGTTAAGCT
ASCRP3008285	0.0019	0.0019	3.65955	-1.27697	1.39774	hsa_circRNA_075379	GAGCTTTACAAATAAAAAAAAAACTGGCTTTTCTGACCTCTCTTTCACTGCAAGGCGGCG
ASCRP3000929	0.0019	0.0019	-3.65911	-1.27788	-1.09501	hsa_circRNA_101254	AATTCTTCCGTTCAGAGTATTAGGAAGAAAAACTAAACCACCACGACCAGATTCCCCAGC
ASCRP3005472	0.00191	0.00191	-3.65852	-1.27909	-1.47241	hsa_circRNA_401312	CCTGGCATTGACCTCTCAGATCCCAAACAACTGGCAGAATTTGCTAGATGAAAAAAAAGA
ASCRP3008128	0.00191	0.00191	-3.65767	-1.28082	-1.43839	hsa_circRNA_404814	GAGACTACGGTGTGCTGTTAGAAGGTTCTGGTCTTGCACTAAGGTTGCCCGACATGTGAG
ASCRP3005619	0.00191	0.00191	-3.65765	-1.28086	-1.45091	hsa_circRNA_102351	CGATGATGAGCTCACCAAAGCTCATCGACAAGGACACATGGTGAAAGTAGATTGGCTGGA
ASCRP3004217	0.00191	0.00191	-3.65744	-1.28129	-1.00479	hsa_circRNA_076337	CAGATGTTTAGAGGTAACAATCTCTGATGAACCAGACATATTATATAAGCGCCTCTCGGT
ASCRP3002653	0.00191	0.00191	3.65709	-1.28201	1.8952	hsa_circRNA_001208	ATAGCTCTTGACACTCTCGGCCATCTCTGTGGGTTACGTTTTTCTCTCGTCCCAGCTGTG
ASCRP3003787	0.00191	0.00191	-3.65637	-1.28348	-1.15581	hsa_circRNA_400689	CAATTGGAGCTCTAAAATTAAACATCGGGGACCTACAGGTTACAAAGGTTGTGGCATCAG
ASCRP3010269	0.00192	0.00192	3.65631	-1.28361	1.25157	hsa_circRNA_406989	GTGGTTGTCTTCTCCGACCCAAAACTTTCAGATCTGTCAATGACTCCGGAATTGATGATA
ASCRP3006349	0.00193	0.00193	3.65329	-1.2898	1.31991	hsa_circRNA_407176	CTCTCTCTGCTTGGTACCACAGCTTCAAGGTTACTGACTTTTTATGATGTTTGGTGGCTA
ASCRP3006704	0.00194	0.00194	-3.65085	-1.29479	-2.48172	hsa_circRNA_076989	CTGGCAAGCCCATGTGTGTTGAGAGCTTCTCAGACTATCCACCTTTGGCTTTTTCGCAAC
ASCRP3003497	0.00194	0.00194	-3.65068	-1.29515	-1.40524	hsa_circRNA_102759	CAAATTGAGCATGACCCAGAATTAGAAAAAGAAAGCCAAAACTGGACAAGCCAAGGCATC
ASCRP3004406	0.00194	0.00194	-3.65019	-1.29615	-1.68377	hsa_circRNA_006411	CAGGTTCTTCGAAAACTGAAGCAGATGTTGAACAACAAGGTGAAGCTCGTGTGTGGAGTG
ASCRP3001786	0.00194	0.00194	-3.64975	-1.29705	-1.71225	hsa_circRNA_407166	AGACAACTTGACATGGATTTAGAGGAACACCAAGGAAAGAAAAACAAATCAGAAGTGTCG
ASCRP3004253	0.00196	0.00196	-3.64613	-1.30446	-2.00229	hsa_circRNA_091692	CAGCAGGTCAAGAGCCATGGGACCACACCACCACCACCACAACCAATAGGCCAGGAACCA
ASCRP3011698	0.00197	0.00197	-3.6441	-1.30863	-1.03412	hsa_circRNA_103212	TCTTCTTTGACAAGAGAGACAACTCTGACTTTGTGAGTGTTGTGGGGCCCTAGAATACTA
ASCRP3010017	0.00197	0.00197	3.64383	-1.30918	1.14979	hsa_circRNA_104368	GTCATTCACTGCAGGGCTCCAGGGAGTTCCACGCTGTCCAGTTCTCTCTGCCGTGATAAA
ASCRP3003685	0.00197	0.00197	3.64377	-1.30931	1.19873	hsa_circRNA_018309	CAAGTCCTTCAAGGCTCAGTTCGGCAAGATTGAACAGGAGGGTGTCACAGTGAAGAGCAG
ASCRP3007704	0.00197	0.00197	-3.64225	-1.31241	-1.23883	hsa_circRNA_092396	GAATCAGAAGCTGAAACAGGGCCAAACAGCCTTTGATGTAGCAGATGAAGACATTTTAGG
ASCRP3012861	0.00198	0.00198	-3.64173	-1.31349	-1.14441	hsa_circRNA_043931	TTATAAAGAAGTACTCTGTGGATATCCCCTTGGACAAAACTGTCGTCAATAAGGATGTCT
ASCRP3005305	0.00198	0.00198	-3.64155	-1.31386	-1.21265	hsa_circRNA_102915	CCGCTGTGGGTGACAACATTGGCTACATTACCTTTGGATACAATGTCTCTTTGCTATATG
ASCRP3012713	0.00199	0.00199	3.63949	-1.31807	1.08453	hsa_circRNA_406136	TGTTGAAGTCTATGTGAATGGTGCCCCCTGGTGGAAGGAAAAAGGTTGATGATAATTAGA
ASCRP3012597	0.00199	0.00199	-3.63853	-1.32005	-1.7916	hsa_circRNA_403719	TGTCATAACAGTATTTGGAGAACTCACTGATGAAGTCGTTTATACGCAATGCAGACTGGA
ASCRP3013399	0.00199	0.00199	3.63794	-1.32125	1.07515	hsa_circRNA_001737	TTTCGGGGCTCTTGCATTTGCGCTGGCTGCCACACCTGGGCCTTCATCTGCTCCACGTTG
ASCRP3005154	0.00199	0.00199	3.63782	-1.32149	1.41827	hsa_circRNA_091840	CCCACTAGTTCTCTTCTCCAGCCAAGAGGAATAAAGTTTTGCTTCCATTGTGCTGGCATC
ASCRP3007615	0.002	0.002	3.63759	-1.32198	1.20513	hsa_circRNA_100992	GAAGCTGCACAGGCATGCTGCAGACAGACCTTTCCGTCCTTCATGAACACACGTGTGGTA
ASCRP3002269	0.002	0.002	-3.63613	-1.32496	-1.12768	hsa_circRNA_078244	AGGATCTGGAAGTGGAATCCTTACTGCATGTTTTGCACGTATGAAAATGGAATCATCAAG
ASCRP3003012	0.002	0.002	-3.63579	-1.32565	-2.20652	hsa_circRNA_103974	ATGCAGCAGATAACCGGAAAATCACACCTCTTATGTCAGCATTTCGCAAGACGGGTCTTA
ASCRP3005866	0.002	0.002	3.63563	-1.32599	1.07067	hsa_circRNA_405426	CTACATGTCCCTGGTTAATGTGGGCCATTCGTGGCATTCCTGGTGGCTTTCCATCAGAAC
ASCRP3008704	0.00201	0.00201	-3.63481	-1.32766	-1.07907	hsa_circRNA_015063	GATGTACGCACTGTCAGGCTTCTCGGAGGATGCTGGATGATGAAATGACAGTCAGCCTTT
ASCRP3006606	0.00201	0.00201	3.63366	-1.33002	1.07143	hsa_circRNA_062415	CTGCGATCCCGTTCTGCTGCCCGTAATAAAAATGCTCTCAGACACTGGCTCCAGGAAGTG
ASCRP3009655	0.00201	0.00201	-3.63324	-1.33088	-2.72478	hsa_circRNA_076859	GGCTTCTGGAGATAGCTCAACCGAACAAGATTCTAAAAGATTAGAATCAGGAGTGCAGTT
ASCRP3002206	0.00202	0.00202	-3.63263	-1.33213	-1.40138	hsa_circRNA_404908	AGGAAGATGACATGGAGGTGAAACAAAGGTCAAGAATCCTGAAGATCTGTCTGCAGAAAC
ASCRP3012339	0.00202	0.00202	3.63247	-1.33246	1.17247	hsa_circRNA_001239	TGGAGATGCCATTGAATTTGCCCAGTTGATGGTGAAAGCTGCCTCTGCTGTCTCTTGAAG
ASCRP3000538	0.00202	0.00202	-3.63243	-1.33255	-2.06639	hsa_circRNA_030431	AAGAACAGGACCATGCTCTTCCAGGTTCCTGATGTTATTAGCAGCATAAGGCAATTATCT
ASCRP3004330	0.00202	0.00202	3.63225	-1.33292	1.18989	hsa_circRNA_070948	CAGGACCTGGAGAGGGCTGCCTGCTGTTTCCCGGGGAGATCATGAAACGAGGTCGCCTTC
ASCRP3008317	0.00202	0.00202	-3.63115	-1.33517	-1.30814	hsa_circRNA_101934	GAGGAGAAGACAAGCTAAAAATGATTCGGGAATATCGGCAAATGTGCTCTGGAACTGAAC
ASCRP3006623	0.00203	0.00203	3.63065	-1.33618	1.18881	hsa_circRNA_020846	CTGCTCCTGGAGTTTGAACAACTGACTCTTGATGGACACAACCTTCCTTCTCTCGTCTGT
ASCRP3006813	0.00203	0.00203	3.63008	-1.33736	1.98772	hsa_circRNA_103457	CTGTGCTTCGACATCATCGAGGGGCTCTGGTCTACTCTCTGGTGGTCATCCTTCCCAAGA
ASCRP3013047	0.00203	0.00203	-3.62903	-1.33949	-1.30958	hsa_circRNA_003529	TTCGGGAGGAGTATGAGCAAATCCTCAATACCAAACTAGCAGAGCAAATTTTTCAGAACA
ASCRP3012505	0.00203	0.00203	-3.62874	-1.34009	-1.53148	hsa_circRNA_104176	TGGTAGAAGTTCACAAAGACAAAGAGTCAAGCAAAGAATAAAACCCAAGACAAGCCACAT
ASCRP3001236	0.00204	0.00204	-3.62651	-1.34467	-1.97845	hsa_circRNA_080788	ACATTTATCTTCTGTTTTTCTCAAATAAAGTTCAAAGCAACCACCTGTCAGCTGCCCCCC
ASCRP3007478	0.00204	0.00204	-3.62646	-1.34476	-1.10434	hsa_circRNA_102645	GAACCCCTGGCATGTTAGCCGCTTGCAAGACCCTTCAAGAAGTAACACAGCTATCACAAG
ASCRP3001982	0.00205	0.00205	-3.62595	-1.34581	-1.41503	hsa_circRNA_000569	AGCAAAACCACTTTCCCTGAAATCCGACACTACTGATTCTAGTCAAGATGCTGCACTTAA
ASCRP3009025	0.00205	0.00205	-3.62584	-1.34604	-1.2587	hsa_circRNA_101544	GCCAGACTCACAGAAGTTGGCTAGAGATTTACTACATCCGTCCTTGGAAGAGGAAAAGAA
ASCRP3005818	0.00205	0.00205	3.62578	-1.34616	1.00753	hsa_circRNA_022764	CTAATAAACATGTGTGGCCTCCTCGGTGAGTTCTGCAGTCAGGGTGTCCGTGAGGGCCTC
ASCRP3006296	0.00205	0.00205	-3.62525	-1.34725	-1.05216	hsa_circRNA_101071	CTCGGGATGATTATAGGCGTGATGATAGAGAGTATCGAGATCGTTATGATTCAGACCGGT
ASCRP3006790	0.00205	0.00205	3.62465	-1.34848	1.74109	hsa_circRNA_401057	CTGTCTCCTTGCTGTCCATGCGCTTATTGATGTATGGAGGGAAACAGTTTATTAATCAGT
ASCRP3007741	0.00205	0.00205	3.62414	-1.34953	1.06162	hsa_circRNA_102091	GAATGGTCAACGTGGACATGAACGACATGTACGCCTACCTCCTCTTCAAGGCCTGACGGA
ASCRP3008288	0.00206	0.00206	-3.62382	-1.35017	-1.59984	hsa_circRNA_103536	GAGGAAAACATCAAGAACAATTTTGTGCTCATATATGAGCTGCTGGATGGAGGAACGCAG
ASCRP3006352	0.00207	0.00207	3.62099	-1.35598	2.02142	hsa_circRNA_101437	CTCTCTGTAATGCGATACTCACCAGGATCCAGCTCAGTCTTCTGGTTTTCATCCTTCAGG
ASCRP3001264	0.00207	0.00207	-3.62021	-1.35757	-1.25365	hsa_circRNA_103925	ACCACAGCTACATTTGGAATACAGATTCTATAAGCAGTTAGGATCTGGAGCTCTCTATCA
ASCRP3010192	0.00207	0.00207	-3.62015	-1.35768	-1.96603	hsa_circRNA_102950	GTGCTACATACGGGCTGAATGTGGAGAGGGTCTTCCAGGACGGGAATTGTGGGTAACTTG
ASCRP3003831	0.00207	0.00207	3.61994	-1.35812	1.12659	hsa_circRNA_405086	CACACTCAAGAATAAGTCGCGCTTTCTTCCTCAAACTTGGCGAACTTGGAGGGAGCTTGT
ASCRP3001545	0.00207	0.00207	3.61992	-1.35816	1.85463	hsa_circRNA_100085	ACTCTCTCAAAATTCCTAGAGGACCTGTGCAACAACCTCTTGAGGATCGAATCTTCACTC
ASCRP3011452	0.00208	0.00208	-3.61927	-1.35949	-1.1375	hsa_circRNA_047418	TCCTTATATCAGCTTGACCTGGGTTGGTGGTTTTATAGCCATTTCCATCATCAGTTTCCT
ASCRP3005718	0.00209	0.00209	-3.61582	-1.36656	-1.45708	hsa_circRNA_100962	CGTACTTCTGAAGCAACCAAAATGCATGCTCCACCCATTAATATGGAAAGGTGCTGTTGG
ASCRP3010336	0.00209	0.00209	-3.61564	-1.36693	-1.67045	hsa_circRNA_005855	GTTACTAACAATCTGAAATCTCTGGAGGCTGCATCTGAAAAGGTAGCTCGTAAGCTGGTC
ASCRP3009681	0.0021	0.0021	3.61484	-1.36857	1.06246	hsa_circRNA_009054	GGGAGAGCCTTTCCTCCAACAGCCACACCAGGTCAGAGAGCTTCAAACTCGACTACAGAG
ASCRP3011734	0.0021	0.0021	-3.61456	-1.36915	-1.01226	hsa_circRNA_006688	TGAAAACCAACAGGAGTACAAAACAGCAGGTCAGGTTGCCAAGAAGGAAGATCTCATCAG
ASCRP3000269	0.0021	0.0021	-3.61316	-1.37201	-1.09806	hsa_circRNA_047559	AAATAAAGGTTCCATAATGCATAGTTGCTGTTGCTTACCGTCAGATGTCTCTGTTGCTCC
ASCRP3012146	0.00211	0.00211	3.61294	-1.37246	2.37159	hsa_circRNA_405383	TGCCTCCAACATCTCTTTCTCAGCTTTAACAATATATCTAGGTGATCATATTAATTTGGT
ASCRP3001471	0.00211	0.00211	-3.61266	-1.37303	-1.58879	hsa_circRNA_102918	ACGTCCCTTTGAGTATCTCCGGCTCACCAGCCTTGGAGTTATTGGAAATTGTAAATATTT
ASCRP3013073	0.00211	0.00211	3.61252	-1.37332	1.78269	hsa_circRNA_005616	TTCTCACCCCGGAAACATTTCTTTGATTGTCTTTGGCATCCTGAAATCTCTGGCCCAATA
ASCRP3011273	0.00211	0.00211	-3.61136	-1.37568	-1.06891	hsa_circRNA_059705	TCATCATGCACATCTTCAAGCATGCTCAGCTTGAAGAAGAATACCCACACCTACTTCTAC
ASCRP3005833	0.00211	0.00211	-3.61094	-1.37655	-1.67542	hsa_circRNA_072378	CTACAAATTCTTTCAGGAGTTTACCCAAGAACCATTGGTGGAGATAGAAGAGCAGCCCGA
ASCRP3008098	0.00212	0.00212	-3.60909	-1.38033	-1.7985	hsa_circRNA_101974	GAGAATTGGCTCAGCAGGTTATGATGTGATTGCTCAAGCCCAATCTGGGACTGGGAAAAC
ASCRP3008236	0.00214	0.00214	-3.60497	-1.38877	-1.45954	hsa_circRNA_041905	GAGCCATTCTACCTTGTATCAAGGGAAGGGCCTGGTGTTGCAGCTGATCCAGTCTTACCA
ASCRP3011239	0.00214	0.00214	-3.60489	-1.38894	-1.07935	hsa_circRNA_002448	TCAGGCAGCGAAGTTCGATCCATCAACCAAAATCTATGAAGATCTGTGCCAGTTCAGAAG
ASCRP3003611	0.00215	0.00215	3.60403	-1.3907	1.39213	hsa_circRNA_000967	CAAGAAGAGGACCTGTGCAGGGCAGAGCAGGAGGCCCCCCGAGACTGGTCTTCTGAGGAC
ASCRP3005745	0.00215	0.00215	3.6035	-1.39178	1.02815	hsa_circRNA_104091	CGTGAGGACGGTTGGTAGGAGGAGAGGATTGGAGCTGTTTTCTCCTTGATGCCAAGATAC
ASCRP3001842	0.00215	0.00215	-3.60317	-1.39245	-1.33962	hsa_circRNA_406544	AGAGAAAAACAAAAGGCTTGTGGATCAGAATCTGAACAAAATTGGGAAAGATGAAATGCT
ASCRP3001125	0.00215	0.00215	-3.60275	-1.39332	-1.1016	hsa_circRNA_401911	ACAGCATACTGGAGGCCATTCAGAAAAAGCTTGGGAAGACATGTAAGGAATTTGCATAAG
ASCRP3009413	0.00216	0.00216	-3.60221	-1.39442	-1.34894	hsa_circRNA_103504	GGACATCAAGTATTCACCAGTTAATAGCACCAGATCAACCTCTCCACTTCTCCTACACCT
ASCRP3009852	0.00216	0.00216	-3.6021	-1.39465	-1.88246	hsa_circRNA_403264	GTAACTTTCACATGTAGAGTGGCTGGAAATCCAAAGCCAAAGAGGATTTCCAAAGAAGGC
ASCRP3006571	0.00216	0.00216	3.6012	-1.3965	1.08687	hsa_circRNA_059617	CTGCAATAAAATAGTAGCATCGGCCGCAGCGGGTCCTCTCTATCTAGCTCCAGCCTCTCG
ASCRP3005203	0.00217	0.00217	3.60008	-1.39879	1.63179	hsa_circRNA_086760	CCCCCAATCAGTGTTCTTATTTCAGTGACAATAAACCATAGAGATGACCGTTCCTGAGCA
ASCRP3001403	0.00217	0.00217	-3.59983	-1.39929	-2.32387	hsa_circRNA_103323	ACCTGGATAATGATGAAGGATTGAAAATCGCTGCTAAACATTACCAGATATTATGATCAG
ASCRP3011818	0.00217	0.00217	3.59965	-1.39966	1.6931	hsa_circRNA_105017	TGAATCCACTAGGAATGTCATTGAGTGTGATTGGCCTCTCTCTGGCTCAGCATACATCTC
ASCRP3006292	0.00217	0.00217	3.59851	-1.40199	1.25181	hsa_circRNA_000049	CTCGCTTATCTCCAGGCGCAGGTAGCGGCGCAGCATGAACTCCTCGTACTTGTGCATAAG
ASCRP3010953	0.0022	0.0022	-3.59204	-1.41523	-1.0394	hsa_circRNA_003988	TATCAGATCACAGACCATGGTCTCAGGTTAGGCAGATTTTAGAGCTTTGTCCTAACCTGG
ASCRP3012021	0.00221	0.00221	-3.59117	-1.41702	-1.16461	hsa_circRNA_000345	TGCAAAAAATGTGGCCTTCCAAACCATCCTGAGCTAAGGAACAGAAAGAAAGTGAAAAGA
ASCRP3012279	0.00222	0.00222	3.58866	-1.42216	1.164	hsa_circRNA_404246	TGGAAGAAGTCTCAAAAAGCTCCCGACTAGATCCAGTCTCTCAAGATTCTACTGTTTCCC
ASCRP3002572	0.00222	0.00222	-3.58802	-1.42347	-2.06745	hsa_circRNA_402422	ATAAGAATCTTCCAATTGAGGATATCACCAACTCCACATTGGGTTGTGGAGTTGCTCAGT
ASCRP3003481	0.00223	0.00223	-3.58753	-1.42446	-1.15466	hsa_circRNA_405984	CAAATCTACTACTGTTCATGGCAGGCTCAGTTATTGGGACAGAGGCTGATGAAGAAAGAC
ASCRP3001018	0.00223	0.00223	3.58721	-1.42511	2.1033	hsa_circRNA_407041	ACAAGGAAAGAAATCTCTCTGGGCCCTGCTTCTGTTTCTCAAAAGGTTACTTTTGTTGTT
ASCRP3012262	0.00223	0.00223	3.5872	-1.42514	1.08417	hsa_circRNA_026445	TGCTTTTATAATATAATCGACAGCTCTCTCGCCCAGCCCAGTTCTGGAAGGGATAAAAAG
ASCRP3012527	0.00223	0.00223	-3.58696	-1.42563	-1.06569	hsa_circRNA_006794	TGGTGATGGACGAGGCCTTATTGAAGGAAATGACATTTATGGGTTACTTTGAAAGTTGCA
ASCRP3006290	0.00224	0.00224	3.58421	-1.43127	1.0909	hsa_circRNA_406060	CTCGCTGACGGTCCCTATCCATCTGGTTAAACTTGTAGTCACTGCCTATCAGCCTATCAG
ASCRP3012322	0.00224	0.00224	-3.58374	-1.43223	-1.13312	hsa_circRNA_103940	TGGACTGAAGCTGACCTTCGATTCATCCTTCTCACCTAACACTGGCAGAAGATGGCTGTG
ASCRP3001314	0.00225	0.00225	-3.58162	-1.43657	-1.71411	hsa_circRNA_103604	ACCATGGTCTCAGCTTTCTAAAACCAATTTTTCCAACAACAACGATTTCCGTGCTCTTCT
ASCRP3005871	0.00226	0.00226	-3.57974	-1.4404	-1.14861	hsa_circRNA_103249	CTACCAGCTCAGCGATGTGGATGGAGTCACCTGTGAAGATGTCAACGAGTGCCAGCGCTA
ASCRP3003666	0.00227	0.00227	3.57879	-1.44236	1.0723	hsa_circRNA_405649	CAAGGATAGCACAACCCCTTTGAGTCACGATTGCTATGCTATGCCTTGTATGACTAAGAC
ASCRP3003221	0.00228	0.00228	-3.57715	-1.4457	-1.02166	hsa_circRNA_401450	ATTCACCAATGTCAAACAGTTTATTGCACCAGGTATGGTCTGAATATGCGTTGCTTGGCA
ASCRP3011881	0.00228	0.00228	-3.57644	-1.44715	-2.10528	hsa_circRNA_081943	TGACTTTCAAGGAGGACAAAAAATGCTTCATATGCAATTCCCAAGATCCTTATCATGAGA
ASCRP3009414	0.00228	0.00228	-3.5756	-1.44888	-1.20501	hsa_circRNA_103503	GGACATCAAGTATTCACCAGTTAATAGCACCAGCTGATTTTCACACCCGCTACCACTGTG
ASCRP3005797	0.00229	0.00229	3.57384	-1.45248	1.26369	hsa_circRNA_001846	CTAACAGGGCTCTCCCTGAGCTTCGGGGAGGGAAGCTCATCAGTGGGGCCACGAGCTGAG
ASCRP3013436	0.0023	0.0023	-3.57197	-1.45631	-1.36961	hsa_circRNA_402423	TTTGACAGCGAAAAGTGTTTTGCAAGACATATCAAGAAATCTGAAGGCCAGAAAATTCCT
ASCRP3008211	0.00231	0.00231	3.57036	-1.4596	2.79712	hsa_circRNA_406281	GAGCAAATGTCTTTTTCTTTTTTTCTTTTTGAGATGGAGGCTTGCTGTCCTGGGCAACAA
ASCRP3010445	0.00231	0.00231	3.56971	-1.46092	2.18061	hsa_circRNA_000881	GTTTAGCTTCTGATGATGGATGGGCCTAGTTTGCCTTTGAGTGTGTGTCTGTTTGGGGAG
ASCRP3012483	0.00232	0.00232	-3.56783	-1.46476	-1.52231	hsa_circRNA_406734	TGGGCTTCTGGTTATTGTTGGCCTTCATCAACTCCTAGAATCTAGAAAGGGCAATGTATT
ASCRP3012205	0.00233	0.00233	3.5673	-1.46586	2.23265	hsa_circRNA_102237	TGCTGACCTCTGCCTGTCCTGGAATGTAGTAAGAAAACAAAAACTGATGACCAAGAGAAT
ASCRP3012348	0.00234	0.00234	-3.56526	-1.47002	-1.2908	hsa_circRNA_100682	TGGAGCAGAGGAAACGAGTTACTCAGATCCTGCAAAGTCCTATAACAAGAGTAATCCACA
ASCRP3003710	0.00234	0.00234	-3.56367	-1.47328	-1.66245	hsa_circRNA_017873	CAATAAATCTTTGGAAAAACTCGATGTTGACAATGCGTCTCTGGCACGTCTTGACCTTGA
ASCRP3007103	0.00235	0.00235	3.56356	-1.47351	2.64144	hsa_circRNA_002144	CTTGGAACAGACTCACGGCCAGCGAAGTGAGTTCAATGGCTGAGGTGAGTTCCCAGAGAA
ASCRP3007603	0.00235	0.00235	-3.56265	-1.47536	-1.29775	hsa_circRNA_404501	GAAGCATGCCTGTAAAAACCCTGAGCTCCTACCCCATTCCTGGAGCCTGGGCCCTATGAA
ASCRP3009574	0.00235	0.00235	-3.56203	-1.47663	-1.53124	hsa_circRNA_405220	GGCATGATAGACCAAATTTCCATGAAAGAAGCAGGTTTCTGTGGATCCCTTCTGAAGTTC
ASCRP3002745	0.00237	0.00237	-3.55857	-1.4837	-1.66892	hsa_circRNA_020068	ATCAAGGAATCAACATTTACCGAAAGCCACCCATCTACAAACAGCATGGCTCCACCGTTT
ASCRP3000348	0.00238	0.00238	3.55734	-1.48621	2.75341	hsa_circRNA_049637	AACAAAATTTCTATTAAATTAAATTTTGTGTCTCCGCGGCGTCCGTCCGTACTGCAGAGC
ASCRP3010507	0.00238	0.00238	-3.55719	-1.48653	-2.27723	hsa_circRNA_015298	GTTTTTAATGACCACAACAAGCAAGCATGCAGCTTACTGCTTGAAAGGTATGGTGCTGGG
ASCRP3010567	0.00238	0.00238	3.55693	-1.48706	1.47295	hsa_circRNA_405868	TAAATTCATTAGTGTGTCGTCTGTCCACAGTATCAAGAGCACTCCTCGCATTGAAAAGGG
ASCRP3008992	0.00238	0.00238	-3.55684	-1.48724	-2.22842	hsa_circRNA_103691	GCATGTCAGTTCTGTAACCCAAAACCAAACAGACCTACTCCAATGAAGTCCATTGTGTTG
ASCRP3008261	0.00239	0.00239	3.55424	-1.49255	1.1826	hsa_circRNA_101976	GAGCTGAAGATTGCTGACTTCGGCTGGTCTGTGCATGCGCCCTCCCTGAGGCTCCATCTG
ASCRP3009356	0.0024	0.0024	-3.55385	-1.49335	-1.21816	hsa_circRNA_001884	GGAAGAAAATCTTCAGGTTGTTTTAAGGCAGATGTCTAAACATAAAACCGGAGAATGAAG
ASCRP3000396	0.00241	0.00241	-3.5519	-1.49735	-1.55595	hsa_circRNA_100224	AACAGTTGTTGCAGCAAGCGATTCAGGTGATCCTTTCAAGGATGATCCTTTTGGAAAAAT
ASCRP3013471	0.00241	0.00241	-3.55059	-1.50001	-2.01266	hsa_circRNA_103324	TTTGGCAAATGGCATGCAGCAGAACTGATTAAAACAGTGGCATCTCGCTATGATGAATAT
ASCRP3012790	0.00241	0.00241	3.55044	-1.50033	1.03984	hsa_circRNA_068067	TTAATAAAACGGTTTCTGAGTCTTGTCTGAAAAGTCCTTACTTCAATCCCCGCTCTCGGC
ASCRP3000528	0.00241	0.00241	3.55039	-1.50044	1.06461	hsa_circRNA_015524	AAGAAACTTGCAAAAGTATCTCATATGACCAGTGTTGATCGTGGAACAGCAGGATGAGCA
ASCRP3009712	0.00241	0.00241	-3.5503	-1.50061	-1.19759	hsa_circRNA_404517	GGGCCGGCAGGGAAGTTAAGATATGCCAACAACAGCAATTACAAGAATGATGTCATGATC
ASCRP3004167	0.00242	0.00242	3.54871	-1.50386	1.282	hsa_circRNA_102598	CAGAGGACCATTCTGGCTTTTGTCTCTGGCATCTTCTTCATACTATCGGAGACAGTGCGC
ASCRP3013292	0.00243	0.00243	3.54793	-1.50545	1.03632	hsa_circRNA_017516	TTGTGTGTTACCGATGCCAGAAGCCACTGGGTCCCTACCTGCCTAGAGCTGGAACGTTAC
ASCRP3003761	0.00244	0.00244	3.54507	-1.51131	1.70378	hsa_circRNA_104339	CAATGCATTCAGAAGCCAAAATGGCCTGTCCCAGGCTCTCTATCTTCTCTGCTACATCTC
ASCRP3006618	0.00245	0.00245	3.54425	-1.51298	1.29773	hsa_circRNA_079743	CTGCTCACCCTTTCTGCCATCCTGTCCAGGTCTACAGAGCTGGGACTGCAGCCTTCAGAT
ASCRP3005058	0.00245	0.00245	3.54413	-1.51322	1.07356	hsa_circRNA_007848	CCAGGAGACTGCCTATGCCTCCAGGAAAGAATAAAATCCCTCAACTTGTCACTTAAAGAA
ASCRP3006215	0.00246	0.00246	3.54247	-1.51661	1.35691	hsa_circRNA_092468	CTCCCAGTGCCTGCAGGTGCCAGAGAGAGAGGCGCAGGACGCTCAGGATGCTCTGCCCAC
ASCRP3006594	0.00246	0.00246	-3.54205	-1.51747	-1.16623	hsa_circRNA_400616	CTGCCATTGAGGGCAAAGATGAATTTTTAGGACGAAGCATTTTCTCTCCTGTGGTGAAAC
ASCRP3001772	0.00246	0.00246	-3.54175	-1.51809	-1.50268	hsa_circRNA_092397	AGAATCGCAACAAAGGTACTCATGTAATGGAAGGCTCTGGAAGAATGGTAGTTACAGCTG
ASCRP3006801	0.00246	0.00246	3.54145	-1.5187	1.02749	hsa_circRNA_009449	CTGTGAGCAGAGATGGCACCTTTGATGCTGGCAGCTTCGGTCACCTCTCTGTCCAACCTG
ASCRP3003127	0.00246	0.00246	-3.54118	-1.51925	-2.51683	hsa_circRNA_005778	ATGTGAAACTGCTTTCTAAAACACCAGAACTCAACCTGGAAAGTGGGAGGTAGAGGAAAT
ASCRP3010319	0.00247	0.00247	-3.54051	-1.52063	-2.58052	hsa_circRNA_405971	GTGTTTCGATAAGAGACCAGATACTGCTACACTCAGCACACAATGGAAGTCACAGGAAAC
ASCRP3002466	0.00247	0.00247	-3.53949	-1.52271	-1.07588	hsa_circRNA_000079	AGTGCTTTGCTGCTAGTGGTTTGGAGGAAATTGCAAAGAAGATTCTTTGGCAAGTTATGA
ASCRP3005270	0.00248	0.00248	3.53775	-1.52627	1.03525	hsa_circRNA_406901	CCCTTCTCGGTGGAGGCCGACCCATCCAGACGTTCATCTTCACTGACGGGGAAGATGAGG
ASCRP3007119	0.0025	0.0025	-3.53411	-1.53369	-3.50268	hsa_circRNA_033392	CTTGGCCTTAGTGAACCTATGGGTCGTGGAACAAAAGTTATCCTACACCTGAAAGAAGAC
ASCRP3005945	0.0025	0.0025	-3.53401	-1.5339	-1.32475	hsa_circRNA_000457	CTAGAGGAAATCGTAACCAAAGAACGACACAGAGAGATCAACAAGCCCGCGGCGCCATGG
ASCRP3013281	0.00252	0.00252	3.53122	-1.5396	1.40506	hsa_circRNA_102422	TTGTCTCCCCGATCTACGGGGCTGACATCAGCGGCTCTTTGTATGATGACGTGTGCTTCC
ASCRP3011398	0.00252	0.00252	-3.5304	-1.54128	-1.49887	hsa_circRNA_100129	TCCGAGGCAATGTACTTGTATTGAGTCAGCACAAATTTGCAAGGTATTTGCCTTATCCAC
ASCRP3006803	0.00253	0.00253	-3.52961	-1.54289	-2.15348	hsa_circRNA_104502	CTGTGATCCTAGTTTCTGGGCTCAAAATATCATCAACTTAGAGGCAGTTGGTGTCACCAG
ASCRP3001179	0.00254	0.00254	-3.52652	-1.5492	-1.55718	hsa_circRNA_061372	ACATATTGTTACTGTCAAGGCTCTGGTATCAGTTCCTCTTCAGTATTGCATGGCATGGTT
ASCRP3001515	0.00255	0.00255	-3.52496	-1.55238	-1.30922	hsa_circRNA_100393	ACTCATGAGATCCAAGTCTCTACAGTTAACTGGCAAAGAAGGATCAGCGGCAAACTGAAG
ASCRP3010228	0.00255	0.00255	3.52475	-1.55282	1.21771	hsa_circRNA_102575	GTGGATGTCAAGAATGGAGGCAACCTGCTGTGTGCAGTGGATGAATCCAATGATCACATG
ASCRP3002104	0.00257	0.00257	3.52192	-1.5586	1.08749	hsa_circRNA_056473	AGCGAATGTTCTTTCTCTTTGACCACCAGCTCATCTACTGTAAGAAGCTCATCAGCGATG
ASCRP3008349	0.00257	0.00257	3.52153	-1.55939	1.00747	hsa_circRNA_079973	GAGGCATAGTCTCTCATCTGCTATTGAATAAAGACCTTCTATCTTGTCCCCACCCCTCAG
ASCRP3009785	0.00257	0.00257	3.52103	-1.56041	2.47063	hsa_circRNA_101951	GGTCATGGACACTCTCGTCTCTGTTGCTGCTCGAGAGCCCGAGGGAAGAATGCGTCTCTG
ASCRP3003033	0.00258	0.00258	-3.51923	-1.5641	-1.01169	hsa_circRNA_100817	ATGCCTTTCACATCTATCGCCACAATTACCGCAAGGGTTTTACGACTACTAGATGTCATT
ASCRP3001538	0.00259	0.00259	3.51735	-1.56794	1.42527	hsa_circRNA_103104	ACTCGCTGTCCCAGTCTGTAGAAGAGGCGACACCAGGGCTTCCAAATGAACAACCGAAAG
ASCRP3009999	0.0026	0.0026	3.517	-1.56864	1.07865	hsa_circRNA_089315	GTCAGCCTTCAGACACTGAGGATCTACGCAGACCCCACCAAGAGGCTGGAGCTGTACTTC
ASCRP3007732	0.0026	0.0026	3.51663	-1.56939	1.04932	hsa_circRNA_102443	GAATGCCAATGCCTCCCTGGTGTACTCCTTCCTGTATAAGACAATAGAGCCATTGATCAG
ASCRP3009555	0.0026	0.0026	-3.51595	-1.57079	-1.38853	hsa_circRNA_072396	GGCAACTTCCGCCAATTGCTACTTCAAAGGAATCCTATGAGGATGGTTGTGAGGATTATC
ASCRP3002829	0.00261	0.00261	-3.51505	-1.57263	-1.66045	hsa_circRNA_104300	ATCCGCAAACAAGCTGTAGGTAAAACTTGCCTACTGATCAGTTACACAACCAATGCATTT
ASCRP3011384	0.00261	0.00261	3.51399	-1.57479	1.06832	hsa_circRNA_400057	TCCCTAGCCTCAGACTGGCCAGAGAGGCCCCATTGTGCTGCCATCTCTTGCATCTCATAT
ASCRP3012282	0.00265	0.00265	-3.50718	-1.58868	-2.4994	hsa_circRNA_406165	TGGAAGATAATAGGGGCTCCACACCACACACCGCACAGGCGTGAGCCCCTCTGCCTCTTC
ASCRP3007571	0.00266	0.00266	-3.50665	-1.58978	-1.03151	hsa_circRNA_100081	GAAGAGGCGTACCTAATCCTGGAAGCCTACTGATACTGAAGGTAAGAAGCAGTATGACAG
ASCRP3011437	0.00268	0.00268	-3.50321	-1.5968	-1.04846	hsa_circRNA_401957	TCCTGATTCTCAAATTCCACGTCACTATTTCTCATTGGGAGAGGTGTAAAACAAAGGTGT
ASCRP3009495	0.00268	0.00268	-3.50183	-1.59962	-1.4471	hsa_circRNA_102999	GGAGTGCTGCCAGAAATTTGAACAACTTTCCGAATCTGCAAAAGAAGCTGAGATCTGTAT
ASCRP3011811	0.00268	0.00268	-3.50162	-1.60004	-1.39046	hsa_circRNA_406257	TGAAGTCTTCACTAAAGAAGAGAATCCAGAAAGTGATGGAGAGCCAGTAGGAGCTCCAAA
ASCRP3012382	0.00269	0.00269	-3.50146	-1.60037	-1.14623	hsa_circRNA_002120	TGGATCTTACAGATTAGGAGTGCATACAAAAGTCCAGTTACAACACAGGGATCACAACAA
ASCRP3000303	0.0027	0.0027	3.49956	-1.60425	1.91437	hsa_circRNA_091722	AAATCTGAATAAATAATTCTTCCTCTTCAGTTCTGAGGGGACAGGCTGACCTGGAGGACC
ASCRP3006761	0.0027	0.0027	-3.49888	-1.60564	-1.85098	hsa_circRNA_048545	CTGTACTAGTGCCATTGGAATAATAAATTTGATAAGGTGGTGACTCTTCCGCCGTCGTCG
ASCRP3001563	0.00271	0.00271	-3.49726	-1.60893	-1.19403	hsa_circRNA_007335	ACTGACATTTGATACTACCTTCTCACCAAACACAGGGAATTTTCAACGTCCGGTTCATCT
ASCRP3011594	0.00271	0.00271	3.49661	-1.61026	1.6257	hsa_circRNA_403293	TCTCTCCCTGGGACCAGGAAGTTGAAGACCATGTGGCGTTTCTAATAACAGTTCCAACTG
ASCRP3008773	0.00272	0.00272	3.49499	-1.61356	1.5052	hsa_circRNA_103801	GATTGATTCTGTGTGTGCCTCTGACAGCCCTGATAGGCAGTAGACAGCAGGGACTCCCTG
ASCRP3004224	0.00273	0.00273	-3.49465	-1.61426	-1.84654	hsa_circRNA_001648	CAGCAAAAGGTCACAAATTACATTACCCAATGGTGGAATATTGTATACCTTGGATCTCTT
ASCRP3010631	0.00273	0.00273	-3.49347	-1.61668	-1.64756	hsa_circRNA_103956	TAATAGGAATACCACTATTCCAACCAAGAAGAGCCAGAAAATTACTTGGGGCACACAGCA
ASCRP3002273	0.00274	0.00274	-3.4925	-1.61866	-1.88713	hsa_circRNA_103349	AGGATGGTCTCCTACACCATCACCCTGGTCTTCCAGCACTACCATGCCAATATGTGGGTG
ASCRP3011754	0.00274	0.00274	-3.49249	-1.61868	-1.29071	hsa_circRNA_074849	TGAAATTCAACCTTCTGTGTTGGCATTGTCTATCATTGCATTAGAGATCCAAGCACAGAA
ASCRP3007897	0.00274	0.00274	-3.4924	-1.61885	-1.345	hsa_circRNA_102871	GACCAGGATGGTTTCAATGGCTGACAGAGTACTTCTTGGTGGTCCTGGTAGCTTTTATTG
ASCRP3001989	0.00274	0.00274	3.49239	-1.61888	1.0899	hsa_circRNA_049948	AGCAAAGCTCAGAAGAAGAAGCGGAAGCAGGAGCGTGCTCCCCCTCCGGACAGCAGCATC
ASCRP3009628	0.00274	0.00274	-3.49207	-1.61952	-1.64398	hsa_circRNA_004559	GGCTCTGTACCTGGACATAAAAATTGCTTAGTAAAGTATTGGTAAAGGTTTTCAAGGTGT
ASCRP3012206	0.00274	0.00274	-3.49195	-1.61977	-1.14745	hsa_circRNA_100275	TGCTGAGCTTGAAATCCAGCATAAATGCAGTTCCAACTACAACGAAGATTTTGTGCTACA
ASCRP3000639	0.00274	0.00274	3.49165	-1.62039	1.02705	hsa_circRNA_005135	AAGCCTGGATTCTTGACCCCCAGCAACGAGAAGCTGGATGCCACATTGCAACTGCAAGGT
ASCRP3006597	0.00275	0.00275	3.48998	-1.62378	1.23273	hsa_circRNA_030787	CTGCCTCCAGGAACTAGTATATTCACCGTCTATGAGGCCGCCTCACAGGAAGGCTGGGTG
ASCRP3012684	0.00276	0.00276	3.48826	-1.62731	1.45203	hsa_circRNA_402129	TGTGTGTTATCGCTTCCTCCTGGCTGGGCGAAAGAGAAGAAGGAGCAAAACTTCTAATTA
ASCRP3000594	0.00276	0.00276	-3.48811	-1.62761	-1.13283	hsa_circRNA_039934	AAGAGGAAAAAAAGCCAGTCTCAACGTTTTACTTATACACCAGATGGACGACCTCAGTGG
ASCRP3013334	0.00277	0.00277	-3.48798	-1.62787	-1.07532	hsa_circRNA_039454	TTTAGCCTCACTGCTAACAGTGAATCCAGAAAGCAATTCTTTGGCATTGGTCTACAGAGA
ASCRP3013049	0.00277	0.00277	-3.48763	-1.62857	-1.09566	hsa_circRNA_104177	TTCGGTGGGAACAAGATGAAATACCAAGAATAAAACCCAAGACAAGCCACATAAAAGCAA
ASCRP3013116	0.00277	0.00277	3.48742	-1.62902	1.09788	hsa_circRNA_400248	TTCTTATCGTGGAAGGCAACAGGTGTCACAGCACGGGGATTCCCATCGAAACGTCATCAT
ASCRP3008916	0.00277	0.00277	-3.4874	-1.62906	-1.6266	hsa_circRNA_043193	GCAGATGCTTTTCTATCTTGGTGTTGATGCTTTACGCAAGAGTTTTGAGGCGAAGAGAAA
ASCRP3007427	0.00277	0.00277	-3.4866	-1.6307	-1.84672	hsa_circRNA_405167	GAAATGTATGATGAAGGTTTGTGTTTGGGATGCAGAACTACGGGAACTTCGAGCTGAATG
ASCRP3009800	0.00277	0.00277	3.48657	-1.63074	1.98184	hsa_circRNA_103137	GGTGCCTCAGGTGGTGGTCTGTCACGTGGTGGGCCAGGCTATTCAGTTCTTGGTCAGCGA
ASCRP3003952	0.0028	0.0028	3.48295	-1.63813	1.28078	hsa_circRNA_000274	CACCTGGGTGGGTAGGGAGGTGAGGGCCTGGTGTGGGGTTTCCCAAGGAGAGCGCAATAG
ASCRP3005840	0.0028	0.0028	-3.4818	-1.64048	-2.0154	hsa_circRNA_102376	CTACACATTTCCAGCAGGCTGCAGATACGAGTGGACAAAACATCTGCTCAAATTAATGAC
ASCRP3002709	0.00281	0.00281	3.48117	-1.64177	1.0278	hsa_circRNA_401126	ATATTATTGAGAGTGTCTCCTCTGCAGAAGTCTGAGATAGTGGATGTGGTGAAGAAGCGG
ASCRP3000780	0.00281	0.00281	-3.48019	-1.64376	-1.25935	hsa_circRNA_069236	AATAACGTTCTTAGGACAGATTTGGATGGCCTGGTCCAACAGGTATCAATTCAGTGCTAG
ASCRP3003848	0.00282	0.00282	-3.47957	-1.64501	-1.50819	hsa_circRNA_400487	CACAGCACAAGCAACTGATTTCTCAGACCAAGAAGAAGCAGTGGCTAAAGAAGTAAACAG
ASCRP3013144	0.00282	0.00282	-3.47847	-1.64728	-1.47322	hsa_circRNA_061036	TTGAAACAGATGATCTGACCATTAAGCTGGTGATCAAGGCACTCCTGGAAGTTGGTGTTC
ASCRP3006239	0.00282	0.00282	-3.4783	-1.64762	-1.25859	hsa_circRNA_085144	CTCCTCAAGAGCAAAAGCAAATGTTGGCTAACACATCAACACAGACAATGGGTCCACGTC
ASCRP3007236	0.00282	0.00282	-3.47828	-1.64765	-1.19146	hsa_circRNA_100648	CTTTGGCATCAACAACTCAGTACAGCCGTGCTGTATTTGATGTAAACACAGGAGAAACAG
ASCRP3002920	0.00283	0.00283	-3.47805	-1.64813	-1.74265	hsa_circRNA_104673	ATCTTTCCTGTAGACAAAAGTCGAAGCAGACATTTCTCTTGGGAAGTTGTGCATCTGACA
ASCRP3009433	0.00283	0.00283	3.47803	-1.64815	1.25911	hsa_circRNA_101903	GGACGGTCAGGTCACCTTTTCTATAAATTTGGCATCACAGAATCCGACTGGTACCGAATC
ASCRP3010093	0.00283	0.00283	-3.47686	-1.65055	-1.36636	hsa_circRNA_104014	GTCTGCACTTTCACCCGTTTCAGAGCAAGGCTTAGATCACATAGCAGAAAACATTCTTTC
ASCRP3005145	0.00285	0.00285	-3.47392	-1.65654	-1.79842	hsa_circRNA_023569	CCCAACCTTTAGTGTGAAGGAATTACAAGTCCAGAAGGCTCAAAATCTATAGTGGAAGGA
ASCRP3006712	0.00286	0.00286	3.4732	-1.65801	1.19031	hsa_circRNA_406399	CTGGCTAACAGATCTCCTTGAGTGTGTGATGACAGTGACCGGGAATGAATTCTAGACTCA
ASCRP3003190	0.00286	0.00286	3.4732	-1.65802	1.22575	hsa_circRNA_404539	ATTAGAGTGCTGATGGTAGTAGTCCTGTGCCATAGATGGAGCAGAGTGAAGCAAGATAAA
ASCRP3000609	0.00286	0.00286	-3.4724	-1.65965	-1.53839	hsa_circRNA_009074	AAGATGAGGACTACATGCCAATCAAAAATACTAATCAGGTGGGAAATACACCAAGAGTGA
ASCRP3006499	0.00287	0.00287	-3.47153	-1.66142	-1.1254	hsa_circRNA_103541	CTGACTGAGAAGATGCATGCCAGAGACTTCACAGTTTCTGCTCTGGTTGTGTTGCTTTCT
ASCRP3004770	0.00287	0.00287	-3.47112	-1.66226	-1.03084	hsa_circRNA_028241	CATGGCCCACGTACCTCAGTTACAGCCAAGTTCTACTTCTGAATCTATGGATCAACTACT
ASCRP3003125	0.00288	0.00288	3.46864	-1.66731	2.05329	hsa_circRNA_074944	ATGTCTCTCTACGACCCCAACAAGCAAACGGTCATAAGAATCCTTGAGCTTGATTTGATT
ASCRP3004657	0.00289	0.00289	3.46856	-1.66746	1.0973	hsa_circRNA_079049	CATCTCCAAGAACGTGCTCTTCGCTCACCTGGATGACAACGAGAGGAGGTGGGAGCGGGG
ASCRP3009537	0.00289	0.00289	3.46852	-1.66755	1.13973	hsa_circRNA_405619	GGATTCAAACTGAAGCCTGAGACCTGCCGTGTGATCGGACATCTTCCAAATAAAAGGTGT
ASCRP3004654	0.00289	0.00289	-3.46849	-1.66762	-1.26697	hsa_circRNA_100943	CATCTCAGCGCATGATCAGTTCTCAGGCTGATCAGTTGATGTTCGCTTTGCATTTTGTTC
ASCRP3000249	0.00289	0.00289	-3.46833	-1.66794	-1.40859	hsa_circRNA_100418	AAAGTCAGTTTTCAATTCATGCATCTTCAAATGTCAACAAGCAAGAGCTGCAGCCCGATG
ASCRP3005515	0.0029	0.0029	3.46592	-1.67286	1.50654	hsa_circRNA_100629	CCTTCTACCCCATGAGAAAGACCAGATTTGCCTGAAGACCTGGATAATCTCCATTTTTGT
ASCRP3004173	0.00291	0.00291	-3.46453	-1.67569	-1.01731	hsa_circRNA_104469	CAGAGGCCAGGATAAGAACAAGAAACTGCGTCCCCTGTATGACATTCCTTACATGTTTGA
ASCRP3005380	0.00291	0.00291	-3.4642	-1.67636	-1.48921	hsa_circRNA_083465	CCTCCAGGCTAACACTGAAGCTACTGAAGAAAATGAACATGATGAACAGGACAAGGATGA
ASCRP3006345	0.00292	0.00292	3.46383	-1.67712	1.77	hsa_circRNA_405386	CTCTCTAGGGAAAGCTGTACCCATCTACCTGGCTCTGGTATTGGAACTATTCTAATGAGG
ASCRP3007007	0.00293	0.00293	-3.46141	-1.68203	-2.20791	hsa_circRNA_406100	CTTCGAATTCGCTCCAAGAAAAATGAAATTATGGTTGCACCAGGCAGAGGTGGAGGAGAC
ASCRP3011465	0.00295	0.00295	-3.45872	-1.68752	-1.47046	hsa_circRNA_406057	TCGAAATGTCAACATTTGACATAGCTTCAGATGCATTTGCCACATTCAAGGTAGCACAGG
ASCRP3010202	0.00297	0.00297	-3.4559	-1.69326	-1.85014	hsa_circRNA_006543	GTGGAAAAGATGCTAAGATTCTCTGCTCCAATCCAAACACAGGAGAGCAGGATGAAGTTA
ASCRP3000016	0.00297	0.00297	-3.45534	-1.6944	-1.3637	hsa_circRNA_007390	AAAAACTTGCGCCAGAGAAACACAAATTAAGTACTGCTTACAATCCGCTCCTGACATCAC
ASCRP3004113	0.00297	0.00297	-3.45474	-1.69564	-1.16119	hsa_circRNA_403427	CAGACAGCTGTGTCAGTAGAAAACTTCATTGCAGAATTGCTGCCTGACAATATACCATAA
ASCRP3001976	0.00299	0.00299	-3.45258	-1.70003	-1.59411	hsa_circRNA_103393	AGATTGAGGAACGAGACAGACGACGACAAAAACAATTAGAGCATCAGGAAACAGTACTGC
ASCRP3007835	0.00299	0.00299	3.45207	-1.70108	1.0536	hsa_circRNA_101473	GACAGCATCCGCAAAGTGCTACCAGTGTCCTCCTCACCCTTGACAACAACGTGGTGAATG
ASCRP3004440	0.003	0.003	-3.45104	-1.70318	-1.57481	hsa_circRNA_066617	CAGTCCTGATATCAGAAATACTACCGTAACTCCAAATGTAACCAAAGGTCGTGCCCCAAA
ASCRP3002218	0.00301	0.00301	-3.4498	-1.70571	-1.07283	hsa_circRNA_407220	AGGAATTCAAGGATTTGAAAGATGAAAAGAAAAAGGCAAAAATGGCAGCAGCTAGGGCAG
ASCRP3005927	0.00301	0.00301	3.44898	-1.70737	1.47256	hsa_circRNA_001781	CTACTTATCAGGTGCTGTGCTGGTGATATGGGGTGAAAGTCCCATGAAGACACATATATG
ASCRP3000038	0.00302	0.00302	-3.44752	-1.71034	-1.45169	hsa_circRNA_092547	AAAACAAAAGGGAGGCTTGTGGATCAGAATCTGAACAAAATTGGGAAAGATGAAATGCTT
ASCRP3004903	0.00302	0.00302	-3.44752	-1.71034	-2.97481	hsa_circRNA_030162	CATTTGAGAGATGGTCAGTAGGACAGAAGGTAACATTGATGACTCGCTCATTGGTGGAAA
ASCRP3009929	0.00303	0.00303	-3.44619	-1.71304	-1.4343	hsa_circRNA_402900	GTATCGAATGCACGCTGGAACTTTATCCACCACAGGCCTAAAGATATTGGAAGACCTAAG
ASCRP3010296	0.00303	0.00303	-3.44611	-1.71322	-1.94449	hsa_circRNA_102949	GTGTGCTACATACGGGCTGAATGTGGAGAGGGTCTTCCAGGACGATGCCTTCGTGAACAG
ASCRP3008979	0.00303	0.00303	-3.44588	-1.71368	-1.11039	hsa_circRNA_091183	GCATCATCAAACCAATTGAGATTATCACAAAACCAAAACAATTACCAGATGAATCTACGT
ASCRP3008071	0.00305	0.00305	-3.44381	-1.71791	-1.299	hsa_circRNA_401852	GAGAACTGTGTGCACTCCTATTTGCAAAAAGTCACTATGATGAGCTTTACCAACAGGGAC
ASCRP3004569	0.00305	0.00305	-3.44245	-1.72066	-1.52206	hsa_circRNA_101079	CATATGCACAGGGTATCAGCCGAACCAAGTACTGGGAGAATGCATCTTGTCTTGTTCTTG
ASCRP3009848	0.00306	0.00306	-3.44227	-1.72103	-2.24999	hsa_circRNA_059352	GTAAATGTTTAATATCTGACTGAAATTAAACGAGCGAAGATGAGCACCCAGCTGGGGCAG
ASCRP3008006	0.00306	0.00306	-3.44196	-1.72167	-1.10007	hsa_circRNA_103939	GACTGAAGCTGACCTTCGATTCATCCTTCTCACCTAACACTGGGAATTTACAAGCTCAGG
ASCRP3004421	0.00306	0.00306	-3.44135	-1.72291	-1.24593	hsa_circRNA_103566	CAGTACTGGTCAACACAGATAGCTTGGAAACACCAACTTACCCAACAGAAGCTGTTCTTC
ASCRP3010879	0.00307	0.00307	-3.44017	-1.72532	-2.88138	hsa_circRNA_037376	TAGGGTTTTTATACAAGAAAAATAAAGTGAATTAAGCGTGCTTCTTTTCCGACAAAACAC
ASCRP3010196	0.00308	0.00308	-3.43921	-1.72727	-1.22286	hsa_circRNA_100546	GTGCTGCAGCTCTTCACCAGGAGACTAAAGTCCATCAAAAACATCCAGAAAATTACCAAG
ASCRP3001653	0.00309	0.00309	-3.43785	-1.73004	-1.27096	hsa_circRNA_405603	ACTTCTGCAACAGGTTTGTAAATATTATCTCTGTGGTTTTTGTCCTGCGGAATTGTTCAC
ASCRP3002176	0.0031	0.0031	3.4355	-1.73483	2.37812	hsa_circRNA_000585	AGCTTGGAACAGACTCACGGCCAGCGAACTGAGTGCGTCCTGTCACTCCACTCCCATGTC
ASCRP3000007	0.0031	0.0031	-3.43546	-1.73491	-1.41918	hsa_circRNA_404446	AAAAACAAAGGATATCGTCAATGGGCTGAGGTATTTTGAAGGTGGCGTCTCATCTGTCTA
ASCRP3004563	0.00312	0.00312	-3.43342	-1.73905	-1.0649	hsa_circRNA_103425	CATATACAGGAGCTCAGACTCAAGCAGGTCAGATTGAAGATACTGTGGATGGTAGGGAAG
ASCRP3010288	0.00312	0.00312	3.43314	-1.73963	1.0366	hsa_circRNA_102063	GTGTGACTGCCTGTCCCTGATATCCAGGAGGTGCAGGGCTACGTGCTCATCGCTCACAAC
ASCRP3003792	0.00312	0.00312	-3.43249	-1.74095	-1.55389	hsa_circRNA_082572	CACAAAAGACCACACTGTCAGACAGAAAGAGGAAGTATCTCCAGTTGGAGTCATTCGTTG
ASCRP3005741	0.00312	0.00312	3.43203	-1.74189	1.15667	hsa_circRNA_406829	CGTGAACTACCACGCCTGGCTGAGATGAAGATTTTAAAGGGGAATCAGAAAAGATGAAAA
ASCRP3010209	0.00313	0.00313	-3.43184	-1.74226	-1.32917	hsa_circRNA_101962	GTGGAGAGAAGAAGTTGCTTCACTTCAGGCTGTTATGAAAGAGGATCTGAAGAGGCAAAA
ASCRP3002606	0.00313	0.00313	-3.43165	-1.74266	-1.18483	hsa_circRNA_071228	ATACAGATGTGGAGAAGGCTATTGCATTACCTCCTATAGCCAAATGGCCATACCAGAATG
ASCRP3001387	0.00313	0.00313	-3.43155	-1.74287	-1.1839	hsa_circRNA_006337	ACCTCTTTAATAACCATGCTTAATGCAAAAGACCTTCTACAGGACCTGAAGAGGGTGCAT
ASCRP3001423	0.00314	0.00314	-3.42926	-1.74752	-2.11448	hsa_circRNA_003799	ACCTTTCGAGTCTTGTCAGACTGGTTTGATAACAAGACAGATCTATACAGATATCAGATA
ASCRP3012923	0.00315	0.00315	-3.42855	-1.74895	-1.33975	hsa_circRNA_056204	TTCAATGTTGGGGCCTCAAATCTGACCCTATCGGAAACTCAAAATGGAGATGTATCTGAA
ASCRP3008392	0.00315	0.00315	3.42784	-1.75041	1.00451	hsa_circRNA_406839	GAGTACTAACTACCCCAACTCATGGTAGCATGGCTTCCACTCCCAATACGTCATTGAGGA
ASCRP3011675	0.00316	0.00316	-3.42743	-1.75124	-1.91034	hsa_circRNA_100982	TCTGTTTGCTGTCCTGAGATTTGAAAGTGTTATCCATGAGTTTGATCCCTGATCGTCGTG
ASCRP3011610	0.00316	0.00316	-3.42738	-1.75135	-1.36618	hsa_circRNA_000210	TCTGAAGGAGAAGCCTAATGGGATTGTTTGAAAAACGTCGCTTCAGGAAATTCCTAGTGT
ASCRP3012394	0.00316	0.00316	-3.42711	-1.7519	-1.48397	hsa_circRNA_405225	TGGATTCTCGGGTAATGTCAAAGTGGATGAAAAACTTGAAACTAAAGGGGAACATTGTTC
ASCRP3011945	0.00317	0.00317	3.42585	-1.75446	1.32206	hsa_circRNA_100407	TGATAACACACTCAGCATCACTAAAGAAGCTTTGCATCGTCCCTATGGTTGTGATGTTGA
ASCRP3003390	0.00318	0.00318	-3.42392	-1.75838	-1.18783	hsa_circRNA_018803	CAAAAAATTAAAGCAGCATTTAAGACCTCCTATGGCAAGCCTGCCACAGTGACTCAGGTC
ASCRP3012082	0.00321	0.00321	-3.41949	-1.76739	-1.1777	hsa_circRNA_103483	TGCAGGGTACATTGAAGACCTTAAGAAGTTTCTAAAACGTTTGATCTTGCTCTTCTACCT
ASCRP3005200	0.00321	0.00321	-3.41941	-1.76757	-1.2804	hsa_circRNA_104580	CCCCAGGCTTTAAGTCTGAGTTCACAGTGGGAATGTAAGACGGACTTAGATATTGCATAC
ASCRP3012905	0.00321	0.00321	-3.41935	-1.76769	-1.21095	hsa_circRNA_103077	TTCAAACACAATAGCAAGTGCTGCAGCTGACAAAATTGCCACTATTGAACTCTGCAGTAC
ASCRP3013314	0.00321	0.00321	-3.41929	-1.76782	-1.2345	hsa_circRNA_008005	TTTAAGACAAGATAGTAATGATGACACTGAAGATGTTTCACTGTTTGATGCGGAAGAGGA
ASCRP3008453	0.00322	0.00322	3.41832	-1.76978	1.02178	hsa_circRNA_101216	GATAAAGCCACCACGTCTGGCAGAAGATTTTCGCAAGCTCTGGAAAACTCCACCTCGAGA
ASCRP3003371	0.00323	0.00323	3.41747	-1.7715	1.14138	hsa_circRNA_102234	ATTTTCCACAGATCAGGTTTCAGAGGAGCGTGCTCGACCTTTCTCTCCAGTGGAGATTTG
ASCRP3000243	0.00323	0.00323	-3.4171	-1.77227	-1.52834	hsa_circRNA_104751	AAAGGGTCGCCTAATCATCGAATTTAAGACGAGGAGAAGACCTTTTCATGTGTATGGACA
ASCRP3001664	0.00323	0.00323	-3.41627	-1.77396	-1.14301	hsa_circRNA_003632	ACTTGGGATTTTAAAGAAAAATGCGATCACCAGAATATACCAATTGTCGGTATCTATGCA
ASCRP3009509	0.00323	0.00323	-3.41624	-1.77402	-1.53676	hsa_circRNA_005388	GGATCCCAGGTTATGGCTGCAGCTTCGATTGCCAATATTGTAAAAAGTTCTCTTGGTCCA
ASCRP3000384	0.00324	0.00324	3.41566	-1.77519	2.6037	hsa_circRNA_000166	AACAGACTCACGGCCAGCGAAGTGAGTTCAATGGCTGAGGTGAGGTGAGTTCCCAGAGAA
ASCRP3011590	0.00324	0.00324	-3.41542	-1.77568	-1.31485	hsa_circRNA_406484	TCTCTACAGTTTGTTGTAGAACCAAGTGAAGCCACAAACAGATCAGGTCTTGCCAATGAT
ASCRP3013597	0.00324	0.00324	-3.41538	-1.77575	-1.06848	hsa_circRNA_069725	TTTTTCAGGGAACGCTTACCAATGAAACTCGATGCTTGAACTGTGAAACTGGCACCAATG
ASCRP3008532	0.00325	0.00325	3.41401	-1.77855	1.40314	hsa_circRNA_400463	GATCATGAGGATTTCAGAGCCTGCCTGATTTCCATGGGTTATGACCTGCACATTCGTGTT
ASCRP3001800	0.00325	0.00325	-3.41331	-1.77996	-1.92633	hsa_circRNA_000259	AGACATCAGCTACTTAAGCGCCACGAGAAGAGTAAAAAGCGACAATATGACCAGGAAATT
ASCRP3001328	0.00326	0.00326	-3.41263	-1.78136	-1.35615	hsa_circRNA_402857	ACCCAGATGTGCTCTACTATATTTTCCTGTGTATTCAAAAGGAACCCTAAGGACTCTGCA
ASCRP3011057	0.00326	0.00326	-3.41241	-1.78181	-1.67434	hsa_circRNA_018722	TATTCTGAAATTGCTATCCAGATGATGATGCACATGCTCTAGCCGGCCCGGTCCTTGGAC
ASCRP3009165	0.00326	0.00326	-3.41213	-1.78237	-1.68834	hsa_circRNA_103453	GCGTTTCATACAGAAGTACCTGCTTCAGAGACATGAGAAGATTCATACTGATCCTTACAA
ASCRP3007507	0.00327	0.00327	-3.41119	-1.78429	-1.38014	hsa_circRNA_079329	GAACTTGCCATCTTAGGAAAAGGTGGATACGGAAGAGTATACAAGTACTTTGCCAGACGT
ASCRP3009526	0.00327	0.00327	3.41115	-1.78436	1.08875	hsa_circRNA_103607	GGATGGGACTCCTGGTGACTGCTGAGGTTGGAAAGCTCTTGGGTGAAGAGAAGGTGGATG
ASCRP3004451	0.00327	0.00327	-3.41115	-1.78436	-1.32038	hsa_circRNA_011228	CAGTCTTTGCAATTTATCATCGATGCGTTTAAGGGACAGGAGGACTCACGAATGGCAGTG
ASCRP3002237	0.00327	0.00327	-3.41114	-1.78438	-2.20388	hsa_circRNA_032029	AGGAGAAGTCTGGTGTAATACAAGATGCTTTAAAGAAGGTTTTATAGGATCACATTGACA
ASCRP3005339	0.00327	0.00327	-3.41076	-1.78517	-1.30131	hsa_circRNA_024190	CCTACGGAGCCAGAGACTTCAATTGATGAATTCCTAGGACTTCCGCAAATGGTTATTGAA
ASCRP3008601	0.00328	0.00328	-3.4103	-1.7861	-1.40484	hsa_circRNA_400328	GATGAAAGCTCTGGATGCCATTCGTACCTCTGGACTTGAAAGAGGAGATTGATATTCGAC
ASCRP3004049	0.00328	0.00328	3.41026	-1.78618	1.13186	hsa_circRNA_003601	CACTTCCGCTTCCATAACACACATTACTATGACAAGCGCTGGTCCTGTGAACTCTTCCTG
ASCRP3010682	0.00328	0.00328	-3.40981	-1.7871	-2.14487	hsa_circRNA_092551	TACACAGAAGTTTCTAGTAAGATTGAATTGAATCGTAAGCTTATACAGGACCAGCAGGAA
ASCRP3002478	0.0033	0.0033	3.40649	-1.79384	1.03242	hsa_circRNA_002106	AGTGGGATTTCTGGAAATAATGCAAAGAGAGCTGGACCATTCATCCTTGAGAACATCAGT
ASCRP3013269	0.00331	0.00331	-3.40616	-1.79451	-1.01427	hsa_circRNA_400825	TTGTAGCCTCATGGAAAGGTCGACTGCAAGAAGCAAAGCTACAAATTAAGTGTCCTCTCG
ASCRP3006602	0.00331	0.00331	-3.40604	-1.79476	-1.19887	hsa_circRNA_104137	CTGCCTCTCCAGGATGTCTACAAAATTGGTGATGCCTTGGTTCAAGGGATGGAAAGTCAC
ASCRP3004285	0.00332	0.00332	3.40476	-1.79735	1.28743	hsa_circRNA_102471	CAGCGGCGTCGAGAGGACCATCCTGGGTGCTGGCCCTGTGCTGGAGCTCCAGGACACGCG
ASCRP3002197	0.00332	0.00332	-3.4044	-1.7981	-1.26427	hsa_circRNA_030670	AGGAACACATTATGCAAATGCTTCAAAATCGCGGTAAATGACTCGTGCTACCAGAATGAT
ASCRP3001806	0.00332	0.00332	3.40429	-1.79832	1.17171	hsa_circRNA_405792	AGACCAAGGTGGTGGATAATGGAGGCAACCTGCTGTGTGCAGTGGATGAATCCAATGATC
ASCRP3001546	0.00332	0.00332	3.40399	-1.79891	2.36307	hsa_circRNA_100086	ACTCTCTCAACAATCCCACAGAGTATTGATGAGGAAACTGAAGTTTGGAGCGATCACATC
ASCRP3000082	0.00335	0.00335	3.40071	-1.80559	1.01494	hsa_circRNA_103384	AAAAGGAGACATTGCCCACATTCCGTCCTATTTCAGTGTTCCGGGAAGCCAATGAAGATG
ASCRP3013306	0.00335	0.00335	3.39951	-1.80803	1.86868	hsa_circRNA_407088	TTGTTTTCCACTCCTTGCTTACTGGGTCCTACGCCAACAGATATGGGAGGGTGCATTGTG
ASCRP3007020	0.00336	0.00336	3.39903	-1.809	2.48151	hsa_circRNA_001678	CTTCGGGGAGGTGAGTTCCCAGAGAACGGGGCTCCGCGCGAGGTCTGAGACTAGGGCCAG
ASCRP3004218	0.00336	0.00336	3.39865	-1.80977	1.02345	hsa_circRNA_008705	CAGATTAAAGTTGAGTTACAGACATCCTGCCAAAATGATTTCTTCAAAGCCCAGACTTGT
ASCRP3003850	0.00337	0.00337	-3.39786	-1.81138	-1.14573	hsa_circRNA_100160	CACAGCAGGGACTACTAGACAAAATAAAAGATGAACCTGACAATGCTCAAGTGGTGGTAT
ASCRP3011436	0.00337	0.00337	-3.39751	-1.81209	-1.11909	hsa_circRNA_039757	TCCTGATATGATTGCAGATTCAGGCAAATATATAAAACTGCAAAACGTATCCCAAGCAGT
ASCRP3009068	0.00338	0.00338	3.39609	-1.81499	1.26912	hsa_circRNA_000076	GCCCCGAAACTTCTGTGGCTGAAAGAGAAAGTTGTACAAGGGATTGATTTAAACCAAATT
ASCRP3006714	0.00338	0.00338	3.39558	-1.81602	1.64684	hsa_circRNA_405477	CTGGCTCCCTGTGAGAAGGCCTCGAACACTTAGGTCCAGCGATGGGTGAGACCAAGCTGA
ASCRP3006824	0.00339	0.00339	-3.39503	-1.81713	-1.37697	hsa_circRNA_058097	CTGTGGTCATCGACGCCTCCACTGTTTTGGTTCAGACTCGAGGAGGAAATTCCAATGGTG
ASCRP3013117	0.00339	0.00339	-3.39457	-1.81807	-1.23527	hsa_circRNA_014165	TTCTTCAAAATGTGGCTTTGAATGAAATACAGATGCATTATCCAGAACTGAAGTTGCCCT
ASCRP3007742	0.0034	0.0034	-3.39391	-1.81942	-1.22149	hsa_circRNA_000522	GAATGGTTGAATACATACCGAGCATCAAATATTAAGGCACCCGGAGAACAGACAGTACCA
ASCRP3005242	0.0034	0.0034	3.39351	-1.82023	1.10528	hsa_circRNA_404855	CCCTCCAGGTGGATTCTGCATCAAGATAGTCTTTTGGAGTAATAGCAAGGTGTCTTCAAA
ASCRP3009472	0.00341	0.00341	-3.39207	-1.82315	-2.098	hsa_circRNA_092549	GGAGGAAAGAAGACAAGAGAGAACGCAAACAGTTTGAAGCTGAGGATTTTTCGTCATTGA
ASCRP3011772	0.00342	0.00342	-3.39054	-1.82626	-1.73502	hsa_circRNA_405917	TGAAGAAAAGGCTCTTTATTGAGAAACTACCAAAACATCGAGATTACAAATCTGCTGTCA
ASCRP3005934	0.00343	0.00343	3.38959	-1.8282	1.41303	hsa_circRNA_101788	CTACTTTAAGATTGCCGTGGCCTTGGCTGTGGCTGCCATCCCCGAAGGCGAGTCTGTATC
ASCRP3006528	0.00343	0.00343	3.38901	-1.82938	2.8738	hsa_circRNA_101969	CTGAGGAAGTCTTTGAGTGGCTGGCGTGGCTCACCGATTCCACAGTACTTGCGGCAAGAA
ASCRP3001338	0.00344	0.00344	3.38789	-1.83165	1.22836	hsa_circRNA_406805	ACCCCATCTGATTTATATGAAGATTCATCATTTCGCATTTCTGTAACCATGAATGAGGGT
ASCRP3012370	0.00345	0.00345	-3.3867	-1.83406	-1.61392	hsa_circRNA_031647	TGGATAGTATGAATGATCAAGGTCAGTTTACGTTGCGAGACATGTATGAGCAATTTCAAA
ASCRP3007569	0.00345	0.00345	3.38648	-1.8345	1.07042	hsa_circRNA_405509	GAAGAGGAGTTGAGGGCAGGGCGGAGAGCAGTTCTCCAAGGACGCGGTGACCTTTGACGA
ASCRP3002022	0.00348	0.00348	-3.38197	-1.84367	-1.078	hsa_circRNA_102110	AGCACTACAGTATCTGGTTCCAATCCTCACACAGACACTAACTAAACAGATCACAATCGA
ASCRP3010885	0.00349	0.00349	-3.38179	-1.84404	-1.54242	hsa_circRNA_405657	TAGTATACAGGAAATTCGAAATGAGTCCCATGACTATCCTCATAGAGTGGCCAAGTTTCC
ASCRP3009041	0.00351	0.00351	-3.37895	-1.84981	-1.70888	hsa_circRNA_000544	GCCATACTTGTTTTCTCTGGGGTATGATTCTAATATGTATCACCTTTTGCCATGATAGCA
ASCRP3011787	0.00352	0.00352	3.37735	-1.85306	1.00461	hsa_circRNA_405080	TGAAGAGAGAAAATTCTGAGATGGCTCCCTTACAGATTGAGAGCAGAGAGTGTGACGATC
ASCRP3007729	0.00352	0.00352	-3.37724	-1.85327	-1.03	hsa_circRNA_103246	GAATGCAAAGGTTCTCTTGCTGCAAATGGCCCTACCACCTTGGTTGATAAAGTTTCAAAT
ASCRP3002165	0.00353	0.00353	3.37568	-1.85645	1.02718	hsa_circRNA_103182	AGCTGTGTCCCCTATGCAGGCAAGAGGAGGAGCGAGGCCGGGTATACAATTACATGAATG
ASCRP3003387	0.00356	0.00356	-3.37187	-1.86417	-1.1237	hsa_circRNA_102370	ATTTTTCCAGGCACTCTTAAAAGACCCATTTTACATGGGCTTGTACCAGAAACGAGATCG
ASCRP3002025	0.00356	0.00356	-3.37161	-1.8647	-1.78958	hsa_circRNA_400997	AGCACTTCACGTTGCAGCTGCTAAAGGCTATACGGAAGTTTTAAAGTTTTTGATTGGTCA
ASCRP3006346	0.00357	0.00357	3.37071	-1.86652	2.3097	hsa_circRNA_104105	CTCTCTATAACCATGACCTAAATGTGGTCGAACTATTGCTGGAGCAACTAAAGGGGCAAA
ASCRP3010419	0.00357	0.00357	3.37066	-1.86664	1.44408	hsa_circRNA_026074	GTTGGAAATTAAACTTGTTTTATGCATCGCGGCTTCCGGTGCTAGGTGGAGGGAAGGAAG
ASCRP3010034	0.00358	0.00358	3.36994	-1.86809	1.43169	hsa_circRNA_405710	GTCCTCTGTGTTCAGCAGGTGGAGGCTTTGGGATGGCCACCCTCGGGGGTCCTACCTTCC
ASCRP3005925	0.00358	0.00358	3.3698	-1.86838	1.1154	hsa_circRNA_101939	CTACTGTGTGCCACCCCAAGAAGGCCAGCGAGAGATGGAGCTACCGTGTCCAGGATGAAG
ASCRP3003415	0.0036	0.0036	-3.3667	-1.87468	-1.59927	hsa_circRNA_008817	CAAAAGTCCATTCAGAAAAGACAAGAGCCCTGTGAGGAGGAAAAAAAGCAAGAGCAGAAG
ASCRP3011847	0.00362	0.00362	-3.3648	-1.87852	-1.86215	hsa_circRNA_404623	TGACATTCTCAACAACCTGAAAGGTATGAACAAGCGAAGAACATCTCACAGGATCTGGAA
ASCRP3005466	0.00362	0.00362	3.36416	-1.87983	1.17846	hsa_circRNA_102582	CCTGGACTCGTTGGTGCTGCAGGAAAGGTGAAGGAGATGAGCTACGATCCGCAGGCCAAG
ASCRP3003378	0.00363	0.00363	3.36327	-1.88162	1.09237	hsa_circRNA_406110	ATTTTGGAAAGTCAGCCCTTGGCAGTCCCTGTATGATTGTTTACTACTTCTTTCTCCTGT
ASCRP3011869	0.00363	0.00363	3.36278	-1.88263	1.03581	hsa_circRNA_001914	TGACGCTGGATTTGCTGTTAGGTACCTGCTGGCGCTCATCACTCAGGTGGTGGGATGCAG
ASCRP3001327	0.00365	0.00365	-3.36097	-1.8863	-1.02439	hsa_circRNA_406767	ACCCAGAACCTGTTGTGGGGAGTAAGGAATCATTGTAGTCAATCATTTTCCAGTTCTCAG
ASCRP3004186	0.00365	0.00365	-3.36018	-1.8879	-2.06165	hsa_circRNA_092390	CAGAGTTCACGTCTTCCCTGAGGGAAATATTGCCTTGTTTGAAGCATGTTGTAAGGAAAG
ASCRP3002810	0.00366	0.00366	-3.35948	-1.88932	-1.12982	hsa_circRNA_102953	ATCCAAACAAGCTTCATTGTTTTCAGCTAACAGTAACCCCAGAGGTTGCAGAACTTGAAG
ASCRP3009933	0.00366	0.00366	-3.35913	-1.89004	-1.12477	hsa_circRNA_013054	GTATGAAACTTTTAGTTTCCCAGGCAGCTGCAGACTTGAAACAGTTCTGTCTGCAGAATG
ASCRP3002415	0.00366	0.00366	3.35875	-1.8908	1.03573	hsa_circRNA_407094	AGTCCCCAGCAAAGCCCTAAAATAATGAATTTATTTTCTGGTAGAGGAGAACGTCGCAGA
ASCRP3003133	0.00369	0.00369	-3.35607	-1.89624	-1.87898	hsa_circRNA_403789	ATGTGACCAACTGCAAGCAGAACAAAAGATTCACAATGACATCCTTTCAAGAAGTCCCAT
ASCRP3008063	0.00371	0.00371	3.35295	-1.90256	1.16997	hsa_circRNA_000055	GAGAAAGGCCTGAGTGTGGTTGAGGTGGGTCTCAGGTCCTGGCTCCCACTGGCAGATGAG
ASCRP3009127	0.00372	0.00372	-3.35227	-1.90395	-1.57061	hsa_circRNA_103648	GCCTTGGGACTAATGACATGCTTGTCAGAAAATATTTACACCAGCAGCTCCAGTTCATAC
ASCRP3006567	0.00373	0.00373	3.35031	-1.90793	1.24913	hsa_circRNA_103809	CTGATTTTCCAAGCTGGCCCTTACGTCGTCCTGACTCATCTGATGACCGTTATGTAATGA
ASCRP3000055	0.00374	0.00374	-3.34944	-1.90968	-1.08672	hsa_circRNA_402980	AAAACTGCATCATATACTTTAGAAGAACAGAAGAACCTCACAGTCTGTCCTGATGGAGCA
ASCRP3001542	0.00375	0.00375	-3.3487	-1.91118	-1.07911	hsa_circRNA_102188	ACTCTCACAAGGAATAGGATGAGTGATAATCCACCCAGAATGGAAGTGTGTCCTTACTGT
ASCRP3001226	0.00376	0.00376	-3.3471	-1.91443	-1.23356	hsa_circRNA_066649	ACATTCAAGCTCTTTACTTCAACTTCAGTGGAAGCAAGATCTGGATAGAGGTTTGGAACT
ASCRP3005501	0.00378	0.00378	-3.34499	-1.9187	-1.05991	hsa_circRNA_047419	CCTTATATCAGCTTGATGTTTCAATGCATCAAAGCTACTGACATCTCATGGCATGGGCAT
ASCRP3009908	0.00378	0.00378	-3.34445	-1.91979	-1.8442	hsa_circRNA_056199	GTAGATTGAAGGCTGAAGGGTATGTGATTGGCAGCTGTATTAAACACATTCCAATCGCAG
ASCRP3013530	0.00379	0.00379	-3.3438	-1.92112	-1.182	hsa_circRNA_001613	TTTTATTTGAATGAAAATACGCAAAATACGTCATTATGTTCTGGAACTGTAGTTCATGGT
ASCRP3013384	0.00379	0.00379	-3.34343	-1.92187	-1.99939	hsa_circRNA_058555	TTTCCAGTCAAAGTACATGATTTCCCTAGTGGAAATGGGACAGGAGGCAGATGAACCATG
ASCRP3012612	0.0038	0.0038	3.34264	-1.92347	1.33091	hsa_circRNA_407249	TGTCTCCTGGTGAGTGGAAAGACTTAAGTCATCCTCATATCTTCAGGGGAAAGAACTCAG
ASCRP3003028	0.00381	0.00381	-3.34078	-1.92723	-1.46079	hsa_circRNA_070897	ATGCCTCAGATGCTGATGCTTCAAAGAATGCAGTTATAAGGTAGAAATAACACTTCAGGA
ASCRP3001094	0.00382	0.00382	-3.34018	-1.92845	-2.01026	hsa_circRNA_057073	ACAGAAGCTACAGACTGGATATTAAAAGAAGACTAATTAGCCCATATAAGGATTTGGTGC
ASCRP3001714	0.00382	0.00382	-3.34016	-1.9285	-1.2527	hsa_circRNA_406485	AGAACCAAGTGAAGCCACAAACAGATCAGGATCATCTCAAAAATGGCTACAGAAGAAGAT
ASCRP3003316	0.00383	0.00383	-3.33862	-1.93163	-1.78273	hsa_circRNA_027072	ATTTAAGGTTTCCAATAAAATGTACACCCCTCAGAAGGCTTTTTGGTGGTGCTGGAGTTG
ASCRP3011633	0.00383	0.00383	3.33845	-1.93197	1.19176	hsa_circRNA_006333	TCTGCCTGCGGTTTGCAGCCTCTGGCGACGTCCAGCGTCACATTATTATTCACTCAGGAG
ASCRP3011795	0.00383	0.00383	-3.33837	-1.93212	-1.25807	hsa_circRNA_102946	TGAAGCAATGCAGAAGTGGTATTACAAAGATCCTCAGGGAGAAATTCAAGGGAGACCAAA
ASCRP3004953	0.00384	0.00384	-3.33728	-1.93434	-1.65017	hsa_circRNA_000338	CCAAGCTGTGCAGAACACATTCCAGTTTTTATTAGAAAACTCCAGCAAGGGTATGCAGAA
ASCRP3001845	0.00387	0.00387	-3.33422	-1.94053	-1.08651	hsa_circRNA_401262	AGAGAAATATGCTAAGTTTCATGTTAGGGTCTTACAGTGTGAATGACGGTGCGCAACTCT
ASCRP3000360	0.00388	0.00388	-3.33236	-1.94431	-1.09005	hsa_circRNA_008945	AACAAGAAGTGATGTCTTTACATAAGCAACTTCAGAATGCTGGTGGCAAGCTGCACAGAT
ASCRP3008105	0.00391	0.00391	-3.32903	-1.95104	-1.53054	hsa_circRNA_102557	GAGACAAGTTTGCAGAGAACGATGTGATTGGCTGCTTTGCGATGCCATGGACAATATTAC
ASCRP3009318	0.00392	0.00392	-3.32823	-1.95266	-1.07563	hsa_circRNA_030632	GGAAAATCAAAAGAAACCAAGCTCACGGAAAATGTACTTATCTGGGTATGGTGTGGAGCT
ASCRP3009576	0.00392	0.00392	-3.32783	-1.95347	-1.88799	hsa_circRNA_002793	GGCATTCGTACCAGTTATTAAACTCTGTTTTGATGGGATAGAGTCCAGTTACAACACAGG
ASCRP3008822	0.00393	0.00393	3.32641	-1.95636	1.06087	hsa_circRNA_090069	GATTTGTTTAGGATATTAGGGTCTGAGAGAAAGAACTGGACCAAGCAACACTCTCCCTGG
ASCRP3011801	0.00395	0.00395	-3.32454	-1.96014	-1.57705	hsa_circRNA_104390	TGAAGGACATCCACTATTTGGTGAAAACCAACAGGAGTACAAAACAGCAGATTTTGACTA
ASCRP3001287	0.00396	0.00396	-3.32319	-1.96289	-1.12466	hsa_circRNA_001616	ACCAGATGTAAATCTTGTATTTCAGACAACTTTTAAGAGGTGCAGAATCACCAACACGCA
ASCRP3012160	0.00397	0.00397	-3.32242	-1.96443	-1.13198	hsa_circRNA_405960	TGCCTTTGGACAGTCTATGGATCTACATTATACCAATAACGAGGCCATAAAGAATGCTGA
ASCRP3009792	0.00397	0.00397	3.32141	-1.96647	1.98888	hsa_circRNA_405974	GGTCTCTCTGGTGGGCTCAGCCTTCTTTCCTTCAATTCCTGTTTCAGTCTCATTTTCATG
ASCRP3005954	0.00398	0.00398	3.32139	-1.96652	1.08995	hsa_circRNA_103064	CTAGCCTCTCTGAAGCCCTGGACTTGATCGAGTCGGTCATCGAGCTGGTTAAGAAGTATG
ASCRP3007254	0.00399	0.00399	3.32021	-1.96892	1.16236	hsa_circRNA_405762	CTTTTCAAAGCTCCCCAGTGAAGCATGGCCTTGTGCACCATAAGCAGATTTGAAGTTTAA
ASCRP3003925	0.00399	0.00399	-3.31914	-1.97109	-1.12533	hsa_circRNA_037377	CACCCTGGGCAACTTCGGTGACAGGCCGCTGCGGCTCTGTGCTGGTACGCCTCATCCCTG
ASCRP3005205	0.00401	0.00401	3.3176	-1.9742	1.49129	hsa_circRNA_085952	CCCCCATCATGGGAATAAATTAATTTTCTCAATGTATTTTGACTCTCGTGGCGCCCCAGG
ASCRP3004430	0.00401	0.00401	-3.3174	-1.9746	-1.19065	hsa_circRNA_407328	CAGTCAAGAAACAAAAGGTATCACAAAGTCGTGAAGAAAGGAAAGGCCAAGAAAGCCCTA
ASCRP3006739	0.00401	0.00401	-3.31736	-1.97468	-1.71466	hsa_circRNA_101505	CTGGTGAACGAGTATGATGATAATGGAGAGTTGATTGCACTGCCAACACTAACACCTGTA
ASCRP3006720	0.00401	0.00401	3.31701	-1.97539	1.04413	hsa_circRNA_102929	CTGGGACCGAGGACTTCCTTCGCTGGGCATCTGGCTGGGATTCTTGTTGGACTAATGTAC
ASCRP3001347	0.00404	0.00404	-3.31439	-1.9807	-1.26579	hsa_circRNA_102059	ACCCTGACCCCATACCTTTGAATCACAACATGAGATTTTATGCTGTCATTTAATGAACCT
ASCRP3011050	0.00404	0.00404	3.31417	-1.98114	3.01456	hsa_circRNA_004121	TATTCCTCAGCTGTCTGTCTTCACATCTCCAAGCATTTGTGTTCCAGTGTGAAGATCATT
ASCRP3004800	0.00405	0.00405	3.31303	-1.98344	1.04318	hsa_circRNA_101922	CATGTTCCCTGGAGAGAGAGCGCTGTACAGCATGGAATGTGCGTTCCACCCCCTGTTCAG
ASCRP3002590	0.00405	0.00405	-3.31297	-1.98357	-1.30219	hsa_circRNA_001959	ATAATGAGAACTGATGACAACACACCCCACCATCTACTTCAGGTCCTGCGTCAGGCCAGG
ASCRP3013453	0.00406	0.00406	-3.31213	-1.98526	-1.0087	hsa_circRNA_406815	TTTGCATATTTAGCCGCCAAGTTGGATAAAAATCCAAATCAGATTGTCTGAGTTTCCACA
ASCRP3012265	0.00406	0.00406	3.31163	-1.98628	2.1447	hsa_circRNA_405192	TGGAAACAGAAGTCATAAAGAGCTGTCTCTCTCGATCCAATGAACAATTACAGCCATCCC
ASCRP3002610	0.00407	0.00407	-3.31038	-1.98881	-1.29998	hsa_circRNA_003898	ATACATCTGCACCCAACAGAATATTTTGTTCATGTTATTGAAAGGGTAGCACAGGCGGAG
ASCRP3008165	0.00408	0.00408	3.30979	-1.99001	1.07629	hsa_circRNA_000481	GAGAGTCTCTGGGGCCTCTCTCTTCAGTCGCTCCCATCTTGGGCAGGTGCCCTGGAGCAG
ASCRP3006459	0.00409	0.00409	3.3083	-1.99302	1.50221	hsa_circRNA_103243	CTGAAGGATGCTCAAGAGGTTTGGATATGGACCTTCTTCAATTCCTGGCCTTCCTCTTTG
ASCRP3010994	0.0041	0.0041	-3.30738	-1.99489	-1.42759	hsa_circRNA_100652	TATGAGGCTATGTTTACCCAGTACAGCATCTGTGCTGCCCAGGTATCAGTGCTGCAGAAT
ASCRP3004771	0.0041	0.0041	3.30667	-1.99631	1.24827	hsa_circRNA_104720	CATGGCCCAGTTGCTGAACCTGTTTGCATGAGTTGCTCCTGACGGCCCTTTAGGATACTT
ASCRP3009029	0.00411	0.00411	-3.3062	-1.99727	-1.08129	hsa_circRNA_101709	GCCAGCAGCTTGTGATGATGCCAAACAAGTGGATTACCGTTTATTCCATATCTGGATAAT
ASCRP3007672	0.00411	0.00411	-3.30554	-1.99861	-1.21116	hsa_circRNA_066859	GAAGTTGGAACATGGGTCCTACAGCAATGCTCCACAGCACATAGTACCCAGTACTATGAC
ASCRP3007966	0.00413	0.00413	-3.30431	-2.00108	-1.30576	hsa_circRNA_092437	GACGTCTTCCTGGAGCGGGTGGAACGGCACATGTGTGATGGGGACATTGTTATCTTCAAC
ASCRP3002890	0.00413	0.00413	-3.30429	-2.00113	-2.2255	hsa_circRNA_101930	ATCTGACACTATGGACTTCAGACATGCAGGGTGACGGTTGAGACTGAGCTAAAGTTAATC
ASCRP3005660	0.00413	0.00413	-3.30391	-2.0019	-1.43461	hsa_circRNA_103649	CGCTCTCAACTAACTACAATTGTATTGGCAGCTAGAGAGAAAATATTTACACCAGCAGCT
ASCRP3010983	0.00413	0.00413	-3.30369	-2.00235	-1.2007	hsa_circRNA_401372	TATGAAATTCGTCAGGACATTGAAGATAGTGTCAGCAGAATGAAGCCATGAGAGCTGCTT
ASCRP3012918	0.00413	0.00413	3.30369	-2.00236	1.00669	hsa_circRNA_101332	TTCAAGCCAGCTCCCATTGCTATCACATGTTTTACCAGAGGCTTGGACATCAGGAAAGAG
ASCRP3004154	0.00414	0.00414	-3.30316	-2.00342	-1.1005	hsa_circRNA_103622	CAGAGCCAGATGATCCACAGGATGCTGTAGTAGCAAATCAGACGAGCAAAAATCAAATTA
ASCRP3008731	0.00415	0.00415	-3.30107	-2.00764	-2.14433	hsa_circRNA_065649	GATGTTATACTGATGTGTTTTTCCATCGACAGCCCTGATAGTTTAGCAATGGCTGCCATC
ASCRP3007929	0.00416	0.00416	-3.30024	-2.00932	-1.15328	hsa_circRNA_009052	GACCTATGTGCTCTGCCCTACCACGAACCCAACGTCTTCCTCATCTTCAGCCATGGACTG
ASCRP3013540	0.00417	0.00417	-3.29969	-2.01044	-1.99352	hsa_circRNA_103840	TTTTCCATGTACTGCATGCTGTTTGTGGCACTGGATTGCCTTTTGCAATTCTTACTTCAA
ASCRP3007140	0.00417	0.00417	-3.2988	-2.01223	-3.71641	hsa_circRNA_406174	CTTGTGATGATACACACACATGCACAGGACTACAAAGCTGATGAAGACCCAGCATTATTC
ASCRP3002289	0.00418	0.00418	3.29824	-2.01337	1.18747	hsa_circRNA_081379	AGGCCGTGACCCTTCTAGAAGACTTGGAGCTTGATTTATCAGGACAACAGGAATAGTAAA
ASCRP3009053	0.00419	0.00419	-3.29749	-2.01488	-1.25476	hsa_circRNA_008815	GCCATTGAAGTGGTTTACTTTGTAGAGTGAGTGCAGGAAACGATATGGCATGTCTCACTA
ASCRP3003057	0.00421	0.00421	-3.29506	-2.0198	-1.00267	hsa_circRNA_008336	ATGGAACCTACAAGCAGGCATTCCGCGAGTTATCCAATGTAAATTTAGACTTCCCCTAAA
ASCRP3001857	0.00423	0.00423	-3.29312	-2.02372	-1.25865	hsa_circRNA_405201	AGAGAGGCTTAAAGTAGAAAGAGAAAAGGCATCATCTCTTTCAACGTATAAAATAGCAGA
ASCRP3000856	0.00427	0.00427	-3.28864	-2.03278	-1.26281	hsa_circRNA_010015	AATGAAAAATAAAGAGAGATGGCTTTTGTGAGTTTCCCAACCTCTTTCCCCCACTGAAGC
ASCRP3009813	0.00427	0.00427	3.28856	-2.03294	2.90916	hsa_circRNA_034642	GGTGGTGATGGAGGTGGAGAGCATTAAACTGTCTGCACTGCAGCTCTCACCTGCTGATTG
ASCRP3008594	0.00428	0.00428	-3.28767	-2.03473	-1.33194	hsa_circRNA_005078	GATCTTTCAGCCACAAATGTCCTGGATGGCAGCAGTATACAGACAACCTGTCACATAATA
ASCRP3007143	0.00428	0.00428	3.2874	-2.03528	2.84195	hsa_circRNA_406157	CTTGTGCCTTGGTGTGTGTTATCGGAGGTTTCATTCCTGGAAAATCCAGTGTCTATGAAA
ASCRP3007221	0.00428	0.00428	-3.28696	-2.03617	-1.49058	hsa_circRNA_100898	CTTTGCAACTTATAGTAACAGCACGAACTACACGAGGGTGCTTGAAGTTTCTGGGAAGTC
ASCRP3011455	0.00428	0.00428	-3.2869	-2.0363	-1.9416	hsa_circRNA_079347	TCCTTGAATCATACTTTGACAATTATTCTGCCAATGTTATGGTAGATGGAAAACCGGTGA
ASCRP3007345	0.00429	0.00429	-3.28595	-2.03822	-1.87471	hsa_circRNA_405320	GAAACCTTTGATTCTTTCCAGAAAAAAAGACCAGGCCACAGGCCTTCAGTGAAATTCAGG
ASCRP3009642	0.0043	0.0043	3.2857	-2.03872	1.66254	hsa_circRNA_104671	GGCTGGCAGGCAACACCTTAGGGTTACGAGAAGTTTCTGAGAAGCTGAACAAATATAATT
ASCRP3012016	0.0043	0.0043	-3.28491	-2.04031	-1.68324	hsa_circRNA_014490	TGATTCTTTGTAGCCTTCAATAATCTGGAGAATCTTGTCTTTGGCAAAGGATTCCAAGCA
ASCRP3005860	0.00432	0.00432	-3.28358	-2.043	-1.18945	hsa_circRNA_104743	CTACATCACGAACCTCCACCACCCTTACTAAAAACCAACAACAACCAGTCTGAACAACCC
ASCRP3000818	0.00434	0.00434	-3.28141	-2.0474	-1.20119	hsa_circRNA_018100	AATATTACTACAGTGCAGACGGATCTCGGTCAGAATGGGAATTGCCAAAGGCAACCACAC
ASCRP3011459	0.00434	0.00434	-3.28136	-2.0475	-1.1257	hsa_circRNA_402421	TCCTTGGTGGAAATGTTGGTGGAAACATCAGATCTCTCCATATTTTGTGGTTCAATGCAC
ASCRP3008595	0.00434	0.00434	-3.28088	-2.04845	-1.25832	hsa_circRNA_041362	GATCTTTCATATTCAGAGTCAGGGTCAAAGTGGAGACCTACAACGCCATCATGCAGAAGG
ASCRP3012640	0.00435	0.00435	3.27972	-2.0508	1.02753	hsa_circRNA_083789	TGTGATATCAGGAGTTTTTTGAGAACCCTGCTTTTCGTCCCGATGGGCTGAAACTCTATC
ASCRP3009057	0.00436	0.00436	-3.27917	-2.05192	-1.96024	hsa_circRNA_101566	GCCCACCACACACGTTCTGCAAAGTCGACAAGAATCTCAATAACAGTATGTTATTTCTCA
ASCRP3010725	0.00436	0.00436	-3.2788	-2.05265	-1.19391	hsa_circRNA_084172	TACCACATAATGAAAGTGCATGGAACTATTTGAAAGGGGACAGAGCAGAATGGGCTGATA
ASCRP3007737	0.00439	0.00439	-3.27522	-2.0599	-1.07949	hsa_circRNA_403913	GAATGGATAAACCAGCACATATGAAGCATAGTGGATGGGGGACTCAAGGAGATTTCACCA
ASCRP3001436	0.0044	0.0044	-3.27424	-2.06188	-1.75909	hsa_circRNA_003137	ACGACAGACTGCCTTCAAATTTTAGCTTATGGCAACCAAGAAAGCAAGGGTATTTGAAGT
ASCRP3005597	0.00441	0.00441	3.27374	-2.06288	2.01972	hsa_circRNA_001950	CGAGATGGGGCCTGGCGGGCTTTGGGCTTTACTATATATGGATGGATCCATAAACACATG
ASCRP3012351	0.00442	0.00442	3.27245	-2.06549	1.18489	hsa_circRNA_400025	TGGAGCTCTGAGACTTGGGCTGGGGTCCTTGATAGCCCCCTTAGACCGGAATCCTGGCTC
ASCRP3009866	0.00443	0.00443	-3.27137	-2.06767	-1.19173	hsa_circRNA_407324	GTACACATTAGCACGCAGGTAACATGGATGTTAGCTCAAAGACAACAAGAGGAAGCAAGG
ASCRP3011275	0.00443	0.00443	-3.27121	-2.068	-2.5104	hsa_circRNA_101364	TCATCCATGTGACCATGAGGAAATGAGAGAAATGCTTACACACAGAAATGGTGATTTGGA
ASCRP3005374	0.00444	0.00444	-3.27089	-2.06864	-1.20892	hsa_circRNA_405772	CCTCATTGTCCATCAGAAAACTCACAAGGTAGAAACCACGGGAATTCAAAGAAGATGGGA
ASCRP3009181	0.00444	0.00444	3.27067	-2.06908	1.33744	hsa_circRNA_020256	GCTAGCTGAAGCTGATACCCCAATGTCCTTCTTTGACTTTGTGGTTGATCCTCATTCTTT
ASCRP3000736	0.00444	0.00444	-3.27037	-2.06969	-1.23438	hsa_circRNA_101708	AAGTGGTTCTTGCAGGACCTTGCCTCATAGTATTCGATCAGATTCAGAAGATATCTGTTT
ASCRP3003130	0.00445	0.00445	-3.26894	-2.07257	-1.12782	hsa_circRNA_055629	ATGTGACACCTCGGCAGTTCTTCAATGTTCAGATCTATTAATGAGATGAAGCGGTTGGAA
ASCRP3003466	0.00446	0.00446	-3.26857	-2.07331	-1.0212	hsa_circRNA_104923	CAAAGTCAGCATGATCCACAGACTGCGATTCACAACCGACGTACAGCTAGGCCCTCAGTA
ASCRP3008625	0.00446	0.00446	-3.26856	-2.07335	-1.46453	hsa_circRNA_026976	GATGAGAAGTTACGAGACTACATCTGGAACACACTCAACTCAGGACGGGGCATCCGTTTC
ASCRP3001963	0.00447	0.00447	3.26682	-2.07685	1.13997	hsa_circRNA_100848	AGATGTCCTCATCATCCCGTCAGAGCTGAGGTACTTCGTGAAGACTTTGAGCAAAGCATG
ASCRP3001472	0.00449	0.00449	3.26563	-2.07926	1.04167	hsa_circRNA_038651	ACGTCCTCATTGTCCTCGCCTGCATGATGAATGTGCACAAGCGCTGCGTGATGAATGTTC
ASCRP3009739	0.00449	0.00449	-3.26499	-2.08055	-1.56308	hsa_circRNA_103542	GGGTCAAGTCGTGTTCTGATCACTACTGACTTGTTGGAATGGAAGTTGGATACACTTTGT
ASCRP3000949	0.00449	0.00449	-3.26493	-2.08067	-1.27142	hsa_circRNA_008640	AATTTAAATGGTTCTGGCAAACTGCTCAAGCTGGTGGAGCTGTCTAAGGCTCAAGATATA
ASCRP3009051	0.00451	0.00451	-3.263	-2.08456	-1.44952	hsa_circRNA_081751	GCCATTAAGAAGGAAAGGCAAAAACTTCGAAACTCATGCAAGTCGTGATGAGAGGAGATG
ASCRP3008244	0.00452	0.00452	-3.26267	-2.08523	-1.25904	hsa_circRNA_030991	GAGCGAGTACATCAAGGAAACCACTGATTGCTTGTGTGGAGAAACAGCTATTAGGAGAAC
ASCRP3002708	0.00455	0.00455	-3.2595	-2.09162	-1.28945	hsa_circRNA_004317	ATATTATCTTAAGGAACCTGTACCAATGCAGGTGGTATCACGGAAAACTTGACAGAACGA
ASCRP3001292	0.00455	0.00455	-3.25882	-2.093	-1.48315	hsa_circRNA_001814	ACCAGCTATTTCTTAGACCAAATAAAGAGAAAATAGACTTTCTTCTTGAGTTTGTCTGTT
ASCRP3003037	0.00455	0.00455	-3.25868	-2.09327	-1.14653	hsa_circRNA_102300	ATGCGTATTTGAAATGCCCAATGAAAATGATAAATTGGCCCCTTCACAGATGTAGTCACT
ASCRP3002893	0.00455	0.00455	3.25866	-2.09332	1.23187	hsa_circRNA_102894	ATCTGCCTGATAATCGATTGCATTGGCAATGAGACAGCTCCATAATGGGAGAAGTAAAGA
ASCRP3003050	0.00456	0.00456	-3.25816	-2.09434	-1.14911	hsa_circRNA_405829	ATGGAAACGAAAGAAAGAACAAAGGAGCAGATACATCAAGGAGAAGAGGTGGGAAGAGTG
ASCRP3008434	0.00456	0.00456	3.25783	-2.09499	1.10549	hsa_circRNA_407273	GAGTGTGTCATCCCTGGGTGGAAAATTCAGTGGGATCTTGTTAAATGGGTGACCTGAATG
ASCRP3005907	0.00457	0.00457	-3.25714	-2.09639	-1.35469	hsa_circRNA_400673	CTACTAAGCTAAGGCCAAAGGCGGAGTTCTGTTTTGTGTAATGTTCAAGCTCAGAAATGC
ASCRP3006892	0.0046	0.0046	3.25363	-2.10348	1.08366	hsa_circRNA_406541	CTTACGCTGCACTTCCATCCCACGGTCAGCTACAAGAGACTGTGAAAAGGAAGTTGGAAG
ASCRP3008685	0.00461	0.00461	-3.2534	-2.10393	-1.21134	hsa_circRNA_102128	GATGGATAAACCACCAGTTTCAGCCGACTTTTCAGCTCCTCAAGTAACACGACTAAGAAG
ASCRP3008202	0.00461	0.00461	-3.2533	-2.10413	-1.0852	hsa_circRNA_405218	GAGATTGAACCAGAATGGGCTTACGGAAAGAAAGGACAGCCTGATGCCAAAACATAAATT
ASCRP3010372	0.00463	0.00463	3.25112	-2.10854	1.37336	hsa_circRNA_006062	GTTCCAGTCATAGGAGAAATGTTACCACTGGATTGAGTGTTATAGTTTTGCCGCTGGACT
ASCRP3012261	0.00463	0.00463	-3.25108	-2.10861	-1.45087	hsa_circRNA_072397	TGCTTTGCAAGAACTTGTGGAACTCATCTATCAACAGGAATCCTATGAGGATGGTTGTGA
ASCRP3004819	0.00466	0.00466	3.24853	-2.11375	1.0528	hsa_circRNA_008362	CATTACTCAGGATGACCAGTGTCCCAGTGAAGGAACGAGTGAAGGTGTCTCAGAACTGGA
ASCRP3013027	0.00467	0.00467	-3.24739	-2.11604	-1.30451	hsa_circRNA_102757	TTCCTGCATATGGAATGTATGGCCAGGCATGGAACCAGCAAGGATTTAAGATGCTGAAAA
ASCRP3010925	0.00467	0.00467	-3.24718	-2.11647	-1.4841	hsa_circRNA_018114	TATACATACCCACAGCTTTTGGCATCTACCAGAAGGGATCAAGACAATATGCAAGCTGAG
ASCRP3006146	0.00467	0.00467	-3.24713	-2.11658	-1.26241	hsa_circRNA_054339	CTCATCATAACGCAAGTTAGGCGGGATTATTTGAAAGACTCCAGGGATTAGAGCTCGATC
ASCRP3009991	0.00468	0.00468	3.24619	-2.11847	1.05353	hsa_circRNA_104983	GTCACTTTTTAACGCCGTCTCCAACCTGGACATAGAGAGTAAGCTGAGTGTGTACTACCG
ASCRP3009869	0.0047	0.0047	-3.24454	-2.12179	-2.16343	hsa_circRNA_100844	GTACAGAAGTCAGAAGAAGGCCATCCATTCAATGCACGATCTGATTTTCTGGAGAGATGT
ASCRP3010098	0.00471	0.00471	-3.24359	-2.12371	-1.38922	hsa_circRNA_007581	GTCTGCTAAGACTGCTTCCAATGTAGAAGAGGTGTAGAGTTCGGTGCTCGAATGATAACT
ASCRP3010986	0.00471	0.00471	-3.24278	-2.12534	-1.05371	hsa_circRNA_104992	TATGAAGCTGGAGCTGCTGCAGCTGATAAATTCTAATGAACCCGGAGTGATCATGTTTAA
ASCRP3004481	0.00473	0.00473	3.24162	-2.12768	2.01032	hsa_circRNA_005019	CAGTGTGTCTGGTCTTATGAGAACATGGTCCAAGACAATTCCTGGGAAAGTTCAGTTCTT
ASCRP3004688	0.00473	0.00473	3.24147	-2.12799	1.93171	hsa_circRNA_007221	CATCTTTTGCGCTCTCAAGCTCTCTGACACAGCTGGCTATTCTAGTCCCAGAAGAAAGAG
ASCRP3002290	0.00474	0.00474	-3.24013	-2.13068	-1.54561	hsa_circRNA_000226	AGGCCTGAAATTTGCACGAAAGCATTCCATGTTATTTATAGGATACTGCTGGTCAAGAGA
ASCRP3013571	0.00478	0.00478	-3.23677	-2.13746	-1.20558	hsa_circRNA_100633	TTTTGGCATTGCAGCTAAATATCAGTTGGATCCCACTGCTTCCATTTCTATTCCCCTCTT
ASCRP3009270	0.0048	0.0048	-3.23473	-2.14156	-1.22503	hsa_circRNA_104178	GCTGTCAAGTTCCGAAAAGCAAGAAGGAAAAGTCAGAAGACATGTCTTCATCTACATGGC
ASCRP3004683	0.00481	0.00481	3.23305	-2.14495	1.96474	hsa_circRNA_405538	CATCTTCTCCATCTCTGACAACGCCTATCAGTTCATGCTGACTGACCCTGGTGGTCAAAC
ASCRP3001219	0.00482	0.00482	-3.23271	-2.14563	-1.28066	hsa_circRNA_104626	ACATGTGGCAAATGTAAAAAGAAGAATTGCACTTACACACAGGCTGGAGCATTGGATTTG
ASCRP3013385	0.00483	0.00483	-3.23182	-2.14742	-1.41889	hsa_circRNA_104501	TTTCCAGTGGCAGCAGTACAGCATTACTTTATAGCAAACGACTGTTGGAGTCATTCGTTG
ASCRP3013038	0.00483	0.00483	-3.23152	-2.14804	-1.98561	hsa_circRNA_405116	TTCGATACCAAGTGTCTTCCTTGTGTGGAACAGATAATGAAGGTGCCAGTTCCTGTTTTT
ASCRP3000616	0.00483	0.00483	3.23144	-2.1482	1.33348	hsa_circRNA_401876	AAGATTCCCACGTACTCCTGGGTGGCTGCTACAATGGACAGATAGGGACCCCCAGGAAAT
ASCRP3008249	0.00485	0.00485	-3.22998	-2.15113	-1.11713	hsa_circRNA_400206	GAGCTATTCAGTCAGTTTGCTGAGCGGGCTTTGGACACCATGAACTTTGATGTGATTAAG
ASCRP3006211	0.00486	0.00486	3.22883	-2.15345	1.40559	hsa_circRNA_101794	CTCCCAGAAACTCAGGACTCTCTGGGTGGCTCAGCCCACAGTATCCTTATTGCCAACATT
ASCRP3007954	0.00486	0.00486	-3.2285	-2.15411	-2.22665	hsa_circRNA_104029	GACGATACCGATGATGAAATTGCCAAATATGATGATCATGGAAGGGAAGTGGTTGCTGTG
ASCRP3011962	0.00487	0.00487	-3.22824	-2.15463	-1.24075	hsa_circRNA_405350	TGATCATGCCAAACAGCTTCATTGATGCAAAGTTTATTCAGGATATTACCATCTGGACCA
ASCRP3012426	0.00487	0.00487	3.22791	-2.15531	1.50266	hsa_circRNA_104600	TGGCATTGCTGCTAAGTACATGCTGGATTGTAGAACTTCTCTCTCTAAAGAAGAGTGGGA
ASCRP3006171	0.00487	0.00487	3.22789	-2.15535	1.01746	hsa_circRNA_407286	CTCATTCTCATCAAAGGCTCCTTCCGGATTCTCAAGCTGATTGTCAGGAGGTCACTGAAT
ASCRP3002089	0.00488	0.00488	-3.22654	-2.15806	-1.22518	hsa_circRNA_006230	AGCCTAGAGGACCTAAAATCCTTTACAAACTATTCAGGTCACTCAGCTCTATGTGCCAGC
ASCRP3010214	0.0049	0.0049	-3.22539	-2.16037	-1.41024	hsa_circRNA_101028	GTGGAGCTACTTCATCACAAAGATGCACATGTAGATTTCCTGAAAAGTGCTAATGGCAGC
ASCRP3006350	0.00491	0.00491	3.22431	-2.16256	1.01967	hsa_circRNA_406828	CTCTCTCTGGCCATTTATTGCTGTCTTGTTCCATGGACTGTAAAATTAAGGAAGAGCAAA
ASCRP3000242	0.00491	0.00491	-3.2243	-2.16257	-1.0633	hsa_circRNA_017037	AAAGGGCTTGGAGAATTACCTGACCTTAAAGATGCTGAAGCTGTTCAGAAGTTCTTCCTT
ASCRP3012239	0.00491	0.00491	-3.22421	-2.16276	-1.16162	hsa_circRNA_006978	TGCTTACACAGTGAAAAATCTCAGACGTAGTACTAAGTATAAATTTAAGAGTCCAGGCAG
ASCRP3004434	0.00491	0.00491	-3.2242	-2.16277	-1.3187	hsa_circRNA_092541	CAGTCAGGCCTATGCATGAAAGAGTGCCAAAAAAAGAAGACATAGGGCCTGATTACATTC
ASCRP3003440	0.00492	0.00492	-3.22266	-2.16588	-1.19955	hsa_circRNA_001755	CAAAGAAAAGAGAAGCAGAGGCCATGGATCATCTGCAGTCATTCATTGCAGATTGTGATC
ASCRP3012036	0.00493	0.00493	-3.22253	-2.16613	-1.46456	hsa_circRNA_402575	TGCAAATACCGTAGAGAAAGCATGTACCTACATCAGATCTAACCTTGATCCCAGCAATGT
ASCRP3008906	0.00493	0.00493	3.22237	-2.16646	1.10835	hsa_circRNA_405270	GCAGAAATAAGCTCTCCACCAAGGAAAAACCACTGCAAACAATTTGCTACAAGCAAGAAG
ASCRP3008832	0.00494	0.00494	-3.22132	-2.16856	-1.2263	hsa_circRNA_004844	GCAAAAATACTGAAAGAGAAAGGCTATGCCACTGGACTCATTGTTTGTGTTTCAGGAGCT
ASCRP3010097	0.00495	0.00495	3.22068	-2.16986	1.45572	hsa_circRNA_103986	GTCTGCCTGACATCTGCCATGTCCACGCAGAGACTTCGGAATGAAGACTACCACGACTAC
ASCRP3005757	0.00495	0.00495	3.22063	-2.16995	2.95922	hsa_circRNA_404935	CGTGTGTGGGGTCGAGCTTCCTGATAACGAGGCTGTGGAGCAGCACAGCCTCCTCTATTG
ASCRP3000378	0.00496	0.00496	-3.21928	-2.17269	-1.67318	hsa_circRNA_103462	AACACTGGCCGAGTATTTGGCATGATCATTACTATCGGCCAGTCTATCGTGTATGTGATG
ASCRP3003612	0.00497	0.00497	-3.21882	-2.17361	-1.55847	hsa_circRNA_007652	CAAGAAGCCAGTCTGATCAAGCAGTTAGAGGTTTCTGACAAAGCGGGAGCAAAAATTAAT
ASCRP3005623	0.00498	0.00498	3.21786	-2.17553	1.00053	hsa_circRNA_101433	CGATGTCATGGTCATGTGCCTTCTTCCTAAACCCATGGAATTTGCCAGGGTGAGCCTCTG
ASCRP3002687	0.00498	0.00498	3.21748	-2.17629	1.18841	hsa_circRNA_007081	ATATCTACACTGCTGCATGCTAAGTGTGTCATCCTGGGATTCAAACTTTGCTGTTTTGTG
ASCRP3009931	0.00499	0.00499	-3.21627	-2.17874	-1.40509	hsa_circRNA_029229	GTATCTAATATGCCCCAGGTTCGGTAAATAAACAATTCTTTTTAAAAACAGCGGAGCTTA
ASCRP3002551	0.005	0.005	-3.21556	-2.18016	-1.45048	hsa_circRNA_001699	ATAAAGAAGATGCTTTGGATTTCAAGAAGGACAAAGACGGTCTGGAAAATCCCGAAGCAG
ASCRP3006338	0.00504	0.00504	3.21177	-2.18779	1.28459	hsa_circRNA_104498	CTCTCCTACAGATTTATTCAGGAGATTGAGCATGCTCTGGGTCTTGGCCCAGCCAAACAG
ASCRP3008842	0.00504	0.00504	-3.21155	-2.18823	-1.435	hsa_circRNA_101121	GCAAAGACTCCAGTAACACTCAAGCAAAGAAGAGTTGAGCACAATCAGAAAGCCACAAAA
ASCRP3000795	0.00506	0.00506	-3.21046	-2.19043	-1.58777	hsa_circRNA_103841	AATACTACATATGTCGAGGGAATGCAGAAAGAGTTAAGGAAGGCAGCTGGATTGCCTTTT
ASCRP3012875	0.00507	0.00507	-3.20887	-2.19362	-1.14113	hsa_circRNA_105029	TTATGAAGGAGGAACCAAATGGCGAGACACCATCATCTTTATACAGAGTTGCAGCAGTAC
ASCRP3005491	0.00509	0.00509	-3.20757	-2.19625	-1.04556	hsa_circRNA_102936	CCTGTTGGAGCTGGTTATATTCTGGGCACTAAATGAAGGCGTTTCTAGGCAATTTGATTC
ASCRP3003419	0.00509	0.00509	-3.20746	-2.19645	-1.05889	hsa_circRNA_404063	CAAAATGGTGGTATCATGGTGGATTGTAGACATGGAAGGTGCACCAGGTACCTTATATGA
ASCRP3002538	0.0051	0.0051	3.20616	-2.19908	1.31577	hsa_circRNA_066465	ATAAAAGCACAGTTTTAAGAGAGGTTGCCTGCCTGATTCGAGTTCCATCTGAAGTGGTTA
ASCRP3011644	0.00511	0.00511	-3.20594	-2.19952	-1.5059	hsa_circRNA_103989	TCTGGAACTTTCTATGATCAGGCAGTTGTCAGGTTTGGACATATTTGACTCTTTTCCCCC
ASCRP3002068	0.00511	0.00511	-3.20574	-2.19992	-1.11307	hsa_circRNA_054626	AGCCACCAAGGTGCCCTTCGCTTTATGAGGCGGATAATTGGACTTAAAGATGAATTTTAT
ASCRP3010324	0.00511	0.00511	-3.20526	-2.20088	-1.141	hsa_circRNA_042190	GTTAATAAAGGTTTCGTTGCATGGTGTCAAAATGCAGATCTTCGTGAAAACCCTTACCGG
ASCRP3006491	0.00511	0.00511	3.20522	-2.20097	1.38247	hsa_circRNA_050898	CTGACCAGGTCATCGCTTCCTTCAAGGTCTTAGCAGGGGACAAGAGGCGCGGGCGGAGGG
ASCRP3001981	0.00511	0.00511	3.20513	-2.20114	1.09228	hsa_circRNA_404711	AGCAAAAATTCTGCATCATTTTGGTGGCGTGTACAGGGACATGAGGAAGGGCTTCTCCAG
ASCRP3002828	0.00512	0.00512	-3.20439	-2.20263	-1.72971	hsa_circRNA_000083	ATCCCCTAGGAGCCCAAGGCGGAGAAGATCTCATTCCAGAGAAAGAGGTAGAAGGTCAAG
ASCRP3001288	0.00514	0.00514	-3.20321	-2.20501	-1.02243	hsa_circRNA_102671	ACCAGCACTCCTGGACCAAGAGCTCTTTGAATTTGAATAGTCCTTTACTTTTTGGAAGAC
ASCRP3001046	0.00516	0.00516	-3.20113	-2.20919	-1.6392	hsa_circRNA_045234	ACACACAGCCCACTCCAATACAGTGCCAGATTGACTATCCACCATTTGAAAAAAACTTTT
ASCRP3005948	0.00516	0.00516	3.2011	-2.20925	1.77452	hsa_circRNA_400070	CTAGAGGCTGTCTCTGTCCAAGAACTCCCATTGTCCCAGTCCCTGGCTCGGAGCTCTGTG
ASCRP3003325	0.00518	0.00518	-3.19898	-2.21351	-1.5685	hsa_circRNA_101504	ATTTAGAGATGGTGAAGAAGCAGGTGCTTATGATGGACCTAGGACTGCTGGTGTGGACAC
ASCRP3009338	0.00519	0.00519	-3.19838	-2.21471	-1.39797	hsa_circRNA_071210	GGAACAACCCGTGCAGTTCAGATCTTTTGACAGGAGGATAGCAAACAAGCTCAATTTTTA
ASCRP3002914	0.0052	0.0052	3.19739	-2.21671	1.0352	hsa_circRNA_001128	ATCTTGCTTGGTCAATCTCCATAGCCAGGCACCCAGGGCAGAAACGTCTCCACCAAAAAA
ASCRP3007021	0.00525	0.00525	3.1933	-2.22491	1.37241	hsa_circRNA_404458	CTTCGGTCTCCCAAACTGCTGCAATTACAGTGAAGAATAAGAAAAGACCTCCTGGTACTT
ASCRP3007488	0.00526	0.00526	3.19249	-2.22655	1.42666	hsa_circRNA_058361	GAACGGGGTGCTAAGCATGAGGCCTGGCTGCTGCTACCATTCTTCAAGAGCACTGCTTCC
ASCRP3002385	0.00526	0.00526	3.19189	-2.22776	1.27756	hsa_circRNA_007273	AGTAGCTGGTTTGGCTTGAGAGAAGCCAAGGACCCGACTCAGAAACCCAGGTGGTACAAG
ASCRP3009443	0.00527	0.00527	-3.19169	-2.22816	-1.61142	hsa_circRNA_103394	GGACTGGCAAAACAGATAGCTTTGCATGCTGAACTGATCATGATGCTGCGATTAATAGAT
ASCRP3000370	0.00527	0.00527	-3.19135	-2.22884	-1.16246	hsa_circRNA_103663	AACAATTTTGTTACCGACAAGAACTCTGGAGAAGTCATGACAGTAGGTTTCTACAGCAGT
ASCRP3008238	0.00528	0.00528	3.19049	-2.23057	1.11657	hsa_circRNA_007101	GAGCCCCTGTGAAGTATTGGGAGAGTTGCTGCTACATCTTTAGGAAATTTGACTAACCAT
ASCRP3004229	0.0053	0.0053	-3.1885	-2.23457	-1.41886	hsa_circRNA_403351	CAGCAACTCAGTATTTGTTTACCAGCAACTTCAGTTGGTCAAGATGCCATGGGTTTATCT
ASCRP3010366	0.00531	0.00531	-3.18775	-2.23608	-1.19775	hsa_circRNA_030643	GTTCATTCCAACAGGGCCGTTGTTCGAGAGAGAACTGCAAGTATCTTCACCCTCCGACAC
ASCRP3007118	0.00531	0.00531	-3.18774	-2.23609	-2.61271	hsa_circRNA_033388	CTTGGCCTTACTTGGAATACACGAAGACTCTCAAAATCGGAAGAAGCTTTCAGAGCTGTT
ASCRP3000077	0.00533	0.00533	3.18631	-2.23896	1.09256	hsa_circRNA_404245	AAAAGCTCCCGACTAGTTTCTGCAGGACTGTAAACTGGATTCCTGGAACCTTTGATATTC
ASCRP3012051	0.00537	0.00537	-3.18295	-2.24572	-1.85366	hsa_circRNA_000089	TGCACATATTGTTGTATCAGATCCAGAAGATATTACAGGGGGATTCCCGAAGTCTTCCGT
ASCRP3011389	0.00538	0.00538	3.18165	-2.24832	2.48996	hsa_circRNA_000167	TCCCTGAGCTTCGGGGAGGTGAGTTCCCAGAGAACGGGGCTCCGCGCGAGCTCATCAGTG
ASCRP3002964	0.00539	0.00539	-3.18095	-2.24973	-1.20164	hsa_circRNA_003711	ATGACTTTACTGAAGAGGAGGAAGCCCAGATGCCTTCAATTAAGTTGCAGAGTTCTGATG
ASCRP3009692	0.00541	0.00541	-3.17914	-2.25335	-1.44325	hsa_circRNA_001999	GGGATACCACCTCATGTTGTTAAAGTACCAGCTTCACAGGGGTCTGTTGCAAATAAATTC
ASCRP3011463	0.00542	0.00542	3.17838	-2.25488	2.325	hsa_circRNA_404819	TCCTTTTCTGTGTTCTTTTCATTTGCCCTTTTAAAATAATTGTGTGTGAGCCATGGCGCC
ASCRP3010255	0.00543	0.00543	3.17768	-2.25629	2.80117	hsa_circRNA_103852	GTGGGTGGCTTTGGACTGGTCTGAGGTTAAAAAATGGCCATACTTTAGTAACTAATCAGC
ASCRP3000178	0.00543	0.00543	-3.17742	-2.25681	-1.10129	hsa_circRNA_400435	AAAGAAACCTCTGCACTAGAAGCAAGCAGGAAGATTTCGATGTCGATCATTTTGTGTCTG
ASCRP3012136	0.00544	0.00544	3.17626	-2.25915	1.30851	hsa_circRNA_100777	TGCCCTCAGAGGTTAAGAAGTTTAATGACTGGTTAGAAATGCACAGCGGTATTGATGAGT
ASCRP3010244	0.00545	0.00545	3.1757	-2.26027	1.1498	hsa_circRNA_102555	GTGGCTGTGAAGACGATGAAGATGAACAGCCTGGGCATCAGTGAAGAGCTGAAGGAGAAG
ASCRP3006664	0.00545	0.00545	3.17552	-2.26063	1.02152	hsa_circRNA_004602	CTGGAATCTGAGAGGGGCTCACTCGCTTTGACCTGCTGGGTGACTTTGGACGCTTCAACT
ASCRP3012330	0.00546	0.00546	-3.17484	-2.26199	-1.00663	hsa_circRNA_400005	TGGAGACACAGAGCACACCACCTCCGTACCTTGTTGGGGTAACCTGGTGATCATTCATTG
ASCRP3011821	0.00547	0.00547	-3.17433	-2.26302	-1.08015	hsa_circRNA_405205	TGAATGATCAAGGTATGGGCGACATTGAAGGACTGATAGATAAAGTCAACGAGTTGAAGT
ASCRP3013111	0.00547	0.00547	-3.17392	-2.26383	-1.01836	hsa_circRNA_083388	TTCTGTGTGCAGAATCTTTTAGCTGAAAAAGTAGAGCAGCTGATGGAATGGAGTTCCAGA
ASCRP3001815	0.00548	0.00548	3.17356	-2.26455	1.1991	hsa_circRNA_103893	AGACCCAGAAAATTCTTGCTCTCTTTGCACCTGAAGATTCACTGACAGAGGATGGCATTC
ASCRP3006734	0.00548	0.00548	3.17355	-2.26458	1.51209	hsa_circRNA_000947	CTGGGTGAAGAGCCTGTGGCTGGGGTGTGGTCAGAGAAGGGCCAGAGGGTTCGAAGATGG
ASCRP3002715	0.00548	0.00548	-3.17345	-2.26478	-1.00838	hsa_circRNA_102668	ATATTCTTTACCAGCTTGGAACAACTCAGGATCCTGGTACAAAAGACAGGTTCTTGCACG
ASCRP3002288	0.00549	0.00549	3.17251	-2.26666	1.56409	hsa_circRNA_001357	AGGCCCCGTCACTTTTTAAAAGGCTATTACTGTGTTTCGACCCCAAAACTTCAATCAATT
ASCRP3009299	0.0055	0.0055	3.1714	-2.2689	1.93183	hsa_circRNA_104748	GCTTTAGGGATGTTTCTCTCTCGCTTGTGTGAAGAGAAACTCAGGTTCATATCCAGCTTT
ASCRP3002035	0.00555	0.00555	-3.16777	-2.27617	-1.17345	hsa_circRNA_402265	AGCAGCAAATCTACTTTTGGGTTACAAAAATCCAGACCAGAAGTGATGCCACCAAAAAGA
ASCRP3009072	0.00555	0.00555	3.1677	-2.27631	1.03918	hsa_circRNA_001984	GCCCCTGTTGTACCCCAGGCGAAAATGGAATCATCAAGACAGATAAAGTATTTGAAGTGA
ASCRP3007491	0.00556	0.00556	-3.16638	-2.27896	-1.16068	hsa_circRNA_074270	GAACTAAGGATACTCCGCTTTCATTGGCATGTTCTGGTGGACGTCAGGAGCTGTGAGTAC
ASCRP3008314	0.00557	0.00557	-3.16609	-2.27955	-1.35209	hsa_circRNA_406872	GAGGACTACATGCCAATCAAAAATACTAATCAGCCTGCTTGAATTTCTTGAAACTGTGCA
ASCRP3006260	0.00557	0.00557	3.16573	-2.28026	1.14905	hsa_circRNA_406900	CTCCTGTTGGGTCTCTGGCGGACAGTCAGAGGGTGTAGGAGTTGTGTTCCAAGTTTGTTC
ASCRP3001337	0.00558	0.00558	-3.16492	-2.28189	-1.34913	hsa_circRNA_008865	ACCCCAGTGAAGCTGCCAGTGAAGAAAGTAACAGTGAGATAGAGCAGAAAGAGAAAAAAG
ASCRP3000756	0.00559	0.00559	-3.1637	-2.28434	-1.37583	hsa_circRNA_027934	AATAAAAAAGATCCCAAATGGTCGGTCAGAGCTGACGATGAAGTTGATGTGGATGGTACA
ASCRP3004805	0.0056	0.0056	-3.16342	-2.28489	-1.60468	hsa_circRNA_105044	CATTAAAAGTAATTCCCAACCAGCAAAGCCGTCTTCCTGCACTACAGGCTGTATCGCATC
ASCRP3004817	0.0056	0.0056	-3.16323	-2.28528	-1.04651	hsa_circRNA_406667	CATTACATATCACAACAAAAGGAAGTTGTATCACGGACTGATTCACCGAGCCCAACCGTA
ASCRP3006600	0.0056	0.0056	3.16316	-2.28542	1.28983	hsa_circRNA_101700	CTGCCTCCTCTATGCCATGTCTCATAATAAAGAGATCGAGATGGTGATCATGGAGCGTAG
ASCRP3004851	0.0056	0.0056	3.16308	-2.28558	1.05344	hsa_circRNA_004555	CATTCTTCGTTGTCTGTTTGGTCTCCAACTTGAAACTACTGACAAACAGCTGACCCTCTG
ASCRP3003512	0.0056	0.0056	3.16299	-2.28575	1.74286	hsa_circRNA_001587	CAACAATGGAGTGGTGGTAGGTTCCCATGAGTGTTTGCAATGGTGGGGTGGTGAGGGATG
ASCRP3013570	0.00563	0.00563	-3.161	-2.28975	-1.24804	hsa_circRNA_057463	TTTTGGATTACATAAACCAGTCACCCAAGTGCATTGCCTTTGGAAACGAGCTGTATTCTT
ASCRP3002532	0.00563	0.00563	-3.16045	-2.29085	-1.11179	hsa_circRNA_000807	AGTTTTGGAACTAGCAGATGCTGGCGACCTATCCAGAATGATCAAGGAAAAGGAAACTAT
ASCRP3012113	0.00563	0.00563	-3.16036	-2.29103	-1.223	hsa_circRNA_103937	TGCCACCGAAATTTGGGACCAAGCTGAACAGCTTTCCAAAGAGCAAAAAGAATTCTTATA
ASCRP3000461	0.00568	0.00568	-3.15684	-2.29809	-1.27426	hsa_circRNA_100568	AACGCTCATCCAGCACATTCACGATTTGCCTGAACATCATTATGAAACACTTAAGTTCCT
ASCRP3000661	0.00568	0.00568	3.15684	-2.29809	1.07506	hsa_circRNA_008289	AAGGAAGAAAAGGAAACTCCAGGCTCACTTCATGGACTCACTTTGCGTGCTTGTTAAATG
ASCRP3006837	0.00569	0.00569	-3.15565	-2.30048	-1.12155	hsa_circRNA_101006	CTGTGTGGGCCATTGGTACTGGCAAGACTGCAACACCCCAACAGCTGATTGGGCAGAAAG
ASCRP3009639	0.00572	0.00572	3.15328	-2.30521	2.49656	hsa_circRNA_101093	GGCTGCTGGCTTCTTTGTATAGCATCCATGAGTATGTTTTCTGATTTCCTGCAGTCTTTT
ASCRP3011894	0.00573	0.00573	-3.15292	-2.30595	-1.21671	hsa_circRNA_067967	TGAGACTTTCACAATAAGAGCAGAGGATGGAACACTTCAGTGCATTCAAGAAGCTCGGGC
ASCRP3011441	0.00573	0.00573	-3.15261	-2.30656	-2.19993	hsa_circRNA_007106	TCCTGGCAAAACAGCAGAAGAAATTTGGAGAAGAAATTGCAAGGTTACAGATATTATGAT
ASCRP3005979	0.00574	0.00574	-3.15201	-2.30776	-1.57016	hsa_circRNA_100713	CTATACGTTTTCAGAGGCAGGATATGCTAGCAATATTGCTTACAGAGCTTCCTGCCTGAC
ASCRP3002277	0.00577	0.00577	-3.14971	-2.31237	-3.04657	hsa_circRNA_101823	AGGCACACACATGGAATGTAGAAGTCTTGATTGACGTTCTTAAAGAACTGTATTGAAGAA
ASCRP3011802	0.00577	0.00577	-3.14962	-2.31256	-1.52972	hsa_circRNA_067938	TGAAGGAGAAGTTTAGCATGAGAAGTGGAAAGAGAAATCAATCCAAGATTAATTAAAAGA
ASCRP3004734	0.00577	0.00577	-3.14916	-2.31347	-2.02226	hsa_circRNA_100703	CATGCACAAGGTCTTCCAGTTTCTGAACCTAGGAAATCTGGCATTTTTTAAAGTTTGCGC
ASCRP3002966	0.00578	0.00578	-3.14895	-2.31389	-1.58267	hsa_circRNA_405898	ATGAGAACAGAGTGAACCAAGAAGAAAAGGCAGCTAAAATTACAGGAATCCCCTTCTGGT
ASCRP3013514	0.00578	0.00578	3.14845	-2.3149	1.17965	hsa_circRNA_100542	TTTTACATCTCTCCTGCGTCGGTGACTAAGCAATCAAAGAGAAGTACACAGACTGGACAG
ASCRP3000255	0.00579	0.00579	-3.14804	-2.31571	-1.21279	hsa_circRNA_400694	AAAGTGAAATTTTCTGACCCTGGACAGCCTATGGGGATAAAAACATTCAGATGGCAGATC
ASCRP3013043	0.00579	0.00579	-3.14791	-2.31597	-1.12948	hsa_circRNA_029775	TTCGCATTGAACGAGAAAGTGCCTTGGAAAAACTCAGGTGTTGGAAATCAATAGCTCTTC
ASCRP3010320	0.0058	0.0058	3.14665	-2.3185	1.04242	hsa_circRNA_101702	GTGTTTGCATCGGTGGACAAGGTGCCAGAGATCGAGATGGTGATCATGGAGCGTAGCAAG
ASCRP3008768	0.00581	0.00581	-3.14611	-2.31958	-1.1523	hsa_circRNA_405041	GATTCTTGAAGATGGAATCACCAAGCTAAACACCATTGGCCACTATGAGGCATTAAACGT
ASCRP3012388	0.00583	0.00583	3.1444	-2.32301	1.28016	hsa_circRNA_001954	TGGATGAGGCTGTGAGTGGCTGGAAGTTTGAAATTCATGATAACTACATAAAGAGACAAA
ASCRP3006329	0.00584	0.00584	-3.14346	-2.32488	-1.77341	hsa_circRNA_402360	CTCTCAGGAGTTCTAATTCTTGCCAGTGAACTGATTTCATGAGCACTGGAGGTTTGTGTT
ASCRP3000369	0.00588	0.00588	-3.14076	-2.3303	-1.53016	hsa_circRNA_004350	AACAATTCTAGAGTAGAGCGCCTGTACCATGATATTGCCCAGCAAGAATTTCTTGAGGTT
ASCRP3006404	0.00589	0.00589	3.14001	-2.33179	1.0161	hsa_circRNA_064993	CTCTTCGACTTCCTGTTGCAGGCGTCTTGGCTCCGGAGAAAGCTGCGTGGCAAGAGGCGG
ASCRP3004926	0.00589	0.00589	-3.1398	-2.33221	-1.43625	hsa_circRNA_002164	CCAAACCAAGGTATCAGCAGATGTTGCACACAAACTTGGTATACCTTGCTACAATAGCAG
ASCRP3001270	0.00589	0.00589	-3.13971	-2.3324	-1.54573	hsa_circRNA_403101	ACCACTAGCATTGGACAGGATTTGAAAAGCTACCACAATCAGACCATTAGATGTGGTTGC
ASCRP3013136	0.00594	0.00594	-3.13614	-2.33954	-1.9656	hsa_circRNA_001873	TTCTTTGTCTTCCAGCGTCAGCAGCTTTCGGTCCAGGACTCGGCCTCGCATATCCCGATC
ASCRP3013171	0.00595	0.00595	-3.13546	-2.34091	-1.35016	hsa_circRNA_400817	TTGAGTGATCGCTTAGAGCAGAGGATGAGGATGCAACACATCTTGAAGATAACGAATGTG
ASCRP3004505	0.00596	0.00596	-3.13463	-2.34256	-1.38807	hsa_circRNA_100225	CAGTTGTTGCAGCAAGCGATTCAGGCCATGTTTTTGGTATACTGTGCACTGGAGAAAGAA
ASCRP3011853	0.006	0.006	-3.13112	-2.34958	-1.29427	hsa_circRNA_062984	TGACCCACTCCTGTGGAGGTTTTTATATCTGCGTGATTTTCGAGTTCTAATACCCGATTT
ASCRP3000293	0.00601	0.00601	-3.13062	-2.35058	-1.18465	hsa_circRNA_102633	AAATCAGGGGAAAGGTTTTAGCCCTGAGTCAACACAAATTTGCCAGAGTGAAATGGTAAA
ASCRP3006333	0.00603	0.00603	3.1292	-2.35343	1.08204	hsa_circRNA_101744	CTCTCCCAAGGTGGGAATGGAAGTGGCCCCACATCTCAAAGAAACCCTAAATAAGAACTT
ASCRP3001567	0.00605	0.00605	-3.12778	-2.35627	-1.20774	hsa_circRNA_100231	ACTGAGCTCTTCATTGTCAGGCTTGTGGTTACTGGGATGAGAAACCACCCTATGAATTTG
ASCRP3005537	0.00605	0.00605	-3.1271	-2.35763	-1.19426	hsa_circRNA_100923	CCTTTCACAGACTTAATTCAGTGCACAAATGAGATGAATGTGAACATCCCACAGTTGGCA
ASCRP3003569	0.00607	0.00607	-3.1256	-2.36063	-1.40894	hsa_circRNA_000646	CAACGACACAAGAAACACAACTTCAGACTTGCAGAAAACCAGTGAAGGGATTGATGAACT
ASCRP3013460	0.00611	0.00611	3.12315	-2.36552	2.56276	hsa_circRNA_100323	TTTGCTGGCTGGGCTTTTCCAGTGTCAGAAAGAAGGTAGAGTGGAACCCCCAGCTATTAG
ASCRP3001865	0.00611	0.00611	-3.12311	-2.36561	-1.10581	hsa_circRNA_000600	AGAGCAAAACATCACTGTAATTCTTGCTGTAGAAAGCTTAAACTTCCAGCTGTGGAAAGA
ASCRP3013331	0.00612	0.00612	-3.12222	-2.36738	-1.07348	hsa_circRNA_001375	TTTAGAGCAACAGATCGTGGATCTGAAAGTGACAAGCATTTTAGAAAGTGAGGTCTGCCA
ASCRP3008726	0.00612	0.00612	-3.12203	-2.36775	-1.3509	hsa_circRNA_401760	GATGTGTGGTCTCTTGGAATAACATGTATTGAACTAGGCACGAGATGTGCGTACCAATGA
ASCRP3009199	0.00614	0.00614	-3.12074	-2.37033	-2.24034	hsa_circRNA_404933	GCTCAGAAAGGATTTTGTGTTTTATGCACCTCGTCTGAGAATCAATAAGCGGATTTTGGC
ASCRP3009644	0.00615	0.00615	3.1196	-2.37262	2.16181	hsa_circRNA_001409	GGCTGGGCAGGGTTTTGTCCACCTTGTGTCTGTAGCATCTAGGATGGTGTGTGTGTGTGT
ASCRP3003899	0.00616	0.00616	-3.11879	-2.37424	-1.94147	hsa_circRNA_100791	CACCAAGTAGAACAAACAGAGCTTCAGCAAGAACAGCTTCAAACAGGTTCCTTTGGTATC
ASCRP3011932	0.00617	0.00617	-3.11825	-2.37531	-1.29631	hsa_circRNA_077122	TGAGTCCTTGGGATATGGAGCTTATACCTAATAATGGAAGGCGAAGTAGTTGCTGTCAGT
ASCRP3004407	0.00618	0.00618	3.11787	-2.37607	1.29347	hsa_circRNA_405011	CAGGTTGAGAGGAGACAGGGTTACCTTCGTGATCTCTCTTTTGGGAGCCATCCCTTCTGG
ASCRP3011380	0.00618	0.00618	-3.11781	-2.3762	-1.09646	hsa_circRNA_103049	TCCCCTTGTGGAATTACAAGAGATTTCGACTGTGGAAGAATATTGTGGGTAATGCTAGGC
ASCRP3013206	0.00623	0.00623	3.1141	-2.38361	1.33747	hsa_circRNA_104164	TTGCCTGCCAGAACGGTCACAAGACGATAATGAAACTGCTGTTTATACATTAATGCCAAT
ASCRP3011547	0.00624	0.00624	-3.11335	-2.3851	-1.15251	hsa_circRNA_103275	TCTAGATAAACCACAGTTACAAGGAATTCCAATCTGGGACATAGGAGGACAACCCCGATT
ASCRP3009122	0.00624	0.00624	-3.1129	-2.386	-1.18562	hsa_circRNA_002092	GCCTTATGTGGCATATTTCATCACAAGTTGCTGAACTTAAGGTCAATTGTTGGGATGACT
ASCRP3008399	0.00626	0.00626	-3.11191	-2.38797	-1.07931	hsa_circRNA_103958	GAGTCAGATTGGAGCATTTGTGTTGATGAAGATGAAAGAGACTGCAGGTGCTGGAGAATG
ASCRP3004969	0.00627	0.00627	3.11078	-2.39024	1.56403	hsa_circRNA_102065	CCAATCCTCTCATCTTGTCCTACCTGAAGTATGCCATTAGTTCCCAGCTGGCCGCCACCG
ASCRP3001300	0.00629	0.00629	3.1094	-2.393	1.29821	hsa_circRNA_058695	ACCAGTCTCTTCTTTGCTGTTCTGGTCAAGGTAGTTAAACCAGAGAGCAATGACAAAGAA
ASCRP3001334	0.00632	0.00632	-3.10692	-2.39795	-1.04672	hsa_circRNA_011167	ACCCATCTTTGGATCTTCATTCATTAAGCAGTGCAGAAACACAGCAACATCATGACAACA
ASCRP3004522	0.00634	0.00634	-3.10542	-2.40093	-1.06263	hsa_circRNA_058123	CATAAAGGGCAACCAAGAGAGCCCCAAAGCCACTGGAGTCTTTACCACACGCCCGCGCCG
ASCRP3009723	0.00635	0.00635	3.10505	-2.40168	1.53798	hsa_circRNA_004884	GGGGAATCTGTGCACAGTGCAGCAGTGAACGGGCTCTCTTTCCACCCGTCGGGAAACTAC
ASCRP3007967	0.00635	0.00635	-3.10476	-2.40226	-1.39985	hsa_circRNA_401183	GACGTGTAATGACACCAGCGCAGCTCTCTTGATTTCACACATTGTGCAATCAAAGAGCTC
ASCRP3011355	0.00637	0.00637	-3.10324	-2.4053	-1.68107	hsa_circRNA_008925	TCCATATGTGACCATGGATATAAAATCACAGGGAAAATAGTTCTGCTTGCAGGATGGGCA
ASCRP3009592	0.00639	0.00639	3.10198	-2.4078	1.07856	hsa_circRNA_022767	GGCCTAATAAACATGTGTGGCCTCCTCGTGGGGCTCCTGTACGAAGAGGGTGTTCGCAAG
ASCRP3007705	0.00639	0.00639	-3.10191	-2.40795	-1.74817	hsa_circRNA_100264	GAATCAGATCATGTGGCACTGAAACACAACAAAGAGTATGTGTAAATATGATATCAAGTT
ASCRP3013009	0.0064	0.0064	-3.10151	-2.40874	-1.03727	hsa_circRNA_401518	TTCCCCTTGTACTTGAATGGAAGGCGGATGAACACCTTGCAGGAAAACCAATTCTGTGTC
ASCRP3012244	0.00645	0.00645	-3.09782	-2.41611	-1.60326	hsa_circRNA_100389	TGCTTCAGTCACTCCTACAGCATCACTATCAGGAGTCTGTAACAGACTATACTACACCCT
ASCRP3010998	0.00646	0.00646	-3.09725	-2.41724	-1.77488	hsa_circRNA_403127	TATGCAACCTCAGGCTTCAGCCAGCTGTATTCATCACCAAAGAAAAAACTTACACCAATG
ASCRP3010305	0.00646	0.00646	3.09671	-2.41832	4.07156	hsa_circRNA_001653	GTGTGTGTGAGTGCACTTGTGTGTGGGTGACTAAGTGGATGCATGTGTGCCCCTGCACTC
ASCRP3012039	0.00647	0.00647	-3.096	-2.41973	-1.54335	hsa_circRNA_405594	TGCAAATTTCACAGAGCCTCAGTTTTATTTGCAAATGAAAAATATAAGGTATGGTTTAGG
ASCRP3009236	0.00648	0.00648	-3.09565	-2.42043	-1.50986	hsa_circRNA_406361	GCTGCAGACATCTTCAAACACTACATGAAGGTGCTAACTGCCAAAGAAAGGAAAACTCAA
ASCRP3013207	0.00649	0.00649	3.09454	-2.42265	1.18454	hsa_circRNA_406254	TTGCGAGGCTGCATTGGTGTTGGGGATTCCTCCTTGAAAATATTTTCCTTCTTGGATATA
ASCRP3001937	0.00653	0.00653	3.09204	-2.42765	2.09066	hsa_circRNA_405133	AGATCTCTCTGCCCAGGCTTGGAAATACATAAGGATCAGATTACTAGGAAAGCCAAGTCT
ASCRP3010469	0.00653	0.00653	3.09194	-2.42784	1.97484	hsa_circRNA_006773	GTTTCTGGTGTGTGTTCTAGGTCAGTGGCTTCAAAGACTCCAGTTGGATTCATTGGACTG
ASCRP3009398	0.00656	0.00656	-3.09005	-2.43161	-2.61686	hsa_circRNA_000372	GGACAAAAAGCAATGCAAGAGTCGCTTTGTTACACCTTTCAAGTGTCTCGGCTCTTGCAG
ASCRP3010116	0.0066	0.0066	3.08708	-2.43754	1.64999	hsa_circRNA_089652	GTCTTTCCTGCCTCTGATGATGGACTCAATAAACAGCACTGGACAAGGCTGCCTGTCCAG
ASCRP3006834	0.0066	0.0066	-3.08697	-2.43775	-1.03377	hsa_circRNA_102090	CTGTGTGATGCATGATTTGCGGAAGATGTACTCAGAGATAGACATCAAGGTACCACATCG
ASCRP3000172	0.00661	0.00661	-3.08638	-2.43893	-1.13598	hsa_circRNA_103314	AAACTTTATCAGTTCATAGAGCCTTTTGATCAGGGAGCAGAGAAACATGAAGGCACAGGT
ASCRP3003356	0.00662	0.00662	-3.08554	-2.44059	-1.51307	hsa_circRNA_069486	ATTTGCACTGAGTGGGACATGTTTAAGGTGAATACTCCAACAAAAACCTATGGAATGGGG
ASCRP3003376	0.00666	0.00666	-3.08282	-2.44601	-1.27937	hsa_circRNA_103753	ATTTTGAGGTGGATGAAGAGGATCCTAACTTCAAAAAAATCGACCCCAAGTCGTCCTCTT
ASCRP3005041	0.00666	0.00666	-3.08281	-2.44603	-1.15751	hsa_circRNA_001007	CCAGAGAACATGCTGGCTACAACTAATGAAGATGAGAAGTTTTTGTCTGAAGTTTTTGCA
ASCRP3010496	0.00667	0.00667	-3.08234	-2.44698	-1.04807	hsa_circRNA_403422	GTTTTCATTCCAAAGTCTTTGGAAAAGACACAAAGCTCAGAGGCTGAGAATGGTGTGGAG
ASCRP3004107	0.00667	0.00667	-3.08215	-2.44735	-1.66278	hsa_circRNA_102710	CAGAATTTGCTCATAGGATATGGGACACACTTCAGAAATTAGAGGACTACTGAGCCCAGC
ASCRP3006376	0.0067	0.0067	3.08023	-2.45119	1.64856	hsa_circRNA_406988	CTCTGCGTGTGCTGTGGTTTCCACTAAACACTAAAATGAGGAAAGAGGAATCAGAAATGC
ASCRP3010403	0.00674	0.00674	-3.0771	-2.45741	-1.35296	hsa_circRNA_074441	GTTGAATCAGTCTGGTGGTGCTGGAGAAGATTGCCAGGCAAGGAAATAACAATCAAAATA
ASCRP3000794	0.00679	0.00679	-3.0736	-2.46439	-1.53114	hsa_circRNA_400828	AATACGGAATTTCCAAGATCCAAACGCTTTTGCAGTAGAAAAAGAGCATGCAAAGTTCCC
ASCRP3002072	0.0068	0.0068	-3.07321	-2.46516	-1.98782	hsa_circRNA_406752	AGCCAGAGTCTTCCACTTTTATAGCATGTCCTCAGGAAATGTCTTCTTGCAGCACTTAAT
ASCRP3012477	0.0068	0.0068	-3.07296	-2.46565	-1.34735	hsa_circRNA_104257	TGGGATCCCAGGGGAAGCAGTGCGTTATATCAATGAAAACCTAATTGTTAACACAGATGA
ASCRP3002819	0.00681	0.00681	3.0726	-2.46636	1.39824	hsa_circRNA_400069	ATCCAGTTTTCTTCTTAGCATGGGCTGAGGGCTAGAAGCCTGCGCCTTCACACTCTGCTT
ASCRP3007707	0.00682	0.00682	-3.07186	-2.46784	-1.1174	hsa_circRNA_060491	GAATCATGGTTGGCTCTTTCTACATCCCTGGGGGCTATTTCAGCTCAGGTTCCATGCCTC
ASCRP3006049	0.00683	0.00683	3.07087	-2.46982	2.25412	hsa_circRNA_104150	CTCAAGAATGTCTGCCTGTCATTCTGGATGTGGGAACCGAAAATGAGGACTTGGCCTTTA
ASCRP3006576	0.00686	0.00686	3.06937	-2.47281	1.20716	hsa_circRNA_405836	CTGCAGAAGCGGGTGGAGCCATCGAAGCCCCCACCCACAGGCTGACAGAGGCACCGTTCA
ASCRP3001303	0.00686	0.00686	-3.06902	-2.4735	-1.28098	hsa_circRNA_040749	ACCAGTTTACCTGAATGTATCGCATTAAGTTCAAGGAGAGCTTTGCTGAGATGAACAGGG
ASCRP3007785	0.00686	0.00686	-3.06888	-2.47378	-1.99159	hsa_circRNA_077007	GACAAAAGAACCATTGAAAAATTTGAGAAGGAGGCTGCTGAGCTTTTTCGCAACGGGTTT
ASCRP3007654	0.00688	0.00688	3.06765	-2.47622	2.49304	hsa_circRNA_400033	GAAGTGACCGATTTCTAGTGTGTGTTGGTGATGGGGCCGCAGCTGGTTTACCGGGGATTG
ASCRP3002047	0.00689	0.00689	-3.06736	-2.4768	-1.26356	hsa_circRNA_402962	AGCAGTTTTGATTCAGCAGACTCCAGAGGTGATCAAGGTTTCTCTGTCATTCACAGAAAA
ASCRP3010265	0.00691	0.00691	3.06589	-2.47973	1.93576	hsa_circRNA_100935	GTGGTGGTGCTATTCCTCATGATCACAGCCTCTACATATGCAATAAGCTAGGATTGTGTC
ASCRP3007903	0.00692	0.00692	3.06518	-2.48113	1.19527	hsa_circRNA_104270	GACCATTCCAGATCCTTTCCCGGAGTTCAGTTATGGGTGTGAGAGGTTTGCAAGGATTTG
ASCRP3010384	0.00692	0.00692	3.06505	-2.4814	1.19333	hsa_circRNA_406139	GTTCTCCAAGGGAAGGAGGAGGAAACTGTGGTGTTCCTTTCTTCCAGTTTAATTAGACAC
ASCRP3006839	0.00692	0.00692	3.06495	-2.48159	1.04232	hsa_circRNA_002086	CTGTGTTCTATCCACAGTTTTCCTAAAATTCCCTTTTCCACTGGTGTGTGGTGCAAGATG
ASCRP3001728	0.00693	0.00693	-3.06453	-2.48243	-1.08452	hsa_circRNA_054700	AGAAGAAATTTCTTTCCGGGCTGGTGATATGCTGAACTTAGCTCTCAAAGATCTGCTGAT
ASCRP3005640	0.00695	0.00695	-3.06281	-2.48586	-1.23744	hsa_circRNA_103656	CGCAAGATAACTCCTCTTATGGCAGCATTTAGAAAGACTGAGAGTAATCATGACACGGCA
ASCRP3013085	0.00696	0.00696	3.06236	-2.48675	1.09137	hsa_circRNA_100710	TTCTCTAGACCTTGCCAAGATGGCACAGGGAGTTGACCACATTTGGCCATTTCCCAGAAG
ASCRP3005878	0.00697	0.00697	-3.0619	-2.48766	-1.13401	hsa_circRNA_104787	CTACCCAGGACATGAAACCCTTTGGTGTCATAGAATTGATAGATGTCACATGTACCCTGC
ASCRP3001413	0.00697	0.00697	-3.0618	-2.48787	-1.01282	hsa_circRNA_103819	ACCTTCCAAAATAGCGAGTATGGAAATTCCAAATGGACTGACTGCATTGCACAGATGATG
ASCRP3010519	0.00698	0.00698	3.06109	-2.48928	1.13494	hsa_circRNA_003552	TAAAACATGGATTTGACACCCTAGAGCGCCTCACAGGAACTGTCTATCTTGACCATGCAG
ASCRP3013578	0.00698	0.00698	-3.06086	-2.48973	-1.02029	hsa_circRNA_015513	TTTTGTGGAATATTCATTGTACTGAATATTACCCTTGTGCTTGCCGAGAAGCTCGCAGAG
ASCRP3010268	0.00699	0.00699	-3.06064	-2.49017	-1.11517	hsa_circRNA_102697	GTGGTTACTTTTTAGGTGCAAACAACCCGACAGTGATGGTTTTTTGGACAGTTCAGAAGA
ASCRP3003599	0.00699	0.00699	-3.06036	-2.49073	-1.76173	hsa_circRNA_104667	CAACTTGACATCTCTTTTGGAAAAGTTCTTGATCCCCAATGCTTCACAAGCAGAGAGCAA
ASCRP3006634	0.00699	0.00699	-3.06012	-2.49121	-1.20212	hsa_circRNA_002861	CTGCTGCATAATCATCACGGGGGAATTCTACCGGATCTATTACCTGAAGAAGTCGCGGTC
ASCRP3010638	0.00701	0.00701	-3.05878	-2.49387	-1.01139	hsa_circRNA_026127	TAATATTTTTCCATCATATCTCAAAGTAAAGTCATTAACATCAAGGCGGCCAGGCCGGGC
ASCRP3003055	0.00702	0.00702	-3.05818	-2.49506	-1.06728	hsa_circRNA_402986	ATGGAACACTATGCTGATCAAGATGATCTGGTTGTCATGTTTACTGAATGATAAATTATT
ASCRP3003620	0.00703	0.00703	-3.05745	-2.49653	-1.32522	hsa_circRNA_104298	CAAGACAGGTGTTTAAGCAATCTGATGTTCCAGCAGAAATCCAGGTGTTAAAAGAACCCC
ASCRP3013063	0.00704	0.00704	-3.05706	-2.49729	-1.28097	hsa_circRNA_403303	TTCTATGACACTGGACATGCAGATGACTGTGTAGGTTTCACTGTTACATGCCTTGAAGTG
ASCRP3003314	0.00705	0.00705	3.05657	-2.49826	1.26056	hsa_circRNA_403738	ATTTAAGATTGTGGGCTTGGCTGCTTTCCTGCCAACCAACCTCGGTGCAGGATCAGCATT
ASCRP3009668	0.00707	0.00707	-3.05493	-2.50154	-1.32842	hsa_circRNA_001802	GGGAAGTGGAACCGGATATTTAAGTACAATGGATTAATTTATTTTTGGAAATCAAGTGCA
ASCRP3011838	0.00708	0.00708	-3.05438	-2.50262	-1.3229	hsa_circRNA_001484	TGACAGAAATCACCTATGTTTACAGCGACAGGTCCCTAATATTAAGGAGCTTTGTGGATG
ASCRP3013441	0.00708	0.00708	-3.0542	-2.50297	-1.7424	hsa_circRNA_012872	TTTGAGAAGTCTGAGGTTCTATTTCACCAATTGGCATGGAACCAACGACAATGAGCAGTC
ASCRP3010763	0.00708	0.00708	-3.05411	-2.50316	-1.12349	hsa_circRNA_072711	TACGAGAACTGTCTGCAGGCACTGGCAGATGTAGAAGTAAAGTATATAGAGTTGGTGGTT
ASCRP3006905	0.00709	0.00709	-3.05371	-2.50396	-1.4018	hsa_circRNA_072714	CTTACTTTCATGAGTTTGGTCACGTGATGCATCAGATTTGTGCACAGGAAACCTGTGATC
ASCRP3001843	0.00711	0.00711	-3.05212	-2.50712	-1.37011	hsa_circRNA_100951	AGAGAAACACGGAAACTAGGAAGAGGAAATTAACTATCTGTACTTATAAGGATCTTCTCT
ASCRP3011372	0.00712	0.00712	-3.05185	-2.50765	-1.04677	hsa_circRNA_006536	TCCCATCACCAACAAACTATTTGTAAGACTCTCATCGACTGGAAAAAGGAGTGTTCAGCC
ASCRP3001028	0.00712	0.00712	-3.05184	-2.50766	-1.78512	hsa_circRNA_406488	ACAAGTTTACAGTTTCTGGTGATGAACGAGGTTCTGCACCAGTATTGTGGCTCAAGACTC
ASCRP3008544	0.00713	0.00713	-3.05092	-2.5095	-1.57789	hsa_circRNA_013607	GATCCCTACAGCAGATATGCCAAAGTCACCCTTCAAAAGACGACGGTCAACAGGACATAC
ASCRP3008843	0.00715	0.00715	3.04988	-2.51156	1.44594	hsa_circRNA_101925	GCAAAGAGAGAGGATCGTCTGCCTTATTGAAACCATCTAATTGGAGATCCGCAGATTAGG
ASCRP3008615	0.00717	0.00717	-3.04855	-2.5142	-1.06327	hsa_circRNA_100010	GATGACAATCAGATCGTCACCAGCTCTGGAGACACCACGTGGACGCCAGGAAAGCATGTG
ASCRP3005854	0.00717	0.00717	-3.04855	-2.51422	-1.14691	hsa_circRNA_082547	CTACAGCTAAGGAGAAGATGTCAACCGGACACTAGAAGGTGGAAGGAAACCTCTTCATTA
ASCRP3004670	0.00718	0.00718	-3.04765	-2.51599	-1.0893	hsa_circRNA_005917	CATCTGGCAAGTTGGCCCTGTCGGTTGGTACAGATAAAACTTTAAGGTACAATAACTTGC
ASCRP3001595	0.00719	0.00719	-3.04714	-2.51701	-1.9606	hsa_circRNA_072732	ACTGGAGAGAACAAGTACTTCGACATATTGAAGCCAAAAAGTTAGAAAAGGCAAGAAGAT
ASCRP3010438	0.00721	0.00721	3.04613	-2.51901	1.75823	hsa_circRNA_405963	GTTGTGCCTGTTTGTGAGTTTGGTAAAAGTAGTGGCATTCTGTTATTGGACAGCTGTCAT
ASCRP3010522	0.00721	0.00721	-3.04604	-2.5192	-1.71003	hsa_circRNA_015270	TAAAACTGGGGTGTTTGTTTTTGGTCCTGATAAGAAGCTGAAGCTGTCTATCCTCTACCC
ASCRP3011353	0.00721	0.00721	-3.04594	-2.51939	-1.60522	hsa_circRNA_003580	TCCAGTACTCGAATCACAAAGAACTAAAGACAGATAATACATTAAACCAACCAATGGTAA
ASCRP3011791	0.00721	0.00721	-3.04563	-2.52	-1.22634	hsa_circRNA_101340	TGAAGATACAGGAAGATGATCCCTATGATCTTGAAGATGTTTCTGCACAGAAATGAGGGA
ASCRP3006460	0.00724	0.00724	-3.04382	-2.52361	-1.96109	hsa_circRNA_100095	CTGAAGGCTGTCAAGTATGTGGAGTGTTCTGCACTTACACAGGTCATCATCAGATTTGAA
ASCRP3001872	0.00725	0.00725	-3.04348	-2.52427	-1.20949	hsa_circRNA_005801	AGAGCCATTCCTTTTGGAACAATGATGATGTGATGCCAGCCACTTACTGTGAAATTGATT
ASCRP3005023	0.00726	0.00726	-3.04299	-2.52526	-1.22428	hsa_circRNA_100824	CCAGAACAAGGCCTAGTGATGACCACTTTGTACAGATCATGTGTATCCGAAAAGGGAAGA
ASCRP3004533	0.00729	0.00729	3.04061	-2.52998	1.11512	hsa_circRNA_013055	CATACAATAAAACTTAGTATGAAACTTTTAGCTCGCGCTCGGGGCCGGGTGTGGAGCTGG
ASCRP3009778	0.0073	0.0073	-3.04022	-2.53074	-1.47806	hsa_circRNA_000821	GGTCATACCAGTCAACTAGTAACTGATATTCAGCCAGTTCTTGAAGCAAGCTTCAAGTGG
ASCRP3001855	0.00734	0.00734	-3.03732	-2.53652	-1.28526	hsa_circRNA_100309	AGAGACTGTCAGCTATTGGAACACAAAGAACATAGTTGGTGTAATACGGTGCCCAGTATG
ASCRP3001435	0.00738	0.00738	-3.03485	-2.54141	-1.23844	hsa_circRNA_078367	ACGACAGAAAAAGGGATTACCTCCAATTAGATCTAAAACACTAAGTGTTGTATTCCCTGA
ASCRP3006632	0.00738	0.00738	3.03479	-2.54153	1.07546	hsa_circRNA_101853	CTGCTGAGCTGATCAAGGAAGTCTCTCTAGGTTGGTTCATTCTGGCTCCGGATGTCGATC
ASCRP3012772	0.00739	0.00739	-3.03456	-2.54199	-1.17184	hsa_circRNA_077108	TTAACCAAAGTATTTTTTAGACCTGGCAAGGGATGGTGTCTGTTTTGGACTTGATGCAGG
ASCRP3011321	0.00742	0.00742	-3.03234	-2.5464	-1.16779	hsa_circRNA_400889	TCCAAGGGAAAACGATGAGAAAGAAGAGGGTATCCTGGGAAGCATACTGTTACCTAGTTT
ASCRP3003145	0.00743	0.00743	-3.03214	-2.54679	-1.34836	hsa_circRNA_004437	ATGTGTGCAGCACAGAAACTCTCAAATGCTTAAAAGGGATCCATCTGTCTCTAAGTCTGT
ASCRP3005998	0.00744	0.00744	-3.03113	-2.54879	-1.57518	hsa_circRNA_104562	CTATCTCAAGAACTTGTTAACCTCCGGGGAGAGCTAGTTGAAAAGAGCAGGCAAAAGAAT
ASCRP3003949	0.00746	0.00746	3.02978	-2.55148	1.29138	hsa_circRNA_000060	CACCTCTGTTTCTGTTGCAAATAACTAGAAATCAACTGGGGCTACTTGAAGCCTCAAAGA
ASCRP3012980	0.00747	0.00747	-3.02928	-2.55246	-1.29317	hsa_circRNA_072473	TTCCAAATGCCCGACAGTTTGCTGAATGGATTTGCCATTTACATAAACAGCTTGAGTCGC
ASCRP3003487	0.00749	0.00749	-3.02839	-2.55423	-1.48034	hsa_circRNA_042835	CAAATGCTCGTGGCAAAGATTTGGATACAGACTTCACAATTTGGGACAGAGCACTGAATA
ASCRP3006793	0.0075	0.0075	3.0276	-2.55579	1.58498	hsa_circRNA_104448	CTGTCTTCTGCTGCTGGGGATATTACATTAGGAAGTGTTCATGGGTCAAAAATTGCATGT
ASCRP3002598	0.0075	0.0075	-3.0273	-2.55639	-1.19869	hsa_circRNA_401595	ATACAACTGTAGATGCAAATGGGTATCTGAAAAATGGATCAGCAACCAGCAGGCCTTTTT
ASCRP3010025	0.00752	0.00752	-3.02657	-2.55784	-1.227	hsa_circRNA_060762	GTCCAGGAAGGCCTGGGTTACTAGGTGTCTTTCAGAAGCTGATTGCATCCAAAGCAAATG
ASCRP3005018	0.00764	0.00764	3.01919	-2.57246	1.04055	hsa_circRNA_405429	CCACTGGCCTGTGGGAAGAGGCAGGAGGCTTGGGGTCCCCCAGCCTGTGTGCCCCCCCAG
ASCRP3011822	0.00764	0.00764	-3.01881	-2.57323	-1.1737	hsa_circRNA_070635	TGAATGCAGACCTCAAAAAATTAAACTGTAGCCCAGAGTGTTGACAGCTCTTCTACCACA
ASCRP3011964	0.00766	0.00766	-3.01763	-2.57557	-1.00516	hsa_circRNA_103623	TGATCCACAGGATGCTGTAGTAGCAAATCAGGTCCGGTTTATCACTAAAATATGGCATCC
ASCRP3010649	0.00766	0.00766	-3.01749	-2.57584	-1.1073	hsa_circRNA_016113	TAATGAGGATGCAACAGGAGAAGAACCCTTGGTTAGATTGAGTCTTACTGAGAGACTGGG
ASCRP3005540	0.00771	0.00771	3.0148	-2.58116	1.31967	hsa_circRNA_104188	CCTTTCCTGGATGAGGATGGCTGTGGCTTCAAGAAATGTGAAACAAATTCTAGCAAGAAG
ASCRP3001398	0.00771	0.00771	-3.01479	-2.58119	-1.44426	hsa_circRNA_000261	ACCTGCTGAAATTGGAACTCTAATGAATCATTGATTGACCAGCACTATTTTACCAGTTGG
ASCRP3005407	0.00772	0.00772	-3.01429	-2.58218	-1.32364	hsa_circRNA_102155	CCTCTGCTTCACTTTTGTTTCAGGACCACTTAATAGTGAGTCTTCCAACCAGAGCTTGTG
ASCRP3011493	0.00772	0.00772	-3.01422	-2.58232	-1.4574	hsa_circRNA_024770	TCGCTTTGGACAGGTTTACACAGAAGCCAGTACTTTAATTATCGGACTACCAGGTTCCTG
ASCRP3003955	0.00773	0.00773	-3.01356	-2.58362	-1.47038	hsa_circRNA_000356	CACCTTCAGAAGTCACAGAATGATTTTGATCTTGTGCCTTGGAGCACCTAGGCTAAAATG
ASCRP3009396	0.00776	0.00776	-3.01183	-2.58704	-1.15922	hsa_circRNA_001630	GGAATTTCCAAGGGGATTCAAACTTCAACAGAATGTGGCAACCAGGGCATACATAATCTT
ASCRP3005036	0.00776	0.00776	3.0116	-2.5875	2.29522	hsa_circRNA_001257	CCAGACATCCTGGGATCCTATGTCTGTCTGTCCACCACGAGATGGGAGGAGGAGAAAAAG
ASCRP3013285	0.00776	0.00776	-3.01151	-2.58769	-1.37863	hsa_circRNA_092552	TTGTGAACAAGGATCTGGATATTTATTATAAGACTCTTGACCAATACAAGAAAGGTGGCT
ASCRP3004352	0.00776	0.00776	3.01146	-2.58779	1.02891	hsa_circRNA_404627	CAGGATCCTCCTTCTAGCTCATCTGTAGGTTTAGGAATGTATGAAACACCCCTGTTCCTA
ASCRP3006226	0.00777	0.00777	3.01117	-2.58836	2.25494	hsa_circRNA_405510	CTCCCTTATACAGGCTGACATCCGAAGTGCATTACAGATGCTGAGTTGATCGTTAACTTC
ASCRP3006840	0.00778	0.00778	3.01078	-2.58912	1.1638	hsa_circRNA_400107	CTGTGTTTTCTCTGGGACATGTCTTCTGCCCAGGCACTTTGATCCGGTTTTCCAGTTCTT
ASCRP3006400	0.00782	0.00782	3.00834	-2.59396	1.06934	hsa_circRNA_092570	CTCTTCAGGACTGAAGCCGATGACCCTCATGGCCTCGGTCACTGCCTGGCCCTCCTTCTG
ASCRP3003406	0.00784	0.00784	-3.0069	-2.59681	-1.05305	hsa_circRNA_406104	CAAAAGAAAACGAGGCAGACCCCCTTCCATAGCTCCTACTGGAATTTCAAATAAATGAGC
ASCRP3005492	0.00787	0.00787	-3.00491	-2.60076	-1.0333	hsa_circRNA_070941	CCTGTTGTTAAAGAACCAAAAGCCATTGATGTAAAGGAATCAGTGTCTGTCCCTGAAGGG
ASCRP3002656	0.00788	0.00788	-3.00427	-2.60202	-1.12737	hsa_circRNA_405160	ATAGGAAAAGGTTGATGAGAAAGCTCTGAAGCACATAACGGAAATGGGCTTCAGTAAGGA
ASCRP3008762	0.0079	0.0079	3.00364	-2.60327	1.02148	hsa_circRNA_003806	GATTCGATACAGACAGCTCAGCTCTCTCAAGCCAGCGGAATAGTTTCCCAACTTCCTTTT
ASCRP3007627	0.0079	0.0079	3.00342	-2.6037	1.09625	hsa_circRNA_100246	GAAGGCAACAGGTGTCACAGCACGAAAGTTGTACAAGGGATTGATTTAAACCAAATTCGA
ASCRP3001507	0.00795	0.00795	-3.00045	-2.60959	-1.08019	hsa_circRNA_101286	ACTCAAACAAGGAAAACTTGATGAAGCAGAAGATGATTTTAAAAAAGTGATGGTGACCCT
ASCRP3009096	0.00799	0.00799	2.99801	-2.6144	1.33887	hsa_circRNA_058191	GCCTATAATAAATGGGTTAATTTATGTAACAAACTTCCGCTCGTCCGCCTAATACCGCGC
ASCRP3008383	0.008	0.008	2.99764	-2.61514	1.07761	hsa_circRNA_404492	GAGGTTCTCCTCATGACTCAGAGCCCCTCTGAGAAGAGAAACAGGATTATAGAACACATG
ASCRP3009248	0.00801	0.00801	-2.99661	-2.61716	-1.57742	hsa_circRNA_102666	GCTGGAAACTATAGATGAACCTTTGACACATGACATAACAGGTTCTTGCACGCATTGCAA
ASCRP3004353	0.00804	0.00804	-2.99498	-2.62039	-1.30778	hsa_circRNA_102775	CAGGATCCTGATGCCAAAGTAGCTTGTGATAAGATTTGTGACCAAATCAGTGATGCTGTC
ASCRP3005847	0.00804	0.00804	-2.99494	-2.62048	-1.48782	hsa_circRNA_404658	CTACACTTACTGCAGGATTTGGCAAACAAGGACAGTGATTGTTCATGGATTTACCCTTGG
ASCRP3012679	0.00805	0.00805	2.99466	-2.62103	1.21874	hsa_circRNA_102151	TGTGTCTCTTGGTGGCCAATGTTCCTGATAGTTTTAATGAAGGCATAAACTTGGAGGAGG
ASCRP3001959	0.00807	0.00807	-2.99328	-2.62376	-1.23741	hsa_circRNA_005322	AGATGGTGATAGCAATTGACTCAGTTCATCAGCTACATTATGTACACAGGTTGCTGTAGT
ASCRP3008815	0.00808	0.00808	2.99293	-2.62446	1.75644	hsa_circRNA_101787	GATTTGACTGCAACTCTGTCTCTACGGCTGCTGCTGGGCCTTTGCAACAACTTCTCTTAT
ASCRP3009369	0.00808	0.00808	2.9928	-2.6247	2.58032	hsa_circRNA_001654	GGAAGGTCAGGCCTGCATGTATCTTAGTGTGTCTGCTGGTGTGAGTGTGATTTGAAGATG
ASCRP3012028	0.00809	0.00809	-2.99199	-2.62631	-2.78082	hsa_circRNA_001510	TGCAAACAGATATAGATACAGAGAGTACCATCCTTGAAATTCTACCTGAGCTGACATCGG
ASCRP3000279	0.00815	0.00815	2.98889	-2.63243	1.11307	hsa_circRNA_401977	AAATAGACTGGGAGAGTCCCGTATTCTCAGAGTAAAAGTTGTTTCTGGAATTGATCTCGC
ASCRP3001228	0.00816	0.00816	-2.9884	-2.63339	-1.90058	hsa_circRNA_404345	ACATTCCAGGGACCAAAGGGAACTTCAAATTAGTCAGGTACAATTGGTCATGTAGCTCAT
ASCRP3012852	0.00819	0.00819	-2.98673	-2.6367	-1.2609	hsa_circRNA_404786	TTAGGAATGACACCAGGGTTTGGAGATAAAACATTTGTTGTTCAGGTCCTGGCATTGATG
ASCRP3007755	0.00821	0.00821	-2.9854	-2.63933	-1.18722	hsa_circRNA_405545	GAATTATGGGAAACGCAGAGGCAGAAACCAGGAACAAAAAATCTGCCAGCGTTATGATCA
ASCRP3013581	0.00822	0.00822	2.98496	-2.6402	1.70172	hsa_circRNA_404825	TTTTGTTGCTGGTGAGGCTGGTTGACCATCGAGTGAACTTCGACCACTTCCAGATCCTTC
ASCRP3008001	0.00822	0.00822	2.9848	-2.64052	1.22899	hsa_circRNA_407055	GACTCTCCTCATAGTGAAAGGTGCCAACCTGGATTCACTGGAGCAAGATGTACTGAGAAT
ASCRP3010632	0.00826	0.00826	-2.98272	-2.64463	-1.71316	hsa_circRNA_104662	TAATAGTAGCAAATATGACTGGACTGGAACCATCAAACAAGGCTGCAGAGCATACGGCGG
ASCRP3004659	0.00828	0.00828	2.98127	-2.64749	1.80363	hsa_circRNA_101501	CATCTCTCCATATCACATGTCAACTACTTCCTAGACCAGGTATCGCAGGACTTCCCTTTC
ASCRP3004586	0.0083	0.0083	-2.98048	-2.64905	-1.27159	hsa_circRNA_007970	CATCAATCCCTACCACTATAAGAGAGTAGAAAGCCCTGGTGCTGACTGGGTTACTTTTTT
ASCRP3002786	0.00832	0.00832	-2.97917	-2.65163	-1.50283	hsa_circRNA_100516	ATCAGTTTTTCGATTAGGTGTATGGTTGAAGCCTGGAATTTTTTGCGGCAACATTGCAAT
ASCRP3010297	0.00835	0.00835	-2.97734	-2.65525	-1.88821	hsa_circRNA_105055	GTGTGCTGATCTTCTGACATTCAGGTCTTCCAGTGTCTGCAATATCCAGGGTTTCCGATG
ASCRP3010730	0.00836	0.00836	2.97695	-2.65602	1.05708	hsa_circRNA_087333	TACCAGGTCTACCTCCTACAAGGAGAAGAGCAAAGAAAAGCAGTCCGTCTGGATTTGTTT
ASCRP3004025	0.00836	0.00836	2.9769	-2.65611	1.10621	hsa_circRNA_004819	CACTGCTGAGGAATTCTCACTCCAACTCTCTGAAACGGCACTGCCCAGTCTGCAGACCTC
ASCRP3012594	0.00836	0.00836	-2.97681	-2.65629	-1.58069	hsa_circRNA_404900	TGTCAGCTCTAACACTGATGCAGATACCACTCAGGAAAAAAACAATGCAAGAGAGAACAT
ASCRP3008923	0.00836	0.00836	-2.97668	-2.65655	-1.07597	hsa_circRNA_053642	GCAGCATCAGGCAGTGATCCTACAGATATGGATTATATAGCTCACCATTTGATCCAGTCC
ASCRP3000237	0.00837	0.00837	-2.97651	-2.65689	-1.04688	hsa_circRNA_002102	AAAGGCATCTGGCAAGAAAGCATAAGTGGCAATCATAAAAATGCCCACCAGAAGTATGTC
ASCRP3008829	0.0084	0.0084	2.97447	-2.66092	1.29505	hsa_circRNA_019252	GATTTTGTTTTTACTCAATAAATGTATAGACTACAAGCCCGCGCCGCGCCGCTCTTTCTC
ASCRP3010115	0.00841	0.00841	2.97426	-2.66133	1.34341	hsa_circRNA_404827	GTCTTCTGCTCAGGTGGACCAGGTGCTCTGAGGCTGGCGTACAGACACAGCACGTGCGAC
ASCRP3006965	0.00842	0.00842	2.97345	-2.66293	1.0219	hsa_circRNA_002053	CTTCAGTCTCCATGTCTCTTCAAGAAAATGAGGAGGAGGAGATTGGGAACCTAGAGCTTG
ASCRP3010389	0.00843	0.00843	-2.97311	-2.6636	-1.85951	hsa_circRNA_101291	GTTCTGAAGCAACTATACTTCTTTGCTATTTCCACCTATGTGCAGAGGCCATTGAACACC
ASCRP3011914	0.00845	0.00845	-2.9719	-2.66598	-1.09543	hsa_circRNA_401275	TGAGCATATGAAGAAAAGAAGAAATTGATCAGGGATTTTGATGAAAAGCAACAGGAAGCA
ASCRP3000107	0.00846	0.00846	-2.97125	-2.66726	-1.58081	hsa_circRNA_404086	AAAATTGCACGTAATCACCCAAATGCCAAGGCGAACTTTCTGACCAAGTATACAACTACC
ASCRP3008559	0.00846	0.00846	2.97118	-2.6674	2.76992	hsa_circRNA_000742	GATCGGTGTGGACTTTTCCGGGGTGGTGTGGTCGGTTAGGAAGAAATTTGGAGTGTGCGT
ASCRP3009011	0.00847	0.00847	-2.97092	-2.66791	-1.55331	hsa_circRNA_001449	GCCAAGGAAAAACTGGAGAGCTTCATCAAAAATAGTGATAGCTTTGATAACCCCATCACT
ASCRP3003545	0.00847	0.00847	-2.97091	-2.66793	-1.60354	hsa_circRNA_105010	CAACATGCCTGGCACTCTAGCACTTGAGGATAGCTGAATGAAATCTTCCTCAGAAGAATA
ASCRP3009210	0.00855	0.00855	-2.96664	-2.67636	-1.06802	hsa_circRNA_406112	GCTCCTGCAGGCAGCTGAAAAAGTTGGATGAAGATAGTTTAACCAAACAACCAGAAGAAG
ASCRP3001651	0.00856	0.00856	-2.96582	-2.67798	-1.08078	hsa_circRNA_004672	ACTTCTGAAGGAAACACTTCAAGTTGAAGAAGATGATCGACCTGAGTTACCATGGTGGAA
ASCRP3010111	0.00861	0.00861	-2.96331	-2.68292	-1.6485	hsa_circRNA_101965	GTCTTCCAGATCCACCAGGTTGGCTATACAGTGCGCTTTGATGATGTCACCTCAGAAGAC
ASCRP3007421	0.00861	0.00861	2.96327	-2.68301	1.90871	hsa_circRNA_000435	GAAATGCTAGGAGTTGAGCCTGGCTGGGTGGAAGGTGTGAGTTTGCCAGCATAGATCAAG
ASCRP3012564	0.00863	0.00863	-2.9622	-2.6851	-1.01915	hsa_circRNA_103625	TGTACGCGAACTATTGGATTTGCACAAGCAGCCTACAACTGTTGGTAGAGAAAATCTTTG
ASCRP3007545	0.00865	0.00865	2.96093	-2.68763	1.51399	hsa_circRNA_103637	GAAGACATTGGTGTTGAACCAGAAAACATTTTCAGCTGAACTCTCATCTCTCAACACTGG
ASCRP3010810	0.00869	0.00869	-2.95905	-2.69132	-1.54271	hsa_circRNA_400729	TACTTTAAAACCAGTCAAGTTTTTGGAAGGCGAGCTTATTCATGATGCTGCTGAGCTTCG
ASCRP3007955	0.00869	0.00869	-2.95891	-2.69161	-1.51455	hsa_circRNA_067236	GACGATTGCACGGAATGCACTTAAGCAGAGTCGGGAAGACATCACTCATGAACCAGTATG
ASCRP3007487	0.00875	0.00875	2.95542	-2.69848	1.86065	hsa_circRNA_000407	GAACGGGAGATGGTGGTGATGCCCATGCAGGTTAGGATGTAGAGGGTTCGCCATGGACAC
ASCRP3002575	0.00876	0.00876	2.95511	-2.69909	2.21678	hsa_circRNA_000480	ATAAGATGGTGAAGGAGTTCTCTGTCATCTCTGTGGTCTCTAGAAGAGCTCTGATCCTGT
ASCRP3009522	0.00876	0.00876	2.9551	-2.69911	1.31913	hsa_circRNA_088635	GGATGCTCCATCAAGCTTGGCAGCTTCAGGGATCTGTAAAAAAGAGAACATGCTTAATAG
ASCRP3008002	0.00877	0.00877	-2.95434	-2.70061	-1.32377	hsa_circRNA_005940	GACTCTTGTGTTCATCCTGTTCTAGCATTTCCAGATGGAGACGCAGGTCAGAATGGAAAT
ASCRP3004598	0.00878	0.00878	2.95375	-2.70176	1.22288	hsa_circRNA_007252	CATCAGAACATGATTAAGCAGTTTAAAGTCCATGCTCCGAGGGAGAGGAGGTTGTTACAA
ASCRP3008997	0.0088	0.0088	-2.95269	-2.70385	-1.63319	hsa_circRNA_404738	GCATTCTGCACAGATTGGGTTATGCAAGATAGACGAGAACAAGCAAGACAAGACTTGAAG
ASCRP3007839	0.00881	0.00881	2.95243	-2.70437	1.06293	hsa_circRNA_102403	GACAGCTCAGCCAGACTTCCCCTATGGTCAGTATGGAAGCTCTTCGTGGGCGGTCTTGAC
ASCRP3012417	0.00882	0.00882	-2.95167	-2.70586	-1.14372	hsa_circRNA_405892	TGGCAGAGAATACAAATTTGATGTTTCGTCAGAGTTACTAGAGGAGAGTGAATGCAAAGC
ASCRP3002364	0.00883	0.00883	-2.95111	-2.70696	-1.42256	hsa_circRNA_103720	AGTAAACGATGTTCATTTCGGTGTACTTTGACAAATATTCCACAGACACAGGCTTTACTG
ASCRP3010410	0.00893	0.00893	2.94604	-2.71695	2.46984	hsa_circRNA_000618	GTTGCATCAGTGTGGTTGTGGTTTAGGAGGGGGGCATTCCAAAGGCAGGTGAATAAATGG
ASCRP3005679	0.00899	0.00899	-2.94274	-2.72344	-1.39365	hsa_circRNA_016648	CGGATTGATTGGATGGGAAATGCTGTCTATGATTTCTTCATTGGCCGTGAATTAAACCCT
ASCRP3003648	0.00901	0.00901	-2.94199	-2.72492	-1.09723	hsa_circRNA_404607	CAAGCCACAAGAGACGTCATAATCAAGGAAACACACCCTGAAAACCAAACCTTGAGAAAG
ASCRP3010126	0.00905	0.00905	-2.93971	-2.7294	-1.83094	hsa_circRNA_006562	GTGAAGAAATCTTCAGTACGTCTTCCAGGGTCGGATCAAAGAAGGCAGGAAGAAGATGAG
ASCRP3003295	0.0091	0.0091	2.93743	-2.73388	1.13563	hsa_circRNA_001123	ATTGGGGGATCTGGACCGAGTCAAGTCAAAGGAAGCAAAAGAAGACCTGATATTGAATAG
ASCRP3001836	0.00912	0.00912	-2.93609	-2.73651	-2.05142	hsa_circRNA_100925	AGACTGTTTGCAGCATACAATGAAGGAATTATTAATTTGTTGGACTTAATTCAGTGCACA
ASCRP3004957	0.0092	0.0092	-2.93226	-2.74404	-1.86137	hsa_circRNA_000287	CCAAGTAGAACAAACAGAGCTTCAGCAAGAACAGCTTCAAACAGGTGGTAAATTCACTCC
ASCRP3011424	0.0092	0.0092	-2.93196	-2.74464	-1.03673	hsa_circRNA_100378	TCCTCTATAGAAGGAAAAACTCTAAACGGGATTACACTGGTGACAGCTGGAGTATCAGCC
ASCRP3011481	0.00924	0.00924	-2.92999	-2.74851	-1.66023	hsa_circRNA_101705	TCGATCGTCTTCCTACTGTCTTGTTTTTTCCCTGCAACAGTCGAGCAAAAGATGTGATAA
ASCRP3012626	0.00929	0.00929	-2.92774	-2.75293	-1.12921	hsa_circRNA_104768	TGTGAACAAAGCTATCAATATATTGCTGGAAGGGAATTCAGACACAATTTTCTATTTTGT
ASCRP3009562	0.0093	0.0093	-2.92706	-2.75425	-1.80458	hsa_circRNA_024490	GGCAGAATACCACAGCGAGCCTGTAGAAGATGAGAAACCTTAACAAGCATCTTCAGATAA
ASCRP3000441	0.0093	0.0093	2.9269	-2.75457	1.05968	hsa_circRNA_101904	AACCTCCAGATCCATCACGTGGGGCAGGACGGTCAGAGCCGATGATGAGCACCCCACCTC
ASCRP3009083	0.00931	0.00931	2.92649	-2.75537	1.56961	hsa_circRNA_103279	GCCCTGGCTGGTGGAGGGAGCAAAGTCCTGCACACTGGAGTGGTGTACTAGCGGATCAAG
ASCRP3012221	0.00932	0.00932	-2.92629	-2.75577	-1.05148	hsa_circRNA_102877	TGCTGGAGCAATTGTTGTGACTTCACTAATAAAGATGTGTTCAGAGCAACATTGTTTTGT
ASCRP3011068	0.00932	0.00932	-2.92623	-2.7559	-1.04851	hsa_circRNA_103597	TATTGGGGCCATTTAGTAACTTCTTTGCAAGTTTCTCCTTGGACCAAGATGACTGATGGA
ASCRP3002456	0.00932	0.00932	-2.92605	-2.75624	-1.91296	hsa_circRNA_004893	AGTGCATTGTGTTGCAGGATTGGGAAGGTTTTTCGTTGGAATATACGTTGCACATTTATG
ASCRP3000333	0.00934	0.00934	-2.92494	-2.75843	-1.66444	hsa_circRNA_006861	AAATTCAGTGAGATCTCCAAGAAAATCACCTCGTTTAATGGCACAAGGGCTGAAAGACAC
ASCRP3008432	0.00937	0.00937	-2.92376	-2.76073	-1.1936	hsa_circRNA_000702	GAGTGTCAGAAAGTATTTGATGGAGTTGATGCAAGGCCCAAGCTCGTTGCCACAGAATTG
ASCRP3011567	0.00939	0.00939	2.9224	-2.76341	1.04966	hsa_circRNA_085939	TCTCAATTTGTTGTCAGTGAAATTCCAATAAATGGGATTTGCTCTCTGCTTCCTCGCAGT
ASCRP3012641	0.00941	0.00941	-2.9216	-2.76498	-2.49329	hsa_circRNA_032136	TGTGATGAAAGGCCTTGTGAAAAAGGGTAAAGAACAAAACACACAGCGAAGCTTTTTTCT
ASCRP3003151	0.00941	0.00941	2.92153	-2.76511	1.1226	hsa_circRNA_101424	ATGTTCATACACATGGTATAGCTTGCTTGGCGTTTGACTTAGATGGACAGCCTTGCATTG
ASCRP3005249	0.00945	0.00945	2.91959	-2.76894	1.07683	hsa_circRNA_404773	CCCTCTTCAAGATAGACGCCATCACGGTGATTGTGTACGTGGAGGACATCAACGATGAGG
ASCRP3000655	0.00945	0.00945	-2.91948	-2.76913	-1.62255	hsa_circRNA_007878	AAGGAAACCATGCAACAGTCAACCTTCTGAGCTTTCTTCAGAGACCTCAGGTATGTCTCC
ASCRP3003449	0.00946	0.00946	2.91893	-2.77023	1.24483	hsa_circRNA_103762	CAAAGACTGTGATCCGCAAGTTGTGGAAGAAATACTTGTCTGAGGGAAGTCAAAAGCATG
ASCRP3008988	0.00946	0.00946	-2.91891	-2.77026	-1.28924	hsa_circRNA_001698	GCATGCCAGTGAAATGAGGGATTTGCCAAGTCGATATGTTGAAATAGAGTCCTGTGAAGA
ASCRP3011350	0.00948	0.00948	-2.91791	-2.77222	-1.21496	hsa_circRNA_088284	TCCAGGGAAATGGGTTTCCAGATAGACTTGCGTCTACAGAACAAACAGAGGATCTTAGAA
ASCRP3010889	0.00951	0.00951	2.91676	-2.77447	1.83158	hsa_circRNA_079972	TAGTCTCTCATCTGCTATTGAATAAAGACCTTCTATCTTGGTGCTGTCCTGGAGCCGAGA
ASCRP3011251	0.00954	0.00954	-2.9151	-2.77774	-1.34178	hsa_circRNA_102037	TCAGTCTGAGGCTCAGGCAGCTGTCCAAGGACCTGTTGGTACAGATTTCAAACCCTTAAA
ASCRP3011969	0.00954	0.00954	2.91496	-2.77802	3.05088	hsa_circRNA_101491	TGATCGAAGGCTTTTGGACAAGTGGGTGGAGCTGAGGGTGTGTGGTTGTGTTGTTCAATC
ASCRP3008234	0.00955	0.00955	-2.91448	-2.77896	-1.10738	hsa_circRNA_407193	GAGCCATGGACACACTCAAGATCCCATACAAGTATGAGCACAATAAGGTACTGCTTTACT
ASCRP3002301	0.00958	0.00958	2.91327	-2.78132	1.2441	hsa_circRNA_063681	AGGCTGTGGCGGTTTGTGTCTCAATCTAATAAGGAAGCCTACGTGATCTCTCTCTATATT
ASCRP3011941	0.00959	0.00959	2.91256	-2.78272	1.09068	hsa_circRNA_405496	TGATAAAACAGTCTCCTCAAGTATGATAAGAAACATAGAACAAGCCACTCACTGCGCCCG
ASCRP3011576	0.0096	0.0096	2.91219	-2.78345	1.06058	hsa_circRNA_100414	TCTCATATGACCAGTGGACATGAAAGATCAGATGTCAACTTCATCTGTGCAGGCATTAGC
ASCRP3004325	0.00965	0.00965	-2.90988	-2.78798	-1.70282	hsa_circRNA_407227	CAGGAATTGGTTTCTACACTTGTGGAAACACTTATGACTGGCAAAAGGAGCCAAAGTGAA
ASCRP3006445	0.00968	0.00968	-2.90813	-2.79141	-1.0808	hsa_circRNA_406626	CTGAACTGTTTCCTGCTGTTGTGAAGAATGTGGCCAGTAAAAATATTGAGGAATGAAGAT
ASCRP3009321	0.00972	0.00972	-2.90656	-2.79449	-1.39885	hsa_circRNA_104465	GGAAACAAAACCAAAGGCCGAAGTACAAGATCTAAGGCTCTTGTCTGGAACTAAACAACT
ASCRP3007398	0.00973	0.00973	-2.906	-2.79558	-1.10999	hsa_circRNA_104184	GAAAGTGTACAGTGCAAAGGAAGAAGTGTCAGAAGGGAGAACGAGTGCATCCTAACGTTA
ASCRP3002979	0.00977	0.00977	2.90375	-2.79999	1.58673	hsa_circRNA_101839	ATGAGGAGGTGGCTTATGAAAGTGTGATGTTCGCGTATTTCTTGACAGAGTTTATGTGGC
ASCRP3000036	0.00979	0.00979	-2.9028	-2.80184	-1.66009	hsa_circRNA_104215	AAAAATTCCCTGAAGTACCTGAAGTTGTTGTATCCAGGTGCATGTTACAGGCTCCAGACC
ASCRP3009542	0.00983	0.00983	2.9012	-2.80499	1.19214	hsa_circRNA_407098	GGATTCTTTTATGATTGGCCTTTGCTGTTCTCTCATCTGTGCACCCAGTGTTTGGTTTAT
ASCRP3013257	0.00984	0.00984	-2.90059	-2.80619	-1.63595	hsa_circRNA_102103	TTGGTTGTTCCTAAAGACAGAGTAGCTTTATCAAACATGGTGAGGCAGGCGACTAATCAG
ASCRP3007517	0.00985	0.00985	-2.90034	-2.80667	-1.79656	hsa_circRNA_406951	GAAGAAATCTTCAGTACGTCTTCCAGGGTCGGATCAAAGAAGGGAAGAAGATGAGCCTTA
ASCRP3001516	0.00985	0.00985	-2.90024	-2.80687	-1.04855	hsa_circRNA_007472	ACTCATTGCCTACTTTAACACCTGTCAGAGAAACATGATATGAGTGGTTCTATAGATGGT
ASCRP3013290	0.00985	0.00985	-2.90019	-2.80697	-1.43607	hsa_circRNA_101874	TTGTGTAAAAAGAGGTTCTGTCCGGAAGCAGATTCTAAAACCATGTTGCAGTGCTTGAAG
ASCRP3004322	0.00985	0.00985	-2.89999	-2.80736	-1.36762	hsa_circRNA_102285	CAGGAAGTCAAGTATCTTTTTACAGGACTTAAATTGCCCTTAGAGATTTGTTTGATTCCA
ASCRP3005316	0.00986	0.00986	2.89947	-2.80838	2.33446	hsa_circRNA_100395	CCGTAGTGGATTGGTGGTTGGTGCAGTGGAGATGCCATTTCCAGTGTTGAACGATATGAT
ASCRP3010303	0.00987	0.00987	2.89933	-2.80865	1.3662	hsa_circRNA_001397	GTGTGTGGAAAGGACCCACTCTTCTGTTTGTAAAGGTGACCCAAGGGAAAGAAGAAACTC
ASCRP3008477	0.00988	0.00988	-2.89868	-2.80993	-1.26444	hsa_circRNA_104621	GATACCTGAAGACTTCAGCCTTGTCAGAATGGAGATGAGGCGCCTGGTGTTTGGATGATC
ASCRP3009409	0.00995	0.00995	2.8955	-2.81615	1.43207	hsa_circRNA_001177	GGACAGAATGTAACAGTACGTCTCTCTCTGATTGCGATGGAAGGAAGTGTTTGGATTGTG
ASCRP3002229	0.00997	0.00997	-2.89441	-2.81827	-1.15015	hsa_circRNA_002649	AGGACTGCTAAGAATGGGAGTGAGGCCCTAATGATTCTAGATGACCAAACTAACAAACTG
ASCRP3005507	0.00999	0.00999	2.8935	-2.82005	1.32145	hsa_circRNA_104605	CCTTCCCGGTGGAGACCAACTGTGGACATCTTTTTTGTGAAATGTACATCAAAACATTCA
ASCRP3010614	0.00999	0.00999	2.89342	-2.82022	1.08826	hsa_circRNA_068765	TAAGTGGATTAAAAAACTTACTACCTTAAGGCCTCGTCCTTCTCTTACCGCCATCTTGGC
ASCRP3006784	0.00999	0.00999	2.89338	-2.8203	1.49352	hsa_circRNA_405463	CTGTCCTGGAGTTGAAGAGGGGGAGGCCTCAGACTTCTCGCTGGCCTGGGATTCCTCCGT
ASCRP3004579	0.00999	0.00999	-2.89333	-2.8204	-1.00573	hsa_circRNA_405467	CATCAACACACTGTTCAAAATCATGCGAGTGGGGACAGCTTCTTCCTAGTCCGGGGCTAC
ASCRP3007568	0.01	0.01	2.89224	-2.82252	1.00585	hsa_circRNA_087631	GAAGAGGAGTCTCCAGCCAAGCCAGAAGCGGACTCCTAGAAGAGGGGAGCAGCAAGGATG
ASCRP3003548	0.01	0.01	-2.8922	-2.82261	-1.53728	hsa_circRNA_101345	CAACATTCCTGATGTTGCTGTGTCTCAGTTTACAGATGTTAAGGGAACAGATGCTGCTTG
ASCRP3002340	0.01	0.01	-2.89175	-2.82349	-1.91355	hsa_circRNA_102698	AGGTGCAAACAACCTCTTGTTGCTGTACCACATAGAATTCACTCAACAAGTAGAAACGTG
ASCRP3009076	0.01	0.01	2.89141	-2.82415	1.04442	hsa_circRNA_405055	GCCCGGCTGGAAACTAGCTTATCTTTATTTTCTTCATCTATTCCAAGGATGTGGCTTTGT
ASCRP3008066	0.01	0.01	2.89129	-2.82439	1.73226	hsa_circRNA_025522	GAGAACAAGAATAAAACAATAACTGTGTGTGTTCTGGCTGAGATCCGAAAGCCCCCAATG
ASCRP3008930	0.0101	0.0101	-2.88915	-2.82858	-1.19748	hsa_circRNA_000029	GCAGCTAATGCGTTTTGTCTTTGACAGATTATGAGCCTCAAACAATTTGTGAGCATCTCC
ASCRP3011763	0.0101	0.0101	-2.88894	-2.82899	-1.16329	hsa_circRNA_103133	TGAACCCTAATAAGGAGCCATGGAGAAAAATGGATCTTAGGAATTTGCGGAGGATGACTC
ASCRP3012353	0.0101	0.0101	-2.88887	-2.82911	-1.3005	hsa_circRNA_087677	TGGAGCTGGGAAGATTGTGCACGCCTATTACCTGAGAAGCTGACAATTTATACAACATTA
ASCRP3013421	0.0101	0.0101	2.88878	-2.8293	1.91654	hsa_circRNA_405343	TTTCTGTTTTGTTTTGTTTTGAGACAAGGTCTCAATTTCCTGAGGGCCAGAGTAAGACCC
ASCRP3005920	0.0101	0.0101	2.88853	-2.82979	1.09769	hsa_circRNA_001689	CTACTGCCCCGTCCCAAGCAGGGGAGGAGGACGAGCGAGGGCCATCTCTAAGACCGGAGT
ASCRP3002061	0.0101	0.0101	-2.88808	-2.83066	-1.61925	hsa_circRNA_406474	AGCCAAACAGTTGCTTCAAACTTCATCTACAAAAAGAGGCTGTATTCATCACCAAAGAAA
ASCRP3001202	0.0101	0.0101	-2.88763	-2.83154	-1.82076	hsa_circRNA_101814	ACATGACAGAAATCACCTATGTTTACAGCGACAGGATTTTGACACTTCATGACATGTCAT
ASCRP3013077	0.0101	0.0101	-2.88686	-2.83305	-1.06669	hsa_circRNA_407288	TTCTCATCAAAGCTCGTAACTTCCTCGTTTTCCAGGTAAGTCAAATCTCATGGATGCCAT
ASCRP3002080	0.0101	0.0101	-2.88623	-2.83428	-1.23069	hsa_circRNA_100125	AGCCATTTGGGATAACGCAACCTCTAAGCAACATCATGACAACAGAGAAGAGTTTAGTGA
ASCRP3011383	0.0102	0.0102	-2.88573	-2.83526	-1.11628	hsa_circRNA_406411	TCCCTAAATAAATTGAATTGTACTTTGTTATATGATGTGAGAAGCCAGCATCTTGGCTGT
ASCRP3003082	0.0102	0.0102	-2.88396	-2.83872	-2.40825	hsa_circRNA_103907	ATGGCAGCACACTGGTCGAATGAGTGATTTGAGTGTAATTGGTCATCCAATAGATTCAGA
ASCRP3009510	0.0102	0.0102	-2.88367	-2.8393	-1.08899	hsa_circRNA_056539	GGATCCTACAGTTACTCTAGAATTATTAGATGGCTTACCTTCAACAGACTCAAGAACTGG
ASCRP3000467	0.0102	0.0102	-2.88247	-2.84163	-2.03534	hsa_circRNA_001062	AACGTGAGAAACATAAGAGAAGATGGCGAATTAGAAGATGGTGAAATAGACGATGCAGGA
ASCRP3002417	0.0102	0.0102	-2.88192	-2.84271	-1.3444	hsa_circRNA_400283	AGTCCGTTGATGTATCAGCCACAAAAAATGGACTTGACTATGCACTCAGGTTTGATTTAA
ASCRP3001670	0.0102	0.0102	-2.88187	-2.84282	-1.0606	hsa_circRNA_406356	ACTTTATGGAGGATTTAGTAGATTGGTATAAGCGTGTCTTTTCAGTTGGAACTCATGCGA
ASCRP3010242	0.0102	0.0102	2.88181	-2.84292	1.11574	hsa_circRNA_103448	GTGGCTGAAGAAGTGCTGGCCGGGATGAATGTCTACTCCTCTGAATTTGAAAACATCAAG
ASCRP3009817	0.0102	0.0102	-2.88146	-2.8436	-1.04348	hsa_circRNA_101101	GGTGTGGAACGCCTAGCTCTTGTCACAGTTCCGATGAAGTTAAATTCCGTCAAGATTTAA
ASCRP3011706	0.0103	0.0103	2.88063	-2.84524	1.57295	hsa_circRNA_000432	TCTTGGAGAAATACCAAACCCAAGCACAGTGGAGAATTTACAGTCTCTCTCAGTGATGTT
ASCRP3011216	0.0103	0.0103	-2.87781	-2.85074	-1.04057	hsa_circRNA_100573	TCAGATCTTCAGTACTGGCCAGCCTTCACTTAACTTAAGGGACCTTGGATTATCTGAACT
ASCRP3005109	0.0104	0.0104	2.87635	-2.8536	1.02635	hsa_circRNA_100470	CCATCTCTGTGTATGTTCATCCATGGCTGGTTGATCATGTCTTCACTGATGCTGCTGTTC
ASCRP3007711	0.0104	0.0104	2.87556	-2.85514	1.07935	hsa_circRNA_001112	GAATCCAGTACCAAAAACGTCAACAACAGTTTTACGACCATCATCAAAGAGGGGATGCTG
ASCRP3009896	0.0104	0.0104	-2.87377	-2.85863	-2.27771	hsa_circRNA_102116	GTACTTCGACGAACACATGAAAACACACACTGCACACACAAAAGACATGCCATTTACATG
ASCRP3005218	0.0104	0.0104	2.87328	-2.85959	1.94786	hsa_circRNA_022624	CCCCTTGTAACAATAAAATCTATTTAAACTTTAGGCCAGCGCAGCCATTTTGGCTTCCTG
ASCRP3006022	0.0104	0.0104	-2.87242	-2.86128	-1.3895	hsa_circRNA_070355	CTATTCGAGATCGATTGCGAGGAAAAGGATTACCAACAGTAAGCCTAGCTGATCCTGCTG
ASCRP3008161	0.0105	0.0105	2.86968	-2.86662	1.70979	hsa_circRNA_000424	GAGAGGTGGAATCAGAGGAGGCTGGGGCTTGGTGTAGGGGAGAGCATACCTGTAGAATTG
ASCRP3010491	0.0106	0.0106	2.86781	-2.87028	1.09554	hsa_circRNA_400010	GTTTGGTTATGGGAGTATAGGATGACTCACTGACAAATGGAACCTGTGTGGGCAGTTAAG
ASCRP3004739	0.0106	0.0106	-2.8665	-2.87283	-1.90106	hsa_circRNA_030541	CATGCCAAAGAAACGGTGTAGAGACTATGATGATCACTAAGGAGGAAGAGCGAGAGAAGA
ASCRP3010127	0.0106	0.0106	-2.86607	-2.87368	-1.27983	hsa_circRNA_024948	GTGAAGACTCAGATTGTTGCCAGCAAAGGAGGTTTTGAAATGGTCACCAAAGAGAAGAAA
ASCRP3009990	0.0106	0.0106	-2.86579	-2.87422	-1.35844	hsa_circRNA_405330	GTCACTGTAAGAACCTGGAGCCCAAGTATAAAGAACTTGGCGAGAAGGCGTGATGGGAAG
ASCRP3008035	0.0106	0.0106	-2.86347	-2.87873	-1.06666	hsa_circRNA_027719	GACTTCTCAATACAGGAGCCAAGTTTGCCATCTCCGTACCACCACCACCACCACACACAG
ASCRP3013549	0.0107	0.0107	2.86293	-2.8798	1.89689	hsa_circRNA_051778	TTTTCTCTGTCTTTGCTGCAATTTTGAAATAAAATGCCAAAGAACACACACCCTCGCTGG
ASCRP3009653	0.0107	0.0107	-2.8623	-2.88103	-2.17246	hsa_circRNA_008204	GGCTTAGTACACAGAAATTCTGCAGATGGTACCTGTGGAAAAGTGAAAAGCCACTCTACT
ASCRP3001550	0.0107	0.0107	2.86192	-2.88175	1.84546	hsa_circRNA_407148	ACTCTGGAGAGTCTTTCTTGTTTTGTCTCAGGTGTGTGCCTAATAATAAGAGCAAACCCC
ASCRP3003724	0.0107	0.0107	-2.86027	-2.88498	-1.23283	hsa_circRNA_100271	CAATATAGTACACTATCCAAACCAGCAGCACTAACAGGATCGGAAACTCCATGGTACAGC
ASCRP3012871	0.0107	0.0107	2.86021	-2.8851	1.27093	hsa_circRNA_400713	TTATCAGACGAAGGCAAAATGTATGGTTTATTTTCTTGAAAAGGCTCCAGGCTTCGGCTT
ASCRP3008642	0.0107	0.0107	-2.85929	-2.88689	-1.25333	hsa_circRNA_406229	GATGATTGAGGTCAATGTGCGAAATGGAATGAGCTTGCATGACTGCCTTATGAAAGCACT
ASCRP3011102	0.0107	0.0107	-2.8592	-2.88707	-1.17437	hsa_circRNA_405977	TCAAAGATAAGGACATTTATTCAGAACAGCTGGGGATCAACCGTTTAACCTGTCCACAGT
ASCRP3008470	0.0107	0.0107	-2.85904	-2.88738	-1.00514	hsa_circRNA_407167	GATACAAAAAACAAGGTATGAGCAGCAGCGGGACAATCTTGCCCAACAGTCATTCAACAT
ASCRP3012018	0.0108	0.0108	-2.85894	-2.88758	-1.00644	hsa_circRNA_101598	TGATTTCCTTGACATCATGAAGGAATTTAAATCTCAGAGGTTTCAGCCATGCCACAGAGC
ASCRP3000513	0.0108	0.0108	2.85776	-2.88988	1.86099	hsa_circRNA_103361	AACTTGACTGGAGATGTGTGTGCTGTGATGAGGAAGATGAAGATCCTGCCAAAGGTGATC
ASCRP3004630	0.0108	0.0108	-2.8568	-2.89174	-1.62727	hsa_circRNA_103223	CATCCTCCAGATAGTGGATGTCTGCATGGAAAGTGAAAAAGACCACAAATTTGGAGCAAG
ASCRP3000618	0.0109	0.0109	2.85413	-2.89694	1.08014	hsa_circRNA_104520	AAGATTGTGAAGCAATAGCCTAAGATTCATTTGGATTCAAGGTTGGCTCTCAACAGTGCC
ASCRP3010648	0.0109	0.0109	-2.8526	-2.89993	-1.95406	hsa_circRNA_073237	TAATGAAGAGTCAGTGGAAGGCACGGCAATCTATTTACCAGGTCGAATGAGTGATTTGAG
ASCRP3010709	0.0109	0.0109	-2.85253	-2.90006	-1.01782	hsa_circRNA_074206	TACATATTGATGAGGATGAAAAGTCAGGTGCTGGAAATGGAAACCTGCAAGGACCTAGAC
ASCRP3000215	0.0109	0.0109	2.85226	-2.9006	1.44154	hsa_circRNA_103868	AAAGCAGGTCTTTTCTACACAGGGAGAACATTTTGTGAATTCCTGGGTCCAGAGAGAATT
ASCRP3003106	0.0109	0.0109	-2.85074	-2.90357	-1.17262	hsa_circRNA_012172	ATGTAATAAAGGTGTTTATTGTTTTGTTCCCACACTCTTTCCAGCCAGCGCCGAGCGATG
ASCRP3005508	0.011	0.011	-2.8493	-2.90636	-1.39076	hsa_circRNA_032135	CCTTCCGATGGAAGCACTAGACAAAGTTCACCTGAGGTGATTTGGATATTGAAGATGACA
ASCRP3005298	0.011	0.011	-2.84782	-2.90924	-1.01337	hsa_circRNA_402438	CCGCAGTATACTGGATCAGCTAGACTGGATAGTAAACAAATTTAAAGAAGAGTGACTTAG
ASCRP3009830	0.011	0.011	-2.84635	-2.91211	-1.21077	hsa_circRNA_100297	GGTTGGCGTGCTTAAGATTCAGACGTTCGGCTACTACTTAATAATGACAATCTCCTCAGG
ASCRP3013135	0.0111	0.0111	-2.84527	-2.91422	-1.61302	hsa_circRNA_102186	TTCTTTGTACAGAAATTGAAAGGCTTCAAAGCTAGCAGGTACAGGTGAACAAAGGCAGAG
ASCRP3006488	0.0111	0.0111	-2.84219	-2.9202	-1.22199	hsa_circRNA_002165	CTGACATTTGGAGCACGGCATGCATGGTGTTACAGGGTCTTGATTATTTACATACCAAGT
ASCRP3010363	0.0112	0.0112	-2.84123	-2.92207	-1.06517	hsa_circRNA_103225	GTTCATATTAACCACCAGCCATACTTGGAAAGGGGAGATGGCCCAATCATTTGGAGCAAG
ASCRP3010501	0.0112	0.0112	-2.84026	-2.92395	-1.58799	hsa_circRNA_100431	GTTTTCGACAGGTGTGCAGGTTTCGGCACATGGAGATTGATGATTACAGTTTAAAGACAA
ASCRP3008636	0.0112	0.0112	2.8398	-2.92485	1.67246	hsa_circRNA_045355	GATGATCATTTTCTCTCTCGAATACGTGAGAAAGAGCAGGGAACAGTACACTGGGAAGCT
ASCRP3013532	0.0112	0.0112	2.83979	-2.92488	1.24064	hsa_circRNA_103552	TTTTCACACAGGCAGCTTTGGAAGAAGTAGAAGGTGATGTGGCAGAATTGGAACTAAAAC
ASCRP3009710	0.0112	0.0112	-2.83829	-2.92779	-1.38349	hsa_circRNA_008327	GGGCCAGACAAGTCCCAAACACAAAGGAAAGCCTTGTTAGATGACTTGGATAAAGAACTA
ASCRP3010905	0.0112	0.0112	-2.83781	-2.92871	-1.6558	hsa_circRNA_007201	TATAAAAGCTATATCAAAACCTGCTTGGATAACTTAGCCAGCAAGGGCAAGGGAAAGCTC
ASCRP3003389	0.0113	0.0113	-2.83725	-2.9298	-1.17998	hsa_circRNA_401477	CAAAAAAAGAATCGCTGTTTCATGTGCAGGAAGAAAGTGGGACTTACTGGTGTGCAACTG
ASCRP3007988	0.0113	0.0113	2.83692	-2.93045	1.2035	hsa_circRNA_103292	GACTCAAGTACGGGACAGATTTACGCCTTTTTCTTGGTCTATGCTCTGGGATGTTTAAGT
ASCRP3002860	0.0113	0.0113	2.83605	-2.93215	1.14188	hsa_circRNA_104576	ATCGCTGTGATATCAGGGATATTCCAATGCCTTTAGTTAGCTCAGGAGTAGAGCATGGTA
ASCRP3004929	0.0113	0.0113	-2.83436	-2.93543	-1.2286	hsa_circRNA_044287	CCAAAGCAAACTTTGATAAAGAGGTTTTGCAGACATTGGGTACAGAAACTTACCGGCCTA
ASCRP3010475	0.0114	0.0114	-2.83053	-2.94288	-2.76051	hsa_circRNA_000799	GTTTGAAGTGGAAAACTGGAAGACAGAACCCCGAATTAATACCAATAGAAGGGCAATGCT
ASCRP3005202	0.0114	0.0114	2.82963	-2.94463	1.08681	hsa_circRNA_400135	CCCCCAAGAGCCGGAAAGGGTTCATGTAATCAAAGAAGTTTCTTTGTTGTGTGTATCTTT
ASCRP3002314	0.0114	0.0114	-2.8293	-2.94526	-1.553	hsa_circRNA_102937	AGGGATGATTCTTTAGATCTCAGCCCTCAAGGGTGGATATTCAGAGTCAAAGAAGGATGA
ASCRP3011378	0.0115	0.0115	-2.82735	-2.94906	-1.53739	hsa_circRNA_066629	TCCCCTATTATGAAAGTTCTTTGGCTAACAACGTCACATCTGTGGTTAAGTACTGCCCAG
ASCRP3007287	0.0115	0.0115	2.8272	-2.94935	2.19752	hsa_circRNA_006296	GAAAAATATATGAGCTGGCTGGGAAAATGAAAGGATGGCCTGGTGGGAATCCAACAATTA
ASCRP3011225	0.0116	0.0116	-2.82476	-2.95409	-1.05247	hsa_circRNA_403095	TCAGCTCTGTTACAGGCTTAATATTCTCGTCCTTGGAGGAAGCTCTGGATTTATTGAGCT
ASCRP3010807	0.0116	0.0116	2.82297	-2.95756	1.28789	hsa_circRNA_089761	TACTTGCGCTGCATGTGCCATAGGCCCATTTGAGTATTTTGTTTTCAATTAGGGAGATAG
ASCRP3012266	0.0116	0.0116	-2.82267	-2.95814	-1.10979	hsa_circRNA_102311	TGGAAATCGATCACAACCAGGCATTAAGTTCACAGACACTTTCTTCATGAGCAACAAACC
ASCRP3001900	0.0116	0.0116	-2.82202	-2.9594	-1.34323	hsa_circRNA_403631	AGAGTGGGAAAAAGTGAAGTCCCTATTTGAAGAACTTGGAAGTAGTCCTTTATATTCTGT
ASCRP3001880	0.0116	0.0116	2.82171	-2.96	1.51271	hsa_circRNA_406796	AGAGCTGGCTGAAAGACTGAAAATAGAAGGTCAGATGTCATGTAATCCTTCCTTTGGTGG
ASCRP3009814	0.0117	0.0117	-2.82032	-2.9627	-1.73049	hsa_circRNA_103624	GGTGTAAGTCCAGATACAGCTATCCGTTCAGGACTTGAACTTCTTAAGCAATAGCCACAA
ASCRP3000812	0.0117	0.0117	2.81978	-2.96376	1.18589	hsa_circRNA_001810	AATATCTTTACATATGCTTCACAGGCAAGATCACGTCTCTGGATACCAGCACCATGAGAG
ASCRP3004869	0.0117	0.0117	-2.81962	-2.96406	-1.70954	hsa_circRNA_102310	CATTGCCGAGAGTCCTGTTATTGAGGACACTTTCTTCATGAGCAACAAACCCCAAAGATA
ASCRP3006474	0.0117	0.0117	2.81907	-2.96513	1.07803	hsa_circRNA_009139	CTGAATGTAGTTTGGGTCTCAGTGGTGGACTGGCATTTGAAGCTTGCAGATGACTCCAAA
ASCRP3000225	0.0117	0.0117	-2.81888	-2.9655	-1.357	hsa_circRNA_102892	AAAGCTGCCTTTGCTGAATTACACAACTGAAGGCAACAGACTACTGCAACAGAAACTATC
ASCRP3002202	0.0117	0.0117	-2.81816	-2.9669	-1.09867	hsa_circRNA_001319	AGGAAGAAAGCCATTTTTACTCAAGAAACAATAAAAGAAAAGGTACCAGGTTGAATTGGA
ASCRP3003998	0.0117	0.0117	-2.81709	-2.96897	-2.38006	hsa_circRNA_404480	CACTCATACAATGCACTTCCACAACACAATGGATCAGAGGTGTAAAGCGGTACCAATGTA
ASCRP3001309	0.0118	0.0118	-2.81668	-2.96977	-1.02968	hsa_circRNA_101096	ACCATCTACCTCATCTAGAAGGAGAGCAATTAGTGAGACAGGTTCTTTTTTATCTTGGCC
ASCRP3005803	0.0118	0.0118	-2.81549	-2.97208	-2.06589	hsa_circRNA_401696	CTAACTTGTCTTCCACTAAAGAGTTGGACCTGTCAGAGGAGGTGGCCAAGTTGGAGAAGC
ASCRP3009515	0.0118	0.0118	-2.8152	-2.97265	-1.07069	hsa_circRNA_000240	GGATGAAGAAGATGTCCCAGTTGTGACATGATGGAACTAAGGCGCCGTTATCAAAATTTG
ASCRP3003670	0.0118	0.0118	2.81419	-2.97461	1.02389	hsa_circRNA_405283	CAAGGGAGACCTCAACGACCTTCCTCTGAAAAGAAAAATGTCCTTGCAAGAGACCAGAAC
ASCRP3007248	0.0118	0.0118	2.81405	-2.97487	1.08028	hsa_circRNA_102215	CTTTGTTGTGTCATGACATGATGGGCGGGTACCTGGATGACAGCATCAAAGATGAAGAAG
ASCRP3002034	0.0118	0.0118	2.8131	-2.97671	1.09414	hsa_circRNA_004745	AGCAGATTCAAATCCAATGTTCTCTCTTTCCAGACGTAGTGAACTGTATGCAGACTGACA
ASCRP3008449	0.0119	0.0119	-2.81234	-2.9782	-1.06726	hsa_circRNA_401034	GAGTTTGAAAGTGCGATTGTGGAAGCTGCTCGGTTGTCTATCAACGTCTATGACTACAAC
ASCRP3006838	0.0119	0.0119	2.81133	-2.98015	1.44565	hsa_circRNA_003997	CTGTGTGGTGCGAGTAACTGTACAGTGTGATCACTTACTCCAGTCGTCATGTCTACAATA
ASCRP3013099	0.0119	0.0119	-2.81082	-2.98113	-1.49086	hsa_circRNA_000241	TTCTGCAAACTGCCTTGAAGAAAAAGGACCAATGTTCGAACTACTTCCAGAAGTTGGCGT
ASCRP3006901	0.0119	0.0119	2.81017	-2.98239	1.08233	hsa_circRNA_400056	CTTACTGGGCAAGCAGCAGGTGTCTTGCATCTCATATTCTTCAACCCTGTCAGAAGAGTT
ASCRP3000527	0.012	0.012	-2.80811	-2.98638	-1.41534	hsa_circRNA_104672	AAGAAAATTGCACGTAATCACCCAAATGCCAATTTGTTGCATATTCTAAGGACCCAGACA
ASCRP3013465	0.012	0.012	-2.80727	-2.98802	-1.07002	hsa_circRNA_008592	TTTGGAAGAATCCTCCAGTTTTAGCTCCTACTTCAACAGCATTTCCTTATATAGCCGAAA
ASCRP3010096	0.012	0.012	2.80647	-2.98956	1.69898	hsa_circRNA_401884	GTCTGCCCAGAACAATCTGACAAAGGCAGTAGATGCTTTTAGATTGTCAGTGGCTTCGCC
ASCRP3005368	0.0121	0.0121	2.80348	-2.99536	2.04894	hsa_circRNA_401351	CCTCAGGATGGTGGTGTTGGCATGAGGAAAGGAGGTATCTTCGAGGGACAATCTTCTTCT
ASCRP3012157	0.0121	0.0121	-2.80257	-2.99713	-1.0617	hsa_circRNA_102867	TGCCTTGTGAATACCTCTCTTTGGATGCAATGGAAAAGTGGATTATCTTCTCTTTCAGAT
ASCRP3010256	0.0121	0.0121	2.80244	-2.99738	2.3538	hsa_circRNA_403044	GTGGTCATGGAAACTCTGTCTGTCCTGTAACTTCAAATTATCACAGGTAATAAATCTCCT
ASCRP3004608	0.0121	0.0121	2.80223	-2.99778	1.02004	hsa_circRNA_102567	CATCATGAAGGGCCTAAACCACCCCAACATCGGTTGCCATCAAGATTATCGACAAAACCC
ASCRP3013479	0.0121	0.0121	-2.80218	-2.99787	-1.17447	hsa_circRNA_007053	TTTGGTTTTGAGCTGGAAGAGAGTACAAGGTGCTTCCGGAAAGCTTCAAGGTCTTAGTAC
ASCRP3001004	0.0121	0.0121	-2.80208	-2.99807	-1.39677	hsa_circRNA_400718	ACAACCCAGATAAACATTATATGATTCCTTCAGGGTTACCAGAACTTACAAGTATTCAAG
ASCRP3005173	0.0121	0.0121	2.80143	-2.99933	1.49552	hsa_circRNA_103024	CCCAGTCCAGAGAGAACTCAACAGTGACAATTGAGGAATTCCACTGTAAGCTCCAAGAAG
ASCRP3010008	0.0121	0.0121	-2.80135	-2.99949	-1.15122	hsa_circRNA_004541	GTCATAGCCCTCGCTGTCTACATGGGGACAGGCCGGCTTCCTGGATGGCTGTGTTCAATG
ASCRP3013036	0.0122	0.0122	-2.80028	-3.00156	-1.11077	hsa_circRNA_065249	TTCGACATTTTGAAGAGCTGGAAACTATCATGGACAGAGAGAAAGAAGCTATACTTGGCA
ASCRP3001666	0.0122	0.0122	-2.79984	-3.00242	-1.24744	hsa_circRNA_100372	ACTTGTCTTCCCTCTCATGTATCATACCTGGAATGGGATCCGACACTTGACACGTTGGTC
ASCRP3001501	0.0122	0.0122	-2.79942	-3.00321	-1.18353	hsa_circRNA_102644	ACTAGGCTTGGGGAAGAAGTCATTCCAGAGATCTGAGAGACTCCATACCATATCGTCGTC
ASCRP3009779	0.0122	0.0122	-2.79934	-3.00337	-1.02891	hsa_circRNA_053651	GGTCATAGCGTGCGATTCAATCCAAACCTTTATAATGATGGCAAGGAAATGGAAAGGTCA
ASCRP3009188	0.0122	0.0122	-2.79837	-3.00525	-1.75366	hsa_circRNA_005761	GCTATCCCGAATTGAAGAAGCCCTTCAAAAAGCAGCAGAAAAAGGAAATGTGGCTTTAGA
ASCRP3005319	0.0122	0.0122	2.798	-3.00597	1.66257	hsa_circRNA_401357	CCGTCTGGTCTCGAGGAATGTTGTCTTCGCCACAGGATTATACCTTAACCATGTATTTTC
ASCRP3004051	0.0123	0.0123	-2.79711	-3.0077	-1.83003	hsa_circRNA_074450	CACTTCTACCACAACAACTGCTACTTCAGTTGCGCAGACAGTATCAAGATGGCCCAACAG
ASCRP3013178	0.0123	0.0123	2.79641	-3.00905	1.03752	hsa_circRNA_038011	TTGATGACCGCAGCAGGTGGAAGATGAGCTCAGCTCCCCAGTGGTGGTGTTCAGATTTTT
ASCRP3001679	0.0123	0.0123	2.79613	-3.00958	2.69053	hsa_circRNA_400019	ACTTTTTTCTCTGTTCTGTAAGTTAATTGGATGTTTTTCTGTACTTCCATACCTTCCCTT
ASCRP3001718	0.0123	0.0123	2.79563	-3.01056	1.85429	hsa_circRNA_100656	AGAACGAGCTGGGAGTGGTGGTAGCCCACAGTGAGTCAGGTTGAAATTTATAAGAGTTTC
ASCRP3011403	0.0123	0.0123	2.79356	-3.01456	1.37855	hsa_circRNA_103204	TCCGGCTGAGACCTTATCAGGATGTCTATGTTAATGTCGTAGACCCTAAGATGATGAGCT
ASCRP3002355	0.0124	0.0124	-2.79299	-3.01566	-1.53105	hsa_circRNA_007927	AGGTTCCTGAAATTGAGGTCACCGTGGAAGTCAAAGAAGATTGGAATGTCAGAATTACCA
ASCRP3001720	0.0124	0.0124	-2.79269	-3.01624	-1.53873	hsa_circRNA_403173	AGAACGTCGAGGACTACTCCAGAAAGTTTTTGTACAGGTATAATACTTCTCCACGTCTGC
ASCRP3008867	0.0124	0.0124	-2.79257	-3.01647	-1.29781	hsa_circRNA_103332	GCAAGCAGTTCAGAAGAGCCAAGGAATAAACATGCAATGAACCCAAAAGGATGAAAACTT
ASCRP3005604	0.0124	0.0124	2.79192	-3.01774	1.29436	hsa_circRNA_101923	CGAGGAAGAGAGGATCGTCTGCCTTATTGAAACCATCTAATTGGAGATCCGCAGATTAGG
ASCRP3010924	0.0124	0.0124	-2.79163	-3.0183	-1.07409	hsa_circRNA_102857	TATACAGCTACATCCAGGAGAGAATGCTGACAGTCCTGCAGACAGGTGATTTGGCTTCTG
ASCRP3009450	0.0125	0.0125	2.78916	-3.02308	1.44267	hsa_circRNA_103110	GGAGACAGACGGAAGTGTTTGGATTGTGAGCTATTTCAGAACTGTTCTCAGGACTCATTA
ASCRP3003992	0.0125	0.0125	-2.78914	-3.0231	-1.22763	hsa_circRNA_405293	CACTCAAGACTAAAAACTAAAGGCCTGGGCCTGAGAACTGAATCAGGTCTCAAGATTCTG
ASCRP3005496	0.0125	0.0125	-2.78847	-3.0244	-1.18079	hsa_circRNA_405315	CCTTACCAGTCAAGAAAAAGAGAAGATTGATAAGTGCAAAAAGCAGGTCAAAGAGCCCCC
ASCRP3008871	0.0125	0.0125	-2.7864	-3.02841	-1.17365	hsa_circRNA_100467	GCAAGTGCCATGATGCATGCCTTAGAAGTGTTAAATTCACAGGAAACAGTGAACAGAGTA
ASCRP3006265	0.0125	0.0125	2.78632	-3.02856	1.53841	hsa_circRNA_001877	CTCCTTCTGTCTTGTAGAGTCTTGTTATAGGAGGTGACAGTGGAACAGGCTACCAATCAG
ASCRP3007602	0.0127	0.0127	-2.77913	-3.04245	-1.09767	hsa_circRNA_087352	GAAGCATGATGCAGTCACTAAGCCAGAATCCTGACCTTGCTGCACAGACGTTGGAACTTG
ASCRP3000722	0.0128	0.0128	2.77588	-3.04873	1.17913	hsa_circRNA_040822	AAGTCCAGATCACGCAGGACAGCGAGGTCACCTTTTCTATAAATTTGGCATCACAGAATC
ASCRP3006016	0.0128	0.0128	2.77559	-3.04928	1.81479	hsa_circRNA_081481	CTATGTTGTGTTGTGTCGTGGAGCCAAGGATACACGAAGGGCCTGTATTTCCAGGCATTT
ASCRP3000144	0.0129	0.0129	-2.7746	-3.05121	-1.04388	hsa_circRNA_400993	AAACCGGGGTTTGAGAAGTATAATAACTTGGATCTGTTTCGATGCAGTGAAAGCTTGCAC
ASCRP3012004	0.0129	0.0129	-2.77393	-3.05249	-1.7649	hsa_circRNA_102308	TGATGTGACGTTAACGGCTGATAAAGGCAAAACAGAGTGAGATGGAAGATTTTCGAGGTA
ASCRP3008188	0.013	0.013	-2.77077	-3.0586	-1.4765	hsa_circRNA_001276	GAGATGAGTTTGTTTACAGCTGTTGTCCTGGTATCTGCAGGAGGTGTGATTGCCTATATC
ASCRP3001517	0.013	0.013	-2.77024	-3.05961	-1.03515	hsa_circRNA_003742	ACTCATTGCCTACTTTAACACCTGTCAGAGAAACGTGATATGGGTGGTTCTATAGATGGT
ASCRP3011568	0.013	0.013	-2.7699	-3.06028	-1.01589	hsa_circRNA_400924	TCTCACTTACTGGAAAAGACTATTGCCCAGAAGAAAAGATGTTTGGTTTTCACAAGCCAA
ASCRP3011924	0.0131	0.0131	-2.76707	-3.06573	-1.21142	hsa_circRNA_406941	TGAGGGATTTGCCAAGTCGATATGTTGAAATAGGTGCAGGTATTTGGACTGTATTCTGGA
ASCRP3008446	0.0131	0.0131	2.76655	-3.06673	2.09035	hsa_circRNA_000781	GAGTTGATCAGTGTGGTGTTGGAGCCAGTGCACAAGTGCAGGGACTTGAGATGGGAGTAC
ASCRP3012178	0.0131	0.0131	2.76501	-3.0697	1.26909	hsa_circRNA_102355	TGCTAACAAAAACAGAACTTTTTTAGAAAATATGCACCAAGTGAGAATGGGCCAAATGGG
ASCRP3011041	0.0132	0.0132	-2.76181	-3.07588	-1.18938	hsa_circRNA_102102	TATTATTACAGCTTCATATGCACCAGAAGGAGATGAAGGTGAGGCAGGCGACTAATCAGA
ASCRP3004652	0.0133	0.0133	-2.75958	-3.08017	-1.16413	hsa_circRNA_103210	CATCTATGCCATCACAGACACCGCCTACAGGAGTATGATGCAAGGTCCTGGCTATAAGTC
ASCRP3000238	0.0133	0.0133	-2.75747	-3.08422	-1.13566	hsa_circRNA_092535	AAAGGCCAATGTCACAAAACCAAAAAGGTGTAGTGGAAAACCATTGTCATATACCCGGTT
ASCRP3009065	0.0133	0.0133	2.75721	-3.08473	1.11413	hsa_circRNA_403328	GCCCATTTCCTCTCTTCCATGCCTATGGCTGTTCTAAAATTGGGCCAAATATATCCATTT
ASCRP3009790	0.0133	0.0133	-2.75698	-3.08517	-1.01613	hsa_circRNA_005899	GGTCGAGGATTTCTATTACTTACCAAGCTAAATTCTATAATTGATCAGGTGAAGCTTTGT
ASCRP3007657	0.0134	0.0134	2.75654	-3.08602	1.1686	hsa_circRNA_100708	GAAGTGCAAGAGCAGAGGCCTTCTCTAGACCTTGCCAAGATGGCACAGAAAATGACAGAT
ASCRP3013015	0.0134	0.0134	2.75393	-3.09104	1.92895	hsa_circRNA_023016	TTCCGGTGAAATAAATGGTTTTTCAACTTAGGGTAGTGGGATGTGTGTGGGCTGAAATTC
ASCRP3012408	0.0135	0.0135	-2.75271	-3.09339	-1.63626	hsa_circRNA_402224	TGGCAAAGACTTCAATGACATACGGCAAGATTTTGAGAATCAGATGAGAGGGAACAATCA
ASCRP3002334	0.0135	0.0135	-2.75256	-3.09367	-1.20061	hsa_circRNA_092505	AGGTCTAGGACAGGCATTGGTTCAGTTTAAAAATGAAGATGATGCACTCTAAAAGTTGGT
ASCRP3002662	0.0135	0.0135	-2.75213	-3.0945	-2.43733	hsa_circRNA_006235	ATAGGTTGTCAAAATTCACAAGGCAAGGTGACTTTGAAAGACACTTGGCATTTCACCTGA
ASCRP3001448	0.0135	0.0135	-2.75202	-3.09472	-1.95645	hsa_circRNA_400717	ACGAGGAATCCGACATTCAATGAAATGCTTTCCTAATAGGATGGTTCTAGGAAGAACACA
ASCRP3010181	0.0135	0.0135	2.75197	-3.09482	1.40674	hsa_circRNA_402583	GTGCCACACTGTGGGGCCGACTTGCTTGCTGTCAACTCGGATGGGAACATGCCATATGAC
ASCRP3011808	0.0135	0.0135	-2.75175	-3.09524	-2.22479	hsa_circRNA_084527	TGAAGGTATGATGCACAGTTCGTGTCAACAGGCCTGTTAGGCCTGTTACATTAAATATGA
ASCRP3002137	0.0136	0.0136	-2.74806	-3.10233	-1.2582	hsa_circRNA_401533	AGCTCTGCATGAAAGCGTGGATACCCATCAACGAAGTTTTGATATTGGAATTCAGATTGG
ASCRP3001740	0.0136	0.0136	-2.7469	-3.10457	-1.08403	hsa_circRNA_404846	AGAAGATGGTACCACAGCATTTATTCACCACACCTCCAAAGGATCACTGGATGTGTTATT
ASCRP3005421	0.0137	0.0137	-2.74587	-3.10654	-1.38377	hsa_circRNA_104025	CCTGAACCAGGTTCCTCAGAAAATTTTGAGTAAATGGGAAGCCAGTGTTGGACTTGCAGA
ASCRP3013091	0.0137	0.0137	2.74488	-3.10845	1.98256	hsa_circRNA_007850	TTCTCTGTTCTGTTTCCCAATGCAGAAAAGAAGGGGAAATTATCAGTTCATTGCCTAGCA
ASCRP3013307	0.0137	0.0137	-2.74403	-3.11009	-1.10478	hsa_circRNA_100640	TTTAAAACCTTGGATGATTCCCAGCACCATCAGTCACCCACAAAAGCTGTATATAATGCC
ASCRP3003142	0.0137	0.0137	2.74309	-3.1119	1.12719	hsa_circRNA_100539	ATGTGGCTTCACCTGGAAGAAATCTATCCTTTGAAGATGGCCTCTGAATGGAAATGTACT
ASCRP3000014	0.0138	0.0138	-2.74248	-3.11307	-1.85775	hsa_circRNA_404754	AAAAACTGGAGAATGACACCATTTCTAAGCAACTTACATTAGAACAGCAAGCCAGGGCTG
ASCRP3003793	0.0138	0.0138	-2.74183	-3.11432	-1.63588	hsa_circRNA_083996	CACAAAATCCCCAAATTAGAACCAGAGGAACAAAATGCCCGATGAGAGAAAGGGAAAGTT
ASCRP3002992	0.0138	0.0138	2.74142	-3.1151	1.82801	hsa_circRNA_103561	ATGATGAACAGCTGTCAGTCTGTCTTTCTGCTGCATCCAGATCTCATTATGCATCAGAAA
ASCRP3001143	0.0138	0.0138	-2.74101	-3.11589	-1.43897	hsa_circRNA_007209	ACAGGCACATCTTAAAGTTCACACAGCACTGGTAACGAGTCTGACCTTGAACTAGAAAAG
ASCRP3003877	0.0138	0.0138	2.74062	-3.11664	1.19021	hsa_circRNA_100216	CACATCAGGCTCATCAAAGACATTTATATGTTATCAGGACACCCCATGGGAGAGACTTCG
ASCRP3006078	0.0138	0.0138	-2.74043	-3.117	-1.10196	hsa_circRNA_103690	CTCACCAAACTGAAGATGCCTTCTCAGTCAGTTGAGTTTGTACAATGACGACAGAAACCT
ASCRP3000623	0.0138	0.0138	-2.74013	-3.11759	-1.17897	hsa_circRNA_101467	AAGCAATGGCAGGCTCCTGGATTTGGATTTGGAATTGCAATATCTGGTGGACGAGATAAT
ASCRP3006208	0.0139	0.0139	2.73911	-3.11954	1.46531	hsa_circRNA_404959	CTCCCACAGAAACTCCAGTGCTTCAGCGAAGAGTCCTGCGTCTCCATCCCTGAAGTGGAG
ASCRP3008637	0.0139	0.0139	2.73875	-3.12024	1.50467	hsa_circRNA_006909	GATGATGAAGAAGACCTGCTGGATGGCTGGGAGTGTCTGCTGATCACTTGGAGTGCTGTC
ASCRP3001181	0.0139	0.0139	-2.73869	-3.12035	-1.51044	hsa_circRNA_101235	ACATCAAAGGGAGAATCATAGACACTGTAGCCCAGTACAAGTATCAAGTACTCACACCCG
ASCRP3001769	0.0139	0.0139	-2.73811	-3.12146	-1.04682	hsa_circRNA_100078	AGAATCACCCAGGAACCAATTCTAACTATCAAACTGAAGAAATCAGGGGAGAAACCCCTG
ASCRP3000149	0.0139	0.0139	-2.73796	-3.12176	-1.11458	hsa_circRNA_101996	AAACGGTGAAATTAAACATGTTTCCAGTCTGCTGGCCAAGGGGCCTTTACAACAACTAAA
ASCRP3012444	0.0139	0.0139	-2.73736	-3.1229	-1.48585	hsa_circRNA_092450	TGGCTCATCTTAACCATGATCTATATTCAGCTGAAGCATTTGATTTGATTGCACAAGATG
ASCRP3004350	0.0139	0.0139	2.73701	-3.12358	1.11033	hsa_circRNA_004203	CAGGATAGATCTTGGTTCAGAGCATCAAATGAGACACAGACGGACATCACCTGTTCCAAC
ASCRP3001045	0.0139	0.0139	-2.73634	-3.12486	-1.80226	hsa_circRNA_101363	ACACACAGAAATGGATAAGTTCTGAACGTCGAAAAGAAAAGTCTCGAGATGCAGCCAGAT
ASCRP3006814	0.014	0.014	2.73572	-3.12605	1.5091	hsa_circRNA_001063	CTGTGCTTGGGTGTGCAAAGGTAAGCGAATAAAGGAACTGGCTCAGCCTGTAGTGTTTAC
ASCRP3009643	0.0141	0.0141	2.73223	-3.13275	1.98878	hsa_circRNA_008842	GGCTGGCGAGGATGGAATCCGACGTGGTAGGCCCAGAGCAGATACTGTCCGCGATTTAAT
ASCRP3003363	0.0141	0.0141	-2.73172	-3.13374	-1.20625	hsa_circRNA_104192	ATTTGGGCAAAATGAGCCAATTCTTCTGTATATTTACGATTTCCATGTGGACGGCCTGTT
ASCRP3003501	0.0141	0.0141	2.73148	-3.13419	1.02764	hsa_circRNA_101900	CAACAAAGTGCGATGGTGACCAAAAGCCAGCCCCACTGTGAGTTGAACTCTTTCGTGTTG
ASCRP3000181	0.0141	0.0141	2.72944	-3.13811	1.02429	hsa_circRNA_000615	AAAGAAAGTCAAGTCTGAAAAGCAATGATGTTGTCCACTGGGCATGTACTGACCAATGTG
ASCRP3013246	0.0142	0.0142	-2.7289	-3.13914	-1.77796	hsa_circRNA_088603	TTGGGACTTTGGTATTAGAAGACGCTCAAACACAGGTAGGTGAGCTCGTGAAACAATATG
ASCRP3008691	0.0143	0.0143	-2.72512	-3.1464	-2.40383	hsa_circRNA_100709	GATGGCACAGCACACGCCAAAGAAGATGAGTCAAGGACCTACACTTTTCTCTTGTGGAAT
ASCRP3000351	0.0143	0.0143	-2.7245	-3.14758	-1.6366	hsa_circRNA_100093	AACAAAGCAACGGAAAGATGAACGGTAGCACCTTAAATAAAGTGAAAGCCCTGTGTAAGG
ASCRP3012939	0.0143	0.0143	2.72254	-3.15134	1.7426	hsa_circRNA_104670	TTCAGAAGCAGGTTGAGGTGGTGGAGGGTGTGGCTGGAGAAGAGGATCATCATGATGAAC
ASCRP3007467	0.0143	0.0143	-2.72236	-3.15169	-1.51475	hsa_circRNA_056829	GAACATTGAAAGAAGGAACGAGAGCGAAGGCGACAACACATGATGCTTATGAAAGCTATG
ASCRP3010337	0.0144	0.0144	-2.72153	-3.15327	-1.15819	hsa_circRNA_101361	GTTAGACCTTTTGGCTGCAGTACAGCTATTGGAATCAGATGCAAAGATGGTGTTGTCTTT
ASCRP3008828	0.0144	0.0144	-2.72143	-3.15347	-1.35505	hsa_circRNA_100082	GATTTTGGAAGGCAGACACCTGGTGGAAGAGGCGTACCTGTAACACAAGTGGCAAGACAG
ASCRP3001544	0.0144	0.0144	2.72091	-3.15446	1.00534	hsa_circRNA_101189	ACTCTCGAACTCCCCACAGAGTACGGTGTTCAGTATTCCTGTGCACACAATATTTGACAG
ASCRP3002671	0.0145	0.0145	2.71893	-3.15827	1.17058	hsa_circRNA_081710	ATATACACCTGGGTGAAGTTCCTGGTGATGAATGACGAAGGACCCGTGGCTGAAACCAAG
ASCRP3005408	0.0145	0.0145	2.71822	-3.15962	1.06084	hsa_circRNA_102494	CCTCTGTCAGCTTTCTGTATGAGCCCAATAGCCAAGGGTACAAGTACTACCGACAGAAGC
ASCRP3008515	0.0145	0.0145	-2.71648	-3.16296	-1.0099	hsa_circRNA_087264	GATCAAGTTCTCGTGGAGTCAGACAATGAGGCTCATGCACAATTAGTTCGAGAAGTTGAT
ASCRP3012783	0.0145	0.0145	-2.71614	-3.1636	-1.36061	hsa_circRNA_402253	TTAAGGAAGGAATTAAACGCCAACAGGAAAAGAATGCCGATGCCCTAAGGGTGCCTTGTA
ASCRP3009793	0.0146	0.0146	-2.71542	-3.16498	-1.00828	hsa_circRNA_070857	GGTCTTCAGACTAATGTTAGCATACCAAAGTTGAGTTGTATTCCTGGGCCTTGTCCAACT
ASCRP3004450	0.0146	0.0146	-2.71482	-3.16612	-1.74957	hsa_circRNA_402565	CAGTCTTCCAGTCCTTGGAGGCCTACTGGCCTGGTCTTCAGGTCGGCAACCACATTGATG
ASCRP3006343	0.0146	0.0146	2.71263	-3.17032	1.51799	hsa_circRNA_405712	CTCTCTAAGGCTGCCAGAGCCGACAGCTCCTTTAATTTCATGGCGTTTTTCTTCATCTTC
ASCRP3002763	0.0147	0.0147	-2.71134	-3.17279	-1.38597	hsa_circRNA_406513	ATCACGTACAAAACAAACTGAAAACGCAAGCCAGGCTAAACAGTTGGCAGGAGAACTTGC
ASCRP3012708	0.0147	0.0147	-2.71102	-3.17341	-1.07535	hsa_circRNA_019841	TGTTCTTTCGGTTTTGCTTTGTGACCCTGAAGCCAAGAAGCTGATGATGACCCTGAAAAA
ASCRP3003429	0.0147	0.0147	-2.71006	-3.17524	-1.13771	hsa_circRNA_006989	CAAACCCTTCAGAATGAAGAGCTTCGAAACTTGTCTTTGTCTGGCCATGTGGGATTTGAC
ASCRP3000193	0.0148	0.0148	-2.70871	-3.17783	-1.09266	hsa_circRNA_002961	AAAGACTGGGGAAGGAGTTGGAGTGACCGTTCAATATTTTCTGGCATTGTCAAAGAAAAA
ASCRP3008702	0.0148	0.0148	-2.70817	-3.17885	-1.0003	hsa_circRNA_011883	GATGGTGAAATTCCTCAATGATTCCATTGTGGACCCTGTAGATTCGGAGCCTCGTGCAAG
ASCRP3009781	0.0148	0.0148	-2.70725	-3.18062	-1.12469	hsa_circRNA_001842	GGTCATCATGAACATGCAGGGGCAGATATTACCGTCAACAGTGTGATTCTACTTCCTAAA
ASCRP3000734	0.0148	0.0148	-2.70684	-3.18141	-1.14797	hsa_circRNA_100612	AAGTGGAAGAGATTTTAAGTGTGGCATACAAGAAAGGCCGAGGAGTGACCTTCCTATTTC
ASCRP3001977	0.0149	0.0149	-2.70415	-3.18655	-1.18367	hsa_circRNA_000555	AGATTGCAGAATACATCTTCAAGACCTGGAATGTATCCGTCTGAGGACCCAGAAGAAGAT
ASCRP3006126	0.0149	0.0149	-2.70322	-3.18833	-1.80655	hsa_circRNA_100390	CTCAGTCTGCAGCAGGAGCTGGTACATACACTACCTCTTCTTTGAGCACAAAATCTACAA
ASCRP3012050	0.015	0.015	-2.70195	-3.19075	-2.97056	hsa_circRNA_001808	TGCACACACCTATAATGATTATTAGACTTAACTGTTAGAGATTTTTAGTGCCAGCCACCA
ASCRP3008058	0.0151	0.0151	2.69958	-3.19529	1.16127	hsa_circRNA_101000	GAGAAACTGGATGTCACCATGGAGATGGGTGTCGTGAGCTGGTGGTGGGCTACACAGACC
ASCRP3004169	0.0152	0.0152	2.69487	-3.20427	1.31596	hsa_circRNA_092388	CAGAGGAGAAGGCCAAGAAAAAGGCGGCGGCCAAGAAGATGGAGGAGGCCGAGCAGCTGC
ASCRP3001983	0.0152	0.0152	-2.69477	-3.20446	-1.33236	hsa_circRNA_000889	AGCAAAATCAGGAACGCGCACTGAAAAGGAAGAAGAAAGAGATGAAAAACTGAACCTTCA
ASCRP3003276	0.0152	0.0152	-2.69421	-3.20554	-1.11171	hsa_circRNA_103117	ATTGAGAAGCTGGTGACAGTTAAAGGATTTGAACCTTTAATTCAGTTTGCCTACACTGCT
ASCRP3010043	0.0153	0.0153	-2.6928	-3.20823	-1.02815	hsa_circRNA_404328	GTCCTTAAAGCAATTGAGCAGGCTGATCTACTGCAGGAGATGCAGTTTATGTTGCTTTTT
ASCRP3002350	0.0153	0.0153	2.69249	-3.20883	1.09558	hsa_circRNA_103570	AGGTGTCAGGGCAGAAACCAACAAAGAGTGATGACAGACCTAATGCTCTATTAAGTTCAC
ASCRP3012999	0.0153	0.0153	-2.69227	-3.20925	-1.22884	hsa_circRNA_402587	TTCCATTAAATACATCATGCTTAACCCTAGTTCACGAATCAAGGTGGGAAGAAGAGCGCT
ASCRP3006552	0.0153	0.0153	-2.69189	-3.20997	-1.49879	hsa_circRNA_046843	CTGATGATGATGAAAGTTACACAGAGTAAAGACAAGATTGCATCCTACAGCAAAACTCCA
ASCRP3013152	0.0154	0.0154	-2.6901	-3.21339	-1.06908	hsa_circRNA_407071	TTGAAGAATTACAAAAATCTTTACAGGATCAAGGCTCAAAAGCAGAAGATGTACTTGTGC
ASCRP3003644	0.0154	0.0154	-2.68835	-3.21673	-1.1196	hsa_circRNA_101468	CAAGCAATGGCAGAGCACAGCAATGGAGGAAACAGCTATATGGGAACAACATACAGTGAC
ASCRP3009819	0.0155	0.0155	2.68596	-3.22129	1.44043	hsa_circRNA_006169	GGTTATAGTAGTAGAGGGGGCTATGGTGATGGTGGATATAATGGATTTGGAGGTGATGGT
ASCRP3009333	0.0156	0.0156	-2.6834	-3.22616	-1.14906	hsa_circRNA_401615	GGAAATACAGCATGTGCCATGTTTCAGAACAGAGTAAGACCCCTGGTAAAGAAGAACTGA
ASCRP3009014	0.0156	0.0156	2.68272	-3.22746	1.59047	hsa_circRNA_404807	GCCAATTTTACATTTAAGGTGAGTGTCTGGGTGGTGCTTTATACTGGAAGGAACTTGCTG
ASCRP3004682	0.0156	0.0156	-2.68207	-3.2287	-1.73858	hsa_circRNA_102931	CATCTTCTACAAACCCATTTCAGACCAATGCCAGAGGAGCAACAGGCGAGGATTAAATCC
ASCRP3004966	0.0157	0.0157	2.68045	-3.23179	1.37633	hsa_circRNA_044837	CCAATCATGATGAACTAATTTCCAAGGCCGCGGCGGTGGCGGAGACTGTGGCTTTAAGAG
ASCRP3011064	0.0157	0.0157	-2.68028	-3.23212	-1.32361	hsa_circRNA_028561	TATTGCTTTACCAAACAGTGAGCATTTGTCCTGTGCTTTCACATTCTTTCTGCATGGAGA
ASCRP3002016	0.0157	0.0157	2.67989	-3.23286	1.03105	hsa_circRNA_003101	AGCACAGTTTTAAGAGAGGCTGGTGGGGTAGCAGGTGTTTCTGTTGACTTGATATTATTT
ASCRP3007606	0.0157	0.0157	-2.67891	-3.23472	-1.08452	hsa_circRNA_403950	GAAGCCATATGTTGGTTTGTAGCCAAAAACTTGCTGGAAACCCTGAAAGGGTGGATCCAT
ASCRP3001087	0.0158	0.0158	-2.67788	-3.23668	-1.32542	hsa_circRNA_005874	ACACTTCTATATACCAGTCAATTGAGTGGTGTTAAAGTGCATCTATCCTTTGGGCTCTAA
ASCRP3000654	0.0158	0.0158	-2.67672	-3.2389	-1.61119	hsa_circRNA_100786	AAGGAAAAACCTGTATGTGGAACCACCTGGTAAGCTTGATGATTACCAGGAACGAATGAA
ASCRP3010079	0.0158	0.0158	2.6767	-3.23892	1.57328	hsa_circRNA_407224	GTCTCGCTGTCATACAGCTGTCTGTCGATTTCCATGTCAGAATGGGGGCATCTGCCAACG
ASCRP3005103	0.0158	0.0158	2.67567	-3.2409	1.17634	hsa_circRNA_104780	CCATCGAGGAAGTGAAGAACTGTGAGGTGGAGCAGTGGGACTCGGATGAGCCCATCCCTG
ASCRP3006579	0.0159	0.0159	-2.67362	-3.2448	-1.1554	hsa_circRNA_001890	CTGCAGCTGAATAACCCTTTTAACGAGTATTCCAAATTTGATGGCAAGGTAGGTGAGCTC
ASCRP3009834	0.0159	0.0159	2.67331	-3.24539	1.1371	hsa_circRNA_103017	GGTTGTTTTATAAACTGCCTGGCCGAATCAGCCTTTTCACGCTCAAGGTATTAGAAAACT
ASCRP3013100	0.016	0.016	2.6704	-3.25093	1.20597	hsa_circRNA_101926	TTCTGCAAAGACTGCAGGAAGAGGATCGTCTGCCTTATTGAAACCATCTAATTGGAGATC
ASCRP3000510	0.016	0.016	-2.67021	-3.25129	-1.08904	hsa_circRNA_101335	AACTTCCAGTGAGAGTGACACAGGTCAGGAAGCAGAATATTCCTTATATGCCTTTGAAGT
ASCRP3011663	0.016	0.016	-2.66988	-3.25192	-1.64161	hsa_circRNA_401819	TCTGGTTCAGAAACTGAGCAAGTGGTTGATTTTTCAGATAGAGAGGAATGCAGGCAGTAG
ASCRP3009868	0.016	0.016	-2.66975	-3.25216	-1.15437	hsa_circRNA_079265	GTACACTGACTTGAGACCAGTTGAATAAAAGTGCACACCTTAAAAATGAGGCGTGATGGT
ASCRP3007235	0.0161	0.0161	2.66792	-3.25565	1.27304	hsa_circRNA_103828	CTTTGGATGAAGGAGTAGGACTTGTGCATTCAAACATAGCAACTGAGCTCTTTCACCATG
ASCRP3001124	0.0161	0.0161	-2.66752	-3.25641	-1.06501	hsa_circRNA_404062	ACAGCAGTTTGGTCAATATTGTCTTAACATGCTTCAAATAAATCAGAGGCTGCCTACCAC
ASCRP3011620	0.0162	0.0162	-2.66352	-3.26401	-1.16308	hsa_circRNA_103626	TCTGATTTGGCAACACAGAATCGTCCTCTTTGGCAATGTTTTCTTGGACGAATTTAGCTT
ASCRP3012892	0.0163	0.0163	-2.66284	-3.26531	-1.19276	hsa_circRNA_104848	TTATTCCTTGGCAAGGTGATCTTATTCCTGATAATGTTGGTTATGCGCAAACGTGTTGCT
ASCRP3009579	0.0163	0.0163	2.66279	-3.2654	1.00115	hsa_circRNA_104052	GGCCACAGGCTTAGCTGTTAACGGGAAAGGTTGAAAGGATTGTTGACAAAAGGAAAAATA
ASCRP3004015	0.0163	0.0163	-2.66128	-3.26826	-1.33891	hsa_circRNA_102852	CACTGAATTTCCTACAGTTCTTGATATTACAGGATTTGGTGCTATGGAGAAATTTTTGGT
ASCRP3012461	0.0163	0.0163	-2.66079	-3.2692	-1.32749	hsa_circRNA_104624	TGGGAAGTGGAACCGGATATTTAAGTACAATGGTGGGCTTAATTTTAGGATTAATTTATT
ASCRP3011167	0.0164	0.0164	-2.65886	-3.27287	-1.09478	hsa_circRNA_001075	TCACAGCTCAGATGAAGATGAATTTCCACAGAATCGTAAGAATGATGAAGCCTCTTATGA
ASCRP3011177	0.0165	0.0165	2.65619	-3.27795	1.16707	hsa_circRNA_102569	TCACCAGAAAAATATTGTACACAGGGACCTGAAGTGAAGCTCTTTGAGGTGATTGAGACT
ASCRP3011236	0.0165	0.0165	2.65481	-3.28057	1.36491	hsa_circRNA_001082	TCAGGATCTTGGGCTGGTGGGGAGGCTGAAGGGCTGGGACTGAGGCTCTGGGGGAGTCAG
ASCRP3008045	0.0165	0.0165	-2.6544	-3.28135	-1.15928	hsa_circRNA_103512	GACTTTCACAATAAGAGCAGAGGATGGAACACTTCAGTGCATTCAAGGAAGCCAGTTGAG
ASCRP3003016	0.0166	0.0166	2.65296	-3.28406	1.01557	hsa_circRNA_092369	ATGCATCATTGTGCGTCCCTGTATGCATACTACCTTGTACTGGTTGAAGAAATATGGAGA
ASCRP3010597	0.0166	0.0166	2.65236	-3.28521	1.1373	hsa_circRNA_005887	TAAGAAGCCACTTTTTACCCTATGGAAGGGGGTTGAAATTTATAAGAGTTTCCGCCCAGG
ASCRP3009935	0.0167	0.0167	2.64964	-3.29038	1.15073	hsa_circRNA_009502	GTATGGGAAGAACCCAGCACCACTAATAAAGCTGCTGCTTGGCTGGAGAGCGCTGTGTGG
ASCRP3010826	0.0168	0.0168	2.64839	-3.29275	1.1125	hsa_circRNA_009435	TAGAAGGAACGTACGCCAGCTACGTGTCTCTCTGTGATAATGAAAAGACAGGTTGCAAAG
ASCRP3004982	0.0169	0.0169	-2.64454	-3.30004	-1.45166	hsa_circRNA_103202	CCACAAGCAGAAGGAAATGTACAGATTACAGCTGAAACTCTGCTAAAATCCGCCGAAGTA
ASCRP3011391	0.0169	0.0169	-2.6428	-3.30334	-1.06616	hsa_circRNA_103979	TCCCTGGTCGAACAGTTTTTTCTAATGGCTATTCAAGTTGATATTCACTGATGGACTCCA
ASCRP3007810	0.017	0.017	-2.64189	-3.30506	-1.06763	hsa_circRNA_101334	GACACAGGTCAGGAAGCAGAATATTCCTTATATGGTCAACTGCAACTTGGCCTCTTGATC
ASCRP3007694	0.0171	0.0171	2.6389	-3.31073	1.14063	hsa_circRNA_102500	GAATATGAAGAGACATGCGATGGTAGATCAACCCCCAGGGGCCATTGACATTTAGGGATG
ASCRP3000261	0.0172	0.0172	-2.63655	-3.31518	-1.53697	hsa_circRNA_102294	AAAGTTACACAGATCCAGGATGAGAAGACTGATAAAAGAAGAAGCTAGCTGAACAGCTGT
ASCRP3011719	0.0172	0.0172	2.63645	-3.31537	1.92651	hsa_circRNA_104310	TCTTTCTTATTCAGGTGTGTGTAACTGGTGTGTGCACCGTTTCGACCATCACTGTGTTTG
ASCRP3012191	0.0172	0.0172	-2.63575	-3.3167	-2.1595	hsa_circRNA_000286	TGCTCAGCCTAATCAAGTTCCTGTACAACCAGAAGCGACACAGATAAAGTTCTAAAGGAA
ASCRP3009727	0.0174	0.0174	-2.63073	-3.3262	-1.26159	hsa_circRNA_406443	GGGGAGATGGCAAAGGCGAAGATGAGTTATCCCCAGAAGAAATACAAATGGAGTATGTAA
ASCRP3002106	0.0174	0.0174	-2.62995	-3.32768	-1.37613	hsa_circRNA_024251	AGCGGCATAATGTGTTTGGATTGGACCTTAAAGACGAGAAAACATTACAGAATCAATCCA
ASCRP3006056	0.0175	0.0175	2.62776	-3.33181	1.04238	hsa_circRNA_101727	CTCAAGGAGTATTCAGAGACTGAGAAGGAGGTGGCTGGCCGTGCGGCTGGAGTGTGTGGG
ASCRP3002670	0.0175	0.0175	2.62704	-3.33317	1.0995	hsa_circRNA_104444	ATATACACCTGGGTGAAGTTCCTGGTGATGAATGACGAAGGACCCGTGGCTGAAACAAAG
ASCRP3008818	0.0175	0.0175	2.62614	-3.33487	1.32037	hsa_circRNA_016459	GATTTGGGAAGTTCCTTCTTCTTTGCTGGCACTGTTATTACAACCATAGTGGCGGCACCT
ASCRP3005094	0.0176	0.0176	-2.6249	-3.33721	-1.7264	hsa_circRNA_405811	CCATACTGGAGAGAAACCGTACAGATGAAATGTGTGTGAGAGCAGCTCTAAATTGGGAAG
ASCRP3001352	0.0176	0.0176	-2.62452	-3.33794	-1.26628	hsa_circRNA_001807	ACCCTTTACAAGTGCAACACATTTGGAGCATGTGAGGCCCATGTTTAAGATTTAATAAGA
ASCRP3001392	0.0176	0.0176	-2.62446	-3.33806	-1.18545	hsa_circRNA_103959	ACCTGAAGTGGATAAGCTGAACATTATGGCAGCCAAAAGACAACAGGTGATTTGATGAAG
ASCRP3012416	0.0176	0.0176	-2.62373	-3.33942	-1.18118	hsa_circRNA_406512	TGGCACCAACATATAAGAAACTTGCACCTGATGCATATAATAATCAGGAGAACTTGCGCC
ASCRP3009418	0.0177	0.0177	-2.62317	-3.3405	-1.92885	hsa_circRNA_102861	GGACATTGAGCAAGTTTGGGAGGAGCTATTATCCATTCCTGAGTTACAGGACATGGATTT
ASCRP3008905	0.0177	0.0177	-2.62222	-3.34228	-1.40899	hsa_circRNA_402294	GCAGAAACTGGCCTTAGAAACCACAGTATTAGTTGAATCTTATACATTTGTGAAGTGTGG
ASCRP3006256	0.0177	0.0177	-2.62218	-3.34236	-1.07325	hsa_circRNA_102185	CTCCTGGACAAGGATCTGCAAATTGAAGTGCAGGTACAGGTGAACAAAGGCAGAGTAAAC
ASCRP3009496	0.0178	0.0178	2.62034	-3.34583	1.11102	hsa_circRNA_000250	GGAGTGGCTGTGGATAAGTCATTATGTTTAATGTGGGGGTGGAGGCTTAATTAACGTTTG
ASCRP3008059	0.0178	0.0178	-2.61971	-3.34703	-1.28507	hsa_circRNA_104071	GAGAAAGAACACGCTTTGTTGCTTCTAAACCTCTGGAGGAGGAGGTGGATTCTCAATATC
ASCRP3001650	0.0178	0.0178	-2.61914	-3.3481	-1.08948	hsa_circRNA_407033	ACTTCTCAAGTGCAATTCAAGATATCCGAAGGTTCAATTATGTGGTCAAATATCTTAAAT
ASCRP3006100	0.0179	0.0179	-2.61703	-3.35208	-1.01047	hsa_circRNA_000203	CTCAGCACTGATGTGGACTTGATTGTGGAAGTGCTAAGATCATCCTGAGGTTAGCATTAC
ASCRP3011274	0.0179	0.0179	-2.61655	-3.35299	-1.08366	hsa_circRNA_001521	TCATCCACTGAGTTTGTAGAAAAACGGAGAGCAGCTCTTGAAAGATTGAAGAAGAAGCAA
ASCRP3002346	0.018	0.018	2.61414	-3.35754	1.42366	hsa_circRNA_032891	AGGTGGCTCCCAAATTACCGGAAAGGACTGTTCTTGAGGTATTCAGGTATATTACTCGAG
ASCRP3007104	0.018	0.018	2.61326	-3.3592	1.00887	hsa_circRNA_104765	CTTGGAAGAATTCTGTGGAAGAGTGGACAACAGAAGACTGGACTGAAGATGATTTGGACG
ASCRP3000875	0.0181	0.0181	-2.61117	-3.36314	-1.0266	hsa_circRNA_104613	AATGATCGTGCTGTATTGGAGAGAGAAGTCCAGGACAGAGCAGAATGGGCTGATATAGAT
ASCRP3000032	0.0181	0.0181	-2.61028	-3.36483	-1.17604	hsa_circRNA_102776	AAAAATGCATTATGTGGACCCTGACCATGTAAAGCAATGCCAAGTGAGTACACCTATGTG
ASCRP3006395	0.0182	0.0182	-2.60913	-3.36699	-1.45754	hsa_circRNA_000200	CTCTTAGGGTTCATACCTCTAATTCATGTGGTTAAGACAGTGTTGTGTTGAAGGGACTGT
ASCRP3004551	0.0183	0.0183	-2.60646	-3.37203	-1.05108	hsa_circRNA_405852	CATAGAGATCTTAAGGAAGGCGGAGCGTGAAGTAAAAGCATTGGCAAAACTTGATCATGT
ASCRP3010702	0.0183	0.0183	-2.6063	-3.37232	-1.28986	hsa_circRNA_406617	TACAGGTGACATCTGATGTGCTAGAACAAAGAATAGTACAGCAGGTACGGCCGAATAGAA
ASCRP3013302	0.0183	0.0183	2.60598	-3.37293	1.04068	hsa_circRNA_405995	TTGTTCTGTCTTGTCACACCAACTGTTACTGATGAACAGGGAAGAGATTACTGCGTTCAG
ASCRP3008296	0.0183	0.0183	-2.60579	-3.37329	-1.36819	hsa_circRNA_029965	GAGGAAGACCATCAAAAACGCCATCACCATCACAACCAAAAAAAAATGTAGCCTTGCTTC
ASCRP3009189	0.0183	0.0183	-2.60518	-3.37443	-1.18385	hsa_circRNA_104344	GCTATGGTGGCAACAGATGTATGCTCATCAGTATTATATGCAGTACAAGATGAGTATCAT
ASCRP3009936	0.0183	0.0183	2.60497	-3.37483	1.24377	hsa_circRNA_009503	GTATGGGAAGAACCCAGCACCACTAATAAAGCTGCTGCTTGGCTGGATTCCATTTGGCTG
ASCRP3003811	0.0185	0.0185	2.60169	-3.38101	1.09183	hsa_circRNA_000763	CACAAGAATTCTGATGTCCCGGCGGCGGCAGTAGGCAGCCAGCTGCCACTGGTTCTTCTC
ASCRP3001604	0.0185	0.0185	2.60143	-3.3815	1.15793	hsa_circRNA_100975	ACTGGTTTGCAGAGTCCAGAATTTGGATTTAACAAAAAGGAAGATGATTCATGAAGGGCC
ASCRP3006867	0.0185	0.0185	2.60126	-3.38182	1.02188	hsa_circRNA_006054	CTGTTTGGCCAGGCTGGACTGGCGACATCTAGACTAAGAGAAAGAGGCTGTGATGGTTGC
ASCRP3002508	0.0185	0.0185	-2.60075	-3.38278	-1.2083	hsa_circRNA_103473	AGTTCCTGCTGACTTACGCTTGTTTGAGGTTGCACGTTTTCAAAAAATACCTAATGGTGA
ASCRP3001503	0.0185	0.0185	-2.60032	-3.38358	-1.15054	hsa_circRNA_406027	ACTATCCCAATGGATCTTTATGCAAGTATTTAAGTCTCCACAAAAGTGACTACAGGCGCA
ASCRP3000543	0.0186	0.0186	2.59932	-3.38547	1.23787	hsa_circRNA_042079	AAGAACTTAGCTAAGCTCTCTCAGAACTCCTTGGCTTCACAGGAGGAAGGATAAACTGTG
ASCRP3012653	0.0186	0.0186	-2.599	-3.38608	-1.56474	hsa_circRNA_405975	TGTGCGTAACTAAACCAGGTGATGAAGTGTCTTCCTAGCAGCATAAAATATCTTGCTGGT
ASCRP3010582	0.0186	0.0186	2.59875	-3.38654	1.38879	hsa_circRNA_406655	TAACCAGAAAGAATGCAGCTGGGATTTTGCTACTTGATAATGTGTGTGGGGTCTAGAAGT
ASCRP3004948	0.0186	0.0186	-2.59865	-3.38674	-1.39179	hsa_circRNA_100276	CCAAGCAGCTTACCAAGTCAAATACAATTCAAAAAAAATGAAAAAATTGTTAGAAACGGA
ASCRP3011096	0.0186	0.0186	-2.59714	-3.38958	-1.06126	hsa_circRNA_042189	TCAAAATGTTAATAAAGGTTTCGTTGCATGGTACACTCGTTGCATAAATTTGCGCTCCGC
ASCRP3011902	0.0187	0.0187	-2.59649	-3.3908	-2.21599	hsa_circRNA_405366	TGAGAGTACCCACAACCTAACTTTACCTAAGCAGGTGATTCGGTCTGGGCAAAAATTAAG
ASCRP3008380	0.0187	0.0187	2.59593	-3.39185	1.866	hsa_circRNA_053944	GAGGTGTGCTTTGTGTGAAAGGTGAGCAATAAAGTATCTGTTAAGTTCGTGTTGATGGGC
ASCRP3003934	0.0187	0.0187	2.59448	-3.39458	1.09584	hsa_circRNA_104692	CACCGTCACGCTGCTGGAGGAGATATCCAGGAATGATTTTCAGAGTATTTGAGAAAATGA
ASCRP3001763	0.0188	0.0188	-2.59235	-3.39858	-1.42936	hsa_circRNA_101690	AGAATACTTCAGTCACCAACGTGCCAAATATGATGGGAATAACTGGGAACACAAGTCCAT
ASCRP3002248	0.0189	0.0189	2.59156	-3.40007	1.13688	hsa_circRNA_006560	AGGAGCTGGAAGTTTGCTATGAAGATTATGGAATCAGAGAGAGCTCTTGGAGATGGTACA
ASCRP3005014	0.0189	0.0189	-2.5904	-3.40225	-1.04982	hsa_circRNA_004163	CCACTGAAAATTCAGGGATCCACAAATGCTAAAGAGCTGTCTTCCAAGGGAGTGAAAATC
ASCRP3008964	0.0189	0.0189	-2.5899	-3.40319	-1.46298	hsa_circRNA_100789	GCAGTGGAATCAATGTAAATGCAGCTCCATTCCAATCCATGCAAACGTTCATTCTGAATC
ASCRP3007696	0.019	0.019	2.58884	-3.40518	1.03684	hsa_circRNA_100519	GAATATGACTCTCTGCCTGAAAATAGCGAGACAGGTACCAGCAACTAAGGTTTCAGAGCT
ASCRP3011299	0.019	0.019	-2.58856	-3.40571	-1.38797	hsa_circRNA_403233	TCATTCTGAGAATGGACCAGTTTTGGTTGAAGAACTGGGAAAGAAGAGTAAGACTGCTGC
ASCRP3009291	0.0191	0.0191	2.58584	-3.41082	1.39231	hsa_circRNA_100653	GCTTGAGAAGAGATAAAGTAAAGGGTTTGAAAGTATTCTTGAAGGGCTGTTTGGACCTGC
ASCRP3001998	0.0191	0.0191	-2.58543	-3.41159	-1.12855	hsa_circRNA_005264	AGCAACTTTTGGGAATATGAATAATGCTGTTAGACCAGTTTTTGCGAGTATGCTGCTGCT
ASCRP3003355	0.0192	0.0192	2.58375	-3.41475	1.07181	hsa_circRNA_103889	ATTTGATGCCTCTGCTGGTGTAGAGATGTTGATGATGGAGACACAGTGACAGATTTCATG
ASCRP3012380	0.0193	0.0193	-2.58045	-3.42094	-1.15242	hsa_circRNA_103368	TGGATCGTAATGTGGAAATGTTTATGAACATTGAAAAAACATTGGTGCAGGCAAAGTGTT
ASCRP3004960	0.0194	0.0194	-2.57888	-3.42388	-1.26674	hsa_circRNA_074166	CCAAGTTTTCCGTGAACATGCCAACAAATTGATTGAGGCTGGACGTAAAGAAAGAAGTGA
ASCRP3002909	0.0194	0.0194	-2.57812	-3.42531	-1.51968	hsa_circRNA_102934	ATCTTCTACAAACCCATTTCAGACCAATGCCAGAGGAGCAACAGGTATGTCCCGCCAGAA
ASCRP3005396	0.0194	0.0194	-2.57739	-3.42669	-1.06105	hsa_circRNA_004116	CCTCGTTTTGCTAGTGAAGAGAGGCGAGAAATTGCTGAAGTAAATAAACTGCCAAATGGT
ASCRP3003859	0.0195	0.0195	-2.57646	-3.42844	-1.21714	hsa_circRNA_100965	CACAGGAGGAACCAATTTACGAGATGACATAATGAGGCTTGATGATACAGATTGACGTGA
ASCRP3009687	0.0196	0.0196	-2.57246	-3.43593	-1.1891	hsa_circRNA_103955	GGGAGCCATTACATCTGTACAACAAAGACTCAAACTTTATAACAAAGCAATGGCACCAGC
ASCRP3007495	0.0198	0.0198	-2.56708	-3.44601	-1.33906	hsa_circRNA_100311	GAACTCAGACCTATTGCAAGGAAAGGACACTCCCCTAACATATTTGGGAAGAGGAAGAAC
ASCRP3009532	0.0199	0.0199	2.56551	-3.44895	1.43322	hsa_circRNA_405261	GGATGTGTGGGGAGAGTTGAATTTCAAAATAATTACTCTACAAATAGTAGAGTGATGCCT
ASCRP3011129	0.02	0.02	-2.56253	-3.45452	-1.11502	hsa_circRNA_405368	TCAAGAAAATGGACCAGTTTGTTCGTTACGAGCCTTCAAATGTTTATCTGGTGTGACTGT
ASCRP3002965	0.02	0.02	-2.56225	-3.45505	-1.31426	hsa_circRNA_100295	ATGACTTTTGGACAGTCCAAGCTATATCGAAGCATGTGTTTGATGATCTCAGAGGCTCAG
ASCRP3006727	0.0201	0.0201	2.56113	-3.45716	1.01266	hsa_circRNA_000006	CTGGGCTTGAGGCCTGATCTTTTGGCCAGAAGGAGATTAAAAAGATGCCCCTCAAGATGG
ASCRP3007526	0.0201	0.0201	2.56078	-3.4578	1.14258	hsa_circRNA_001714	GAAGAAGAGGAGGAGGAGGAAGAAGATTATGAGGTGGCTGGTTTGCGATTGAAACTGGAA
ASCRP3008451	0.0201	0.0201	-2.56077	-3.45782	-1.61351	hsa_circRNA_103113	GATAAAAGTCCTGAAACAGTTTTGCAGTCGAGGAGTTTAATAAAGAAACTGGGCAGCCCC
ASCRP3010640	0.0201	0.0201	-2.56066	-3.45803	-1.22906	hsa_circRNA_104483	TAATCAAACTTGGACAGCTCTCTATGCATCGAGAGTAAACATGAGGTTACGATCCTGGGA
ASCRP3004708	0.0202	0.0202	2.55838	-3.46229	1.22657	hsa_circRNA_001503	CATGAGAACAACACAGGAGGCTGCAGGTGGAGTGTTATAGTTTTGCCGCTGGACTCTTCC
ASCRP3002629	0.0203	0.0203	2.55664	-3.46555	1.14877	hsa_circRNA_402188	ATACTGATGACATTGACCACAGAGGTGGTGGGTGTCTCTGCTGTTCTGGGTACTGGATTA
ASCRP3000785	0.0204	0.0204	-2.55424	-3.47004	-1.08259	hsa_circRNA_045579	AATAATGCACCTCATGTATTAGTCACAATAAAAATCAGAACTCAGCATGGCGGCCACCAG
ASCRP3012771	0.0204	0.0204	2.55287	-3.4726	1.1506	hsa_circRNA_103111	TTAACATTTGGGAGAAACACAGCCAGAAGGAAGTGTTTGGATTGTGAGCTATTTCAGAAC
ASCRP3012847	0.0205	0.0205	-2.5521	-3.47404	-1.05819	hsa_circRNA_102866	TTAGATTGGTTTAGGTTACAGGCATGTGGAGACCCCAAGGCAAAACCATCCTATCTTATC
ASCRP3001622	0.0205	0.0205	-2.55199	-3.47423	-1.08534	hsa_circRNA_079352	ACTTAATAAATCCTTGAATCATAGTGCTGTAAAATACCTGGAGTGCTCGGCGCTCACACA
ASCRP3008204	0.0205	0.0205	2.5507	-3.47664	1.69894	hsa_circRNA_400027	GAGATTGTGTGTGGATCGATGCATTTGCAGAAACAAAGATTGTGTGTGGATCGATGATGA
ASCRP3006213	0.0206	0.0206	2.54821	-3.48129	1.1255	hsa_circRNA_405295	CTCCCAGGACAGGAAGAGTCACAGGATGATGTCTATAAACTAAGCACTGACAGCTCACAG
ASCRP3002732	0.0206	0.0206	2.54812	-3.48147	1.47441	hsa_circRNA_000963	ATATTTTTGACTCTTTTGTGGGTGGTGTCGGGTAGGCCTCGCAATGTATTCAAGTTACTC
ASCRP3009175	0.0206	0.0206	-2.54786	-3.48195	-1.91476	hsa_circRNA_102930	GCTACAGCCAATTTTGCTAACTTTGCACATTTCAACAGTCATGCAGGCGAGGATTAAATC
ASCRP3008025	0.0207	0.0207	-2.54754	-3.48255	-1.40931	hsa_circRNA_000558	GACTGTTCATGCGCATCGGGTGTCAGTGACTCATGGAGAAGAAATGGGGAATGGCATCAC
ASCRP3011329	0.0207	0.0207	-2.54664	-3.48423	-1.38567	hsa_circRNA_103776	TCCACAAGGATTCTTTTCAATACATCCTAAAACAGATTCCCGACAGTTAAGCAATGGGGA
ASCRP3013575	0.0209	0.0209	-2.54255	-3.49186	-1.03658	hsa_circRNA_053372	TTTTGTCTTGCAGTTTTTAGAACTTCAGCCATAAAAATGGGCAGAATTTTCCTTGATCAT
ASCRP3007770	0.0209	0.0209	-2.54124	-3.4943	-1.0194	hsa_circRNA_003307	GAATTCTTATAAAGCTGTCATCAACCTGGGAAGGAATTCAGGCTGGAAACCATCGACGAG
ASCRP3001107	0.0209	0.0209	-2.54121	-3.49436	-1.81791	hsa_circRNA_100785	ACAGAGGAGTTTCATGGCACTAAGTCAAGATGGTAAGCTTGATGATTACCAGGAACGAAT
ASCRP3005004	0.0209	0.0209	-2.54099	-3.49477	-1.06617	hsa_circRNA_088390	CCACGAGGAACAAATTGTACATTTGCCCATTCTCAGGAAGAGCTTGAAAACTTACAAAAC
ASCRP3002848	0.021	0.021	-2.53927	-3.49798	-1.59722	hsa_circRNA_002615	ATCCTTTGCGTTGTGGCTTCTATTATATCGATCCACCCAAAAATTCAGGTTCCATGCCTC
ASCRP3011672	0.0211	0.0211	-2.53707	-3.50208	-1.29537	hsa_circRNA_102283	TCTGTGCCTGAACTCAAAGATGCCCTTAAAAGTTACTGTAAAATGGGGAAAGGAGAAATT
ASCRP3010274	0.0213	0.0213	-2.53343	-3.50886	-1.48501	hsa_circRNA_103791	GTGTACCTTATGTCATAGCTTCTGGTGTTGTTCCTTTACTAGGACTGGGCACTTGGAGTC
ASCRP3001276	0.0213	0.0213	2.53285	-3.50994	1.13202	hsa_circRNA_102568	ACCAGAAAAATATTGTACACAGGGACCTGAAGGTTGCCATCAAGATTATCGACAAAACCC
ASCRP3000541	0.0213	0.0213	-2.53267	-3.51027	-1.34219	hsa_circRNA_000464	AAGAACTCAGAAACCAAGAGTTGCAAAAACGGAAGCAAATACAACTAAGGCCTGTATCCG
ASCRP3004336	0.0214	0.0214	2.5309	-3.51356	1.23445	hsa_circRNA_092408	CAGGAGAGAAAGCAGGCACAGAGAGTAGGTTTTGAGAGATTACCTGAAGTTGCACTCAAA
ASCRP3008840	0.0214	0.0214	-2.53041	-3.51447	-1.06857	hsa_circRNA_404564	GCAAACGTATGTTTCTGGAACATTGCGATTTGGAATGTAAGTAAGCACCAGCCACAAAAA
ASCRP3001348	0.0215	0.0215	-2.52878	-3.51751	-1.43277	hsa_circRNA_103074	ACCCTGAGAGCTTTATTACCAGACATGATCTTTCAGTCTTACCTGCAGTGGTGAAAAACG
ASCRP3003191	0.0215	0.0215	-2.52761	-3.51968	-1.49274	hsa_circRNA_103886	ATTAGCAGATTCAGTAGGACATCATTTAAACAAACCAGTTGCATGCAGGGCATGATTCCA
ASCRP3011476	0.0216	0.0216	-2.52537	-3.52385	-1.62397	hsa_circRNA_403871	TCGAGAGAAGCAATGTGTATGTGGAGACCGTTACTTCTCGTCAGAGTGAAATCCAGAAAT
ASCRP3002110	0.0216	0.0216	-2.52504	-3.52446	-1.03201	hsa_circRNA_018315	AGCGGGCCTACAGAGAGCTAGTTCTTATGAAATGTGTTAATCACAAAAATCTTCTTGGTG
ASCRP3010951	0.0217	0.0217	-2.52344	-3.52744	-1.02482	hsa_circRNA_102056	TATCACCCACCACACTAGAATGGAGCACTACAGAGGAAACCCAAGTTGACAAGAACTCAA
ASCRP3008205	0.0218	0.0218	2.5218	-3.53049	1.00782	hsa_circRNA_103747	GAGATTTCATTGTTCCAGCCAGTATAAATGACCAAGGATTGTACAGAGTTGTGGGGGTGA
ASCRP3004934	0.0218	0.0218	-2.52149	-3.53107	-1.32881	hsa_circRNA_000256	CCAAATGGTGACAAGGAACTCTCTGAGGCTGAGAAGATGAAGATGGCATATGTGGTTATG
ASCRP3011843	0.0219	0.0219	2.51872	-3.53622	1.49252	hsa_circRNA_102492	TGACATCCTCGAGACAAAGATCATTCCACTCAGCCTGGGACGATGGGGAGGAAAAAAATC
ASCRP3004526	0.0221	0.0221	2.51578	-3.54167	1.15063	hsa_circRNA_104442	CATAACCAAGCGGGTGAAGGAGGTGCTGACGGACAACAACCTCGAAAGCACTCCAAAGAC
ASCRP3010997	0.0221	0.0221	-2.51567	-3.54187	-1.22677	hsa_circRNA_000703	TATGCAAAAGGGAAATGATCTTCATTGGTTAGCATGTGCCTTATATGTGGCTTGCAGAAA
ASCRP3010888	0.0223	0.0223	-2.51071	-3.55108	-1.11823	hsa_circRNA_103075	TAGTCTAAATGATGGGCAGTCATGGTCCCAGAAACGTCACTATCAAGAAGTCTTACCTGC
ASCRP3005060	0.0223	0.0223	2.50966	-3.55304	1.30352	hsa_circRNA_103456	CCAGGATCTGGCTGGTGGAGGAAGTGAAGGAGCTGTGTGATGGCCTGGAGTTAGAAAATG
ASCRP3006386	0.0224	0.0224	2.50879	-3.55464	1.82439	hsa_circRNA_090650	CTCTGTGCCTAATAAAGTCTCTTTTTCTCACAGAGGGCCTGGTGGCGGTAATAACCGGAG
ASCRP3009379	0.0225	0.0225	-2.50548	-3.56078	-1.09141	hsa_circRNA_008062	GGAATATCTGCATAAAAATGGACAGATCCACAGGGAGTGGAGCAACTGCTGTAGTCCAAG
ASCRP3011469	0.0225	0.0225	-2.50511	-3.56146	-1.19358	hsa_circRNA_003596	TCGACATGCGTCTTCCCTGACAAGAAGTCCGAAGGGGGCCCCCCGGGAGAGGTCATCCAG
ASCRP3011524	0.0229	0.0229	-2.49823	-3.5742	-1.32137	hsa_circRNA_008201	TCTAAATCTGTTGATGAAAAATATGGCTACACACACCTTTCTGCAGGAGAGCTGCTTCGT
ASCRP3002359	0.0229	0.0229	2.49747	-3.57562	1.57647	hsa_circRNA_103230	AGGTTTCACACATTTCCAGACTTGATTATTCTTAGAAATGCACTTGACCTGCTTTTGCCA
ASCRP3007563	0.023	0.023	2.49608	-3.57818	1.66521	hsa_circRNA_001350	GAAGAGCTTAGGTGGTGTGGGAAGATCTGTCTGAGAAGAAACAAGAAAGCAAACAGGTAA
ASCRP3009143	0.023	0.023	-2.4949	-3.58038	-1.08426	hsa_circRNA_401473	GCGATTTCCAGGCTTGCTTAAATGAAAAGGTTTTAGCAAAGCCAAACTCGAATCAATGGA
ASCRP3012667	0.0232	0.0232	2.49139	-3.58687	1.27823	hsa_circRNA_100446	TGTGGCTTATGGCTGGATTATACTAAAACATACAACTTGGAACTGCAGTTGGCTTTTTGC
ASCRP3003458	0.0235	0.0235	-2.48567	-3.59742	-2.24033	hsa_circRNA_101835	CAAAGCCTGGCCACACCCCTATATTTCGATCTTGAGCCAGATGATTGTGCATCCATTTAC
ASCRP3009015	0.0237	0.0237	-2.48108	-3.6059	-1.91608	hsa_circRNA_102932	GCCAATTTTGCTAACTTTGCACATTTCAACAGTCATGCAGGTCTGTAAACAGATTTGGCT
ASCRP3000540	0.0238	0.0238	-2.47935	-3.60909	-1.19107	hsa_circRNA_405113	AAGAACTCAGAAACCAAGAGTTGCAAAAACGGAAGCAAATACAACTAAGGACCCCTCGTC
ASCRP3000051	0.0239	0.0239	2.47719	-3.61308	1.0746	hsa_circRNA_102445	AAAACCACACCGACTTCAAGGACAAGATGAAGATGTGTGTGTCTTTAAGTGCTCAGTGTC
ASCRP3008526	0.024	0.024	-2.47439	-3.61824	-1.10237	hsa_circRNA_403442	GATCATATCAGAGCACTTGATCGCCTACAAGAAGTTCCCCATGAGGTTCGTTACCGTGAA
ASCRP3002122	0.0244	0.0244	2.46692	-3.632	1.18462	hsa_circRNA_101463	AGCTAGCCGAATGTTAAAAATCTGTAAGAGCCTGATTTTAGAATTCACCAGCTCCTCAGA
ASCRP3008500	0.0245	0.0245	-2.46549	-3.63463	-1.05389	hsa_circRNA_405335	GATATGGGCTACTCCGGCAAAAAAGGAAAAACTGGCTGTACAGACATCAATGAATGTGAG
ASCRP3004318	0.0245	0.0245	-2.46449	-3.63646	-1.22853	hsa_circRNA_407040	CAGGAACCCACAGATAACCAAGTCAGACTTCGTAAGAGAAAGGTGGTGAAATGACAGAAC
ASCRP3011447	0.0248	0.0248	-2.45874	-3.64704	-1.06026	hsa_circRNA_103737	TCCTGTGGAAGAAGCATTGCTTAAAGAGTATATTAAGCGTCAAATAATTCGGTTCCCTCA
ASCRP3008927	0.0248	0.0248	-2.45846	-3.64755	-1.00565	hsa_circRNA_052522	GCAGCGACATATCAAACAGGCCCAGGATGAAGAAAGAAGGCAGTTGATACAGCTTCGAGA
ASCRP3005743	0.0249	0.0249	2.45755	-3.64923	1.04658	hsa_circRNA_101776	CGTGAATGAGAAAGCAAGGGCGGACCATGGTTTGATTCCAGATGTGAAGTTAGAAAAAAC
ASCRP3012063	0.0249	0.0249	-2.45561	-3.65279	-1.39867	hsa_circRNA_004648	TGCACTTAAACGGAACTTGCCTGTGAATTTCGAGGTAGAACTTTAGACTTCATAGCACTG
ASCRP3009616	0.0251	0.0251	2.45216	-3.65912	1.15247	hsa_circRNA_001241	GGCTATGGAGGTCACGTCCCGTGTGGCTGTGGAGATCTCTGTGTGACTATGGAGGTTTCA
ASCRP3005470	0.0252	0.0252	-2.45085	-3.66153	-1.43388	hsa_circRNA_101539	CCTGGCAAAGCACTCTACACCCCCAAGTGCATATGGGTCTGTCAAAGCCTATACTAACTT
ASCRP3010397	0.0253	0.0253	2.44952	-3.66397	1.10277	hsa_circRNA_062139	GTTCTTCTTCGAGTATTTGTAGAAGGGGTAAAGACCTAGAGGTGAGGTCTCTGAGCAAGG
ASCRP3006887	0.0253	0.0253	-2.44783	-3.66707	-2.25362	hsa_circRNA_051239	CTTACCTGCCTATACACACACACACACGCACACGCTGTCCTGTACCTCCAAGGAGCTAAT
ASCRP3011494	0.0257	0.0257	-2.44136	-3.67893	-1.05118	hsa_circRNA_404090	TCGCTTTTGTGGGACTTCTTTTTTCACTTTCCAAGAAACTATGATCCTGCTTTACATCCT
ASCRP3001946	0.0258	0.0258	-2.43828	-3.68458	-1.31918	hsa_circRNA_103236	AGATGATGCCTCGAATAACTCCACAATCTGATGGGAATGATGAACAACCCCAATCCTTAT
ASCRP3009026	0.0258	0.0258	-2.43826	-3.6846	-2.01564	hsa_circRNA_401363	GCCAGAGAAAAGCTGGCAAGAGAAGAACCAGATATTTATCAAATTGCAAGTAAACAACGT
ASCRP3012869	0.026	0.026	-2.43583	-3.68906	-1.13218	hsa_circRNA_102322	TTATCAATATTGCTGTTTGATGCGATCCTGACCAGTGCAACCACGGGATGTGCCCTCCTC
ASCRP3008609	0.026	0.026	-2.43574	-3.68921	-1.73298	hsa_circRNA_102755	GATGAAGGAAATTATCTGGACGATGCTCTCGTGAGACAGGATGCCCAGGACTTGATAGAC
ASCRP3009111	0.0261	0.0261	-2.43364	-3.69307	-1.28511	hsa_circRNA_405301	GCCTGCTAAACCTACTAAAGTCACACTGGTGAAATCCCGGAAAAATGAAGGGAAAATGAC
ASCRP3009302	0.0262	0.0262	-2.43197	-3.69611	-1.0163	hsa_circRNA_062722	GCTTTCTCCATTTATTTAAAACTACCCATGCAATTAAAAGGTACAATGCAGGCGCTGGGC
ASCRP3001807	0.0262	0.0262	-2.43138	-3.69719	-1.15067	hsa_circRNA_102933	AGACCAATGCCAGAGGAGCAACAGGTCTGTAAACAGATTTGGCTAGGATTATTTGATGAT
ASCRP3004975	0.0263	0.0263	-2.42971	-3.70025	-1.02998	hsa_circRNA_076177	CCAATTATCAGGGGCTTCCACTGCCTTGTGTCAAAAAAATTATTCAGCAAGTTCGCAATT
ASCRP3011523	0.0263	0.0263	2.42929	-3.701	1.06116	hsa_circRNA_002659	TCTAAACATGTGTTGATGACTTTGTGCTTTTAGGGGTATGAGCTGCATGGGTAAGGTACT
ASCRP3003132	0.0263	0.0263	-2.42913	-3.7013	-1.07428	hsa_circRNA_405925	ATGTGACATGAAAAAAATGCATTATGTGGACCCTGACCATGTAAAGGCACTGTGAAGACA
ASCRP3009541	0.0266	0.0266	-2.42408	-3.71053	-1.3279	hsa_circRNA_403148	GGATTCTGTTTCAACATCCTTTGTGTTGTCTACATCGGTAAACTCTGCAAAACTCCAGCA
ASCRP3003486	0.0267	0.0267	-2.42262	-3.7132	-1.4906	hsa_circRNA_003081	CAAATGCTAGTGTGATAATGCAAGTTCCGGAGAGGATTGTTGTAGCAGGGACAAAAGTGG
ASCRP3013119	0.0268	0.0268	2.42061	-3.71686	1.07458	hsa_circRNA_004321	TTCTTCAAGACCCACGAGAAGGCAGATGGGACCTGTAACACCAACTTCAAGAAGACGCAG
ASCRP3006888	0.0269	0.0269	-2.41893	-3.71993	-1.54719	hsa_circRNA_051238	CTTACCTGCCTATACACACACACACACGCACACGCTGTCCTGTACCTCCTCCCTGCGCCT
ASCRP3007713	0.0269	0.0269	2.4186	-3.72052	1.47999	hsa_circRNA_068772	GAATCGAGTACTCTCTCGAATCACTCTGGCATTAATGGAGGACACTGGCAATGCCGGGTC
ASCRP3008289	0.027	0.027	2.41604	-3.72519	1.17792	hsa_circRNA_400101	GAGGAAAAGCATCGTGCTCTTTGTTCTCAGGTGTTTGTGTGCAGATATGATACATGCTTC
ASCRP3006087	0.0271	0.0271	2.41481	-3.72743	1.34212	hsa_circRNA_101282	CTCACTGAAACAGCAAAACAGACATTGCTACAAGTGGTTGGTGTGGTCTCTGTGGCTGTG
ASCRP3013205	0.0271	0.0271	-2.4142	-3.72854	-1.50216	hsa_circRNA_100788	TTGCCCTCCAGGATTCAATGCTGGATTTTGAAAATCAGACACTTGATCCTGCCATTGTAT
ASCRP3010727	0.0274	0.0274	2.41054	-3.73521	1.02078	hsa_circRNA_405723	TACCAGACATCATGCTAACTTTGCAGAGGCAAGCGTCTATGATTTAAATGCTAGCTTTGC
ASCRP3006170	0.0274	0.0274	2.41039	-3.73548	1.88208	hsa_circRNA_101522	CTCATTCATGTGTGGTGTTGCGGATGGAGAGGGTTTTCTGAGTATCTGGCAAGTTAACCA
ASCRP3011056	0.0274	0.0274	2.40958	-3.73697	2.20849	hsa_circRNA_104484	TATTCTCTCTGTGTGTGGCTGGGCGTGTAGATAAGCAACGATGTGCTGAGCTGAAGAAAG
ASCRP3005523	0.0276	0.0276	-2.40631	-3.74291	-1.52191	hsa_circRNA_090224	CCTTGCAACTTACATGGAAAGCATGAGACTATATGCTAGAGGTTATGCAATGGTCTCTGC
ASCRP3012668	0.0276	0.0276	2.40521	-3.74492	1.17252	hsa_circRNA_100540	TGTGGCTTCACCTGGAAGCAATCAAAGAGAAGTACACAGACTGGACAGAATTTCTCATAC
ASCRP3004769	0.0277	0.0277	2.40406	-3.747	1.22448	hsa_circRNA_104802	CATGGCAGAATTGAATGCCATCATCGGGACTGAAATCGCCAAGAGATTGAATACGATTTG
ASCRP3002888	0.0279	0.0279	2.40094	-3.75268	1.47653	hsa_circRNA_402150	ATCTGAACGGAAACTCCAGTACCACACGCAGAACTGTTACACTCCGCAGACAGCCAGTTG
ASCRP3013443	0.0279	0.0279	-2.40084	-3.75286	-1.19596	hsa_circRNA_023339	TTTGAGTATCAAGGCAAAACGGAGAAGCACGAGTCCCAGAAAGACTACTCCAGTGGTTTT
ASCRP3007490	0.0282	0.0282	2.39475	-3.76392	1.54214	hsa_circRNA_406768	GAACGTGCAGTCCATGAAGAACGCTACATTCCAGATCACTCCTGACGTGATCAAAGAGAG
ASCRP3009745	0.0283	0.0283	-2.39312	-3.76688	-1.14017	hsa_circRNA_004607	GGGTCTAGTGAATCTGCACAGAAGGCCCTTAAGGTTGACATGATGAAAGAAGCATTAGAA
ASCRP3004047	0.0287	0.0287	-2.38603	-3.77973	-1.65154	hsa_circRNA_404479	CACTTCCACAACACAATGGATCAGAGGTGTGCGATCACGATGGCTGTGGAAAAGCATTTG
ASCRP3001964	0.0291	0.0291	2.38083	-3.78915	1.15072	hsa_circRNA_074183	AGATGTCTGACAGCCCTGTGTGACACCAAGATAAGTAACAGAGGCTGGCTGTGGCAGATG
ASCRP3002220	0.0292	0.0292	2.37824	-3.79383	1.03344	hsa_circRNA_001468	AGGAATTGTATTTGCAGTATTTGGATTTATTTATTTTTCAGATTGATGTCAGGGTTTCTG
ASCRP3005701	0.0292	0.0292	-2.37803	-3.79422	-1.19417	hsa_circRNA_006807	CGGTAGTGGAATTTATCACGTAAAAGATGGAGGGCCACAAGGATTTACGGAAAATGCAAC
ASCRP3008004	0.0292	0.0292	2.37787	-3.79451	1.11351	hsa_circRNA_100946	GACTCTTTCTGTTTGGCTATAAGCCCTGCTGTTCGTGGCATTTGCCCTGTGTATGTTTTG
ASCRP3003116	0.0294	0.0294	-2.37549	-3.79881	-1.14938	hsa_circRNA_071862	ATGTCATAGCTTCTGGTGTTGTTCCTTTACTAGATTGTCTTTGGCTCCATTGTCCTCCTG
ASCRP3006326	0.0294	0.0294	2.37499	-3.79971	1.1679	hsa_circRNA_100961	CTCTCACTCTGGTTAACAGAGAATTCTAAGCAGCACAACATCACAGACTTCCTCGTTCTG
ASCRP3000927	0.0296	0.0296	-2.3716	-3.80585	-1.36193	hsa_circRNA_013729	AATTCCTAGATGGGCAAAGATGGATTGAAGACAACCTTGATTTCAGTGTGGCAACAGCGG
ASCRP3009988	0.0298	0.0298	2.36905	-3.81045	1.45766	hsa_circRNA_010027	GTCACTCCACGGCCAGCACAGGCCAGCCAGAAGATGACACTGAGACTACAGGTTTGGAAG
ASCRP3000200	0.0301	0.0301	-2.36251	-3.82225	-1.14635	hsa_circRNA_067240	AAAGAGATGAACGCAATGCCAATAAAATTGAACAAGAACAATGATGTGGCCACAAAGCGG
ASCRP3006589	0.0303	0.0303	2.36005	-3.82668	1.00204	hsa_circRNA_006855	CTGCATGCTCTTGGCTGGAAGGTTGCACTCCAGGACTTGCAGACGAACTCCAAGATTGGG
ASCRP3001332	0.0304	0.0304	-2.35829	-3.82985	-1.09621	hsa_circRNA_405577	ACCCAGTTCCTAAAAAGAATGTGACAGTGAAGAAGACAGCAGCAAAAAGTACAAAGACAA
ASCRP3011434	0.0304	0.0304	-2.3582	-3.83001	-1.09546	hsa_circRNA_000394	TCCTGATACATTACCTGGAATTGGAAGCCAGTGAAATCAGTGCATTGATTAGGCAGAAGA
ASCRP3002851	0.0306	0.0306	-2.35593	-3.8341	-1.13512	hsa_circRNA_001317	ATCGAAATTTAACCCGAAAGGCTGGATACCTTAATGCTAGGAAATCATGATGCTGCGATT
ASCRP3002800	0.0306	0.0306	2.35584	-3.83426	1.54871	hsa_circRNA_092476	ATCATGGTCCTGGGATACCTCAGACAATGGCAGCTTTTGGATTGAAATATTTGCTGAATG
ASCRP3002647	0.031	0.031	-2.34911	-3.84637	-1.45241	hsa_circRNA_100787	ATAGCAGTGGAATCAATGTAAATGCAGCTCCATTCCAATCCATGCAAACGGTGGTAAATT
ASCRP3002845	0.0313	0.0313	2.34415	-3.8553	1.62724	hsa_circRNA_405814	ATCCTTGATTTGTCATCAGAGATGTCATACTGACTTGGAGTGTGTGTGGGTGACCAAATC
ASCRP3008043	0.0314	0.0314	2.3418	-3.85951	1.27661	hsa_circRNA_000367	GACTTGTCCAGGTCCATTCCATACGATTCTGTAACTGGTCCCAGTAAGCACTCTGTTCTC
ASCRP3003769	0.0315	0.0315	-2.34147	-3.86011	-1.06845	hsa_circRNA_005255	CAATGGTGGTCATGGAGTAGAAGGGAGCGATACTACAGGCAGTTGCAGTGGTGCAGAATG
ASCRP3011550	0.0317	0.0317	2.33728	-3.86763	1.18841	hsa_circRNA_082319	TCTAGCCAGCCAGCTGAAACGGACTCCATGATAAGCAACGATGTGCTGAGCTGAAGAAAG
ASCRP3007986	0.0318	0.0318	2.33613	-3.86969	1.0234	hsa_circRNA_102235	GACTCAACTCCAGGACGCCAAGAGTGCCGAGGATGAGGCTCCTTCCAGACACTTGGGAAA
ASCRP3012687	0.0319	0.0319	-2.33463	-3.87238	-1.03953	hsa_circRNA_001003	TGTGTTTTTGTCCTAGGGGTTCGATCTAAAATTGGATTAAAATCGATGGAGAAGACCCAG
ASCRP3005758	0.032	0.032	2.33295	-3.8754	1.7719	hsa_circRNA_103372	CGTGTGTGTGGCATGCAGCCATAAGTTAGAAGAAGAATTTGAGTGGCTAAAGAAATCTGA
ASCRP3007326	0.0327	0.0327	-2.32188	-3.8952	-1.06955	hsa_circRNA_055387	GAAAATTATTTGTATGAATAATGAAAATAAAACACACCTCGTGGCATGGCGCGGGCGCCG
ASCRP3006122	0.033	0.033	-2.31688	-3.90414	-1.12937	hsa_circRNA_403739	CTCAGGTTGAAATTTTTGACTGCATTGACTTTCGTAGTACTTGTCATTAGGCTGGCGCCC
ASCRP3002130	0.0331	0.0331	-2.31629	-3.90519	-1.23521	hsa_circRNA_046689	AGCTCAGATGGCACACGGACCCTGACTACTCGGCTGCCTATGTCGTCATAGAAACTGATG
ASCRP3009835	0.0331	0.0331	2.31598	-3.90575	1.48618	hsa_circRNA_103229	GGTTTCACACATTTCCAACATTGGGTTTGCCTATCACAGATGAACAAATCCAGGAGATGA
ASCRP3009144	0.0332	0.0332	2.31421	-3.9089	1.05566	hsa_circRNA_102387	GCGCATATTATGCTACATGAAAAGGAAGAGATGGAGTTTTAACATTGAATGCGGAGAACA
ASCRP3001438	0.0333	0.0333	-2.31306	-3.91097	-1.18607	hsa_circRNA_400983	ACGACCTAAATAAGACACAGATGGATGGGATGTCCTTATTGCCCATTTTGGAAAAGAATT
ASCRP3005310	0.0333	0.0333	2.3129	-3.91124	1.0851	hsa_circRNA_100959	CCGGAGTTTGAAGAGCTTTTGGGCAAGCAACATATGAAAGTAAAAAGCCTAGAAGATGCA
ASCRP3011545	0.0337	0.0337	-2.30732	-3.9212	-1.03458	hsa_circRNA_404834	TCTACTTAGATGATAACCAAAAACCACCTGTGGGTGAAGGGCTAAATAGGTTTTGGCACA
ASCRP3009256	0.0343	0.0343	-2.29801	-3.93777	-1.23715	hsa_circRNA_000543	GCTGGAGTAACTGGCATGTGAACAAGCTTTTTCTGTATTTACATACAAAGTCAGATCAGT
ASCRP3003726	0.0344	0.0344	-2.29726	-3.9391	-1.06159	hsa_circRNA_406106	CAATATTTTGTTCAGTGGTGTGCAGACAGAAATTTCACCAAGCCGCAGGTTATCAACATG
ASCRP3000514	0.0345	0.0345	-2.2952	-3.94276	-1.11825	hsa_circRNA_405928	AACTTGTACTGGAGAGAAATCCTACAAGTGTGGACCTGATGACATTTGAAGATGTGGCTG
ASCRP3011756	0.0347	0.0347	-2.29308	-3.94654	-1.06314	hsa_circRNA_100993	TGAACAAGTCCAAGAGGACCTTCTGATTAGTCCACAGTCTTCCTCTATAGGACATTTCTG
ASCRP3000948	0.036	0.036	-2.27416	-3.98007	-1.01835	hsa_circRNA_001646	AATTGTTGCAGAAGTGAAGGATAGGCAGCCAAGGCAATCCCTATTCAACAGAGGAAAATG
ASCRP3000466	0.036	0.036	-2.27382	-3.98068	-1.00423	hsa_circRNA_100662	AACGTCTAGTGAAGGAAATGGAAGACACACAAAGCAGGCTCTAAGCAGAATAAATTCCCT
ASCRP3006558	0.0367	0.0367	-2.26407	-3.9979	-1.55864	hsa_circRNA_101538	CTGATGGTTGCCCTGGCAAAGGTGTGGATGAGGTCACCATTGTCAACATTTTGACCAACC
ASCRP3004457	0.0373	0.0373	-2.25663	-4.01102	-1.15366	hsa_circRNA_045850	CAGTGAGGGTGTACAAATACCCCTTTGAATTAATTATGGCTCTAGACTTCGGGCTCCTTG
ASCRP3001371	0.0375	0.0375	-2.25329	-4.01691	-1.90506	hsa_circRNA_011083	ACCTAGATGTGAAAACAGAATAAACTTCACCCAGAAAACACTTGTCTAGTGACGGAGCCC
ASCRP3006280	0.0376	0.0376	-2.25285	-4.01767	-1.44716	hsa_circRNA_401268	CTCGATCACCAGGGAAAGGTGAAAGATGCTATGGGCTGGTTAACTCTGCAAAAGGAAAAA
ASCRP3001209	0.0376	0.0376	-2.25245	-4.01838	-1.38663	hsa_circRNA_025988	ACATGCTTAATCCTGAGGTCTTTATTATATGAACAATTGGGATATAAGGCATTTGGATTA
ASCRP3002116	0.0378	0.0378	-2.24949	-4.02358	-1.26792	hsa_circRNA_405906	AGCTACTCAAGAAAGAGTGCCCAATTCCAAATGTACAGGTTGAAAACATCCTCTTGCATG
ASCRP3012819	0.0382	0.0382	-2.24396	-4.0333	-1.43307	hsa_circRNA_100313	TTACCTATCAGGAGAGGAGGAAGTTCACAAATGGGTGCTACCATAGTAGATGCTTTGGAT
ASCRP3010316	0.0384	0.0384	-2.24154	-4.03756	-1.04991	hsa_circRNA_100669	GTGTTGTCAGTGTCAATTGCAAAGGAAAAGACTCTGAAAAAGTTTCTCAGTTTGGGTGCA
ASCRP3012998	0.0396	0.0396	-2.22615	-4.06453	-1.36237	hsa_circRNA_101541	TTCCATGAAGCACTCTACACCCCCAAGTGCATATGGGTCTGTCAAAGCCTATACTAACTT
ASCRP3005119	0.0401	0.0401	-2.22027	-4.07481	-1.0582	hsa_circRNA_100059	CCATGGACAATGCATGCCCTCGTTATCTTGAAAAGGTGGGTGACATCACCATCCTGGTGA
ASCRP3008722	0.0405	0.0405	2.21439	-4.08508	1.57343	hsa_circRNA_403556	GATGTGCTTCTGAGGTGGGCTGTGGAATGCCATGTGTAATTACTATTATCAGCATCTAGA
ASCRP3001508	0.0408	0.0408	-2.21138	-4.09032	-1.11483	hsa_circRNA_101486	ACTCAACAGCCGAAGCAACAAACTGCACTTTTCCCACAGTCAAATCACTCGCCTCTACAG
ASCRP3003072	0.0408	0.0408	-2.21069	-4.09153	-1.11362	hsa_circRNA_404467	ATGGAGGTTCATGAAGAGAGCAAACATTTTACACGCTAAAAATGAAGCTGATCGTCAGGC
[truncated: 24 more rows]

## Sheet: Sheet2
hsa_circ_406038		circRNA	ID
hsa_circ_052165		hsa_circ_000529	hsa_circ_0000001
hsa_circ_051490		hsa_circ_000531	hsa_circ_0000002
hsa_circ_401587		hsa_circ_002058	hsa_circ_0000003
hsa_circ_102118		hsa_circ_002098	hsa_circ_0000004
hsa_circ_405025		hsa_circ_002136	hsa_circ_0000005
hsa_circ_006002		hsa_circ_001621	hsa_circ_0000006
hsa_circ_406180		hsa_circ_001873	hsa_circ_0000007
hsa_circ_008349		hsa_circ_001557	hsa_circ_0000008
hsa_circ_051036		hsa_circ_000031	hsa_circ_0000009
hsa_circ_047478		hsa_circ_000032	hsa_circ_0000010
hsa_circ_102451		hsa_circ_001076	hsa_circ_0000011
hsa_circ_405760		hsa_circ_000641	hsa_circ_0000012
hsa_circ_051641		hsa_circ_000035	hsa_circ_0000013
hsa_circ_001046		hsa_circ_001693	hsa_circ_0000014
hsa_circ_404837		hsa_circ_001949	hsa_circ_0000015
hsa_circ_406728		hsa_circ_000037	hsa_circ_0000016
hsa_circ_102576		hsa_circ_001352	hsa_circ_0000017
hsa_circ_104439		hsa_circ_000541	hsa_circ_0000018
hsa_circ_063811		hsa_circ_001462	hsa_circ_0000019
hsa_circ_406091		hsa_circ_000796	hsa_circ_0000020
hsa_circ_405094		hsa_circ_001027	hsa_circ_0000021
hsa_circ_407331		hsa_circ_000806	hsa_circ_0000022
hsa_circ_100685		hsa_circ_000809	hsa_circ_0000023
hsa_circ_043626		hsa_circ_001228	hsa_circ_0000024
hsa_circ_101337		hsa_circ_000558	hsa_circ_0000025
hsa_circ_404577		hsa_circ_000559	hsa_circ_0000026
hsa_circ_102333		hsa_circ_000560	hsa_circ_0000027
hsa_circ_008584		hsa_circ_000561	hsa_circ_0000028
hsa_circ_003494		hsa_circ_001786	hsa_circ_0000029
hsa_circ_005317		hsa_circ_000040	hsa_circ_0000030
hsa_circ_104090		hsa_circ_001367	hsa_circ_0000031
hsa_circ_406938		hsa_circ_000567	hsa_circ_0000032
hsa_circ_404317		hsa_circ_001236	hsa_circ_0000033
hsa_circ_404565		hsa_circ_001787	hsa_circ_0000034
hsa_circ_000735		hsa_circ_000041	hsa_circ_0000035
hsa_circ_406487		hsa_circ_000042	hsa_circ_0000036
hsa_circ_008189		hsa_circ_001049	hsa_circ_0000037
hsa_circ_021529		hsa_circ_000570	hsa_circ_0000038
hsa_circ_001216		hsa_circ_000025*	hsa_circ_0000039
hsa_circ_055953		hsa_circ_000571	hsa_circ_0000040
hsa_circ_406150		hsa_circ_001237	hsa_circ_0000041
hsa_circ_006005		hsa_circ_000827	hsa_circ_0000042
hsa_circ_406748		hsa_circ_001967	hsa_circ_0000043
hsa_circ_028143		hsa_circ_000829	hsa_circ_0000044
hsa_circ_102991		hsa_circ_000015	hsa_circ_0000045
hsa_circ_401586		hsa_circ_001242	hsa_circ_0000046
hsa_circ_404488		hsa_circ_001243	hsa_circ_0000047
hsa_circ_406145		hsa_circ_000044	hsa_circ_0000048
hsa_circ_103595		hsa_circ_000833	hsa_circ_0000049
hsa_circ_104499		hsa_circ_000836	hsa_circ_0000050
hsa_circ_000809		hsa_circ_000837	hsa_circ_0000051
hsa_circ_015879		hsa_circ_000045	hsa_circ_0000052
hsa_circ_406587		hsa_circ_002106	hsa_circ_0000053
hsa_circ_102604		hsa_circ_001377	hsa_circ_0000054
hsa_circ_404984		hsa_circ_001562	hsa_circ_0000055
hsa_circ_000352		hsa_circ_001055	hsa_circ_0000056
hsa_circ_101314		hsa_circ_001727	hsa_circ_0000057
hsa_circ_406780		hsa_circ_001845	hsa_circ_0000058
hsa_circ_103285		hsa_circ_000046	hsa_circ_0000059
hsa_circ_049784		hsa_circ_000580	hsa_circ_0000060
hsa_circ_008913		hsa_circ_002155	hsa_circ_0000061
hsa_circ_000865		hsa_circ_001752	hsa_circ_0000062
hsa_circ_103248		hsa_circ_000841	hsa_circ_0000063
hsa_circ_000536		hsa_circ_001565	hsa_circ_0000064
hsa_circ_000133		hsa_circ_002010	hsa_circ_0000065
hsa_circ_059476		hsa_circ_001818	hsa_circ_0000066
hsa_circ_063603		hsa_circ_000048	hsa_circ_0000067
hsa_circ_045556		hsa_circ_001477	hsa_circ_0000068
hsa_circ_406691		hsa_circ_001061	hsa_circ_0000069
hsa_circ_100694		hsa_circ_000597	hsa_circ_0000070
hsa_circ_406044		hsa_circ_000860	hsa_circ_0000071
hsa_circ_407059		hsa_circ_001068	hsa_circ_0000072
hsa_circ_004528		hsa_circ_001069	hsa_circ_0000073
hsa_circ_104655		hsa_circ_001630	hsa_circ_0000074
hsa_circ_103700		hsa_circ_002012	hsa_circ_0000075
hsa_circ_029021		hsa_circ_001070	hsa_circ_0000076
hsa_circ_104039		hsa_circ_001259	hsa_circ_0000077
hsa_circ_400074		hsa_circ_000611	hsa_circ_0000078
hsa_circ_104855		hsa_circ_000612	hsa_circ_0000079
hsa_circ_000930		hsa_circ_000613	hsa_circ_0000080
hsa_circ_008974		hsa_circ_001483	hsa_circ_0000081
hsa_circ_012592		hsa_circ_001261	hsa_circ_0000082
hsa_circ_103363		hsa_circ_001078	hsa_circ_0000083
hsa_circ_045801		hsa_circ_000622	hsa_circ_0000084
hsa_circ_102928		hsa_circ_001079	hsa_circ_0000085
hsa_circ_071312		hsa_circ_001264	hsa_circ_0000086
hsa_circ_400744		hsa_circ_001576	hsa_circ_0000087
hsa_circ_000680		hsa_circ_001492	hsa_circ_0000088
hsa_circ_104405		hsa_circ_000052	hsa_circ_0000089
hsa_circ_402116		hsa_circ_001578	hsa_circ_0000090
hsa_circ_102368		hsa_circ_000897	hsa_circ_0000091
hsa_circ_407051		hsa_circ_001915	hsa_circ_0000092
hsa_circ_006173		hsa_circ_001269	hsa_circ_0000093
hsa_circ_003785		hsa_circ_000652	hsa_circ_0000094
hsa_circ_011977		hsa_circ_001732	hsa_circ_0000095
hsa_circ_029031		hsa_circ_001013	hsa_circ_0000096
hsa_circ_005896		hsa_circ_000527	hsa_circ_0000097
hsa_circ_000525		hsa_circ_001351	hsa_circ_0000098
hsa_circ_406457		hsa_circ_000528	hsa_circ_0000099
hsa_circ_007237		hsa_circ_001217	hsa_circ_0000100
hsa_circ_000350		hsa_circ_001839	hsa_circ_0000101
hsa_circ_007901		hsa_circ_001218	hsa_circ_0000102
hsa_circ_404904		hsa_circ_000053	hsa_circ_0000103
hsa_circ_002701		hsa_circ_001220	hsa_circ_0000104
hsa_circ_065215		hsa_circ_000054	hsa_circ_0000105
hsa_circ_403374		hsa_circ_001016	hsa_circ_0000106
hsa_circ_103390		hsa_circ_002024	hsa_circ_0000107
hsa_circ_404272		hsa_circ_001020	hsa_circ_0000108
hsa_circ_101275		hsa_circ_001666	hsa_circ_0000109
hsa_circ_076875		hsa_circ_001021	hsa_circ_0000110
hsa_circ_000276		hsa_circ_001222	hsa_circ_0000111
hsa_circ_104654		hsa_circ_000789	hsa_circ_0000112
hsa_circ_100507		hsa_circ_000790	hsa_circ_0000113
hsa_circ_026616		hsa_circ_000530	hsa_circ_0000114
hsa_circ_028861		hsa_circ_001457	hsa_circ_0000115
hsa_circ_000710		hsa_circ_002089	hsa_circ_0000116
hsa_circ_039187		hsa_circ_001812	hsa_circ_0000117
hsa_circ_404839		hsa_circ_002173	hsa_circ_0000118
hsa_circ_000624		hsa_circ_002057	hsa_circ_0000119
hsa_circ_104589		hsa_circ_001022	hsa_circ_0000120
hsa_circ_103395		hsa_circ_001963	hsa_circ_0000121
hsa_circ_102579		hsa_circ_000534	hsa_circ_0000122
hsa_circ_405265		hsa_circ_000055	hsa_circ_0000123
hsa_circ_100334		hsa_circ_000794	hsa_circ_0000124
hsa_circ_406268		hsa_circ_001024	hsa_circ_0000125
hsa_circ_101696		hsa_circ_000537	hsa_circ_0000126
hsa_circ_100177		hsa_circ_000538	hsa_circ_0000127
hsa_circ_066113		hsa_circ_000060	hsa_circ_0000128
hsa_circ_405483		hsa_circ_001025	hsa_circ_0000129
hsa_circ_101889		hsa_circ_000019	hsa_circ_0000130
hsa_circ_405527		hsa_circ_001555	hsa_circ_0000131
hsa_circ_091053		hsa_circ_000539	hsa_circ_0000132
hsa_circ_102088		hsa_circ_001813	hsa_circ_0000133
hsa_circ_037205		hsa_circ_000063	hsa_circ_0000134
hsa_circ_404432		hsa_circ_002139	hsa_circ_0000135
hsa_circ_016771		hsa_circ_001460	hsa_circ_0000136
hsa_circ_081648		hsa_circ_000064	hsa_circ_0000137
hsa_circ_407135		hsa_circ_000065	hsa_circ_0000138
hsa_circ_007022		hsa_circ_000022	hsa_circ_0000139
hsa_circ_045871		hsa_circ_002059	hsa_circ_0000140
hsa_circ_101066		hsa_circ_001026	hsa_circ_0000141
hsa_circ_104165		hsa_circ_000066	hsa_circ_0000142
hsa_circ_401955		hsa_circ_001620	hsa_circ_0000143
hsa_circ_061577		hsa_circ_001622	hsa_circ_0000144
hsa_circ_405036		hsa_circ_000069	hsa_circ_0000145
hsa_circ_075386		hsa_circ_001934	hsa_circ_0000146
hsa_circ_102652		hsa_circ_001357	hsa_circ_0000147
hsa_circ_104663		hsa_circ_000800	hsa_circ_0000148
hsa_circ_047040		hsa_circ_000801	hsa_circ_0000149
hsa_circ_103585		hsa_circ_001466	hsa_circ_0000150
hsa_circ_405653		hsa_circ_000070	hsa_circ_0000151
hsa_circ_103461		hsa_circ_000071	hsa_circ_0000152
hsa_circ_000129		hsa_circ_000544	hsa_circ_0000153
hsa_circ_403718		hsa_circ_000545	hsa_circ_0000154
hsa_circ_100348		hsa_circ_001029	hsa_circ_0000155
hsa_circ_102741		hsa_circ_000802	hsa_circ_0000156
hsa_circ_102416		hsa_circ_001359	hsa_circ_0000157
hsa_circ_001795		hsa_circ_001360	hsa_circ_0000158
hsa_circ_103398		hsa_circ_000803	hsa_circ_0000159
hsa_circ_103387		hsa_circ_001903	hsa_circ_0000160
hsa_circ_076143		hsa_circ_001361	hsa_circ_0000161
hsa_circ_400091		hsa_circ_000804	hsa_circ_0000162
hsa_circ_075912		hsa_circ_001362	hsa_circ_0000163
hsa_circ_000281		hsa_circ_000547	hsa_circ_0000164
hsa_circ_005392		hsa_circ_001558	hsa_circ_0000165
hsa_circ_400073		hsa_circ_001033	hsa_circ_0000166
hsa_circ_103662		hsa_circ_001904	hsa_circ_0000167
hsa_circ_403250		hsa_circ_001816	hsa_circ_0000168
hsa_circ_014352		hsa_circ_000807	hsa_circ_0000169
hsa_circ_104760		hsa_circ_000549	hsa_circ_0000170
hsa_circ_085323		hsa_circ_000077	hsa_circ_0000171
hsa_circ_055426		hsa_circ_001363	hsa_circ_0000172
hsa_circ_104666		hsa_circ_000078	hsa_circ_0000173
hsa_circ_100770		hsa_circ_000079	hsa_circ_0000174
hsa_circ_041939		hsa_circ_001035	hsa_circ_0000175
hsa_circ_001005		hsa_circ_000550	hsa_circ_0000176
hsa_circ_083776		hsa_circ_001817	hsa_circ_0000177
hsa_circ_002232		hsa_circ_000551	hsa_circ_0000178
hsa_circ_092417		hsa_circ_000557	hsa_circ_0000179
hsa_circ_046507		hsa_circ_001364	hsa_circ_0000180
hsa_circ_401857		hsa_circ_002099	hsa_circ_0000181
hsa_circ_101670		hsa_circ_001674	hsa_circ_0000182
hsa_circ_033572		hsa_circ_001625	hsa_circ_0000183
hsa_circ_102590		hsa_circ_001675	hsa_circ_0000184
hsa_circ_405790		hsa_circ_000813	hsa_circ_0000185
hsa_circ_402217		hsa_circ_000081	hsa_circ_0000186
hsa_circ_407049		hsa_circ_001234	hsa_circ_0000187
hsa_circ_402125		hsa_circ_001365	hsa_circ_0000188
hsa_circ_102148		hsa_circ_000082	hsa_circ_0000189
hsa_circ_104950		hsa_circ_002125	hsa_circ_0000190
hsa_circ_058192		hsa_circ_001724	hsa_circ_0000191
hsa_circ_405716		hsa_circ_001906	hsa_circ_0000192
hsa_circ_051908		hsa_circ_000563	hsa_circ_0000193
hsa_circ_104158		hsa_circ_001875	hsa_circ_0000194
hsa_circ_011491		hsa_circ_000564	hsa_circ_0000195
hsa_circ_001015		hsa_circ_000565	hsa_circ_0000196
hsa_circ_103502		hsa_circ_000083	hsa_circ_0000197
hsa_circ_406319		hsa_circ_000566	hsa_circ_0000198
hsa_circ_016363		hsa_circ_001469	hsa_circ_0000199
hsa_circ_100529		hsa_circ_000819	hsa_circ_0000200
hsa_circ_100499		hsa_circ_000821	hsa_circ_0000201
hsa_circ_067161		hsa_circ_001966	hsa_circ_0000202
hsa_circ_041586		hsa_circ_001665	hsa_circ_0000203
hsa_circ_100751		hsa_circ_002042	hsa_circ_0000204
hsa_circ_406401		hsa_circ_001979	hsa_circ_0000205
hsa_circ_008132		hsa_circ_001746	hsa_circ_0000206
hsa_circ_406200		hsa_circ_000084	hsa_circ_0000207
hsa_circ_046598		hsa_circ_000085	hsa_circ_0000208
hsa_circ_034804		hsa_circ_001785	hsa_circ_0000209
hsa_circ_102441		hsa_circ_001837	hsa_circ_0000210
hsa_circ_103027		hsa_circ_000524	hsa_circ_0000211
hsa_circ_103217		hsa_circ_000525	hsa_circ_0000212
hsa_circ_100642		hsa_circ_001550	hsa_circ_0000213
hsa_circ_100604		hsa_circ_000779	hsa_circ_0000214
hsa_circ_102574		hsa_circ_002105	hsa_circ_0000215
hsa_circ_401580		hsa_circ_001453	hsa_circ_0000216
hsa_circ_102321		hsa_circ_000780	hsa_circ_0000217
hsa_circ_001108		hsa_circ_001348	hsa_circ_0000218
hsa_circ_073009		hsa_circ_001349	hsa_circ_0000219
hsa_circ_004738		hsa_circ_001836	hsa_circ_0000220
hsa_circ_100714		hsa_circ_000520	hsa_circ_0000221
hsa_circ_400062		hsa_circ_000521	hsa_circ_0000222
hsa_circ_055879		hsa_circ_000781	hsa_circ_0000223
hsa_circ_104593		hsa_circ_001980	hsa_circ_0000224
hsa_circ_407339		hsa_circ_000088	hsa_circ_0000225
hsa_circ_404890		hsa_circ_000089	hsa_circ_0000226
hsa_circ_406067		hsa_circ_001214	hsa_circ_0000227
hsa_circ_009158		hsa_circ_002044	hsa_circ_0000228
hsa_circ_102647		hsa_circ_001552	hsa_circ_0000229
hsa_circ_406326		hsa_circ_000782	hsa_circ_0000230
hsa_circ_406986		hsa_circ_000783	hsa_circ_0000231
hsa_circ_104665		hsa_circ_001215	hsa_circ_0000232
hsa_circ_060876		hsa_circ_001454	hsa_circ_0000233
hsa_circ_100585		hsa_circ_000522	hsa_circ_0000234
hsa_circ_405751		hsa_circ_001010	hsa_circ_0000235
hsa_circ_405930		hsa_circ_000784	hsa_circ_0000236
hsa_circ_053339		hsa_circ_001617	hsa_circ_0000237
hsa_circ_400275		hsa_circ_001216	hsa_circ_0000238
hsa_circ_001100		hsa_circ_000523	hsa_circ_0000239
hsa_circ_018634		hsa_circ_001664	hsa_circ_0000240
hsa_circ_102505		hsa_circ_002072	hsa_circ_0000241
hsa_circ_069837		hsa_circ_001811	hsa_circ_0000242
hsa_circ_400045		hsa_circ_000785	hsa_circ_0000243
hsa_circ_103026		hsa_circ_001618	hsa_circ_0000244
hsa_circ_100571		hsa_circ_001011	hsa_circ_0000245
hsa_circ_407306		hsa_circ_001747	hsa_circ_0000246
hsa_circ_062142		hsa_circ_000094	hsa_circ_0000247
hsa_circ_100750		hsa_circ_000526	hsa_circ_0000248
hsa_circ_105011		hsa_circ_001838	hsa_circ_0000249
hsa_circ_101435		hsa_circ_000095	hsa_circ_0000250
hsa_circ_020275		hsa_circ_000786	hsa_circ_0000251
hsa_circ_400059		hsa_circ_002088	hsa_circ_0000252
hsa_circ_404910		hsa_circ_001350	hsa_circ_0000253
hsa_circ_100849		hsa_circ_001012	hsa_circ_0000254
hsa_circ_001655		hsa_circ_001616	hsa_circ_0000255
hsa_circ_405035		hsa_circ_001347	hsa_circ_0000256
hsa_circ_404524		hsa_circ_000099	hsa_circ_0000257
hsa_circ_405540		hsa_circ_000100	hsa_circ_0000258
hsa_circ_080968		hsa_circ_001008	hsa_circ_0000259
hsa_circ_007911		hsa_circ_002043	hsa_circ_0000260
hsa_circ_049704		hsa_circ_000101	hsa_circ_0000261
hsa_circ_102864		hsa_circ_000519	hsa_circ_0000262
hsa_circ_008323		hsa_circ_000010	hsa_circ_0000263
hsa_circ_000573		hsa_circ_001901	hsa_circ_0000264
hsa_circ_405302		hsa_circ_001009	hsa_circ_0000265
hsa_circ_406934		hsa_circ_000104	hsa_circ_0000266
hsa_circ_014306		hsa_circ_000105	hsa_circ_0000267
hsa_circ_101003		hsa_circ_000002	hsa_circ_0000268
hsa_circ_405566		hsa_circ_001551	hsa_circ_0000269
hsa_circ_406483		hsa_circ_000107	hsa_circ_0000270
hsa_circ_101164		hsa_circ_002082	hsa_circ_0000271
hsa_circ_041100		hsa_circ_000108	hsa_circ_0000272
hsa_circ_031859		hsa_circ_001950	hsa_circ_0000273
hsa_circ_406676		hsa_circ_000793	hsa_circ_0000274
hsa_circ_051287		hsa_circ_001964	hsa_circ_0000275
hsa_circ_406430		hsa_circ_001461	hsa_circ_0000276
hsa_circ_402744		hsa_circ_001456	hsa_circ_0000277
hsa_circ_401901		hsa_circ_001841	hsa_circ_0000278
hsa_circ_406567		hsa_circ_000109	hsa_circ_0000279
hsa_circ_103469		hsa_circ_000532	hsa_circ_0000280
hsa_circ_016598		hsa_circ_000110	hsa_circ_0000281
hsa_circ_104166		hsa_circ_000791	hsa_circ_0000282
hsa_circ_007249		hsa_circ_000533	hsa_circ_0000283
hsa_circ_405580		hsa_circ_000016	hsa_circ_0000284
hsa_circ_067327		hsa_circ_000111	hsa_circ_0000285
hsa_circ_027612		hsa_circ_001667	hsa_circ_0000286
hsa_circ_405644		hsa_circ_001353	hsa_circ_0000287
hsa_circ_104232		hsa_circ_000112	hsa_circ_0000288
hsa_circ_104951		hsa_circ_002073	hsa_circ_0000289
hsa_circ_023610		hsa_circ_001223	hsa_circ_0000290
hsa_circ_103594		hsa_circ_000792	hsa_circ_0000291
hsa_circ_102559		hsa_circ_000113	hsa_circ_0000292
hsa_circ_404864		hsa_circ_001023	hsa_circ_0000293
hsa_circ_102865		hsa_circ_000535	hsa_circ_0000294
hsa_circ_404525		hsa_circ_000536	hsa_circ_0000295
hsa_circ_103018		hsa_circ_001458	hsa_circ_0000296
hsa_circ_103397		hsa_circ_001668	hsa_circ_0000297
hsa_circ_400063		hsa_circ_001669	hsa_circ_0000298
hsa_circ_402392		hsa_circ_000114	hsa_circ_0000299
hsa_circ_400014		hsa_circ_001354	hsa_circ_0000300
hsa_circ_013959		hsa_circ_001459	hsa_circ_0000301
hsa_circ_041041		hsa_circ_001554	hsa_circ_0000302
hsa_circ_405228		hsa_circ_001224	hsa_circ_0000303
hsa_circ_008846		hsa_circ_000795	hsa_circ_0000304
hsa_circ_100163		hsa_circ_001225	hsa_circ_0000305
hsa_circ_004646		hsa_circ_000540	hsa_circ_0000306
hsa_circ_003226		hsa_circ_001556	hsa_circ_0000307
hsa_circ_100579		hsa_circ_001670	hsa_circ_0000308
hsa_circ_100733		hsa_circ_001993	hsa_circ_0000309
hsa_circ_006295		hsa_circ_000116	hsa_circ_0000310
hsa_circ_000662		hsa_circ_001814	hsa_circ_0000311
hsa_circ_102303		hsa_circ_001355	hsa_circ_0000312
hsa_circ_044352		hsa_circ_001902	hsa_circ_0000313
hsa_circ_047820		hsa_circ_000797	hsa_circ_0000314
hsa_circ_104008		hsa_circ_000118	hsa_circ_0000315
hsa_circ_406082		hsa_circ_001623	hsa_circ_0000316
hsa_circ_086474		hsa_circ_001463	hsa_circ_0000317
hsa_circ_406221		hsa_circ_001356	hsa_circ_0000318
hsa_circ_405177		hsa_circ_001028	hsa_circ_0000319
hsa_circ_104282		hsa_circ_000542	hsa_circ_0000320
hsa_circ_101841		hsa_circ_000798	hsa_circ_0000321
hsa_circ_101002		hsa_circ_001671	hsa_circ_0000322
hsa_circ_045751		hsa_circ_000120	hsa_circ_0000323
hsa_circ_104170		hsa_circ_001226	hsa_circ_0000324
hsa_circ_001287		hsa_circ_000799	hsa_circ_0000325
hsa_circ_100165		hsa_circ_000543	hsa_circ_0000326
hsa_circ_404519		hsa_circ_001464	hsa_circ_0000327
hsa_circ_010913		hsa_circ_001842	hsa_circ_0000328
hsa_circ_000410		hsa_circ_001358	hsa_circ_0000329
hsa_circ_102434		hsa_circ_000125	hsa_circ_0000330
hsa_circ_402904		hsa_circ_001465	hsa_circ_0000331
hsa_circ_001012		hsa_circ_002117	hsa_circ_0000332
hsa_circ_102654		hsa_circ_001030	hsa_circ_0000333
hsa_circ_005108		hsa_circ_001031	hsa_circ_0000334
hsa_circ_045788		hsa_circ_000126	hsa_circ_0000335
hsa_circ_002491		hsa_circ_001721	hsa_circ_0000336
hsa_circ_019646		hsa_circ_001722	hsa_circ_0000337
hsa_circ_000812		hsa_circ_001748	hsa_circ_0000338
hsa_circ_104031		hsa_circ_002025	hsa_circ_0000339
hsa_circ_100279		hsa_circ_002026	hsa_circ_0000340
hsa_circ_086684		hsa_circ_000128	hsa_circ_0000341
hsa_circ_101731		hsa_circ_000546	hsa_circ_0000342
hsa_circ_102290		hsa_circ_001843	hsa_circ_0000343
hsa_circ_008629		hsa_circ_001815	hsa_circ_0000344
hsa_circ_102561		hsa_circ_001227	hsa_circ_0000345
hsa_circ_004895		hsa_circ_001624	hsa_circ_0000346
hsa_circ_103383		hsa_circ_001032	hsa_circ_0000347
hsa_circ_405962		hsa_circ_000548	hsa_circ_0000348
hsa_circ_075796		hsa_circ_000805	hsa_circ_0000349
hsa_circ_406295		hsa_circ_001723	hsa_circ_0000350
hsa_circ_084514		hsa_circ_001034	hsa_circ_0000351
hsa_circ_005086		hsa_circ_001014	hsa_circ_0000352
hsa_circ_051781		hsa_circ_001720	hsa_circ_0000353
hsa_circ_100876		hsa_circ_001619	hsa_circ_0000354
hsa_circ_024067		hsa_circ_000787	hsa_circ_0000355
hsa_circ_012125		hsa_circ_001219	hsa_circ_0000356
hsa_circ_004145		hsa_circ_001015	hsa_circ_0000357
hsa_circ_038635		hsa_circ_001981	hsa_circ_0000358
hsa_circ_050649		hsa_circ_000130	hsa_circ_0000359
hsa_circ_008337		hsa_circ_001017	hsa_circ_0000360
hsa_circ_000996		hsa_circ_000131	hsa_circ_0000361
hsa_circ_002863		hsa_circ_002007	hsa_circ_0000362
hsa_circ_028201		hsa_circ_001455	hsa_circ_0000363
hsa_circ_025593		hsa_circ_000788	hsa_circ_0000364
hsa_circ_104664		hsa_circ_001221	hsa_circ_0000365
hsa_circ_051640		hsa_circ_001018	hsa_circ_0000366
hsa_circ_100438		hsa_circ_002083	hsa_circ_0000367
hsa_circ_102217		hsa_circ_001840	hsa_circ_0000368
hsa_circ_103348		hsa_circ_001962	hsa_circ_0000369
hsa_circ_103405		hsa_circ_001553	hsa_circ_0000370
hsa_circ_001724		hsa_circ_001019	hsa_circ_0000371
hsa_circ_101536		hsa_circ_001872	hsa_circ_0000372
hsa_circ_101932		hsa_circ_000133	hsa_circ_0000373
hsa_circ_008587		hsa_circ_000562	hsa_circ_0000374
hsa_circ_404646		hsa_circ_000134	hsa_circ_0000375
hsa_circ_004927		hsa_circ_000554	hsa_circ_0000376
hsa_circ_072084		hsa_circ_002153	hsa_circ_0000377
hsa_circ_052067		hsa_circ_000007	hsa_circ_0000378
hsa_circ_084753		hsa_circ_001040	hsa_circ_0000379
hsa_circ_103167		hsa_circ_001041	hsa_circ_0000380
hsa_circ_036599		hsa_circ_000814	hsa_circ_0000381
hsa_circ_403676		hsa_circ_000815	hsa_circ_0000382
hsa_circ_404987		hsa_circ_000816	hsa_circ_0000383
hsa_circ_101174		hsa_circ_001042	hsa_circ_0000384
hsa_circ_010884		hsa_circ_001043	hsa_circ_0000385
hsa_circ_003357		hsa_circ_002027	hsa_circ_0000386
hsa_circ_001876		hsa_circ_000817	hsa_circ_0000387
hsa_circ_406007		hsa_circ_001366	hsa_circ_0000388
hsa_circ_101756		hsa_circ_000818	hsa_circ_0000389
hsa_circ_005671		hsa_circ_001235	hsa_circ_0000390
hsa_circ_003916		hsa_circ_001044	hsa_circ_0000391
hsa_circ_405056		hsa_circ_000139	hsa_circ_0000392
hsa_circ_103152		hsa_circ_001045	hsa_circ_0000393
hsa_circ_077109		hsa_circ_001470	hsa_circ_0000394
hsa_circ_102807		hsa_circ_001046	hsa_circ_0000395
hsa_circ_007008		hsa_circ_001471	hsa_circ_0000396
hsa_circ_092386		hsa_circ_000820	hsa_circ_0000397
hsa_circ_406834		hsa_circ_001368	hsa_circ_0000398
hsa_circ_001504		hsa_circ_002045	hsa_circ_0000399
hsa_circ_051805		hsa_circ_002179	hsa_circ_0000400
hsa_circ_026134		hsa_circ_001369	hsa_circ_0000401
hsa_circ_102653		hsa_circ_000141	hsa_circ_0000402
hsa_circ_026968		hsa_circ_000822	hsa_circ_0000403
hsa_circ_074216		hsa_circ_001907	hsa_circ_0000404
hsa_circ_406516		hsa_circ_001370	hsa_circ_0000405
hsa_circ_079276		hsa_circ_002008	hsa_circ_0000406
hsa_circ_027713		hsa_circ_001047	hsa_circ_0000407
hsa_circ_077879		hsa_circ_002140	hsa_circ_0000408
hsa_circ_001153		hsa_circ_001725	hsa_circ_0000409
hsa_circ_008721		hsa_circ_000823	hsa_circ_0000410
hsa_circ_404096		hsa_circ_000824	hsa_circ_0000411
hsa_circ_400075		hsa_circ_001626	hsa_circ_0000412
hsa_circ_101070		hsa_circ_001908	hsa_circ_0000413
hsa_circ_029941		hsa_circ_001951	hsa_circ_0000414
hsa_circ_000498		hsa_circ_001048	hsa_circ_0000415
hsa_circ_103772		hsa_circ_001371	hsa_circ_0000416
hsa_circ_002722		hsa_circ_001472	hsa_circ_0000417
hsa_circ_100899		hsa_circ_001726	hsa_circ_0000418
hsa_circ_104675		hsa_circ_000568	hsa_circ_0000419
hsa_circ_042474		hsa_circ_000569	hsa_circ_0000420
hsa_circ_001676		hsa_circ_000145	hsa_circ_0000421
hsa_circ_405776		hsa_circ_001844	hsa_circ_0000422
hsa_circ_092364		hsa_circ_001676	hsa_circ_0000423
hsa_circ_406584		hsa_circ_001473	hsa_circ_0000424
hsa_circ_406309		hsa_circ_000825	hsa_circ_0000425
hsa_circ_102241		hsa_circ_000826	hsa_circ_0000426
hsa_circ_104922		hsa_circ_000572	hsa_circ_0000427
hsa_circ_100346		hsa_circ_000573	hsa_circ_0000428
hsa_circ_000675		hsa_circ_001238	hsa_circ_0000429
hsa_circ_406455		hsa_circ_001372	hsa_circ_0000430
hsa_circ_103810		hsa_circ_001965	hsa_circ_0000431
hsa_circ_102411		hsa_circ_001467	hsa_circ_0000432
hsa_circ_103769		hsa_circ_000808	hsa_circ_0000433
hsa_circ_403472		hsa_circ_000552	hsa_circ_0000434
hsa_circ_031775		hsa_circ_001559	hsa_circ_0000435
hsa_circ_405243		hsa_circ_001036	hsa_circ_0000436
hsa_circ_052228		hsa_circ_002167	hsa_circ_0000437
hsa_circ_001937		hsa_circ_000553	hsa_circ_0000438
hsa_circ_027733		hsa_circ_001229	hsa_circ_0000439
hsa_circ_004119		hsa_circ_001560	hsa_circ_0000440
hsa_circ_001379		hsa_circ_000555	hsa_circ_0000441
hsa_circ_101324		hsa_circ_000556	hsa_circ_0000442
hsa_circ_044353		hsa_circ_002111	hsa_circ_0000443
hsa_circ_103058		hsa_circ_001468	hsa_circ_0000444
hsa_circ_008710		hsa_circ_001230	hsa_circ_0000445
hsa_circ_102545		hsa_circ_000027	hsa_circ_0000446
hsa_circ_400994		hsa_circ_001672	hsa_circ_0000447
hsa_circ_092385		hsa_circ_000153	hsa_circ_0000448
hsa_circ_400092		hsa_circ_001037	hsa_circ_0000449
hsa_circ_039219		hsa_circ_000155	hsa_circ_0000450
hsa_circ_400037		hsa_circ_000810	hsa_circ_0000451
hsa_circ_002822		hsa_circ_001673	hsa_circ_0000452
hsa_circ_102543		hsa_circ_001038	hsa_circ_0000453
hsa_circ_048474		hsa_circ_001039	hsa_circ_0000454
hsa_circ_051348		hsa_circ_001874	hsa_circ_0000455
hsa_circ_000139		hsa_circ_000811	hsa_circ_0000456
hsa_circ_101220		hsa_circ_000812	hsa_circ_0000457
hsa_circ_404891		hsa_circ_001749	hsa_circ_0000458
hsa_circ_102764		hsa_circ_001231	hsa_circ_0000459
hsa_circ_007586		hsa_circ_001232	hsa_circ_0000460
hsa_circ_403150		hsa_circ_001905	hsa_circ_0000461
hsa_circ_069397		hsa_circ_000157	hsa_circ_0000462
hsa_circ_405412		hsa_circ_001233	hsa_circ_0000463
hsa_circ_406975		hsa_circ_000830	hsa_circ_0000464
hsa_circ_014737		hsa_circ_001052	hsa_circ_0000465
hsa_circ_402952		hsa_circ_002084	hsa_circ_0000466
hsa_circ_000115		hsa_circ_000158	hsa_circ_0000467
hsa_circ_402000		hsa_circ_001982	hsa_circ_0000468
hsa_circ_002099		hsa_circ_000831	hsa_circ_0000469
hsa_circ_011222		hsa_circ_001375	hsa_circ_0000470
hsa_circ_029235		hsa_circ_002029	hsa_circ_0000471
hsa_circ_101722		hsa_circ_000832	hsa_circ_0000472
hsa_circ_000324		hsa_circ_000834	hsa_circ_0000473
hsa_circ_100278		hsa_circ_000575	hsa_circ_0000474
hsa_circ_092478		hsa_circ_001053	hsa_circ_0000475
hsa_circ_405818		hsa_circ_000576	hsa_circ_0000476
hsa_circ_101394		hsa_circ_001994	hsa_circ_0000477
hsa_circ_102092		hsa_circ_001376	hsa_circ_0000478
hsa_circ_406505		hsa_circ_001474	hsa_circ_0000479
hsa_circ_102031		hsa_circ_000577	hsa_circ_0000480
hsa_circ_001197		hsa_circ_001750	hsa_circ_0000481
hsa_circ_054220		hsa_circ_000159	hsa_circ_0000482
hsa_circ_063257		hsa_circ_001244	hsa_circ_0000483
hsa_circ_003373		hsa_circ_000160	hsa_circ_0000484
hsa_circ_001382		hsa_circ_000161	hsa_circ_0000485
hsa_circ_071000		hsa_circ_000835	hsa_circ_0000486
hsa_circ_100754		hsa_circ_000578	hsa_circ_0000487
hsa_circ_051244		hsa_circ_000162	hsa_circ_0000488
hsa_circ_102685		hsa_circ_001475	hsa_circ_0000489
hsa_circ_059536		hsa_circ_001245	hsa_circ_0000490
hsa_circ_049537		hsa_circ_000838	hsa_circ_0000491
hsa_circ_403189		hsa_circ_001561	hsa_circ_0000492
hsa_circ_104412		hsa_circ_001952	hsa_circ_0000493
hsa_circ_101339		hsa_circ_001246	hsa_circ_0000494
hsa_circ_102086		hsa_circ_001054	hsa_circ_0000495
hsa_circ_013058		hsa_circ_001751	hsa_circ_0000496
hsa_circ_403817		hsa_circ_000839	hsa_circ_0000497
hsa_circ_406207		hsa_circ_000840	hsa_circ_0000498
hsa_circ_405407		hsa_circ_000579	hsa_circ_0000499
hsa_circ_041783		hsa_circ_001876	hsa_circ_0000500
hsa_circ_100812		hsa_circ_000828	hsa_circ_0000501
hsa_circ_004390		hsa_circ_001239	hsa_circ_0000502
hsa_circ_100821		hsa_circ_001050	hsa_circ_0000503
hsa_circ_002824		hsa_circ_001373	hsa_circ_0000504
hsa_circ_005414		hsa_circ_000574	hsa_circ_0000505
hsa_circ_007071		hsa_circ_001374	hsa_circ_0000506
hsa_circ_103999		hsa_circ_001240	hsa_circ_0000507
hsa_circ_017549		hsa_circ_001241	hsa_circ_0000508
hsa_circ_102231		hsa_circ_002028	hsa_circ_0000509
hsa_circ_001069		hsa_circ_001051	hsa_circ_0000510
hsa_circ_001302		hsa_circ_002144	hsa_circ_0000511
hsa_circ_405066		hsa_circ_000166	hsa_circ_0000512
hsa_circ_404143		hsa_circ_002168	hsa_circ_0000513
hsa_circ_100387		hsa_circ_002172	hsa_circ_0000514
hsa_circ_400499		hsa_circ_000585	hsa_circ_0000515
hsa_circ_087400		hsa_circ_001379	hsa_circ_0000516
hsa_circ_101474		hsa_circ_001678	hsa_circ_0000517
hsa_circ_002847		hsa_circ_000167	hsa_circ_0000518
hsa_circ_104032		hsa_circ_002178	hsa_circ_0000519
hsa_circ_101354		hsa_circ_001846	hsa_circ_0000520
hsa_circ_101730		hsa_circ_000168	hsa_circ_0000521
hsa_circ_085159		hsa_circ_000586	hsa_circ_0000522
hsa_circ_405796		hsa_circ_000169	hsa_circ_0000523
hsa_circ_405275		hsa_circ_002009	hsa_circ_0000524
hsa_circ_000458		hsa_circ_000171	hsa_circ_0000525
hsa_circ_401433		hsa_circ_002126	hsa_circ_0000526
hsa_circ_101018		hsa_circ_000587	hsa_circ_0000527
hsa_circ_103043		hsa_circ_002112	hsa_circ_0000528
hsa_circ_005274		hsa_circ_000588	hsa_circ_0000529
hsa_circ_405434		hsa_circ_001564	hsa_circ_0000530
hsa_circ_404961		hsa_circ_000589	hsa_circ_0000531
hsa_circ_400029		hsa_circ_001248	hsa_circ_0000532
hsa_circ_100683		hsa_circ_000842	hsa_circ_0000533
hsa_circ_401641		hsa_circ_000590	hsa_circ_0000534
hsa_circ_104248		hsa_circ_000843	hsa_circ_0000535
hsa_circ_101038		hsa_circ_000176	hsa_circ_0000536
hsa_circ_006187		hsa_circ_001057	hsa_circ_0000537
hsa_circ_009618		hsa_circ_001058	hsa_circ_0000538
hsa_circ_001870		hsa_circ_001628	hsa_circ_0000539
hsa_circ_401011		hsa_circ_001380	hsa_circ_0000540
hsa_circ_074657		hsa_circ_001877	hsa_circ_0000541
hsa_circ_101637		hsa_circ_000844	hsa_circ_0000542
hsa_circ_027689		hsa_circ_000845	hsa_circ_0000543
hsa_circ_006853		hsa_circ_000591	hsa_circ_0000544
hsa_circ_403691		hsa_circ_001249	hsa_circ_0000545
hsa_circ_075896		hsa_circ_000846	hsa_circ_0000546
hsa_circ_402177		hsa_circ_001250	hsa_circ_0000547
hsa_circ_104791		hsa_circ_000592	hsa_circ_0000548
hsa_circ_006899		hsa_circ_000178	hsa_circ_0000549
hsa_circ_001642		hsa_circ_000593	hsa_circ_0000550
hsa_circ_103013		hsa_circ_000179	hsa_circ_0000551
hsa_circ_036567		hsa_circ_000594	hsa_circ_0000552
hsa_circ_406338		hsa_circ_001753	hsa_circ_0000553
hsa_circ_103781		hsa_circ_001059	hsa_circ_0000554
hsa_circ_017562		hsa_circ_001060	hsa_circ_0000555
hsa_circ_102602		hsa_circ_000181	hsa_circ_0000556
hsa_circ_407087		hsa_circ_000182	hsa_circ_0000557
hsa_circ_027691		hsa_circ_002145	hsa_circ_0000558
hsa_circ_039210		hsa_circ_001754	hsa_circ_0000559
hsa_circ_104234		hsa_circ_001755	hsa_circ_0000560
hsa_circ_059571		hsa_circ_001788	hsa_circ_0000561
hsa_circ_100693		hsa_circ_000595	hsa_circ_0000562
hsa_circ_401355		hsa_circ_000847	hsa_circ_0000563
hsa_circ_001049		hsa_circ_000848	hsa_circ_0000564
hsa_circ_102560		hsa_circ_001679	hsa_circ_0000565
hsa_circ_406717		hsa_circ_002156	hsa_circ_0000566
hsa_circ_100122		hsa_circ_001983	hsa_circ_0000567
hsa_circ_404544		hsa_circ_001563	hsa_circ_0000568
hsa_circ_404411		hsa_circ_000581	hsa_circ_0000569
hsa_circ_080242		hsa_circ_000582	hsa_circ_0000570
hsa_circ_103551		hsa_circ_000583	hsa_circ_0000571
hsa_circ_406144		hsa_circ_001378	hsa_circ_0000572
hsa_circ_101833		hsa_circ_000584	hsa_circ_0000573
hsa_circ_402239		hsa_circ_001056	hsa_circ_0000574
hsa_circ_100615		hsa_circ_000184	hsa_circ_0000575
hsa_circ_100980		hsa_circ_002174	hsa_circ_0000576
hsa_circ_102715		hsa_circ_002154	hsa_circ_0000577
hsa_circ_101911		hsa_circ_002164	hsa_circ_0000578
hsa_circ_404449		hsa_circ_001627	hsa_circ_0000579
hsa_circ_101863		hsa_circ_001476	hsa_circ_0000580
hsa_circ_405952		hsa_circ_001677	hsa_circ_0000581
hsa_circ_405627		hsa_circ_000186	hsa_circ_0000582
hsa_circ_101621		hsa_circ_002030	hsa_circ_0000583
hsa_circ_005432		hsa_circ_001247	hsa_circ_0000584
hsa_circ_406466		hsa_circ_001566	hsa_circ_0000585
hsa_circ_020845		hsa_circ_001847	hsa_circ_0000586
hsa_circ_076039		hsa_circ_000849	hsa_circ_0000587
hsa_circ_002453		hsa_circ_002046	hsa_circ_0000588
hsa_circ_000858		hsa_circ_000598	hsa_circ_0000589
hsa_circ_066801		hsa_circ_001381	hsa_circ_0000590
hsa_circ_042339		hsa_circ_000021	hsa_circ_0000591
hsa_circ_404041		hsa_circ_001251	hsa_circ_0000592
hsa_circ_403106		hsa_circ_001756	hsa_circ_0000593
hsa_circ_025302		hsa_circ_000850	hsa_circ_0000594
hsa_circ_038383		hsa_circ_000851	hsa_circ_0000595
hsa_circ_407315		hsa_circ_000599	hsa_circ_0000596
hsa_circ_000426		hsa_circ_000852	hsa_circ_0000597
hsa_circ_001403		hsa_circ_001680	hsa_circ_0000598
hsa_circ_058161		hsa_circ_000600	hsa_circ_0000599
hsa_circ_007215		hsa_circ_001478	hsa_circ_0000600
hsa_circ_403160		hsa_circ_001252	hsa_circ_0000601
hsa_circ_005272		hsa_circ_001382	hsa_circ_0000602
hsa_circ_023977		hsa_circ_001062	hsa_circ_0000603
hsa_circ_001838		hsa_circ_000190	hsa_circ_0000604
hsa_circ_062980		hsa_circ_001063	hsa_circ_0000605
hsa_circ_104840		hsa_circ_002011	hsa_circ_0000606
hsa_circ_405033		hsa_circ_001567	hsa_circ_0000607
hsa_circ_101876		hsa_circ_001848	hsa_circ_0000608
hsa_circ_406697		hsa_circ_000853	hsa_circ_0000609
hsa_circ_405536		hsa_circ_001064	hsa_circ_0000610
hsa_circ_405241		hsa_circ_000191	hsa_circ_0000611
hsa_circ_101527		hsa_circ_000854	hsa_circ_0000612
hsa_circ_104392		hsa_circ_001253	hsa_circ_0000613
hsa_circ_402533		hsa_circ_000192	hsa_circ_0000614
hsa_circ_405297		hsa_circ_000193	hsa_circ_0000615
hsa_circ_001595		hsa_circ_000601	hsa_circ_0000616
hsa_circ_104762		hsa_circ_000602	hsa_circ_0000617
hsa_circ_102968		hsa_circ_001254	hsa_circ_0000618
hsa_circ_011286		hsa_circ_001479	hsa_circ_0000619
hsa_circ_407239		hsa_circ_000603	hsa_circ_0000620
hsa_circ_103255		hsa_circ_000604	hsa_circ_0000621
hsa_circ_002643		hsa_circ_001383	hsa_circ_0000622
hsa_circ_103923		hsa_circ_001935	hsa_circ_0000623
hsa_circ_400032		hsa_circ_000605	hsa_circ_0000624
hsa_circ_020273		hsa_circ_001065	hsa_circ_0000625
hsa_circ_104106		hsa_circ_001936	hsa_circ_0000626
hsa_circ_103890		hsa_circ_001066	hsa_circ_0000627
hsa_circ_001565		hsa_circ_000606	hsa_circ_0000628
hsa_circ_404788		hsa_circ_001849	hsa_circ_0000629
hsa_circ_086160		hsa_circ_001255	hsa_circ_0000630
hsa_circ_009608		hsa_circ_000607	hsa_circ_0000631
hsa_circ_402819		hsa_circ_000855	hsa_circ_0000632
hsa_circ_073248		hsa_circ_001256	hsa_circ_0000633
hsa_circ_006652		hsa_circ_001850	hsa_circ_0000634
hsa_circ_404617		hsa_circ_000856	hsa_circ_0000635
hsa_circ_405763		hsa_circ_000857	hsa_circ_0000636
hsa_circ_068465		hsa_circ_000194	hsa_circ_0000637
hsa_circ_000078		hsa_circ_000858	hsa_circ_0000638
hsa_circ_089763		hsa_circ_000859	hsa_circ_0000639
hsa_circ_406169		hsa_circ_001878	hsa_circ_0000640
hsa_circ_007192		hsa_circ_001995	hsa_circ_0000641
hsa_circ_026462		hsa_circ_002031	hsa_circ_0000642
hsa_circ_405236		hsa_circ_001681	hsa_circ_0000643
hsa_circ_401904		hsa_circ_001067	hsa_circ_0000644
hsa_circ_404975		hsa_circ_001879	hsa_circ_0000645
hsa_circ_406937		hsa_circ_001629	hsa_circ_0000646
hsa_circ_001465		hsa_circ_002047	hsa_circ_0000647
hsa_circ_100723		hsa_circ_000195	hsa_circ_0000648
hsa_circ_043637		hsa_circ_001384	hsa_circ_0000649
hsa_circ_101933		hsa_circ_001909	hsa_circ_0000650
hsa_circ_000533		hsa_circ_001789	hsa_circ_0000651
hsa_circ_405044		hsa_circ_000861	hsa_circ_0000652
hsa_circ_102676		hsa_circ_001568	hsa_circ_0000653
hsa_circ_101352		hsa_circ_000608	hsa_circ_0000654
hsa_circ_001572		hsa_circ_000196	hsa_circ_0000655
hsa_circ_401178		hsa_circ_001385	hsa_circ_0000656
hsa_circ_101315		hsa_circ_000197	hsa_circ_0000657
hsa_circ_001168		hsa_circ_001819	hsa_circ_0000658
hsa_circ_406320		hsa_circ_001682	hsa_circ_0000659
hsa_circ_031776		hsa_circ_000609	hsa_circ_0000660
hsa_circ_103000		hsa_circ_000596	hsa_circ_0000661
hsa_circ_027776		hsa_circ_000864	hsa_circ_0000662
hsa_circ_400630		hsa_circ_001482	hsa_circ_0000663
hsa_circ_040730		hsa_circ_000621	hsa_circ_0000664
hsa_circ_068767		hsa_circ_001386	hsa_circ_0000665
hsa_circ_101801		hsa_circ_001910	hsa_circ_0000666
hsa_circ_402934		hsa_circ_001072	hsa_circ_0000667
hsa_circ_101575		hsa_circ_000617	hsa_circ_0000668
hsa_circ_089762		hsa_circ_001077	hsa_circ_0000669
hsa_circ_038632		hsa_circ_000200	hsa_circ_0000670
hsa_circ_104585		hsa_circ_000201	hsa_circ_0000671
hsa_circ_002172		hsa_circ_001683	hsa_circ_0000672
hsa_circ_404752		hsa_circ_000202	hsa_circ_0000673
hsa_circ_100947		hsa_circ_000610	hsa_circ_0000674
hsa_circ_004210		hsa_circ_000862	hsa_circ_0000675
hsa_circ_405278		hsa_circ_001071	hsa_circ_0000676
hsa_circ_001018		hsa_circ_001569	hsa_circ_0000677
hsa_circ_007624		hsa_circ_001880	hsa_circ_0000678
hsa_circ_000123		hsa_circ_001257	hsa_circ_0000679
hsa_circ_407270		hsa_circ_001258	hsa_circ_0000680
hsa_circ_026023		hsa_circ_001387	hsa_circ_0000681
hsa_circ_404823		hsa_circ_002100	hsa_circ_0000682
hsa_circ_101695		hsa_circ_000863	hsa_circ_0000683
hsa_circ_406464		hsa_circ_001480	hsa_circ_0000684
hsa_circ_101184		hsa_circ_000614	hsa_circ_0000685
hsa_circ_025177		hsa_circ_001728	hsa_circ_0000686
hsa_circ_400742		hsa_circ_001073	hsa_circ_0000687
hsa_circ_402961		hsa_circ_000014	hsa_circ_0000688
hsa_circ_043397		hsa_circ_001260	hsa_circ_0000689
hsa_circ_103991		hsa_circ_000208	hsa_circ_0000690
hsa_circ_008851		hsa_circ_001729	hsa_circ_0000691
hsa_circ_102830		hsa_circ_000210	hsa_circ_0000692
hsa_circ_104288		hsa_circ_001790	hsa_circ_0000693
hsa_circ_400011		hsa_circ_001684	hsa_circ_0000694
hsa_circ_027610		hsa_circ_001481	hsa_circ_0000695
hsa_circ_001952		hsa_circ_001262	hsa_circ_0000696
hsa_circ_100498		hsa_circ_001074	hsa_circ_0000697
hsa_circ_103866		hsa_circ_001984	hsa_circ_0000698
hsa_circ_103470		hsa_circ_001570	hsa_circ_0000699
hsa_circ_024790		hsa_circ_001937	hsa_circ_0000700
hsa_circ_101879		hsa_circ_001484	hsa_circ_0000701
hsa_circ_100141		hsa_circ_001911	hsa_circ_0000702
hsa_circ_406167		hsa_circ_000615	hsa_circ_0000703
hsa_circ_101440		hsa_circ_000616	hsa_circ_0000704
hsa_circ_083948		hsa_circ_000212	hsa_circ_0000705
hsa_circ_402103		hsa_circ_000865	hsa_circ_0000706
hsa_circ_102716		hsa_circ_001571	hsa_circ_0000707
hsa_circ_005131		hsa_circ_000618	hsa_circ_0000708
hsa_circ_102207		hsa_circ_001075	hsa_circ_0000709
hsa_circ_100912		hsa_circ_000215	hsa_circ_0000710
hsa_circ_400698		hsa_circ_002176	hsa_circ_0000711
hsa_circ_403618		hsa_circ_002060	hsa_circ_0000712
hsa_circ_086622		hsa_circ_000216	hsa_circ_0000713
hsa_circ_007250		hsa_circ_001572	hsa_circ_0000714
hsa_circ_007938		hsa_circ_001388	hsa_circ_0000715
hsa_circ_100299		hsa_circ_001485	hsa_circ_0000716
hsa_circ_002178		hsa_circ_000866	hsa_circ_0000717
hsa_circ_080091		hsa_circ_000619	hsa_circ_0000718
hsa_circ_103963		hsa_circ_001573	hsa_circ_0000719
hsa_circ_104376		hsa_circ_000867	hsa_circ_0000720
hsa_circ_102859		hsa_circ_002127	hsa_circ_0000721
hsa_circ_004036		hsa_circ_000218	hsa_circ_0000722
hsa_circ_103161		hsa_circ_000868	hsa_circ_0000723
hsa_circ_036592		hsa_circ_000869	hsa_circ_0000724
hsa_circ_080787		hsa_circ_001574	hsa_circ_0000725
hsa_circ_016114		hsa_circ_000620	hsa_circ_0000726
hsa_circ_025696		hsa_circ_002048	hsa_circ_0000727
hsa_circ_104942		hsa_circ_001820	hsa_circ_0000728
hsa_circ_051638		hsa_circ_001389	hsa_circ_0000729
hsa_circ_000872		hsa_circ_001968	hsa_circ_0000730
hsa_circ_407344		hsa_circ_001263	hsa_circ_0000731
hsa_circ_405217		hsa_circ_000220	hsa_circ_0000732
hsa_circ_025750		hsa_circ_000221	hsa_circ_0000733
hsa_circ_090122		hsa_circ_000871	hsa_circ_0000734
hsa_circ_103410		hsa_circ_002061	hsa_circ_0000735
hsa_circ_400040		hsa_circ_000628	hsa_circ_0000736
hsa_circ_401999		hsa_circ_000224	hsa_circ_0000737
hsa_circ_101310		hsa_circ_002050	hsa_circ_0000738
hsa_circ_000792		hsa_circ_001080	hsa_circ_0000739
hsa_circ_102878		hsa_circ_001632	hsa_circ_0000740
hsa_circ_102763		hsa_circ_000226	hsa_circ_0000741
hsa_circ_405786		hsa_circ_000885	hsa_circ_0000742
hsa_circ_401846		hsa_circ_001881	hsa_circ_0000743
hsa_circ_047827		hsa_circ_000870	hsa_circ_0000744
hsa_circ_405997		hsa_circ_000013	hsa_circ_0000745
hsa_circ_047736		hsa_circ_000227	hsa_circ_0000746
hsa_circ_075379		hsa_circ_000872	hsa_circ_0000747
hsa_circ_101254		hsa_circ_000623	hsa_circ_0000748
hsa_circ_401312		hsa_circ_001685	hsa_circ_0000749
hsa_circ_404814		hsa_circ_001757	hsa_circ_0000750
hsa_circ_102351		hsa_circ_000624	hsa_circ_0000751
hsa_circ_076337		hsa_circ_000873	hsa_circ_0000752
hsa_circ_001208		hsa_circ_002101	hsa_circ_0000753
hsa_circ_400689		hsa_circ_000625	hsa_circ_0000754
hsa_circ_406989		hsa_circ_000626	hsa_circ_0000755
hsa_circ_407176		hsa_circ_001390	hsa_circ_0000756
hsa_circ_076989		hsa_circ_000874	hsa_circ_0000757
hsa_circ_102759		hsa_circ_000875	hsa_circ_0000758
hsa_circ_006411		hsa_circ_001391	hsa_circ_0000759
hsa_circ_407166		hsa_circ_000627	hsa_circ_0000760
hsa_circ_091692		hsa_circ_000876	hsa_circ_0000761
hsa_circ_103212		hsa_circ_000228	hsa_circ_0000762
hsa_circ_104368		hsa_circ_000229	hsa_circ_0000763
hsa_circ_018309		hsa_circ_001938	hsa_circ_0000764
hsa_circ_092396		hsa_circ_000230	hsa_circ_0000765
hsa_circ_043931		hsa_circ_001851	hsa_circ_0000766
hsa_circ_102915		hsa_circ_002062	hsa_circ_0000767
hsa_circ_406136		hsa_circ_000877	hsa_circ_0000768
hsa_circ_403719		hsa_circ_000878	hsa_circ_0000769
hsa_circ_001737		hsa_circ_001631	hsa_circ_0000770
hsa_circ_091840		hsa_circ_001791	hsa_circ_0000771
hsa_circ_100992		hsa_circ_001486	hsa_circ_0000772
hsa_circ_078244		hsa_circ_001487	hsa_circ_0000773
hsa_circ_103974		hsa_circ_000233	hsa_circ_0000774
hsa_circ_405426		hsa_circ_000629	hsa_circ_0000775
hsa_circ_015063		hsa_circ_002049	hsa_circ_0000776
hsa_circ_062415		hsa_circ_000879	hsa_circ_0000777
hsa_circ_076859		hsa_circ_000880	hsa_circ_0000778
hsa_circ_404908		hsa_circ_000630	hsa_circ_0000779
hsa_circ_001239		hsa_circ_002147	hsa_circ_0000780
hsa_circ_030431		hsa_circ_002063	hsa_circ_0000781
hsa_circ_070948		hsa_circ_002150	hsa_circ_0000782
hsa_circ_101934		hsa_circ_000236	hsa_circ_0000783
hsa_circ_020846		hsa_circ_001575	hsa_circ_0000784
hsa_circ_103457		hsa_circ_001488	hsa_circ_0000785
hsa_circ_003529		hsa_circ_001686	hsa_circ_0000786
hsa_circ_104176		hsa_circ_001081	hsa_circ_0000787
hsa_circ_080788		hsa_circ_000881	hsa_circ_0000788
hsa_circ_102645		hsa_circ_000882	hsa_circ_0000789
hsa_circ_000569		hsa_circ_001821	hsa_circ_0000790
hsa_circ_101544		hsa_circ_000237	hsa_circ_0000791
hsa_circ_022764		hsa_circ_001082	hsa_circ_0000792
hsa_circ_101071		hsa_circ_001969	hsa_circ_0000793
hsa_circ_401057		hsa_circ_000883	hsa_circ_0000794
hsa_circ_102091		hsa_circ_001083	hsa_circ_0000795
hsa_circ_103536		hsa_circ_001084	hsa_circ_0000796
hsa_circ_101437		hsa_circ_000884	hsa_circ_0000797
hsa_circ_103925		hsa_circ_001489	hsa_circ_0000798
hsa_circ_102950		hsa_circ_001730	hsa_circ_0000799
hsa_circ_405086		hsa_circ_001085	hsa_circ_0000800
hsa_circ_100085		hsa_circ_000631	hsa_circ_0000801
hsa_circ_047418		hsa_circ_001086	hsa_circ_0000802
hsa_circ_100962		hsa_circ_001822	hsa_circ_0000803
hsa_circ_005855		hsa_circ_001490	hsa_circ_0000804
hsa_circ_009054		hsa_circ_001087	hsa_circ_0000805
hsa_circ_006688		hsa_circ_001912	hsa_circ_0000806
hsa_circ_047559		hsa_circ_001491	hsa_circ_0000807
hsa_circ_405383		hsa_circ_001392	hsa_circ_0000808
hsa_circ_102918		hsa_circ_001088	hsa_circ_0000809
hsa_circ_005616		hsa_circ_000240	hsa_circ_0000810
hsa_circ_059705		hsa_circ_000632	hsa_circ_0000811
hsa_circ_072378		hsa_circ_000242	hsa_circ_0000812
hsa_circ_101974		hsa_circ_001792	hsa_circ_0000813
hsa_circ_041905		hsa_circ_000633	hsa_circ_0000814
hsa_circ_002448		hsa_circ_001265	hsa_circ_0000815
hsa_circ_000967		hsa_circ_001758	hsa_circ_0000816
hsa_circ_104091		hsa_circ_001759	hsa_circ_0000817
hsa_circ_406544		hsa_circ_000634	hsa_circ_0000818
hsa_circ_401911		hsa_circ_000243	hsa_circ_0000819
hsa_circ_103504		hsa_circ_000244	hsa_circ_0000820
hsa_circ_403264		hsa_circ_001091	hsa_circ_0000821
hsa_circ_059617		hsa_circ_000638	hsa_circ_0000822
hsa_circ_086760		hsa_circ_000888	hsa_circ_0000823
hsa_circ_103323		hsa_circ_001266	hsa_circ_0000824
hsa_circ_105017		hsa_circ_001494	hsa_circ_0000825
hsa_circ_000049		hsa_circ_002032	hsa_circ_0000826
hsa_circ_003988		hsa_circ_001687	hsa_circ_0000827
hsa_circ_000345		hsa_circ_000891	hsa_circ_0000828
hsa_circ_404246		hsa_circ_000635	hsa_circ_0000829
hsa_circ_402422		hsa_circ_001577	hsa_circ_0000830
hsa_circ_405984		hsa_circ_001089	hsa_circ_0000831
hsa_circ_407041		hsa_circ_001996	hsa_circ_0000832
hsa_circ_026445		hsa_circ_001090	hsa_circ_0000833
hsa_circ_006794		hsa_circ_000248	hsa_circ_0000834
hsa_circ_406060		hsa_circ_002013	hsa_circ_0000835
hsa_circ_103940		hsa_circ_000886	hsa_circ_0000836
hsa_circ_103604		hsa_circ_001633	hsa_circ_0000837
hsa_circ_103249		hsa_circ_001793	hsa_circ_0000838
hsa_circ_405649		hsa_circ_000636	hsa_circ_0000839
hsa_circ_401450		hsa_circ_000637	hsa_circ_0000840
hsa_circ_081943		hsa_circ_000249	hsa_circ_0000841
hsa_circ_103503		hsa_circ_000887	hsa_circ_0000842
hsa_circ_001846		hsa_circ_001823	hsa_circ_0000843
hsa_circ_402423		hsa_circ_000639	hsa_circ_0000844
hsa_circ_406281		hsa_circ_001393	hsa_circ_0000845
hsa_circ_000881		hsa_circ_000030	hsa_circ_0000846
hsa_circ_406734		hsa_circ_000640	hsa_circ_0000847
hsa_circ_102237		hsa_circ_000250	hsa_circ_0000848
hsa_circ_100682		hsa_circ_001852	hsa_circ_0000849
hsa_circ_017873		hsa_circ_001953	hsa_circ_0000850
hsa_circ_002144		hsa_circ_001493	hsa_circ_0000851
hsa_circ_404501		hsa_circ_001092	hsa_circ_0000852
hsa_circ_405220		hsa_circ_001093	hsa_circ_0000853
hsa_circ_020068		hsa_circ_001094	hsa_circ_0000854
hsa_circ_049637		hsa_circ_001095	hsa_circ_0000855
hsa_circ_015298		hsa_circ_000889	hsa_circ_0000856
hsa_circ_405868		hsa_circ_000642	hsa_circ_0000857
hsa_circ_103691		hsa_circ_000643	hsa_circ_0000858
hsa_circ_101976		hsa_circ_001267	hsa_circ_0000859
hsa_circ_001884		hsa_circ_000890	hsa_circ_0000860
hsa_circ_100224		hsa_circ_000644	hsa_circ_0000861
hsa_circ_103324		hsa_circ_000645	hsa_circ_0000862
hsa_circ_068067		hsa_circ_001402	hsa_circ_0000863
hsa_circ_015524		hsa_circ_001692	hsa_circ_0000864
hsa_circ_404517		hsa_circ_001913	hsa_circ_0000865
hsa_circ_102598		hsa_circ_001096	hsa_circ_0000866
hsa_circ_017516		hsa_circ_000896	hsa_circ_0000867
hsa_circ_104339		hsa_circ_001499	hsa_circ_0000868
hsa_circ_079743		hsa_circ_001579	hsa_circ_0000869
hsa_circ_007848		hsa_circ_001761	hsa_circ_0000870
hsa_circ_092468		hsa_circ_002064	hsa_circ_0000871
hsa_circ_400616		hsa_circ_000252	hsa_circ_0000872
hsa_circ_092397		hsa_circ_001399	hsa_circ_0000873
hsa_circ_009449		hsa_circ_000254	hsa_circ_0000874
hsa_circ_005778		hsa_circ_001270	hsa_circ_0000875
hsa_circ_405971		hsa_circ_001940	hsa_circ_0000876
hsa_circ_000079		hsa_circ_001100	hsa_circ_0000877
hsa_circ_406901		hsa_circ_001853	hsa_circ_0000878
hsa_circ_033392		hsa_circ_001580	hsa_circ_0000879
hsa_circ_000457		hsa_circ_000256	hsa_circ_0000880
hsa_circ_102422		hsa_circ_001762	hsa_circ_0000881
hsa_circ_100129		hsa_circ_001271	hsa_circ_0000882
hsa_circ_104502		hsa_circ_002090	hsa_circ_0000883
hsa_circ_061372		hsa_circ_001690	hsa_circ_0000884
hsa_circ_100393		hsa_circ_000257	hsa_circ_0000885
hsa_circ_102575		hsa_circ_001691	hsa_circ_0000886
hsa_circ_056473		hsa_circ_000259	hsa_circ_0000887
hsa_circ_079973		hsa_circ_001272	hsa_circ_0000888
hsa_circ_101951		hsa_circ_000892	hsa_circ_0000889
hsa_circ_100817		hsa_circ_001495	hsa_circ_0000890
hsa_circ_103104		hsa_circ_000646	hsa_circ_0000891
hsa_circ_089315		hsa_circ_001760	hsa_circ_0000892
hsa_circ_102443		hsa_circ_000261	hsa_circ_0000893
hsa_circ_072396		hsa_circ_000262	hsa_circ_0000894
hsa_circ_104300		hsa_circ_001268	hsa_circ_0000895
hsa_circ_400057		hsa_circ_000263	hsa_circ_0000896
hsa_circ_406165		hsa_circ_001688	hsa_circ_0000897
hsa_circ_100081		hsa_circ_000893	hsa_circ_0000898
hsa_circ_401957		hsa_circ_000894	hsa_circ_0000899
hsa_circ_102999		hsa_circ_001394	hsa_circ_0000900
hsa_circ_406257		hsa_circ_001496	hsa_circ_0000901
hsa_circ_002120		hsa_circ_001914	hsa_circ_0000902
hsa_circ_091722		hsa_circ_001395	hsa_circ_0000903
hsa_circ_048545		hsa_circ_001097	hsa_circ_0000904
hsa_circ_007335		hsa_circ_000647	hsa_circ_0000905
hsa_circ_403293		hsa_circ_001497	hsa_circ_0000906
hsa_circ_103801		hsa_circ_000265	hsa_circ_0000907
hsa_circ_001648		hsa_circ_000266	hsa_circ_0000908
hsa_circ_103956		hsa_circ_001731	hsa_circ_0000909
hsa_circ_103349		hsa_circ_000267	hsa_circ_0000910
hsa_circ_074849		hsa_circ_000268	hsa_circ_0000911
hsa_circ_102871		hsa_circ_001396	hsa_circ_0000912
hsa_circ_049948		hsa_circ_001098	hsa_circ_0000913
hsa_circ_004559		hsa_circ_000270	hsa_circ_0000914
hsa_circ_100275		hsa_circ_000271	hsa_circ_0000915
hsa_circ_005135		hsa_circ_001498	hsa_circ_0000916
hsa_circ_030787		hsa_circ_001397	hsa_circ_0000917
hsa_circ_402129		hsa_circ_000273	hsa_circ_0000918
hsa_circ_039934		hsa_circ_000274	hsa_circ_0000919
hsa_circ_039454		hsa_circ_000895	hsa_circ_0000920
hsa_circ_104177		hsa_circ_001099	hsa_circ_0000921
hsa_circ_400248		hsa_circ_000648	hsa_circ_0000922
hsa_circ_043193		hsa_circ_001954	hsa_circ_0000923
hsa_circ_405167		hsa_circ_000276	hsa_circ_0000924
hsa_circ_103137		hsa_circ_000649	hsa_circ_0000925
hsa_circ_000274		hsa_circ_002118	hsa_circ_0000926
hsa_circ_102376		hsa_circ_000278	hsa_circ_0000927
hsa_circ_401126		hsa_circ_000279	hsa_circ_0000928
hsa_circ_069236		hsa_circ_000280	hsa_circ_0000929
hsa_circ_400487		hsa_circ_000650	hsa_circ_0000930
hsa_circ_061036		hsa_circ_001398	hsa_circ_0000931
hsa_circ_085144		hsa_circ_002014	hsa_circ_0000932
hsa_circ_100648		hsa_circ_002107	hsa_circ_0000933
hsa_circ_104673		hsa_circ_002015	hsa_circ_0000934
hsa_circ_101903		hsa_circ_001500	hsa_circ_0000935
hsa_circ_104014		hsa_circ_000281	hsa_circ_0000936
hsa_circ_023569		hsa_circ_001939	hsa_circ_0000937
hsa_circ_406399		hsa_circ_000898	hsa_circ_0000938
hsa_circ_404539		hsa_circ_002169	hsa_circ_0000939
hsa_circ_009074		hsa_circ_000283	hsa_circ_0000940
hsa_circ_103541		hsa_circ_000284	hsa_circ_0000941
hsa_circ_028241		hsa_circ_000899	hsa_circ_0000942
hsa_circ_074944		hsa_circ_001101	hsa_circ_0000943
hsa_circ_079049		hsa_circ_000285	hsa_circ_0000944
hsa_circ_405619		hsa_circ_000287	hsa_circ_0000945
hsa_circ_100943		hsa_circ_002016	hsa_circ_0000946
hsa_circ_100418		hsa_circ_000900	hsa_circ_0000947
hsa_circ_100629		hsa_circ_001916	hsa_circ_0000948
hsa_circ_104469		hsa_circ_000901	hsa_circ_0000949
hsa_circ_083465		hsa_circ_000651	hsa_circ_0000950
hsa_circ_405386		hsa_circ_000290	hsa_circ_0000951
hsa_circ_406100		hsa_circ_001102	hsa_circ_0000952
hsa_circ_406057		hsa_circ_001689	hsa_circ_0000953
hsa_circ_006543		hsa_circ_001400	hsa_circ_0000954
hsa_circ_007390		hsa_circ_001985	hsa_circ_0000955
hsa_circ_403427		hsa_circ_000653	hsa_circ_0000956
hsa_circ_103393		hsa_circ_000291	hsa_circ_0000957
hsa_circ_101473		hsa_circ_002033	hsa_circ_0000958
hsa_circ_066617		hsa_circ_000293	hsa_circ_0000959
hsa_circ_407220		hsa_circ_000654	hsa_circ_0000960
hsa_circ_001781		hsa_circ_000294	hsa_circ_0000961
hsa_circ_092547		hsa_circ_001634	hsa_circ_0000962
hsa_circ_030162		hsa_circ_001917	hsa_circ_0000963
hsa_circ_402900		hsa_circ_001635	hsa_circ_0000964
hsa_circ_102949		hsa_circ_001401	hsa_circ_0000965
hsa_circ_091183		hsa_circ_000902	hsa_circ_0000966
hsa_circ_401852		hsa_circ_001941	hsa_circ_0000967
hsa_circ_101079		hsa_circ_002128	hsa_circ_0000968
hsa_circ_059352		hsa_circ_000295	hsa_circ_0000969
hsa_circ_103939		hsa_circ_002034	hsa_circ_0000970
hsa_circ_103566		hsa_circ_001129	hsa_circ_0000971
hsa_circ_037376		hsa_circ_002141	hsa_circ_0000972
hsa_circ_100546		hsa_circ_000689	hsa_circ_0000973
hsa_circ_405603		hsa_circ_000690	hsa_circ_0000974
hsa_circ_000585		hsa_circ_000691	hsa_circ_0000975
hsa_circ_404446		hsa_circ_000296	hsa_circ_0000976
hsa_circ_103425		hsa_circ_001918	hsa_circ_0000977
hsa_circ_102063		hsa_circ_000915	hsa_circ_0000978
hsa_circ_082572		hsa_circ_001587	hsa_circ_0000979
hsa_circ_406829		hsa_circ_000669	hsa_circ_0000980
hsa_circ_101962		hsa_circ_001506	hsa_circ_0000981
hsa_circ_071228		hsa_circ_001956	hsa_circ_0000982
hsa_circ_006337		hsa_circ_001856	hsa_circ_0000983
hsa_circ_003799		hsa_circ_000298	hsa_circ_0000984
hsa_circ_056204		hsa_circ_000682	hsa_circ_0000985
hsa_circ_406839		hsa_circ_000299	hsa_circ_0000986
hsa_circ_100982		hsa_circ_002075	hsa_circ_0000987
hsa_circ_000210		hsa_circ_000300	hsa_circ_0000988
hsa_circ_405225		hsa_circ_002146	hsa_circ_0000989
hsa_circ_100407		hsa_circ_001287	hsa_circ_0000990
hsa_circ_018803		hsa_circ_001414	hsa_circ_0000991
hsa_circ_103483		hsa_circ_000302	hsa_circ_0000992
hsa_circ_104580		hsa_circ_001642	hsa_circ_0000993
hsa_circ_103077		hsa_circ_000303	hsa_circ_0000994
hsa_circ_008005		hsa_circ_000683	hsa_circ_0000995
hsa_circ_101216		hsa_circ_001701	hsa_circ_0000996
hsa_circ_102234		hsa_circ_002151	hsa_circ_0000997
hsa_circ_104751		hsa_circ_001702	hsa_circ_0000998
hsa_circ_003632		hsa_circ_001288	hsa_circ_0000999
hsa_circ_005388		hsa_circ_001889	hsa_circ_0001000
hsa_circ_000166		hsa_circ_000304	hsa_circ_0001001
hsa_circ_406484		hsa_circ_000305	hsa_circ_0001002
hsa_circ_069725		hsa_circ_001643	hsa_circ_0001003
hsa_circ_400463		hsa_circ_001121	hsa_circ_0001004
hsa_circ_000259		hsa_circ_001799	hsa_circ_0001005
hsa_circ_402857		hsa_circ_001289	hsa_circ_0001006
hsa_circ_018722		hsa_circ_001921	hsa_circ_0001007
hsa_circ_103453		hsa_circ_001122	hsa_circ_0001008
hsa_circ_079329		hsa_circ_001766	hsa_circ_0001009
hsa_circ_103607		hsa_circ_001857	hsa_circ_0001010
hsa_circ_011228		hsa_circ_001290	hsa_circ_0001011
hsa_circ_032029		hsa_circ_000306	hsa_circ_0001012
hsa_circ_024190		hsa_circ_000684	hsa_circ_0001013
hsa_circ_400328		hsa_circ_001123	hsa_circ_0001014
hsa_circ_003601		hsa_circ_001291	hsa_circ_0001015
hsa_circ_092551		hsa_circ_001767	hsa_circ_0001016
hsa_circ_002106		hsa_circ_002020	hsa_circ_0001017
hsa_circ_400825		hsa_circ_001890	hsa_circ_0001018
hsa_circ_104137		hsa_circ_001590	hsa_circ_0001019
hsa_circ_102471		hsa_circ_001739	hsa_circ_0001020
hsa_circ_030670		hsa_circ_000026*	hsa_circ_0001021
hsa_circ_405792		hsa_circ_000926	hsa_circ_0001022
hsa_circ_100086		hsa_circ_002122	hsa_circ_0001023
hsa_circ_103384		hsa_circ_000927	hsa_circ_0001024
hsa_circ_407088		hsa_circ_000308	hsa_circ_0001025
hsa_circ_001678		hsa_circ_000309	hsa_circ_0001026
hsa_circ_008705		hsa_circ_001124	hsa_circ_0001027
hsa_circ_100160		hsa_circ_001510	hsa_circ_0001028
hsa_circ_039757		hsa_circ_000685	hsa_circ_0001029
hsa_circ_000076		hsa_circ_001125	hsa_circ_0001030
hsa_circ_405477		hsa_circ_001126	hsa_circ_0001031
hsa_circ_058097		hsa_circ_000928	hsa_circ_0001032
hsa_circ_014165		hsa_circ_001800	hsa_circ_0001033
hsa_circ_000522		hsa_circ_000686	hsa_circ_0001034
hsa_circ_404855		hsa_circ_000929	hsa_circ_0001035
hsa_circ_092549		hsa_circ_000687	hsa_circ_0001036
hsa_circ_405917		hsa_circ_000310	hsa_circ_0001037
hsa_circ_101788		hsa_circ_002120	hsa_circ_0001038
hsa_circ_101969		hsa_circ_000688	hsa_circ_0001039
hsa_circ_406805		hsa_circ_001127	hsa_circ_0001040
hsa_circ_031647		hsa_circ_001128	hsa_circ_0001041
hsa_circ_405509		hsa_circ_001998	hsa_circ_0001042
hsa_circ_102110		hsa_circ_000311	hsa_circ_0001043
hsa_circ_405657		hsa_circ_000930	hsa_circ_0001044
hsa_circ_000544		hsa_circ_000931	hsa_circ_0001045
hsa_circ_405080		hsa_circ_001511	hsa_circ_0001046
hsa_circ_103246		hsa_circ_001591	hsa_circ_0001047
hsa_circ_103182		hsa_circ_001130	hsa_circ_0001048
hsa_circ_102370		hsa_circ_001131	hsa_circ_0001049
hsa_circ_400997		hsa_circ_001703	hsa_circ_0001050
hsa_circ_104105		hsa_circ_001415	hsa_circ_0001051
hsa_circ_026074		hsa_circ_001825	hsa_circ_0001052
hsa_circ_405710		hsa_circ_002130	hsa_circ_0001053
hsa_circ_101939		hsa_circ_001583	hsa_circ_0001054
hsa_circ_008817		hsa_circ_001276	hsa_circ_0001055
hsa_circ_404623		hsa_circ_001109	hsa_circ_0001056
hsa_circ_102582		hsa_circ_000665	hsa_circ_0001057
hsa_circ_406110		hsa_circ_001883	hsa_circ_0001058
hsa_circ_001914		hsa_circ_000312	hsa_circ_0001059
hsa_circ_406767		hsa_circ_001971	hsa_circ_0001060
hsa_circ_092390		hsa_circ_001277	hsa_circ_0001061
hsa_circ_102953		hsa_circ_002113	hsa_circ_0001062
hsa_circ_013054		hsa_circ_000909	hsa_circ_0001063
hsa_circ_407094		hsa_circ_001584	hsa_circ_0001064
hsa_circ_403789		hsa_circ_001110	hsa_circ_0001065
hsa_circ_000055		hsa_circ_001111	hsa_circ_0001066
hsa_circ_103648		hsa_circ_000910	hsa_circ_0001067
hsa_circ_103809		hsa_circ_000314	hsa_circ_0001068
hsa_circ_402980		hsa_circ_001279	hsa_circ_0001069
hsa_circ_102188		hsa_circ_001406	hsa_circ_0001070
hsa_circ_066649		hsa_circ_000315	hsa_circ_0001071
hsa_circ_047419		hsa_circ_001919	hsa_circ_0001072
hsa_circ_056199		hsa_circ_000913	hsa_circ_0001073
hsa_circ_001613		hsa_circ_001697	hsa_circ_0001074
hsa_circ_058555		hsa_circ_001114	hsa_circ_0001075
hsa_circ_407249		hsa_circ_000914	hsa_circ_0001076
hsa_circ_070897		hsa_circ_002085	hsa_circ_0001077
hsa_circ_057073		hsa_circ_001586	hsa_circ_0001078
hsa_circ_406485		hsa_circ_001505	hsa_circ_0001079
hsa_circ_027072		hsa_circ_002052	hsa_circ_0001080
hsa_circ_006333		hsa_circ_001794	hsa_circ_0001081
hsa_circ_102946		hsa_circ_001639	hsa_circ_0001082
hsa_circ_000338		hsa_circ_001407	hsa_circ_0001083
hsa_circ_401262		hsa_circ_000668	hsa_circ_0001084
hsa_circ_008945		hsa_circ_001640	hsa_circ_0001085
hsa_circ_102557		hsa_circ_000916	hsa_circ_0001086
hsa_circ_030632		hsa_circ_001698	hsa_circ_0001087
hsa_circ_002793		hsa_circ_001408	hsa_circ_0001088
hsa_circ_090069		hsa_circ_001115	hsa_circ_0001089
hsa_circ_104390		hsa_circ_000320	hsa_circ_0001090
hsa_circ_001616		hsa_circ_001281	hsa_circ_0001091
hsa_circ_405960		hsa_circ_001920	hsa_circ_0001092
hsa_circ_405974		hsa_circ_000321	hsa_circ_0001093
hsa_circ_103064		hsa_circ_001116	hsa_circ_0001094
hsa_circ_405762		hsa_circ_000023	hsa_circ_0001095
hsa_circ_037377		hsa_circ_002114	hsa_circ_0001096
hsa_circ_085952		hsa_circ_001734	hsa_circ_0001097
hsa_circ_407328		hsa_circ_001117	hsa_circ_0001098
hsa_circ_101505		hsa_circ_000917	hsa_circ_0001099
hsa_circ_102929		hsa_circ_000322	hsa_circ_0001100
hsa_circ_102059		hsa_circ_000670	hsa_circ_0001101
hsa_circ_004121		hsa_circ_002152	hsa_circ_0001102
hsa_circ_101922		hsa_circ_001588	hsa_circ_0001103
hsa_circ_001959		hsa_circ_000323	hsa_circ_0001104
hsa_circ_406815		hsa_circ_001735	hsa_circ_0001105
hsa_circ_405192		hsa_circ_001283	hsa_circ_0001106
hsa_circ_003898		hsa_circ_002162	hsa_circ_0001107
hsa_circ_000481		hsa_circ_001118	hsa_circ_0001108
hsa_circ_103243		hsa_circ_001410	hsa_circ_0001109
hsa_circ_100652		hsa_circ_001736	hsa_circ_0001110
hsa_circ_104720		hsa_circ_001797	hsa_circ_0001111
hsa_circ_101709		hsa_circ_002134	hsa_circ_0001112
hsa_circ_066859		hsa_circ_001411	hsa_circ_0001113
hsa_circ_092437		hsa_circ_001700	hsa_circ_0001114
hsa_circ_101930		hsa_circ_001855	hsa_circ_0001115
hsa_circ_103649		hsa_circ_002163	hsa_circ_0001116
hsa_circ_401372		hsa_circ_000675	hsa_circ_0001117
hsa_circ_101332		hsa_circ_001285	hsa_circ_0001118
hsa_circ_103622		hsa_circ_002094	hsa_circ_0001119
hsa_circ_065649		hsa_circ_000921	hsa_circ_0001120
hsa_circ_009052		hsa_circ_001737	hsa_circ_0001121
hsa_circ_103840		hsa_circ_002095	hsa_circ_0001122
hsa_circ_406174		hsa_circ_000325	hsa_circ_0001123
hsa_circ_081379		hsa_circ_000922	hsa_circ_0001124
hsa_circ_008815		hsa_circ_000655	hsa_circ_0001125
hsa_circ_008336		hsa_circ_001274	hsa_circ_0001126
hsa_circ_405201		hsa_circ_000326	hsa_circ_0001127
hsa_circ_010015		hsa_circ_000327	hsa_circ_0001128
hsa_circ_034642		hsa_circ_000661	hsa_circ_0001129
hsa_circ_005078		hsa_circ_002017	hsa_circ_0001130
hsa_circ_406157		hsa_circ_001275	hsa_circ_0001131
hsa_circ_100898		hsa_circ_001108	hsa_circ_0001132
hsa_circ_079347		hsa_circ_001970	hsa_circ_0001133
hsa_circ_405320		hsa_circ_001273	hsa_circ_0001134
hsa_circ_104671		hsa_circ_001997	hsa_circ_0001135
hsa_circ_014490		hsa_circ_002158	hsa_circ_0001136
hsa_circ_104743		hsa_circ_002108	hsa_circ_0001137
hsa_circ_018100		hsa_circ_000329	hsa_circ_0001138
hsa_circ_402421		hsa_circ_001103	hsa_circ_0001139
hsa_circ_041362		hsa_circ_001501	hsa_circ_0001140
hsa_circ_083789		hsa_circ_001763	hsa_circ_0001141
hsa_circ_101566		hsa_circ_001882	hsa_circ_0001142
hsa_circ_084172		hsa_circ_001581	hsa_circ_0001143
hsa_circ_403913		hsa_circ_001582	hsa_circ_0001144
hsa_circ_003137		hsa_circ_000656	hsa_circ_0001145
hsa_circ_001950		hsa_circ_000657	hsa_circ_0001146
hsa_circ_400025		hsa_circ_001733	hsa_circ_0001147
hsa_circ_407324		hsa_circ_001824	hsa_circ_0001148
hsa_circ_101364		hsa_circ_000658	hsa_circ_0001149
hsa_circ_405772		hsa_circ_001403	hsa_circ_0001150
hsa_circ_020256		hsa_circ_001942	hsa_circ_0001151
hsa_circ_101708		hsa_circ_000659	hsa_circ_0001152
hsa_circ_055629		hsa_circ_001694	hsa_circ_0001153
hsa_circ_104923		hsa_circ_000660	hsa_circ_0001154
hsa_circ_026976		hsa_circ_000332	hsa_circ_0001155
hsa_circ_100848		hsa_circ_001404	hsa_circ_0001156
hsa_circ_038651		hsa_circ_001104	hsa_circ_0001157
hsa_circ_103542		hsa_circ_002051	hsa_circ_0001158
hsa_circ_008640		hsa_circ_002129	hsa_circ_0001159
hsa_circ_081751		hsa_circ_000903	hsa_circ_0001160
hsa_circ_030991		hsa_circ_000333	hsa_circ_0001161
hsa_circ_004317		hsa_circ_001105	hsa_circ_0001162
hsa_circ_001814		hsa_circ_001636	hsa_circ_0001163
hsa_circ_102300		hsa_circ_000904	hsa_circ_0001164
hsa_circ_102894		hsa_circ_001106	hsa_circ_0001165
hsa_circ_405829		hsa_circ_000905	hsa_circ_0001166
hsa_circ_407273		hsa_circ_001405	hsa_circ_0001167
hsa_circ_400673		hsa_circ_000906	hsa_circ_0001168
hsa_circ_406541		hsa_circ_000907	hsa_circ_0001169
hsa_circ_102128		hsa_circ_001764	hsa_circ_0001170
hsa_circ_405218		hsa_circ_000662	hsa_circ_0001171
hsa_circ_006062		hsa_circ_001107	hsa_circ_0001172
hsa_circ_072397		hsa_circ_000908	hsa_circ_0001173
hsa_circ_008362		hsa_circ_001695	hsa_circ_0001174
hsa_circ_102757		hsa_circ_000663	hsa_circ_0001175
hsa_circ_018114		hsa_circ_000664	hsa_circ_0001176
hsa_circ_054339		hsa_circ_002018	hsa_circ_0001177
hsa_circ_104983		hsa_circ_001637	hsa_circ_0001178
hsa_circ_100844		hsa_circ_001278	hsa_circ_0001179
hsa_circ_007581		hsa_circ_000338	hsa_circ_0001180
hsa_circ_104992		hsa_circ_000666	hsa_circ_0001181
hsa_circ_005019		hsa_circ_002102	hsa_circ_0001182
hsa_circ_007221		hsa_circ_001112	hsa_circ_0001183
hsa_circ_000226		hsa_circ_000911	hsa_circ_0001184
hsa_circ_100633		hsa_circ_000339	hsa_circ_0001185
hsa_circ_104178		hsa_circ_001113	hsa_circ_0001186
hsa_circ_405538		hsa_circ_000341	hsa_circ_0001187
hsa_circ_104626		hsa_circ_000912	hsa_circ_0001188
hsa_circ_104501		hsa_circ_001502	hsa_circ_0001189
hsa_circ_405116		hsa_circ_001826	hsa_circ_0001190
hsa_circ_401876		hsa_circ_001503	hsa_circ_0001191
hsa_circ_400206		hsa_circ_001504	hsa_circ_0001192
hsa_circ_101794		hsa_circ_000518	hsa_circ_0001193
hsa_circ_104029		hsa_circ_001827	hsa_circ_0001194
hsa_circ_405350		hsa_circ_001585	hsa_circ_0001195
hsa_circ_104600		hsa_circ_001696	hsa_circ_0001196
hsa_circ_407286		hsa_circ_001638	hsa_circ_0001197
hsa_circ_006230		hsa_circ_000343	hsa_circ_0001198
hsa_circ_101028		hsa_circ_001854	hsa_circ_0001199
hsa_circ_406828		hsa_circ_001280	hsa_circ_0001200
hsa_circ_017037		hsa_circ_000667	hsa_circ_0001201
hsa_circ_006978		hsa_circ_001955	hsa_circ_0001202
hsa_circ_092541		hsa_circ_001884	hsa_circ_0001203
hsa_circ_001755		hsa_circ_001409	hsa_circ_0001204
hsa_circ_402575		hsa_circ_000345	hsa_circ_0001205
hsa_circ_405270		hsa_circ_000346	hsa_circ_0001206
hsa_circ_004844		hsa_circ_001885	hsa_circ_0001207
hsa_circ_103986		hsa_circ_001507	hsa_circ_0001208
hsa_circ_404935		hsa_circ_001508	hsa_circ_0001209
hsa_circ_103462		hsa_circ_000918	hsa_circ_0001210
hsa_circ_007652		hsa_circ_001795	hsa_circ_0001211
hsa_circ_101433		hsa_circ_001886	hsa_circ_0001212
hsa_circ_007081		hsa_circ_001282	hsa_circ_0001213
hsa_circ_029229		hsa_circ_000347	hsa_circ_0001214
hsa_circ_001699		hsa_circ_001796	hsa_circ_0001215
hsa_circ_104498		hsa_circ_002019	hsa_circ_0001216
hsa_circ_101121		hsa_circ_000919	hsa_circ_0001217
hsa_circ_103841		hsa_circ_002177	hsa_circ_0001218
hsa_circ_105029		hsa_circ_001887	hsa_circ_0001219
hsa_circ_102936		hsa_circ_001699	hsa_circ_0001220
hsa_circ_404063		hsa_circ_000671	hsa_circ_0001221
hsa_circ_066465		hsa_circ_001284	hsa_circ_0001222
hsa_circ_103989		hsa_circ_000350	hsa_circ_0001223
hsa_circ_054626		hsa_circ_001119	hsa_circ_0001224
hsa_circ_042190		hsa_circ_000672	hsa_circ_0001225
hsa_circ_050898		hsa_circ_000673	hsa_circ_0001226
hsa_circ_404711		hsa_circ_001412	hsa_circ_0001227
hsa_circ_000083		hsa_circ_001888	hsa_circ_0001228
hsa_circ_102671		hsa_circ_000674	hsa_circ_0001229
hsa_circ_045234		hsa_circ_001798	hsa_circ_0001230
hsa_circ_400070		hsa_circ_001972	hsa_circ_0001231
hsa_circ_101504		hsa_circ_001120	hsa_circ_0001232
hsa_circ_071210		hsa_circ_002119	hsa_circ_0001233
hsa_circ_001128		hsa_circ_000676	hsa_circ_0001234
hsa_circ_404458		hsa_circ_000920	hsa_circ_0001235
hsa_circ_058361		hsa_circ_001286	hsa_circ_0001236
hsa_circ_007273		hsa_circ_002074	hsa_circ_0001237
hsa_circ_103394		hsa_circ_002065	hsa_circ_0001238
hsa_circ_103663		hsa_circ_000352	hsa_circ_0001239
hsa_circ_007101		hsa_circ_000353	hsa_circ_0001240
hsa_circ_403351		hsa_circ_001641	hsa_circ_0001241
hsa_circ_030643		hsa_circ_002132	hsa_circ_0001242
hsa_circ_033388		hsa_circ_002175	hsa_circ_0001243
hsa_circ_404245		hsa_circ_000677	hsa_circ_0001244
hsa_circ_000089		hsa_circ_002137	hsa_circ_0001245
hsa_circ_000167		hsa_circ_000678	hsa_circ_0001246
hsa_circ_003711		hsa_circ_001589	hsa_circ_0001247
hsa_circ_001999		hsa_circ_000679	hsa_circ_0001248
hsa_circ_404819		hsa_circ_000923	hsa_circ_0001249
hsa_circ_103852		hsa_circ_001765	hsa_circ_0001250
hsa_circ_400435		hsa_circ_000924	hsa_circ_0001251
hsa_circ_100777		hsa_circ_001986	hsa_circ_0001252
hsa_circ_102555		hsa_circ_001413	hsa_circ_0001253
hsa_circ_004602		hsa_circ_000925	hsa_circ_0001254
hsa_circ_400005		hsa_circ_000680	hsa_circ_0001255
hsa_circ_405205		hsa_circ_001738	hsa_circ_0001256
hsa_circ_083388		hsa_circ_000681	hsa_circ_0001257
hsa_circ_103893		hsa_circ_001973	hsa_circ_0001258
hsa_circ_000947		hsa_circ_001509	hsa_circ_0001259
hsa_circ_102668		hsa_circ_000940	hsa_circ_0001260
hsa_circ_001357		hsa_circ_001646	hsa_circ_0001261
hsa_circ_104748		hsa_circ_000705	hsa_circ_0001262
hsa_circ_402265		hsa_circ_000358	hsa_circ_0001263
hsa_circ_001984		hsa_circ_001517	hsa_circ_0001264
hsa_circ_074270		hsa_circ_002021	hsa_circ_0001265
hsa_circ_406872		hsa_circ_000932	hsa_circ_0001266
hsa_circ_406900		hsa_circ_002096	hsa_circ_0001267
hsa_circ_008865		hsa_circ_000692	hsa_circ_0001268
hsa_circ_027934		hsa_circ_001592	hsa_circ_0001269
hsa_circ_105044		hsa_circ_000359	hsa_circ_0001270
hsa_circ_406667		hsa_circ_000360	hsa_circ_0001271
hsa_circ_101700		hsa_circ_001137	hsa_circ_0001272
hsa_circ_004555		hsa_circ_001802	hsa_circ_0001273
hsa_circ_001587		hsa_circ_001828	hsa_circ_0001274
hsa_circ_057463		hsa_circ_000361	hsa_circ_0001275
hsa_circ_000807		hsa_circ_000701	hsa_circ_0001276
hsa_circ_103937		hsa_circ_000938	hsa_circ_0001277
hsa_circ_100568		hsa_circ_002001	hsa_circ_0001278
hsa_circ_008289		hsa_circ_001596	hsa_circ_0001279
hsa_circ_101006		hsa_circ_001943	hsa_circ_0001280
hsa_circ_101093		hsa_circ_001142	hsa_circ_0001281
hsa_circ_067967		hsa_circ_001769	hsa_circ_0001282
hsa_circ_007106		hsa_circ_000939	hsa_circ_0001283
hsa_circ_100713		hsa_circ_001515	hsa_circ_0001284
hsa_circ_101823		hsa_circ_000702	hsa_circ_0001285
hsa_circ_067938		hsa_circ_001741	hsa_circ_0001286
hsa_circ_100703		hsa_circ_000703	hsa_circ_0001287
hsa_circ_405898		hsa_circ_001143	hsa_circ_0001288
hsa_circ_100542		hsa_circ_001892	hsa_circ_0001289
hsa_circ_400694		hsa_circ_002109	hsa_circ_0001290
hsa_circ_029775		hsa_circ_001144	hsa_circ_0001291
hsa_circ_101702		hsa_circ_001893	hsa_circ_0001292
hsa_circ_405041		hsa_circ_000941	hsa_circ_0001293
hsa_circ_001954		hsa_circ_000704	hsa_circ_0001294
hsa_circ_402360		hsa_circ_001705	hsa_circ_0001295
hsa_circ_004350		hsa_circ_001923	hsa_circ_0001296
hsa_circ_064993		hsa_circ_001296	hsa_circ_0001297
hsa_circ_002164		hsa_circ_002066	hsa_circ_0001298
hsa_circ_403101		hsa_circ_000366	hsa_circ_0001299
hsa_circ_001873		hsa_circ_002035	hsa_circ_0001300
hsa_circ_400817		hsa_circ_000368	hsa_circ_0001301
hsa_circ_100225		hsa_circ_001516	hsa_circ_0001302
hsa_circ_062984		hsa_circ_000942	hsa_circ_0001303
hsa_circ_102633		hsa_circ_001647	hsa_circ_0001304
hsa_circ_101744		hsa_circ_000370	hsa_circ_0001305
hsa_circ_100231		hsa_circ_000943	hsa_circ_0001306
hsa_circ_100923		hsa_circ_002092	hsa_circ_0001307
hsa_circ_000646		hsa_circ_000706	hsa_circ_0001308
hsa_circ_100323		hsa_circ_001145	hsa_circ_0001309
hsa_circ_000600		hsa_circ_002148	hsa_circ_0001310
hsa_circ_001375		hsa_circ_000372	hsa_circ_0001311
hsa_circ_401760		hsa_circ_000373	hsa_circ_0001312
hsa_circ_404933		hsa_circ_000374	hsa_circ_0001313
hsa_circ_001409		hsa_circ_001831	hsa_circ_0001314
hsa_circ_100791		hsa_circ_001894	hsa_circ_0001315
hsa_circ_077122		hsa_circ_000707	hsa_circ_0001316
hsa_circ_405011		hsa_circ_001297	hsa_circ_0001317
hsa_circ_103049		hsa_circ_001706	hsa_circ_0001318
hsa_circ_104164		hsa_circ_000376	hsa_circ_0001319
hsa_circ_103275		hsa_circ_001418	hsa_circ_0001320
hsa_circ_002092		hsa_circ_000028*	hsa_circ_0001321
hsa_circ_103958		hsa_circ_001944	hsa_circ_0001322
hsa_circ_102065		hsa_circ_001132	hsa_circ_0001323
hsa_circ_058695		hsa_circ_001858	hsa_circ_0001324
hsa_circ_011167		hsa_circ_001133	hsa_circ_0001325
hsa_circ_058123		hsa_circ_001987	hsa_circ_0001326
hsa_circ_004884		hsa_circ_001292	hsa_circ_0001327
hsa_circ_401183		hsa_circ_001134	hsa_circ_0001328
hsa_circ_008925		hsa_circ_001512	hsa_circ_0001329
hsa_circ_022767		hsa_circ_001293	hsa_circ_0001330
hsa_circ_100264		hsa_circ_000933	hsa_circ_0001331
hsa_circ_401518		hsa_circ_000693	hsa_circ_0001332
hsa_circ_100389		hsa_circ_001768	hsa_circ_0001333
hsa_circ_403127		hsa_circ_001513	hsa_circ_0001334
hsa_circ_001653		hsa_circ_000694	hsa_circ_0001335
hsa_circ_405594		hsa_circ_000695	hsa_circ_0001336
hsa_circ_406361		hsa_circ_001135	hsa_circ_0001337
hsa_circ_406254		hsa_circ_001416	hsa_circ_0001338
hsa_circ_405133		hsa_circ_001859	hsa_circ_0001339
hsa_circ_006773		hsa_circ_000380	hsa_circ_0001340
hsa_circ_000372		hsa_circ_001593	hsa_circ_0001341
hsa_circ_089652		hsa_circ_000381	hsa_circ_0001342
hsa_circ_102090		hsa_circ_001594	hsa_circ_0001343
hsa_circ_103314		hsa_circ_000696	hsa_circ_0001344
hsa_circ_069486		hsa_circ_000697	hsa_circ_0001345
hsa_circ_103753		hsa_circ_001891	hsa_circ_0001346
hsa_circ_001007		hsa_circ_000382	hsa_circ_0001347
hsa_circ_403422		hsa_circ_000029	hsa_circ_0001348
hsa_circ_102710		hsa_circ_001999	hsa_circ_0001349
hsa_circ_406988		hsa_circ_000698	hsa_circ_0001350
hsa_circ_074441		hsa_circ_001860	hsa_circ_0001351
hsa_circ_400828		hsa_circ_001595	hsa_circ_0001352
hsa_circ_406752		hsa_circ_001957	hsa_circ_0001353
hsa_circ_104257		hsa_circ_001136	hsa_circ_0001354
hsa_circ_400069		hsa_circ_001801	hsa_circ_0001355
hsa_circ_060491		hsa_circ_000699	hsa_circ_0001356
hsa_circ_104150		hsa_circ_000934	hsa_circ_0001357
hsa_circ_405836		hsa_circ_001803	hsa_circ_0001358
hsa_circ_040749		hsa_circ_002000	hsa_circ_0001359
hsa_circ_077007		hsa_circ_001922	hsa_circ_0001360
hsa_circ_400033		hsa_circ_000935	hsa_circ_0001361
hsa_circ_402962		hsa_circ_001829	hsa_circ_0001362
hsa_circ_100935		hsa_circ_000384	hsa_circ_0001363
hsa_circ_104270		hsa_circ_002097	hsa_circ_0001364
hsa_circ_406139		hsa_circ_001294	hsa_circ_0001365
hsa_circ_002086		hsa_circ_002076	hsa_circ_0001366
hsa_circ_054700		hsa_circ_001644	hsa_circ_0001367
hsa_circ_103656		hsa_circ_001704	hsa_circ_0001368
hsa_circ_100710		hsa_circ_000385	hsa_circ_0001369
hsa_circ_104787		hsa_circ_001830	hsa_circ_0001370
hsa_circ_103819		hsa_circ_001138	hsa_circ_0001371
hsa_circ_003552		hsa_circ_002091	hsa_circ_0001372
hsa_circ_015513		hsa_circ_000936	hsa_circ_0001373
hsa_circ_102697		hsa_circ_001514	hsa_circ_0001374
hsa_circ_104667		hsa_circ_001139	hsa_circ_0001375
hsa_circ_002861		hsa_circ_001740	hsa_circ_0001376
hsa_circ_026127		hsa_circ_000937	hsa_circ_0001377
hsa_circ_402986		hsa_circ_001140	hsa_circ_0001378
hsa_circ_104298		hsa_circ_001417	hsa_circ_0001379
hsa_circ_403303		hsa_circ_001645	hsa_circ_0001380
hsa_circ_403738		hsa_circ_000386	hsa_circ_0001381
hsa_circ_001802		hsa_circ_001141	hsa_circ_0001382
hsa_circ_001484		hsa_circ_001295	hsa_circ_0001383
hsa_circ_012872		hsa_circ_000700	hsa_circ_0001384
hsa_circ_072711		hsa_circ_000387	hsa_circ_0001385
hsa_circ_072714		hsa_circ_001895	hsa_circ_0001386
hsa_circ_100951		hsa_circ_001422	hsa_circ_0001387
hsa_circ_006536		hsa_circ_001298	hsa_circ_0001388
hsa_circ_406488		hsa_circ_001155	hsa_circ_0001389
hsa_circ_013607		hsa_circ_001772	hsa_circ_0001390
hsa_circ_101925		hsa_circ_001157	hsa_circ_0001391
hsa_circ_100010		hsa_circ_001521	hsa_circ_0001392
hsa_circ_082547		hsa_circ_001300	hsa_circ_0001393
hsa_circ_005917		hsa_circ_000388	hsa_circ_0001394
hsa_circ_072732		hsa_circ_001154	hsa_circ_0001395
hsa_circ_405963		hsa_circ_001299	hsa_circ_0001396
hsa_circ_015270		hsa_circ_001156	hsa_circ_0001397
hsa_circ_003580		hsa_circ_000946	hsa_circ_0001398
hsa_circ_101340		hsa_circ_001520	hsa_circ_0001399
hsa_circ_100095		hsa_circ_002170	hsa_circ_0001400
hsa_circ_005801		hsa_circ_001773	hsa_circ_0001401
hsa_circ_100824		hsa_circ_001958	hsa_circ_0001402
hsa_circ_013055		hsa_circ_001649	hsa_circ_0001403
hsa_circ_000821		hsa_circ_000390	hsa_circ_0001404
hsa_circ_100309		hsa_circ_001650	hsa_circ_0001405
hsa_circ_078367		hsa_circ_000391	hsa_circ_0001406
hsa_circ_101853		hsa_circ_001862	hsa_circ_0001407
hsa_circ_077108		hsa_circ_001158	hsa_circ_0001408
hsa_circ_400889		hsa_circ_001301	hsa_circ_0001409
hsa_circ_004437		hsa_circ_000947	hsa_circ_0001410
hsa_circ_104562		hsa_circ_002121	hsa_circ_0001411
hsa_circ_000060		hsa_circ_000948	hsa_circ_0001412
hsa_circ_072473		hsa_circ_001522	hsa_circ_0001413
hsa_circ_042835		hsa_circ_000714	hsa_circ_0001414
hsa_circ_104448		hsa_circ_001159	hsa_circ_0001415
hsa_circ_401595		hsa_circ_001302	hsa_circ_0001416
hsa_circ_060762		hsa_circ_001160	hsa_circ_0001417
hsa_circ_405429		hsa_circ_000949	hsa_circ_0001418
hsa_circ_070635		hsa_circ_000715	hsa_circ_0001419
hsa_circ_103623		hsa_circ_001161	hsa_circ_0001420
hsa_circ_016113		hsa_circ_001303	hsa_circ_0001421
hsa_circ_104188		hsa_circ_002078	hsa_circ_0001422
hsa_circ_000261		hsa_circ_000009	hsa_circ_0001423
hsa_circ_102155		hsa_circ_000716	hsa_circ_0001424
hsa_circ_024770		hsa_circ_001304	hsa_circ_0001425
hsa_circ_000356		hsa_circ_001897	hsa_circ_0001426
hsa_circ_001630		hsa_circ_001305	hsa_circ_0001427
hsa_circ_001257		hsa_circ_001419	hsa_circ_0001428
hsa_circ_092552		hsa_circ_001146	hsa_circ_0001429
hsa_circ_404627		hsa_circ_000944	hsa_circ_0001430
hsa_circ_405510		hsa_circ_000708	hsa_circ_0001431
hsa_circ_400107		hsa_circ_002077	hsa_circ_0001432
hsa_circ_092570		hsa_circ_000709	hsa_circ_0001433
hsa_circ_406104		hsa_circ_001147	hsa_circ_0001434
hsa_circ_070941		hsa_circ_000945	hsa_circ_0001435
hsa_circ_405160		hsa_circ_001148	hsa_circ_0001436
hsa_circ_003806		hsa_circ_001770	hsa_circ_0001437
hsa_circ_100246		hsa_circ_001149	hsa_circ_0001438
hsa_circ_101286		hsa_circ_002036	hsa_circ_0001439
hsa_circ_058191		hsa_circ_000710	hsa_circ_0001440
hsa_circ_404492		hsa_circ_001518	hsa_circ_0001441
hsa_circ_102666		hsa_circ_001861	hsa_circ_0001442
hsa_circ_102775		hsa_circ_000711	hsa_circ_0001443
hsa_circ_404658		hsa_circ_001420	hsa_circ_0001444
hsa_circ_102151		hsa_circ_000003	hsa_circ_0001445
hsa_circ_005322		hsa_circ_001896	hsa_circ_0001446
hsa_circ_101787		hsa_circ_001150	hsa_circ_0001447
hsa_circ_001654		hsa_circ_000712	hsa_circ_0001448
hsa_circ_001510		hsa_circ_001771	hsa_circ_0001449
hsa_circ_401977		hsa_circ_001648	hsa_circ_0001450
hsa_circ_404345		hsa_circ_001988	hsa_circ_0001451
hsa_circ_404786		hsa_circ_001151	hsa_circ_0001452
hsa_circ_405545		hsa_circ_001152	hsa_circ_0001453
hsa_circ_404825		hsa_circ_001421	hsa_circ_0001454
hsa_circ_407055		hsa_circ_001153	hsa_circ_0001455
hsa_circ_104662		hsa_circ_001519	hsa_circ_0001456
hsa_circ_101501		hsa_circ_000396	hsa_circ_0001457
hsa_circ_007970		hsa_circ_000397	hsa_circ_0001458
hsa_circ_100516		hsa_circ_000399	hsa_circ_0001459
hsa_circ_105055		hsa_circ_001804	hsa_circ_0001460
hsa_circ_087333		hsa_circ_000713	hsa_circ_0001461
hsa_circ_004819		hsa_circ_001774	hsa_circ_0001462
hsa_circ_404900		hsa_circ_000401	hsa_circ_0001463
hsa_circ_053642		hsa_circ_000402	hsa_circ_0001464
hsa_circ_002102		hsa_circ_000721	hsa_circ_0001465
hsa_circ_019252		hsa_circ_000403	hsa_circ_0001466
hsa_circ_404827		hsa_circ_001306	hsa_circ_0001467
hsa_circ_002053		hsa_circ_000724	hsa_circ_0001468
hsa_circ_101291		hsa_circ_000954	hsa_circ_0001469
hsa_circ_401275		hsa_circ_000725	hsa_circ_0001470
hsa_circ_404086		hsa_circ_001710	hsa_circ_0001471
hsa_circ_000742		hsa_circ_001425	hsa_circ_0001472
hsa_circ_001449		hsa_circ_001898	hsa_circ_0001473
hsa_circ_105010		hsa_circ_001989	hsa_circ_0001474
hsa_circ_406112		hsa_circ_000726	hsa_circ_0001475
hsa_circ_004672		hsa_circ_001169	hsa_circ_0001476
hsa_circ_101965		hsa_circ_000404	hsa_circ_0001477
hsa_circ_000435		hsa_circ_000955	hsa_circ_0001478
hsa_circ_103625		hsa_circ_001925	hsa_circ_0001479
hsa_circ_103637		hsa_circ_000727	hsa_circ_0001480
hsa_circ_400729		hsa_circ_001310	hsa_circ_0001481
hsa_circ_067236		hsa_circ_001170	hsa_circ_0001482
hsa_circ_000407		hsa_circ_001743	hsa_circ_0001483
hsa_circ_000480		hsa_circ_001426	hsa_circ_0001484
hsa_circ_088635		hsa_circ_000407	hsa_circ_0001485
hsa_circ_005940		hsa_circ_000408	hsa_circ_0001486
hsa_circ_007252		hsa_circ_001926	hsa_circ_0001487
hsa_circ_404738		hsa_circ_002002	hsa_circ_0001488
hsa_circ_102403		hsa_circ_000956	hsa_circ_0001489
hsa_circ_405892		hsa_circ_001171	hsa_circ_0001490
hsa_circ_103720		hsa_circ_000728	hsa_circ_0001491
hsa_circ_000618		hsa_circ_000729	hsa_circ_0001492
hsa_circ_016648		hsa_circ_001427	hsa_circ_0001493
hsa_circ_404607		hsa_circ_000730	hsa_circ_0001494
hsa_circ_006562		hsa_circ_000024*	hsa_circ_0001495
hsa_circ_001123		hsa_circ_001311	hsa_circ_0001496
hsa_circ_100925		hsa_circ_001312	hsa_circ_0001497
hsa_circ_000287		hsa_circ_001775	hsa_circ_0001498
hsa_circ_100378		hsa_circ_000731	hsa_circ_0001499
hsa_circ_101705		hsa_circ_000410	hsa_circ_0001500
hsa_circ_104768		hsa_circ_001428	hsa_circ_0001501
hsa_circ_024490		hsa_circ_001429	hsa_circ_0001502
hsa_circ_101904		hsa_circ_001172	hsa_circ_0001503
hsa_circ_103279		hsa_circ_000957	hsa_circ_0001504
hsa_circ_102877		hsa_circ_000732	hsa_circ_0001505
hsa_circ_103597		hsa_circ_000958	hsa_circ_0001506
hsa_circ_004893		hsa_circ_001528	hsa_circ_0001507
hsa_circ_006861		hsa_circ_001529	hsa_circ_0001508
hsa_circ_000702		hsa_circ_000959	hsa_circ_0001509
hsa_circ_085939		hsa_circ_000733	hsa_circ_0001510
hsa_circ_032136		hsa_circ_000734	hsa_circ_0001511
hsa_circ_101424		hsa_circ_000960	hsa_circ_0001512
hsa_circ_404773		hsa_circ_000735	hsa_circ_0001513
hsa_circ_007878		hsa_circ_000411	hsa_circ_0001514
hsa_circ_103762		hsa_circ_001597	hsa_circ_0001515
hsa_circ_001698		hsa_circ_001430	hsa_circ_0001516
hsa_circ_088284		hsa_circ_001523	hsa_circ_0001517
hsa_circ_079972		hsa_circ_001307	hsa_circ_0001518
hsa_circ_102037		hsa_circ_002159	hsa_circ_0001519
hsa_circ_101491		hsa_circ_000717	hsa_circ_0001520
hsa_circ_407193		hsa_circ_001162	hsa_circ_0001521
hsa_circ_063681		hsa_circ_002171	hsa_circ_0001522
hsa_circ_405496		hsa_circ_000005	hsa_circ_0001523
hsa_circ_100414		hsa_circ_002123	hsa_circ_0001524
hsa_circ_407227		hsa_circ_000950	hsa_circ_0001525
hsa_circ_406626		hsa_circ_000414	hsa_circ_0001526
hsa_circ_104465		hsa_circ_000718	hsa_circ_0001527
hsa_circ_104184		hsa_circ_001163	hsa_circ_0001528
hsa_circ_101839		hsa_circ_001524	hsa_circ_0001529
hsa_circ_104215		hsa_circ_000951	hsa_circ_0001530
hsa_circ_407098		hsa_circ_000719	hsa_circ_0001531
hsa_circ_102103		hsa_circ_000952	hsa_circ_0001532
hsa_circ_406951		hsa_circ_001164	hsa_circ_0001533
hsa_circ_007472		hsa_circ_000416	hsa_circ_0001534
hsa_circ_101874		hsa_circ_002110	hsa_circ_0001535
hsa_circ_102285		hsa_circ_002022	hsa_circ_0001536
hsa_circ_100395		hsa_circ_001423	hsa_circ_0001537
hsa_circ_001397		hsa_circ_001707	hsa_circ_0001538
hsa_circ_104621		hsa_circ_001959	hsa_circ_0001539
hsa_circ_001177		hsa_circ_000953	hsa_circ_0001540
hsa_circ_002649		hsa_circ_000720	hsa_circ_0001541
hsa_circ_104605		hsa_circ_000418	hsa_circ_0001542
hsa_circ_068765		hsa_circ_000420	hsa_circ_0001543
hsa_circ_405463		hsa_circ_001708	hsa_circ_0001544
hsa_circ_405467		hsa_circ_000422	hsa_circ_0001545
hsa_circ_087631		hsa_circ_000423	hsa_circ_0001546
hsa_circ_101345		hsa_circ_001709	hsa_circ_0001547
hsa_circ_102698		hsa_circ_000722	hsa_circ_0001548
hsa_circ_405055		hsa_circ_000424	hsa_circ_0001549
hsa_circ_025522		hsa_circ_001165	hsa_circ_0001550
hsa_circ_000029		hsa_circ_001945	hsa_circ_0001551
hsa_circ_103133		hsa_circ_001308	hsa_circ_0001552
hsa_circ_087677		hsa_circ_001863	hsa_circ_0001553
hsa_circ_405343		hsa_circ_002067	hsa_circ_0001554
hsa_circ_001689		hsa_circ_001424	hsa_circ_0001555
hsa_circ_406474		hsa_circ_001166	hsa_circ_0001556
hsa_circ_101814		hsa_circ_001525	hsa_circ_0001557
hsa_circ_407288		hsa_circ_001526	hsa_circ_0001558
hsa_circ_100125		hsa_circ_002037	hsa_circ_0001559
hsa_circ_406411		hsa_circ_001527	hsa_circ_0001560
hsa_circ_103907		hsa_circ_001309	hsa_circ_0001561
hsa_circ_056539		hsa_circ_001167	hsa_circ_0001562
hsa_circ_001062		hsa_circ_000425	hsa_circ_0001563
hsa_circ_400283		hsa_circ_001742	hsa_circ_0001564
hsa_circ_406356		hsa_circ_001924	hsa_circ_0001565
hsa_circ_103448		hsa_circ_001168	hsa_circ_0001566
hsa_circ_101101		hsa_circ_000723	hsa_circ_0001567
hsa_circ_000432		hsa_circ_001653	hsa_circ_0001568
hsa_circ_100573		hsa_circ_000427	hsa_circ_0001569
hsa_circ_100470		hsa_circ_001438	hsa_circ_0001570
hsa_circ_001112		hsa_circ_001711	hsa_circ_0001571
hsa_circ_102116		hsa_circ_000969	hsa_circ_0001572
hsa_circ_022624		hsa_circ_001179	hsa_circ_0001573
hsa_circ_070355		hsa_circ_001806	hsa_circ_0001574
hsa_circ_000424		hsa_circ_001974	hsa_circ_0001575
hsa_circ_400010		hsa_circ_000962	hsa_circ_0001576
hsa_circ_030541		hsa_circ_001598	hsa_circ_0001577
hsa_circ_024948		hsa_circ_001173	hsa_circ_0001578
hsa_circ_405330		hsa_circ_000740	hsa_circ_0001579
hsa_circ_027719		hsa_circ_002038	hsa_circ_0001580
hsa_circ_051778		hsa_circ_001434	hsa_circ_0001581
hsa_circ_008204		hsa_circ_000743	hsa_circ_0001582
hsa_circ_407148		hsa_circ_002160	hsa_circ_0001583
hsa_circ_100271		hsa_circ_000965	hsa_circ_0001584
hsa_circ_400713		hsa_circ_000744	hsa_circ_0001585
hsa_circ_406229		hsa_circ_001318	hsa_circ_0001586
hsa_circ_405977		hsa_circ_002093	hsa_circ_0001587
hsa_circ_407167		hsa_circ_001177	hsa_circ_0001588
hsa_circ_101598		hsa_circ_001532	hsa_circ_0001589
hsa_circ_103361		hsa_circ_001435	hsa_circ_0001590
hsa_circ_103223		hsa_circ_001436	hsa_circ_0001591
hsa_circ_104520		hsa_circ_000745	hsa_circ_0001592
hsa_circ_073237		hsa_circ_002068	hsa_circ_0001593
hsa_circ_074206		hsa_circ_000966	hsa_circ_0001594
hsa_circ_103868		hsa_circ_000967	hsa_circ_0001595
hsa_circ_012172		hsa_circ_000968	hsa_circ_0001596
hsa_circ_032135		hsa_circ_002165	hsa_circ_0001597
hsa_circ_402438		hsa_circ_001437	hsa_circ_0001598
hsa_circ_100297		hsa_circ_001533	hsa_circ_0001599
hsa_circ_102186		hsa_circ_002161	hsa_circ_0001600
hsa_circ_002165		hsa_circ_001712	hsa_circ_0001601
hsa_circ_103225		hsa_circ_001899	hsa_circ_0001602
hsa_circ_100431		hsa_circ_002023	hsa_circ_0001603
hsa_circ_045355		hsa_circ_000970	hsa_circ_0001604
hsa_circ_103552		hsa_circ_001654	hsa_circ_0001605
hsa_circ_008327		hsa_circ_000432	hsa_circ_0001606
hsa_circ_007201		hsa_circ_000746	hsa_circ_0001607
hsa_circ_401477		hsa_circ_000433	hsa_circ_0001608
hsa_circ_103292		hsa_circ_001178	hsa_circ_0001609
hsa_circ_104576		hsa_circ_001713	hsa_circ_0001610
hsa_circ_044287		hsa_circ_001439	hsa_circ_0001611
hsa_circ_000799		hsa_circ_000971	hsa_circ_0001612
hsa_circ_400135		hsa_circ_000747	hsa_circ_0001613
hsa_circ_102937		hsa_circ_000436	hsa_circ_0001614
hsa_circ_066629		hsa_circ_001319	hsa_circ_0001615
hsa_circ_006296		hsa_circ_001927	hsa_circ_0001616
hsa_circ_403095		hsa_circ_000972	hsa_circ_0001617
hsa_circ_089761		hsa_circ_000438	hsa_circ_0001618
hsa_circ_102311		hsa_circ_002069	hsa_circ_0001619
hsa_circ_403631		hsa_circ_000439	hsa_circ_0001620
hsa_circ_406796		hsa_circ_001600	hsa_circ_0001621
hsa_circ_103624		hsa_circ_000748	hsa_circ_0001622
hsa_circ_001810		hsa_circ_000441	hsa_circ_0001623
hsa_circ_102310		hsa_circ_001180	hsa_circ_0001624
hsa_circ_009139		hsa_circ_000442	hsa_circ_0001625
hsa_circ_102892		hsa_circ_001928	hsa_circ_0001626
hsa_circ_001319		hsa_circ_002149	hsa_circ_0001627
hsa_circ_404480		hsa_circ_000749	hsa_circ_0001628
hsa_circ_101096		hsa_circ_001181	hsa_circ_0001629
hsa_circ_401696		hsa_circ_001601	hsa_circ_0001630
hsa_circ_000240		hsa_circ_001651	hsa_circ_0001631
hsa_circ_405283		hsa_circ_000736	hsa_circ_0001632
hsa_circ_102215		hsa_circ_000737	hsa_circ_0001633
hsa_circ_004745		hsa_circ_001431	hsa_circ_0001634
hsa_circ_401034		hsa_circ_001432	hsa_circ_0001635
hsa_circ_003997		hsa_circ_000961	hsa_circ_0001636
hsa_circ_000241		hsa_circ_002003	hsa_circ_0001637
hsa_circ_400056		hsa_circ_001975	hsa_circ_0001638
hsa_circ_104672		hsa_circ_002079	hsa_circ_0001639
hsa_circ_008592		hsa_circ_000738	hsa_circ_0001640
hsa_circ_401884		hsa_circ_001652	hsa_circ_0001641
hsa_circ_401351		hsa_circ_001864	hsa_circ_0001642
hsa_circ_102867		hsa_circ_001530	hsa_circ_0001643
hsa_circ_403044		hsa_circ_000963	hsa_circ_0001644
hsa_circ_102567		hsa_circ_000444	hsa_circ_0001645
hsa_circ_007053		hsa_circ_001433	hsa_circ_0001646
hsa_circ_400718		hsa_circ_001776	hsa_circ_0001647
hsa_circ_103024		hsa_circ_001174	hsa_circ_0001648
hsa_circ_004541		hsa_circ_001599	hsa_circ_0001649
hsa_circ_065249		hsa_circ_001313	hsa_circ_0001650
hsa_circ_100372		hsa_circ_000739	hsa_circ_0001651
hsa_circ_102644		hsa_circ_001314	hsa_circ_0001652
hsa_circ_053651		hsa_circ_000964	hsa_circ_0001653
hsa_circ_005761		hsa_circ_001832	hsa_circ_0001654
hsa_circ_401357		hsa_circ_002124	hsa_circ_0001655
hsa_circ_074450		hsa_circ_001315	hsa_circ_0001656
hsa_circ_038011		hsa_circ_001531	hsa_circ_0001657
hsa_circ_400019		hsa_circ_001175	hsa_circ_0001658
hsa_circ_100656		hsa_circ_001805	hsa_circ_0001659
hsa_circ_103204		hsa_circ_001946	hsa_circ_0001660
hsa_circ_007927		hsa_circ_001176	hsa_circ_0001661
hsa_circ_403173		hsa_circ_001316	hsa_circ_0001662
hsa_circ_103332		hsa_circ_001317	hsa_circ_0001663
hsa_circ_101923		hsa_circ_000446	hsa_circ_0001664
hsa_circ_102857		hsa_circ_000741	hsa_circ_0001665
hsa_circ_103110		hsa_circ_000742	hsa_circ_0001666
hsa_circ_405293		hsa_circ_001717	hsa_circ_0001667
hsa_circ_405315		hsa_circ_001539	hsa_circ_0001668
hsa_circ_100467		hsa_circ_000754	hsa_circ_0001669
hsa_circ_001877		hsa_circ_001657	hsa_circ_0001670
hsa_circ_087352		hsa_circ_001977	hsa_circ_0001671
hsa_circ_040822		hsa_circ_001605	hsa_circ_0001672
hsa_circ_081481		hsa_circ_002053	hsa_circ_0001673
hsa_circ_400993		hsa_circ_000982	hsa_circ_0001674
hsa_circ_102308		hsa_circ_000983	hsa_circ_0001675
hsa_circ_001276		hsa_circ_002115	hsa_circ_0001676
hsa_circ_003742		hsa_circ_001444	hsa_circ_0001677
hsa_circ_400924		hsa_circ_001659	hsa_circ_0001678
hsa_circ_406941		hsa_circ_001326	hsa_circ_0001679
hsa_circ_000781		hsa_circ_000978	hsa_circ_0001680
hsa_circ_102355		hsa_circ_001603	hsa_circ_0001681
hsa_circ_102102		hsa_circ_001777	hsa_circ_0001682
hsa_circ_103210		hsa_circ_001322	hsa_circ_0001683
hsa_circ_092535		hsa_circ_000448	hsa_circ_0001684
hsa_circ_403328		hsa_circ_001900	hsa_circ_0001685
hsa_circ_005899		hsa_circ_001604	hsa_circ_0001686
hsa_circ_100708		hsa_circ_001323	hsa_circ_0001687
hsa_circ_023016		hsa_circ_000979	hsa_circ_0001688
hsa_circ_402224		hsa_circ_001187	hsa_circ_0001689
hsa_circ_092505		hsa_circ_001931	hsa_circ_0001690
hsa_circ_006235		hsa_circ_001188	hsa_circ_0001691
hsa_circ_400717		hsa_circ_001658	hsa_circ_0001692
hsa_circ_402583		hsa_circ_002086	hsa_circ_0001693
hsa_circ_084527		hsa_circ_001865	hsa_circ_0001694
hsa_circ_401533		hsa_circ_001189	hsa_circ_0001695
hsa_circ_404846		hsa_circ_000755	hsa_circ_0001696
hsa_circ_104025		hsa_circ_001866	hsa_circ_0001697
hsa_circ_007850		hsa_circ_001540	hsa_circ_0001698
hsa_circ_100640		hsa_circ_001778	hsa_circ_0001699
hsa_circ_100539		hsa_circ_000008	hsa_circ_0001700
hsa_circ_404754		hsa_circ_000980	hsa_circ_0001701
hsa_circ_083996		hsa_circ_001541	hsa_circ_0001702
hsa_circ_103561		hsa_circ_000454	hsa_circ_0001703
hsa_circ_007209		hsa_circ_001190	hsa_circ_0001704
hsa_circ_100216		hsa_circ_002080	hsa_circ_0001705
hsa_circ_103690		hsa_circ_000981	hsa_circ_0001706
hsa_circ_101467		hsa_circ_000455	hsa_circ_0001707
hsa_circ_404959		hsa_circ_001191	hsa_circ_0001708
hsa_circ_006909		hsa_circ_002070	hsa_circ_0001709
hsa_circ_101235		hsa_circ_001542	hsa_circ_0001710
hsa_circ_100078		hsa_circ_001947	hsa_circ_0001711
hsa_circ_101996		hsa_circ_001716	hsa_circ_0001712
hsa_circ_092450		hsa_circ_001808	hsa_circ_0001713
hsa_circ_004203		hsa_circ_001192	hsa_circ_0001714
hsa_circ_101363		hsa_circ_001443	hsa_circ_0001715
hsa_circ_001063		hsa_circ_001606	hsa_circ_0001716
hsa_circ_008842		hsa_circ_001607	hsa_circ_0001717
hsa_circ_104192		hsa_circ_001324	hsa_circ_0001718
hsa_circ_101900		hsa_circ_001325	hsa_circ_0001719
hsa_circ_000615		hsa_circ_001543	hsa_circ_0001720
hsa_circ_088603		hsa_circ_000457	hsa_circ_0001721
hsa_circ_100709		hsa_circ_001834	hsa_circ_0001722
hsa_circ_100093		hsa_circ_001193	hsa_circ_0001723
hsa_circ_104670		hsa_circ_000984	hsa_circ_0001724
hsa_circ_056829		hsa_circ_002138	hsa_circ_0001725
hsa_circ_101361		hsa_circ_002103	hsa_circ_0001726
hsa_circ_100082		hsa_circ_000017	hsa_circ_0001727
hsa_circ_101189		hsa_circ_001990	hsa_circ_0001728
hsa_circ_081710		hsa_circ_000458	hsa_circ_0001729
hsa_circ_102494		hsa_circ_000001	hsa_circ_0001730
hsa_circ_087264		hsa_circ_001182	hsa_circ_0001731
hsa_circ_402253		hsa_circ_001929	hsa_circ_0001732
hsa_circ_070857		hsa_circ_000460	hsa_circ_0001733
hsa_circ_402565		hsa_circ_001534	hsa_circ_0001734
hsa_circ_405712		hsa_circ_001183	hsa_circ_0001735
hsa_circ_406513		hsa_circ_001320	hsa_circ_0001736
hsa_circ_019841		hsa_circ_001976	hsa_circ_0001737
hsa_circ_006989		hsa_circ_001930	hsa_circ_0001738
hsa_circ_002961		hsa_circ_000461	hsa_circ_0001739
hsa_circ_011883		hsa_circ_001535	hsa_circ_0001740
hsa_circ_001842		hsa_circ_002157	hsa_circ_0001741
hsa_circ_100612		hsa_circ_000011	hsa_circ_0001742
hsa_circ_000555		hsa_circ_000464	hsa_circ_0001743
hsa_circ_100390		hsa_circ_000465	hsa_circ_0001744
hsa_circ_001808		hsa_circ_000466	hsa_circ_0001745
hsa_circ_101000		hsa_circ_001602	hsa_circ_0001746
hsa_circ_092388		hsa_circ_001440	hsa_circ_0001747
hsa_circ_000889		hsa_circ_002039	hsa_circ_0001748
hsa_circ_103117		hsa_circ_000750	hsa_circ_0001749
hsa_circ_404328		hsa_circ_000751	hsa_circ_0001750
hsa_circ_103570		hsa_circ_000973	hsa_circ_0001751
hsa_circ_402587		hsa_circ_000752	hsa_circ_0001752
hsa_circ_046843		hsa_circ_001714	hsa_circ_0001753
hsa_circ_407071		hsa_circ_002040	hsa_circ_0001754
hsa_circ_101468		hsa_circ_001184	hsa_circ_0001755
hsa_circ_006169		hsa_circ_000012	hsa_circ_0001756
hsa_circ_401615		hsa_circ_002135	hsa_circ_0001757
hsa_circ_404807		hsa_circ_001185	hsa_circ_0001758
hsa_circ_102931		hsa_circ_001655	hsa_circ_0001759
hsa_circ_044837		hsa_circ_002166	hsa_circ_0001760
hsa_circ_028561		hsa_circ_001715	hsa_circ_0001761
hsa_circ_003101		hsa_circ_000974	hsa_circ_0001762
hsa_circ_403950		hsa_circ_001656	hsa_circ_0001763
hsa_circ_005874		hsa_circ_001807	hsa_circ_0001764
hsa_circ_100786		hsa_circ_000975	hsa_circ_0001765
hsa_circ_407224		hsa_circ_001536	hsa_circ_0001766
hsa_circ_104780		hsa_circ_001537	hsa_circ_0001767
hsa_circ_001890		hsa_circ_001538	hsa_circ_0001768
hsa_circ_103017		hsa_circ_000753	hsa_circ_0001769
hsa_circ_101926		hsa_circ_001441	hsa_circ_0001770
hsa_circ_101335		hsa_circ_000976	hsa_circ_0001771
hsa_circ_401819		hsa_circ_002131	hsa_circ_0001772
hsa_circ_079265		hsa_circ_001833	hsa_circ_0001773
hsa_circ_103828		hsa_circ_001186	hsa_circ_0001774
hsa_circ_404062		hsa_circ_001442	hsa_circ_0001775
hsa_circ_103626		hsa_circ_002142	hsa_circ_0001776
hsa_circ_104848		hsa_circ_000977	hsa_circ_0001777
hsa_circ_104052		hsa_circ_001321	hsa_circ_0001778
hsa_circ_102852		hsa_circ_001445	hsa_circ_0001779
hsa_circ_104624		hsa_circ_001196	hsa_circ_0001780
hsa_circ_001075		hsa_circ_001610	hsa_circ_0001781
hsa_circ_102569		hsa_circ_000756	hsa_circ_0001782
hsa_circ_001082		hsa_circ_000757	hsa_circ_0001783
hsa_circ_103512		hsa_circ_000758	hsa_circ_0001784
hsa_circ_092369		hsa_circ_001447	hsa_circ_0001785
hsa_circ_005887		hsa_circ_001329	hsa_circ_0001786
hsa_circ_009502		hsa_circ_001448	hsa_circ_0001787
hsa_circ_009435		hsa_circ_000020	hsa_circ_0001788
hsa_circ_103202		hsa_circ_000467	hsa_circ_0001789
hsa_circ_103979		hsa_circ_001660	hsa_circ_0001790
hsa_circ_101334		hsa_circ_001197	hsa_circ_0001791
hsa_circ_102500		hsa_circ_000469	hsa_circ_0001792
hsa_circ_102294		hsa_circ_002087	hsa_circ_0001793
hsa_circ_104310		hsa_circ_001718	hsa_circ_0001794
hsa_circ_000286		hsa_circ_001611	hsa_circ_0001795
hsa_circ_406443		hsa_circ_001809	hsa_circ_0001796
hsa_circ_024251		hsa_circ_000988	hsa_circ_0001797
hsa_circ_101727		hsa_circ_001779	hsa_circ_0001798
hsa_circ_104444		hsa_circ_002071	hsa_circ_0001799
hsa_circ_016459		hsa_circ_001449	hsa_circ_0001800
hsa_circ_405811		hsa_circ_000018	hsa_circ_0001801
hsa_circ_001807		hsa_circ_000472	hsa_circ_0001802
hsa_circ_103959		hsa_circ_000989	hsa_circ_0001803
hsa_circ_406512		hsa_circ_000990	hsa_circ_0001804
hsa_circ_102861		hsa_circ_001330	hsa_circ_0001805
hsa_circ_402294		hsa_circ_001780	hsa_circ_0001806
hsa_circ_102185		hsa_circ_001198	hsa_circ_0001807
hsa_circ_000250		hsa_circ_000991	hsa_circ_0001808
hsa_circ_104071		hsa_circ_001199	hsa_circ_0001809
hsa_circ_407033		hsa_circ_001781	hsa_circ_0001810
hsa_circ_000203		hsa_circ_001719	hsa_circ_0001811
hsa_circ_001521		hsa_circ_001200	hsa_circ_0001812
hsa_circ_032891		hsa_circ_000476	hsa_circ_0001813
hsa_circ_104765		hsa_circ_001331	hsa_circ_0001814
hsa_circ_104613		hsa_circ_002054	hsa_circ_0001815
hsa_circ_102776		hsa_circ_001201	hsa_circ_0001816
hsa_circ_000200		hsa_circ_000985	hsa_circ_0001817
hsa_circ_405852		hsa_circ_001544	hsa_circ_0001818
hsa_circ_406617		hsa_circ_000479	hsa_circ_0001819
hsa_circ_405995		hsa_circ_001327	hsa_circ_0001820
hsa_circ_029965		hsa_circ_000006	hsa_circ_0001821
hsa_circ_104344		hsa_circ_001194	hsa_circ_0001822
hsa_circ_009503		hsa_circ_001195	hsa_circ_0001823
hsa_circ_000763		hsa_circ_001608	hsa_circ_0001824
hsa_circ_100975		hsa_circ_000986	hsa_circ_0001825
hsa_circ_006054		hsa_circ_001609	hsa_circ_0001826
hsa_circ_103473		hsa_circ_000987	hsa_circ_0001827
hsa_circ_406027		hsa_circ_000481	hsa_circ_0001828
hsa_circ_042079		hsa_circ_000482	hsa_circ_0001829
hsa_circ_405975		hsa_circ_000483	hsa_circ_0001830
hsa_circ_406655		hsa_circ_001446	hsa_circ_0001831
hsa_circ_100276		hsa_circ_001328	hsa_circ_0001832
hsa_circ_042189		hsa_circ_001545	hsa_circ_0001833
hsa_circ_405366		hsa_circ_000764	hsa_circ_0001834
hsa_circ_053944		hsa_circ_001661	hsa_circ_0001835
hsa_circ_104692		hsa_circ_001207	hsa_circ_0001836
hsa_circ_101690		hsa_circ_002006	hsa_circ_0001837
hsa_circ_006560		hsa_circ_001546	hsa_circ_0001838
hsa_circ_004163		hsa_circ_001208	hsa_circ_0001839
hsa_circ_100789		hsa_circ_001868	hsa_circ_0001840
hsa_circ_100519		hsa_circ_000765	hsa_circ_0001841
hsa_circ_403233		hsa_circ_001334	hsa_circ_0001842
hsa_circ_100653		hsa_circ_000766	hsa_circ_0001843
hsa_circ_005264		hsa_circ_001612	hsa_circ_0001844
hsa_circ_103889		hsa_circ_000997	hsa_circ_0001845
hsa_circ_103368		hsa_circ_001335	hsa_circ_0001846
hsa_circ_074166		hsa_circ_002041	hsa_circ_0001847
hsa_circ_102934		hsa_circ_002104	hsa_circ_0001848
hsa_circ_004116		hsa_circ_001933	hsa_circ_0001849
hsa_circ_100965		hsa_circ_001782	hsa_circ_0001850
hsa_circ_103955		hsa_circ_001991	hsa_circ_0001851
hsa_circ_100311		hsa_circ_001336	hsa_circ_0001852
hsa_circ_405261		hsa_circ_000486	hsa_circ_0001853
hsa_circ_405368		hsa_circ_000487	hsa_circ_0001854
hsa_circ_100295		hsa_circ_000488	hsa_circ_0001855
hsa_circ_000006		hsa_circ_001613	hsa_circ_0001856
hsa_circ_001714		hsa_circ_001337	hsa_circ_0001857
hsa_circ_103113		hsa_circ_001338	hsa_circ_0001858
hsa_circ_104483		hsa_circ_001783	hsa_circ_0001859
hsa_circ_001503		hsa_circ_000489	hsa_circ_0001860
hsa_circ_402188		hsa_circ_001662	hsa_circ_0001861
hsa_circ_045579		hsa_circ_001339	hsa_circ_0001862
hsa_circ_103111		hsa_circ_000767	hsa_circ_0001863
hsa_circ_102866		hsa_circ_001340	hsa_circ_0001864
hsa_circ_079352		hsa_circ_000998	hsa_circ_0001865
hsa_circ_400027		hsa_circ_001614	hsa_circ_0001866
hsa_circ_405295		hsa_circ_000768	hsa_circ_0001867
hsa_circ_000963		hsa_circ_000999	hsa_circ_0001868
hsa_circ_102930		hsa_circ_000769	hsa_circ_0001869
hsa_circ_000558		hsa_circ_001000	hsa_circ_0001870
hsa_circ_103776		hsa_circ_000770	hsa_circ_0001871
hsa_circ_053372		hsa_circ_001869	hsa_circ_0001872
hsa_circ_003307		hsa_circ_001341	hsa_circ_0001873
hsa_circ_100785		hsa_circ_001547	hsa_circ_0001874
hsa_circ_088390		hsa_circ_001209	hsa_circ_0001875
hsa_circ_002615		hsa_circ_000492	hsa_circ_0001876
hsa_circ_102283		hsa_circ_001202	hsa_circ_0001877
hsa_circ_103791		hsa_circ_001203	hsa_circ_0001878
hsa_circ_102568		hsa_circ_001867	hsa_circ_0001879
hsa_circ_000464		hsa_circ_001332	hsa_circ_0001880
hsa_circ_092408		hsa_circ_000759	hsa_circ_0001881
hsa_circ_404564		hsa_circ_001810	hsa_circ_0001882
hsa_circ_103074		hsa_circ_002004	hsa_circ_0001883
hsa_circ_103886		hsa_circ_000992	hsa_circ_0001884
hsa_circ_403871		hsa_circ_000494	hsa_circ_0001885
hsa_circ_018315		hsa_circ_002005	hsa_circ_0001886
hsa_circ_102056		hsa_circ_000993	hsa_circ_0001887
hsa_circ_103747		hsa_circ_001960	hsa_circ_0001888
hsa_circ_000256		hsa_circ_001948	hsa_circ_0001889
hsa_circ_102492		hsa_circ_001204	hsa_circ_0001890
hsa_circ_104442		hsa_circ_001450	hsa_circ_0001891
hsa_circ_000703		hsa_circ_001205	hsa_circ_0001892
hsa_circ_103075		hsa_circ_001333	hsa_circ_0001893
hsa_circ_103456		hsa_circ_001744	hsa_circ_0001894
hsa_circ_090650		hsa_circ_000760	hsa_circ_0001895
hsa_circ_008062		hsa_circ_000761	hsa_circ_0001896
hsa_circ_003596		hsa_circ_000994	hsa_circ_0001897
hsa_circ_008201		hsa_circ_000762	hsa_circ_0001898
hsa_circ_103230		hsa_circ_000995	hsa_circ_0001899
hsa_circ_001350		hsa_circ_000004	hsa_circ_0001900
hsa_circ_401473		hsa_circ_000996	hsa_circ_0001901
hsa_circ_100446		hsa_circ_002055	hsa_circ_0001902
hsa_circ_101835		hsa_circ_001978	hsa_circ_0001903
hsa_circ_102932		hsa_circ_001206	hsa_circ_0001904
hsa_circ_405113		hsa_circ_000763	hsa_circ_0001905
hsa_circ_102445		hsa_circ_001932	hsa_circ_0001906
hsa_circ_403442		hsa_circ_002143	hsa_circ_0001907
hsa_circ_101463		hsa_circ_000771	hsa_circ_0001908
hsa_circ_405335		hsa_circ_001001	hsa_circ_0001909
hsa_circ_407040		hsa_circ_001342	hsa_circ_0001910
hsa_circ_103737		hsa_circ_001344	hsa_circ_0001911
hsa_circ_052522		hsa_circ_001961	hsa_circ_0001912
hsa_circ_101776		hsa_circ_001004	hsa_circ_0001913
hsa_circ_004648		hsa_circ_001005	hsa_circ_0001914
hsa_circ_001241		hsa_circ_000772	hsa_circ_0001915
hsa_circ_101539		hsa_circ_000773	hsa_circ_0001916
hsa_circ_062139		hsa_circ_001663	hsa_circ_0001917
hsa_circ_051239		hsa_circ_002056	hsa_circ_0001918
hsa_circ_404090		hsa_circ_001006	hsa_circ_0001919
hsa_circ_103236		hsa_circ_001870	hsa_circ_0001920
hsa_circ_401363		hsa_circ_000505	hsa_circ_0001921
hsa_circ_102322		hsa_circ_002081	hsa_circ_0001922
hsa_circ_102755		hsa_circ_001346	hsa_circ_0001923
hsa_circ_405301		hsa_circ_001549	hsa_circ_0001924
hsa_circ_062722		hsa_circ_000774	hsa_circ_0001925
hsa_circ_102933		hsa_circ_001213	hsa_circ_0001926
hsa_circ_076177		hsa_circ_001835	hsa_circ_0001927
hsa_circ_002659		hsa_circ_000775	hsa_circ_0001928
hsa_circ_405925		hsa_circ_000776	hsa_circ_0001929
hsa_circ_403148		hsa_circ_001451	hsa_circ_0001930
hsa_circ_003081		hsa_circ_000777	hsa_circ_0001931
hsa_circ_004321		hsa_circ_001452	hsa_circ_0001932
hsa_circ_051238		hsa_circ_001615	hsa_circ_0001933
hsa_circ_068772		hsa_circ_000778	hsa_circ_0001934
hsa_circ_400101		hsa_circ_001745	hsa_circ_0001935
hsa_circ_101282		hsa_circ_002116	hsa_circ_0001936
hsa_circ_100788		hsa_circ_001002	hsa_circ_0001937
hsa_circ_405723		hsa_circ_001210	hsa_circ_0001938
hsa_circ_101522		hsa_circ_001548	hsa_circ_0001939
hsa_circ_104484		hsa_circ_001784	hsa_circ_0001940
hsa_circ_090224		hsa_circ_001343	hsa_circ_0001941
hsa_circ_100540		hsa_circ_000508	hsa_circ_0001942
hsa_circ_104802		hsa_circ_001211	hsa_circ_0001943
hsa_circ_402150		hsa_circ_001992	hsa_circ_0001944
hsa_circ_023339		hsa_circ_001212	hsa_circ_0001945
hsa_circ_406768		CDR1as	hsa_circ_0001946
hsa_circ_004607		hsa_circ_000510	hsa_circ_0001947
hsa_circ_404479		hsa_circ_001345	hsa_circ_0001948
hsa_circ_074183		hsa_circ_000513	hsa_circ_0001949
hsa_circ_001468		hsa_circ_001003	hsa_circ_0001950
hsa_circ_006807		hsa_circ_000514	hsa_circ_0001951
hsa_circ_100946		hsa_circ_002133	hsa_circ_0001952
hsa_circ_071862		hsa_circ_001871	hsa_circ_0001953
hsa_circ_100961		hsa_circ_001007	hsa_circ_0001954
hsa_circ_013729
hsa_circ_010027
hsa_circ_067240
hsa_circ_006855
hsa_circ_405577
hsa_circ_000394
hsa_circ_001317
hsa_circ_092476
hsa_circ_100787
hsa_circ_405814
hsa_circ_000367
hsa_circ_005255
hsa_circ_082319
hsa_circ_102235
hsa_circ_001003
hsa_circ_103372
hsa_circ_055387
hsa_circ_403739
hsa_circ_046689
hsa_circ_103229
hsa_circ_102387
hsa_circ_400983
hsa_circ_100959
hsa_circ_404834
hsa_circ_000543
hsa_circ_406106
hsa_circ_405928
hsa_circ_100993
hsa_circ_001646
hsa_circ_100662
hsa_circ_101538
hsa_circ_045850
hsa_circ_011083
hsa_circ_401268
hsa_circ_025988
hsa_circ_405906
hsa_circ_100313
hsa_circ_100669
hsa_circ_101541
hsa_circ_100059
hsa_circ_403556
hsa_circ_101486
hsa_circ_404467
hsa_circ_104185
hsa_circ_104441
[truncated: 22 more rows]
