# Supplementary material for: Comprehensive analysis of circRNA-miRNA-mRNA network related to angiogenesis in recurrent implantation failure
Source: BMC Med Genomics. 2024 Jul 30;17:193. doi: 10.1186/s12920-024-01944-1 (PMC11290139; doi:10.1186/s12920-024-01944-1)
Supplement: Supplementary file 6 — Supplementary Material 6 [file 12920_2024_1944_MOESM6_ESM.xlsx]

## Sheet: Sheet1
Supplementary Table 6 DEcircRNAs from starbase 2.0
miRNAid	miRNAname	geneID	geneName	geneType	chromosome	start	end	strand	clipExpNum	degraExpNum	RBP	merClass	miRseq	align	targetSeq
MIMAT0000070	hsa-miR-17-5p	hsa_circ_0000005	hsa_circ_002136	circRNA	chr1	1595167	1595189	-	1	0	AGO1-4	7mer-m8	gaUGGACGUGACAUUCGUGAAAc	:||| :| | ||||||||	acGCCUCUAAUCGCAGCACUUUg
MIMAT0000070	hsa-miR-17-5p	hsa_circ_0000018	hsa_circ_000541	circRNA	chr1	15863152	15863174	+	9	0	AGO1,AGO1-4,AGO2,AGO3	7mer-m8	gauggaCGUGACAU-UCGUGAAAc	|:|:| || |||||||	cgaaaaGUAUU-UAUUGCACUUUu
MIMAT0000070	hsa-miR-17-5p	hsa_circ_0011527	hsa_circ_0011527	circRNA	chr1	35643195	35643217	-	1	0	AGO1-4	7mer-m8	gaUGGACGUGACAUUCGUGAAAc	|||| :|:| ||||||||	acACCUAUAUUCCUAGCACUUUg
MIMAT0000070	hsa-miR-17-5p	hsa_circ_0011527	hsa_circ_0011527	circRNA	chr1	35645266	35645287	-	2	0	AGO2	8mer	gauggacgUGACAUUCGUGAAAc	:|| | |||||||	augauuagGCU-UUUGCACUUUa
MIMAT0000070	hsa-miR-17-5p	hsa_circ_0000062	hsa_circ_001752	circRNA	chr1	41571806	41571828	-	1	0	AGO1-4	7mer-m8	gaUGGACGUGACAUUCGUGAAAc	||:||:| | ||||||||	acACUUGUAAUCCCAGCACUUUg
MIMAT0000070	hsa-miR-17-5p	hsa_circ_0000101	hsa_circ_001839	circRNA	chr1	109440581	109440603	+	2	0	AGO1-4,AGO2	8mer	gauggacgugacaUUCGUGAAAc	:||||||||	gugggagaagcaaGAGCACUUUa
MIMAT0000070	hsa-miR-17-5p	hsa_circ_0013821	hsa_circ_0013821	circRNA	chr1	144596633	144596656	+	2	0	AGO2	7mer-m8	gauGGACGUGAC-AUUCGUGAAAc	:|||||||| | :|||||||	ccuUCUGCACUGUUUGGCACUUUu
MIMAT0000070	hsa-miR-17-5p	hsa_circ_0013826	hsa_circ_0013826	circRNA	chr1	144596633	144596656	+	2	0	AGO2	7mer-m8	gauGGACGUGAC-AUUCGUGAAAc	:|||||||| | :|||||||	ccuUCUGCACUGUUUGGCACUUUu
MIMAT0000070	hsa-miR-17-5p	hsa_circ_0003960	hsa_circ_0003960	circRNA	chr1	144604063	144604086	+	2	0	AGO1-4,AGO2	7mer-m8	gaUGGACGUGACAU-UCGUGAAAc	|| | | | | ||||||||	gcACAUCAAAAGCACAGCACUUUu
MIMAT0000070	hsa-miR-17-5p	hsa_circ_0009085	hsa_circ_0009085	circRNA	chr1	144604063	144604086	+	2	0	AGO1-4,AGO2	7mer-m8	gaUGGACGUGACAU-UCGUGAAAc	|| | | | | ||||||||	gcACAUCAAAAGCACAGCACUUUu
MIMAT0000070	hsa-miR-17-5p	hsa_circ_0013827	hsa_circ_0013827	circRNA	chr1	144604063	144604086	+	2	0	AGO1-4,AGO2	7mer-m8	gaUGGACGUGACAU-UCGUGAAAc	|| | | | | ||||||||	gcACAUCAAAAGCACAGCACUUUu
MIMAT0000070	hsa-miR-17-5p	hsa_circ_0000146	hsa_circ_001934	circRNA	chr1	161496584	161496602	+	1	0	AGO2	8mer	gaUGGACGUGACAUUCGUGAAAc	||:|| ||| :|||||||	aaACUUG---UGU-GGCACUUUa
MIMAT0000070	hsa-miR-17-5p	hsa_circ_0000972	hsa_circ_002141	circRNA	chr2	9098638	9098658	-	7	0	AGO1,AGO2	7mer-m8	gaUGGACGUGACAUUCGUGAAAc	:||| :|: | |||||||	ggGCCUUUAUCUU--GCACUUUu
MIMAT0000070	hsa-miR-17-5p	hsa_circ_0000973	hsa_circ_000689	circRNA	chr2	9098638	9098658	-	7	0	AGO1,AGO2	7mer-m8	gaUGGACGUGACAUUCGUGAAAc	:||| :|: | |||||||	ggGCCUUUAUCUU--GCACUUUu
MIMAT0000070	hsa-miR-17-5p	hsa_circ_0000982	hsa_circ_001956	circRNA	chr2	24369866	24369889	+	1	0	AGO2	8mer	gaUGGACG-UGACAUUCGUGAAAc	|::| : |:| |:|||||||	aaAUUUCUAAUUCAAGGCACUUUa
MIMAT0000070	hsa-miR-17-5p	hsa_circ_0000983	hsa_circ_001856	circRNA	chr2	24794299	24794321	+	1	0	AGO1-4	8mer	gaugGACGUGACAUUCGUGAAAc	|| : :| | ||||||||	caggCUCUCUUCUCAGCACUUUa
MIMAT0000070	hsa-miR-17-5p	hsa_circ_0004462	hsa_circ_0004462	circRNA	chr2	54278918	54278940	+	1	0	AGO1-4	7mer-m8	gaUGGACGUGACAUUCGUGAAAc	|||||:| | :|||||||	acACCUGUAAUCCCGGCACUUUg
MIMAT0000070	hsa-miR-17-5p	hsa_circ_0001021	hsa_circ_000026*	circRNA	chr2	64779991	64780013	+	5	0	AGO1,AGO1-4,AGO2	7mer-m8	gauggaCGUGACAUUCGUGAAAc	|: :| :||||||||	ugaagaGUCUUCAGAGCACUUUc
MIMAT0000070	hsa-miR-17-5p	hsa_circ_0001031	hsa_circ_001126	circRNA	chr2	73837819	73837840	+	1	0	AGO1-4	7mer-m8	gauggaCGUGACAUUCGUGAAAc	|:| || |||||||||	ggcaagGUAAUG-AAGCACUUUu
MIMAT0000070	hsa-miR-17-5p	hsa_circ_0001041	hsa_circ_001128	circRNA	chr2	88913347	88913370	-	6	0	AGO1-4,AGO2	8mer	gaUGGACG-UGACAUUCGUGAAAc	|:: |: |:| | ||||||||	ucAUUAGUAAUUAUCAGCACUUUa
MIMAT0000070	hsa-miR-17-5p	hsa_circ_0001068	hsa_circ_000314	circRNA	chr2	135012049	135012071	+	9	0	AGO1-4,AGO2	8mer	gauggAC-GUGACAUUCGUGAAAc	|| ::|| | |||||||	ggguaUGAUGCU-UCUGCACUUUa
MIMAT0000070	hsa-miR-17-5p	hsa_circ_0001105	hsa_circ_001735	circRNA	chr2	231212842	231212865	+	1	0	AGO1-4	7mer-m8	gaUGGACGUGAC-AU-UCGUGAAAc	||| | :|| || :|||||||	aaACCCUC-UUGAUAUGGCACUUUg
MIMAT0000070	hsa-miR-17-5p	hsa_circ_0001106	hsa_circ_001283	circRNA	chr2	231212842	231212865	+	1	0	AGO1-4	7mer-m8	gaUGGACGUGAC-AU-UCGUGAAAc	||| | :|| || :|||||||	aaACCCUC-UUGAUAUGGCACUUUg
MIMAT0000070	hsa-miR-17-5p	hsa_circ_0058718	hsa_circ_0058718	circRNA	chr2	233448287	233448308	+	1	0	AGO2	7mer-m8	gauggACGUGACAUUCGUGAAAc	| :| ||| |||||||	agugaUUUAGUGU-UGCACUUUc
MIMAT0000070	hsa-miR-17-5p	hsa_circ_0001118	hsa_circ_001285	circRNA	chr2	240944644	240944665	-	6	0	AGO1,AGO1-4,AGO2	8mer	gaUGGACGUGACAUUCGUGAAAc	| | | || | |||||||	caAGCAGGACAAU-CGCACUUUa
MIMAT0000070	hsa-miR-17-5p	hsa_circ_0001119	hsa_circ_002094	circRNA	chr2	240944644	240944665	-	6	0	AGO1,AGO1-4,AGO2	8mer	gaUGGACGUGACAUUCGUGAAAc	| | | || | |||||||	caAGCAGGACAAU-CGCACUUUa
MIMAT0000070	hsa-miR-17-5p	hsa_circ_0001272	hsa_circ_001137	circRNA	chr3	15762493	15762516	-	7	0	AGO1-4,AGO2	7mer-m8	gauggACGUGA-CAUUCGUGAAAc	| :||| | |||||||	aaggaUUUACUCCUUUGCACUUUg
MIMAT0000070	hsa-miR-17-5p	hsa_circ_0064610	hsa_circ_0064610	circRNA	chr3	27238926	27238948	-	1	0	AGO1-4	7mer-m8	gaUGGACGUGACAUUCGUGAAAc	|||||:: | ||||||||	acACCUGUGAUACCAGCACUUUg
MIMAT0000070	hsa-miR-17-5p	hsa_circ_0001340	hsa_circ_000380	circRNA	chr3	129599361	129599383	-	9	0	AGO1,AGO1-4,AGO2,AGO3	7mer-m8	gaUGGACGUGACAUUCGUGAAAc	|| | ||| || ||||||||	acACAUCCACAGUUAGCACUUUc
MIMAT0000070	hsa-miR-17-5p	hsa_circ_0001345	hsa_circ_000697	circRNA	chr3	142462327	142462343	+	1	0	AGO2	7mer-m8	gauGGACGUGACAUUCGUGAAAc	:||||| | | |||||||	#NAME?
MIMAT0000070	hsa-miR-17-5p	hsa_circ_0001346	hsa_circ_001891	circRNA	chr3	149589879	149589899	+	7	0	AGO1-4,AGO2	7mer-m8	gauggACGUGACAUUCGUGAAAc	| || | | :|||||||	gacaaUUCA-UCU-GGCACUUUc
MIMAT0000070	hsa-miR-17-5p	hsa_circ_0001351	hsa_circ_001860	circRNA	chr3	155610019	155610040	+	1	0	AGO1-4	7mer-m8	gauggacgUGACAUUCGUGAAAc	||| | |||||||	gcauacagACU-UUUGCACUUUu
MIMAT0000070	hsa-miR-17-5p	hsa_circ_0068511	hsa_circ_0068511	circRNA	chr3	188669770	188669791	+	1	0	AGO1-4	8mer	gaugGACGUGACAUUCGUGAAAc	| |||| | |||||||	agcaCAGCAC-AUCUGCACUUUa
MIMAT0000070	hsa-miR-17-5p	hsa_circ_0068511	hsa_circ_0068511	circRNA	chr3	188669892	188669914	+	1	0	AGO1-4	7mer-m8	gaugGACGUGACAUUCGUGAAAc	|||:| | ||||||||	acggCUGUAAUCCCAGCACUUUg
MIMAT0000070	hsa-miR-17-5p	hsa_circ_0001386	hsa_circ_001895	circRNA	chr4	1235246	1235268	-	5	1	AGO1-4,AGO2	7mer-m8	gaUGGACGUGACAUUCGUGAAAc	|:| | | |:||||||||	ggAUCAGAAGCCUGAGCACUUUg
MIMAT0000070	hsa-miR-17-5p	hsa_circ_0001442	hsa_circ_001861	circRNA	chr4	140450280	140450302	-	8	0	AGO1-4,AGO2	8mer	gauggacgugacauuCGUGAAAc	|||||||	ccugaugagaggaccGCACUUUa
MIMAT0000070	hsa-miR-17-5p	hsa_circ_0001447	hsa_circ_001150	circRNA	chr4	146770598	146770621	-	3	0	AGO2	8mer	gauggacgugacAU-UCGUGAAAc	|| ||||||||	cggaauguuggcUACAGCACUUUa
MIMAT0000070	hsa-miR-17-5p	hsa_circ_0001448	hsa_circ_000712	circRNA	chr4	146770598	146770621	-	3	0	AGO2	8mer	gauggacgugacAU-UCGUGAAAc	|| ||||||||	cggaauguuggcUACAGCACUUUa
MIMAT0000070	hsa-miR-17-5p	hsa_circ_0001468	hsa_circ_000724	circRNA	chr5	24049542	24049564	+	1	0	AGO1-4	7mer-m8	gaUGGACGUGACAUUCGUGAAAc	:||||:| || ||||||||	auGCCUGUAAUGCCAGCACUUUg
MIMAT0000070	hsa-miR-17-5p	hsa_circ_0001476	hsa_circ_001169	circRNA	chr5	39021549	39021572	-	1	0	AGO1-4	7mer-m8	gauggacGUG-ACAUUCGUGAAAc	||| | | ||||||||	aagguccCACUUCUCAGCACUUUu
MIMAT0000070	hsa-miR-17-5p	hsa_circ_0001476	hsa_circ_001169	circRNA	chr5	39030197	39030221	-	2	0	AGO1-4,AGO2	8mer	gauGGACGU-GACAU-UCGUGAAAc	|: |:| :|||: ||||||||	uuuCUAGUAUUUGUGUAGCACUUUa
MIMAT0000070	hsa-miR-17-5p	hsa_circ_0001495	hsa_circ_000024*	circRNA	chr5	68471277	68471299	+	37	0	AGO1,AGO1-4,AGO2,AGO3	7mer-m8	gaUGG-AC-GUGACAUUCGUGAAAc	||: || ||: || |||||||	ggACUAUGACAUGGU--GCACUUUc
MIMAT0000070	hsa-miR-17-5p	hsa_circ_0072804	hsa_circ_0072804	circRNA	chr5	69191270	69191292	+	1	0	AGO1-4	7mer-m8	gaUGGACGUGACAUUCGUGAAAc	:|| |:| | ||||||||	acGCCGGUAAUCCCAGCACUUUg
MIMAT0000070	hsa-miR-17-5p	hsa_circ_0072812	hsa_circ_0072812	circRNA	chr5	69218264	69218286	+	1	0	AGO1-4	7mer-m8	gaUGGACGUGACAUUCGUGAAAc	:||||:| | ||||||||	acGCCUGUAAUCCCAGCACUUUg
MIMAT0000070	hsa-miR-17-5p	hsa_circ_0072814	hsa_circ_0072814	circRNA	chr5	69337730	69337755	+	2	0	AGO1-4	7mer-m8	gaUGGACGUGACAU----UCGUGAAAc	||:| | |||| ||||||||	aaACUUAGA-UGUAACUUAGCACUUUu
MIMAT0000070	hsa-miR-17-5p	hsa_circ_0072814	hsa_circ_0072814	circRNA	chr5	69338209	69338231	+	7	0	AGO1,AGO2	8mer	gauggacgugacAUUCGUGAAAc	| ||||||||	cccggccauaauUUAGCACUUUa
MIMAT0000070	hsa-miR-17-5p	hsa_circ_0072814	hsa_circ_0072814	circRNA	chr5	69338269	69338291	+	1	0	AGO2	7mer-m8	gaUGGACGUGACAUUCGUGAAAc	:||||:| | |:||||||||	auGCCUGUAAUCUGAGCACUUUg
MIMAT0000070	hsa-miR-17-5p	hsa_circ_0001563	hsa_circ_000425	circRNA	chr5	179043415	179043437	-	4	0	AGO1-4,AGO2	7mer-m8	gauggACGUGACAUUCGUGAAAc	||:|| || ||||||||	augugUGUACCGUUAGCACUUUg
MIMAT0000070	hsa-miR-17-5p	hsa_circ_0001585	hsa_circ_000744	circRNA	chr6	26204263	26204285	-	1	0	AGO1-4	7mer-m8	gaUGGACGUGACAUUCGUGAAAc	:||||:| | ||||||||	acGCCUGUAAUCCCAGCACUUUg
MIMAT0000070	hsa-miR-17-5p	hsa_circ_0001585	hsa_circ_000744	circRNA	chr6	26214588	26214610	-	1	0	AGO1-4	7mer-m8	gaUGGACGUGACAUUCGUGAAAc	:||||:| | ||||||||	acGCCUGUAAUCCCAGCACUUUg
MIMAT0000070	hsa-miR-17-5p	hsa_circ_0001585	hsa_circ_000744	circRNA	chr6	26216071	26216093	-	1	0	AGO1-4	7mer-m8	gauGGACGUGACAUUCGUGAAAc	||||:| | ||||||||	gauCCUGUAAUCCUAGCACUUUg
MIMAT0000070	hsa-miR-17-5p	hsa_circ_0001591	hsa_circ_001436	circRNA	chr6	27101559	27101581	+	1	0	AGO1-4	7mer-m8	gauggaCGUGACAUUCGUGAAAc	|: || |||||||||	ucgugaGUUCUUGAAGCACUUUg
MIMAT0000070	hsa-miR-17-5p	hsa_circ_0001591	hsa_circ_001436	circRNA	chr6	27111977	27111999	+	1	0	AGO1-4	8mer	gaUGGACGUGACAUUCGUGAAAc	|||||:| | ||||||||	acACCUGUAAUCCUAGCACUUUa
MIMAT0000070	hsa-miR-17-5p	hsa_circ_0075919	hsa_circ_0075919	circRNA	chr6	30547860	30547882	+	1	0	AGO2	7mer-m8	gaUGGACGUGACAUUCGUGAAAc	:||||:| | ||||||||	acGCCUGUAAUCCCAGCACUUUg
MIMAT0000070	hsa-miR-17-5p	hsa_circ_0075921	hsa_circ_0075921	circRNA	chr6	30553144	30553164	+	3	0	AGO1-4	7mer-m8	gauggacGUGACAUUCGUGAAAc	||:| | |||||||	ugguuccCAUUCU--GCACUUUc
MIMAT0000070	hsa-miR-17-5p	hsa_circ_0075924	hsa_circ_0075924	circRNA	chr6	30587627	30587649	+	1	0	AGO1-4	7mer-m8	gaUGGACG-UGACAUUCGUGAAAc	| | |: || | ||||||||	guAACAGUAACAG-CAGCACUUUu
MIMAT0000070	hsa-miR-17-5p	hsa_circ_0075925	hsa_circ_0075925	circRNA	chr6	30587627	30587649	+	1	0	AGO1-4	7mer-m8	gaUGGACG-UGACAUUCGUGAAAc	| | |: || | ||||||||	guAACAGUAACAG-CAGCACUUUu
MIMAT0000070	hsa-miR-17-5p	hsa_circ_0075932	hsa_circ_0075932	circRNA	chr6	31477719	31477743	+	12	0	AGO1-4,AGO2	7mer-m8	gaUGGACGUGACAU--UCGUGAAAc	:|||| |: | ||||||||	cuGCCUGGAUCUCACCAGCACUUUc
MIMAT0000070	hsa-miR-17-5p	hsa_circ_0075940	hsa_circ_0075940	circRNA	chr6	31932633	31932655	+	1	0	AGO1-4	7mer-m8	gaUGGACGUGACAUUCGUGAAAc	|||||:| | ||||||||	acACCUGUAAUCCCAGCACUUUg
MIMAT0000070	hsa-miR-17-5p	hsa_circ_0075955	hsa_circ_0075955	circRNA	chr6	32942171	32942192	+	1	0	AGO2	7mer-m8	gaugGACGUGACAUUCGUGAAAc	:||::| | | |||||||	acuaUUGUGCAG-AUGCACUUUu
MIMAT0000070	hsa-miR-17-5p	hsa_circ_0075958	hsa_circ_0075958	circRNA	chr6	33178626	33178652	+	1	0	AGO2	7mer-m8	gaUGGACGU--GAC-AU-UCGUGAAAc	|: ||:| ||| || |||||||	ggAUGUGUAUGCUGCUACCGCACUUUg
MIMAT0000070	hsa-miR-17-5p	hsa_circ_0075969	hsa_circ_0075969	circRNA	chr6	33424887	33424908	+	18	0	AGO1,AGO1-4,AGO2	8mer	gaugGACGU-GACAUUCGUGAAAc	:||:| ||| ||||||||	aaugUUGUAGCUG--AGCACUUUa
MIMAT0000070	hsa-miR-17-5p	hsa_circ_0001600	hsa_circ_002161	circRNA	chr6	35614606	35614627	-	1	0	AGO1-4	7mer-m8	gauggACGUGAC-AUUCGUGAAAc	| ::||| ||||||||	#NAME?
MIMAT0000070	hsa-miR-17-5p	hsa_circ_0005891	hsa_circ_0005891	circRNA	chr6	56564453	56564479	-	23	0	AGO1,AGO1-4,AGO2,AGO3,AGO4	7mer-m8	gaUGGACGUGACAUU----CGUGAAAc	|:||| || ||| |||||||	uaAUCUGGACAAUAAUUUUGCACUUUc
MIMAT0000070	hsa-miR-17-5p	hsa_circ_0006880	hsa_circ_0006880	circRNA	chr6	56564453	56564479	-	23	0	AGO1,AGO1-4,AGO2,AGO3,AGO4	7mer-m8	gaUGGACGUGACAUU----CGUGAAAc	|:||| || ||| |||||||	uaAUCUGGACAAUAAUUUUGCACUUUc
MIMAT0000070	hsa-miR-17-5p	hsa_circ_0076868	hsa_circ_0076868	circRNA	chr6	56564453	56564479	-	23	0	AGO1,AGO1-4,AGO2,AGO3,AGO4	7mer-m8	gaUGGACGUGACAUU----CGUGAAAc	|:||| || ||| |||||||	uaAUCUGGACAAUAAUUUUGCACUUUc
MIMAT0000070	hsa-miR-17-5p	hsa_circ_0076869	hsa_circ_0076869	circRNA	chr6	56564453	56564479	-	23	0	AGO1,AGO1-4,AGO2,AGO3,AGO4	7mer-m8	gaUGGACGUGACAUU----CGUGAAAc	|:||| || ||| |||||||	uaAUCUGGACAAUAAUUUUGCACUUUc
MIMAT0000070	hsa-miR-17-5p	hsa_circ_0076870	hsa_circ_0076870	circRNA	chr6	56564453	56564479	-	23	0	AGO1,AGO1-4,AGO2,AGO3,AGO4	7mer-m8	gaUGGACGUGACAUU----CGUGAAAc	|:||| || ||| |||||||	uaAUCUGGACAAUAAUUUUGCACUUUc
MIMAT0000070	hsa-miR-17-5p	hsa_circ_0076871	hsa_circ_0076871	circRNA	chr6	56564453	56564479	-	23	0	AGO1,AGO1-4,AGO2,AGO3,AGO4	7mer-m8	gaUGGACGUGACAUU----CGUGAAAc	|:||| || ||| |||||||	uaAUCUGGACAAUAAUUUUGCACUUUc
MIMAT0000070	hsa-miR-17-5p	hsa_circ_0076872	hsa_circ_0076872	circRNA	chr6	56564453	56564479	-	23	0	AGO1,AGO1-4,AGO2,AGO3,AGO4	7mer-m8	gaUGGACGUGACAUU----CGUGAAAc	|:||| || ||| |||||||	uaAUCUGGACAAUAAUUUUGCACUUUc
MIMAT0000070	hsa-miR-17-5p	hsa_circ_0076872	hsa_circ_0076872	circRNA	chr6	56651580	56651602	-	1	0	AGO1-4	7mer-m8	gauggaCGUGACAUUCGUGAAAc	|:| | ||||||||	ucccacGUAAUCCCAGCACUUUg
MIMAT0000070	hsa-miR-17-5p	hsa_circ_0076872	hsa_circ_0076872	circRNA	chr6	56688466	56688488	-	1	0	AGO1-4	7mer-m8	gauGGACGUGACAUUCGUGAAAc	||||:| | ||||||||	accCCUGUAAUCCCAGCACUUUg
MIMAT0000070	hsa-miR-17-5p	hsa_circ_0076872	hsa_circ_0076872	circRNA	chr6	56695900	56695922	-	1	0	AGO2	8mer	gauggacGUGACAUUCGUGAAAc	:| | | ||||||||	aucauaaUAAUUUUAGCACUUUa
MIMAT0000070	hsa-miR-17-5p	hsa_circ_0001639	hsa_circ_002079	circRNA	chr6	117019933	117019958	+	4	0	AGO2	8mer	gauggaCGUGACAUU---CGUGAAAc	| | || || |||||||	uugaaaGAAAUGAAAAUUGCACUUUa
MIMAT0000070	hsa-miR-17-5p	hsa_circ_0078031	hsa_circ_0078031	circRNA	chr6	141970022	141970042	-	2	0	AGO2	8mer	gaUGGACGUGACAUUCGUGAAAc	||:| :| | | |||||||	uuACUUUUA--GCAUGCACUUUa
MIMAT0000070	hsa-miR-17-5p	hsa_circ_0001654	hsa_circ_001832	circRNA	chr6	155109101	155109123	+	15	0	AGO1,AGO2,AGO3	7mer-m8	gauggacGUGACAUUCGUGAAAc	||: | ||||||||	guaauaaCAUCAUUAGCACUUUc
MIMAT0000070	hsa-miR-17-5p	hsa_circ_0001658	hsa_circ_001175	circRNA	chr6	157371416	157371438	+	2	0	AGO1-4	7mer-m8	gauGGACGUGACAUUCGUGAAAc	||| | | ||||||||	acuCCUAGAAUCCCAGCACUUUg
MIMAT0000070	hsa-miR-17-5p	hsa_circ_0001672	hsa_circ_001605	circRNA	chr7	2480532	2480553	+	1	0	AGO1-4	7mer-m8	gaUGGACGUGACAUUCGUGAAAc	:| ||: || | |||||||	uaGCGUGU-CUAAAUGCACUUUg
MIMAT0000070	hsa-miR-17-5p	hsa_circ_0001693	hsa_circ_002086	circRNA	chr7	30600132	30600154	-	1	0	AGO1-4	7mer-m8	gaUGGACGUGACAUUCGUGAAAc	|||||:| | ||||||||	acACCUGUAAUCCCAGCACUUUg
MIMAT0000070	hsa-miR-17-5p	hsa_circ_0005885	hsa_circ_0005885	circRNA	chr7	32855649	32855671	+	1	0	AGO1-4	7mer-m8	gaUGGACGUGACAUUCGUGAAAc	:||||:| | ||||||||	auGCCUGUAAUCCCAGCACUUUg
MIMAT0000070	hsa-miR-17-5p	hsa_circ_0007400	hsa_circ_0007400	circRNA	chr7	32855649	32855671	+	1	0	AGO1-4	7mer-m8	gaUGGACGUGACAUUCGUGAAAc	:||||:| | ||||||||	auGCCUGUAAUCCCAGCACUUUg
MIMAT0000070	hsa-miR-17-5p	hsa_circ_0001710	hsa_circ_001542	circRNA	chr7	64291370	64291396	+	5	0	AGO1-4,AGO2	8mer	gauGGAC-GU-GAC--AUUCGUGAAAc	|||| || :|| | ||||||||	uauCCUGCCAUUUGUUUCAGCACUUUa
MIMAT0000070	hsa-miR-17-5p	hsa_circ_0001711	hsa_circ_001947	circRNA	chr7	65422204	65422226	+	1	0	AGO1-4	7mer-m8	gaUGGACGUGACAUUCGUGAAAc	:||| :| | ||||||||	acGCCUAUAAUCCCAGCACUUUg
MIMAT0000070	hsa-miR-17-5p	hsa_circ_0001711	hsa_circ_001947	circRNA	chr7	65422556	65422578	+	1	0	AGO1-4	7mer-m8	gaUGGACGUGACAUUCGUGAAAc	|||||:| | ||||||||	acACCUGUAAUCCCAGCACUUUg
MIMAT0000070	hsa-miR-17-5p	hsa_circ_0001711	hsa_circ_001947	circRNA	chr7	65427596	65427618	+	1	0	AGO1-4	7mer-m8	gaUGGACGUGACAUUCGUGAAAc	:||||:| | ||||||||	auGCCUGUAAUCCCAGCACUUUg
MIMAT0000070	hsa-miR-17-5p	hsa_circ_0001711	hsa_circ_001947	circRNA	chr7	65456494	65456516	+	1	0	AGO1-4	7mer-m8	gaUGGACGUGACAUUCGUGAAAc	:||| :| | ||||||||	acGCCUAUAAUCCCAGCACUUUg
MIMAT0000070	hsa-miR-17-5p	hsa_circ_0001711	hsa_circ_001947	circRNA	chr7	65467257	65467279	+	1	0	AGO1-4	7mer-m8	gaUGGACGUGACAUUCGUGAAAc	:||||:| | ||||||||	acGCCUGUAAUCCUAGCACUUUg
MIMAT0000070	hsa-miR-17-5p	hsa_circ_0080464	hsa_circ_0080464	circRNA	chr7	72495663	72495685	+	2	0	AGO1-4	7mer-m8	gaUGGACGUGACAUUCGUGAAAc	::|||:| | | ||||||||	acGUCUGUAAUCUCAGCACUUUg
MIMAT0000070	hsa-miR-17-5p	hsa_circ_0080465	hsa_circ_0080465	circRNA	chr7	72495663	72495685	+	2	0	AGO1-4	7mer-m8	gaUGGACGUGACAUUCGUGAAAc	::|||:| | | ||||||||	acGUCUGUAAUCUCAGCACUUUg
MIMAT0000070	hsa-miR-17-5p	hsa_circ_0001721	hsa_circ_000457	circRNA	chr7	90355975	90355997	+	1	0	AGO2	7mer-m8	gauggaCGUGACAUUCGUGAAAc	| || :||||||||	uucagaGGACACAGAGCACUUUu
MIMAT0000070	hsa-miR-17-5p	hsa_circ_0001724	hsa_circ_000984	circRNA	chr7	92463032	92463058	-	1	0	AGO2	7mer-m8	gauGGACGUGAC--AUU--CGUGAAAc	:||| :||| |:| |||||||	gcuUCUGGGCUGUCUGAUUGCACUUUc
MIMAT0000070	hsa-miR-17-5p	hsa_circ_0001731	hsa_circ_001182	circRNA	chr7	100736847	100736869	+	1	0	AGO1-4	7mer-m8	gaUGGACGUGACAUUCGUGAAAc	|||||:| | ||||||||	acACCUGUAAUCCCAGCACUUUg
MIMAT0000070	hsa-miR-17-5p	hsa_circ_0001731	hsa_circ_001182	circRNA	chr7	100738391	100738413	+	1	0	AGO1-4	7mer-m8	gauGGACGUGACAUUCGUGAAAc	||||: | | ||||||||	acuCCUGUUAUCUCAGCACUUUg
MIMAT0000070	hsa-miR-17-5p	hsa_circ_0001788	hsa_circ_000020	circRNA	chr8	37623119	37623139	+	2	0	AGO2	7mer-m8	gaUGGACGUGACAUUCGUGAAAc	|| || :| | |||||||	ggACAUGGGCAG--CGCACUUUu
MIMAT0000070	hsa-miR-17-5p	hsa_circ_0085975	hsa_circ_0085975	circRNA	chr8	145194599	145194621	+	1	0	AGO1-4	7mer-m8	gauggaCGUGACAUUCGUGAAAc	| |:|| |:|||||||	caguaaGGAUUGGAGGCACUUUc
MIMAT0000070	hsa-miR-17-5p	hsa_circ_0001842	hsa_circ_001334	circRNA	chr9	33053171	33053193	-	12	0	AGO1,AGO1-4,AGO2	7mer-m8	gauggacgUGACAUUCGUGAAAc	|| |:||||||||	uccuaaaaACCCUGAGCACUUUg
MIMAT0000070	hsa-miR-17-5p	hsa_circ_0001859	hsa_circ_001783	circRNA	chr9	37087501	37087523	+	3	0	AGO1-4,AGO2	7mer-m8	gaUGGACGUGACAUUCGUGAAAc	||:||: : | |||||||||	aaACUUGUUUAGAAAGCACUUUg
MIMAT0000070	hsa-miR-17-5p	hsa_circ_0004036	hsa_circ_0004036	circRNA	chr9	100781828	100781850	+	2	0	AGO1-4	7mer-m8	gauggacgugacauuCGUGAAAc	|||||||	ggccagaugagugcuGCACUUUc
MIMAT0000070	hsa-miR-17-5p	hsa_circ_0001879	hsa_circ_001867	circRNA	chr9	107531471	107531493	+	1	0	AGO1-4	7mer-m8	gaUGGACGUGACAUUCGUGAAAc	:||| :| | | ||||||||	acGCCUAUAAUCUCAGCACUUUg
MIMAT0000070	hsa-miR-17-5p	hsa_circ_0000209	hsa_circ_001785	circRNA	chr10	5745922	5745944	+	1	0	AGO1-4	7mer-m8	gaUGGACGUGACAUUCGUGAAAc	|||||:| | ||||||||	acACCUGUAAUCCCAGCACUUUg
MIMAT0000070	hsa-miR-17-5p	hsa_circ_0000210	hsa_circ_001837	circRNA	chr10	5827827	5827846	-	32	0	AGO1,AGO1-4,AGO2	8mer	gauGGACGUGACAUUCGUGAAAc	| ||| || | |||||||	gguCAUGCUCU-U--GCACUUUa
MIMAT0000070	hsa-miR-17-5p	hsa_circ_0000212	hsa_circ_000525	circRNA	chr10	7407754	7407775	-	6	0	AGO1,AGO2,AGO3	7mer-m8	gauggacGUGACAUUCGUGAAAc	|||| | |||||||	uggcaaaCACU-AAUGCACUUUc
MIMAT0000070	hsa-miR-17-5p	hsa_circ_0000212	hsa_circ_000525	circRNA	chr10	7423846	7423868	-	1	0	AGO2	7mer-m8	gauggaCGUGACAUUCGUGAAAc	|||: | :||||||||	caucagGCAUGGAGAGCACUUUg
MIMAT0000070	hsa-miR-17-5p	hsa_circ_0017914	hsa_circ_0017914	circRNA	chr10	19782475	19782497	+	1	0	AGO1-4	7mer-m8	gaUGGACGUGACAUUCGUGAAAc	|||||:| | ||||||||	acACCUGUAGUCCCAGCACUUUg
MIMAT0000070	hsa-miR-17-5p	hsa_circ_0017914	hsa_circ_0017914	circRNA	chr10	19806958	19806979	+	1	0	AGO1-4	8mer	gauggacGUGACAUUCGUGAAAc	||| | |||||||||	agccaaaCACAG-AAGCACUUUa
MIMAT0000070	hsa-miR-17-5p	hsa_circ_0017915	hsa_circ_0017915	circRNA	chr10	19806958	19806979	+	1	0	AGO1-4	8mer	gauggacGUGACAUUCGUGAAAc	||| | |||||||||	agccaaaCACAG-AAGCACUUUa
MIMAT0000070	hsa-miR-17-5p	hsa_circ_0017914	hsa_circ_0017914	circRNA	chr10	19876312	19876334	+	1	0	AGO1-4	8mer	gauggacGUGACAUUCGUGAAAc	:| | | |||||||	aacaacaUAAUUUCUGCACUUUa
MIMAT0000070	hsa-miR-17-5p	hsa_circ_0017915	hsa_circ_0017915	circRNA	chr10	19876312	19876334	+	1	0	AGO1-4	8mer	gauggacGUGACAUUCGUGAAAc	:| | | |||||||	aacaacaUAAUUUCUGCACUUUa
MIMAT0000070	hsa-miR-17-5p	hsa_circ_0017916	hsa_circ_0017916	circRNA	chr10	19876312	19876334	+	1	0	AGO1-4	8mer	gauggacGUGACAUUCGUGAAAc	:| | | |||||||	aacaacaUAAUUUCUGCACUUUa
MIMAT0000070	hsa-miR-17-5p	hsa_circ_0017917	hsa_circ_0017917	circRNA	chr10	19876312	19876334	+	1	0	AGO1-4	8mer	gauggacGUGACAUUCGUGAAAc	:| | | |||||||	aacaacaUAAUUUCUGCACUUUa
MIMAT0000070	hsa-miR-17-5p	hsa_circ_0017914	hsa_circ_0017914	circRNA	chr10	19876427	19876448	+	1	0	AGO1-4	8mer	gaugGACGUGACAUUCGUGAAAc	:| : || |::|||||||	cagaUUAUCCU-UGGGCACUUUa
MIMAT0000070	hsa-miR-17-5p	hsa_circ_0017915	hsa_circ_0017915	circRNA	chr10	19876427	19876448	+	1	0	AGO1-4	8mer	gaugGACGUGACAUUCGUGAAAc	:| : || |::|||||||	cagaUUAUCCU-UGGGCACUUUa
MIMAT0000070	hsa-miR-17-5p	hsa_circ_0017916	hsa_circ_0017916	circRNA	chr10	19876427	19876448	+	1	0	AGO1-4	8mer	gaugGACGUGACAUUCGUGAAAc	:| : || |::|||||||	cagaUUAUCCU-UGGGCACUUUa
MIMAT0000070	hsa-miR-17-5p	hsa_circ_0017917	hsa_circ_0017917	circRNA	chr10	19876427	19876448	+	1	0	AGO1-4	8mer	gaugGACGUGACAUUCGUGAAAc	:| : || |::|||||||	cagaUUAUCCU-UGGGCACUUUa
MIMAT0000070	hsa-miR-17-5p	hsa_circ_0000229	hsa_circ_001552	circRNA	chr10	31708542	31708565	+	1	0	AGO2	8mer	gaUGGA-CGUGACAUUCGUGAAAc	|:|| |:| | |||||||	acAUCUCAAAUUAUUUGCACUUUa
MIMAT0000070	hsa-miR-17-5p	hsa_circ_0000230	hsa_circ_000782	circRNA	chr10	31708542	31708565	+	1	0	AGO2	8mer	gaUGGA-CGUGACAUUCGUGAAAc	|:|| |:| | |||||||	acAUCUCAAAUUAUUUGCACUUUa
MIMAT0000070	hsa-miR-17-5p	hsa_circ_0018232	hsa_circ_0018232	circRNA	chr10	43186009	43186032	-	1	0	AGO2	7mer-m8	gaugGACGUGACAU-UCGUGAAAc	||||: || : :|||||||	gucaCUGCGGUGGGUGGCACUUUg
MIMAT0000070	hsa-miR-17-5p	hsa_circ_0018304	hsa_circ_0018304	circRNA	chr10	47913379	47913405	+	1	0	AGO2	7mer-m8	gaUGGACGUGAC----AUUCGUGAAAc	| ||| |||| || |||||||	ucAACUGAACUGCUACUACGCACUUUg
MIMAT0000070	hsa-miR-17-5p	hsa_circ_0002224	hsa_circ_0002224	circRNA	chr10	51379785	51379806	+	1	0	AGO1-4	7mer-m8	gauggACG-UGACAUUCGUGAAAc	||| | || |||||||	guuggUGCUAACGU--GCACUUUu
MIMAT0000070	hsa-miR-17-5p	hsa_circ_0018355	hsa_circ_0018355	circRNA	chr10	51379785	51379806	+	1	0	AGO1-4	7mer-m8	gauggACG-UGACAUUCGUGAAAc	||| | || |||||||	guuggUGCUAACGU--GCACUUUu
MIMAT0000070	hsa-miR-17-5p	hsa_circ_0018356	hsa_circ_0018356	circRNA	chr10	51379785	51379806	+	1	0	AGO1-4	7mer-m8	gauggACG-UGACAUUCGUGAAAc	||| | || |||||||	guuggUGCUAACGU--GCACUUUu
MIMAT0000070	hsa-miR-17-5p	hsa_circ_0018357	hsa_circ_0018357	circRNA	chr10	51379785	51379806	+	1	0	AGO1-4	7mer-m8	gauggACG-UGACAUUCGUGAAAc	||| | || |||||||	guuggUGCUAACGU--GCACUUUu
MIMAT0000070	hsa-miR-17-5p	hsa_circ_0002224	hsa_circ_0002224	circRNA	chr10	51384312	51384334	+	5	1	AGO1,AGO1-4,AGO2,AGO3	7mer-m8	gaugGACGUGACAUUCGUGAAAc	|| :| ::|||||||	gugaCUAGGCAAGGGGCACUUUg
MIMAT0000070	hsa-miR-17-5p	hsa_circ_0006820	hsa_circ_0006820	circRNA	chr10	51384312	51384334	+	5	1	AGO1,AGO1-4,AGO2,AGO3	7mer-m8	gaugGACGUGACAUUCGUGAAAc	|| :| ::|||||||	gugaCUAGGCAAGGGGCACUUUg
MIMAT0000070	hsa-miR-17-5p	hsa_circ_0018356	hsa_circ_0018356	circRNA	chr10	51384312	51384334	+	5	1	AGO1,AGO1-4,AGO2,AGO3	7mer-m8	gaugGACGUGACAUUCGUGAAAc	|| :| ::|||||||	gugaCUAGGCAAGGGGCACUUUg
MIMAT0000070	hsa-miR-17-5p	hsa_circ_0018357	hsa_circ_0018357	circRNA	chr10	51384312	51384334	+	5	1	AGO1,AGO1-4,AGO2,AGO3	7mer-m8	gaugGACGUGACAUUCGUGAAAc	|| :| ::|||||||	gugaCUAGGCAAGGGGCACUUUg
MIMAT0000070	hsa-miR-17-5p	hsa_circ_0018359	hsa_circ_0018359	circRNA	chr10	51384312	51384334	+	5	1	AGO1,AGO1-4,AGO2,AGO3	7mer-m8	gaugGACGUGACAUUCGUGAAAc	|| :| ::|||||||	gugaCUAGGCAAGGGGCACUUUg
MIMAT0000070	hsa-miR-17-5p	hsa_circ_0000249	hsa_circ_001838	circRNA	chr10	76223000	76223024	+	1	0	AGO1-4	8mer	gaugGACGU-GACA-UUCGUGAAAc	:|||| :||| : |||||||	ugcaUUGCAUUUGUCGUGCACUUUa
MIMAT0000070	hsa-miR-17-5p	hsa_circ_0000249	hsa_circ_001838	circRNA	chr10	76240829	76240849	+	1	0	AGO1-4	7mer-m8	gauGGACGUGACAUUCGUGAAAc	:| |||: || |||||||	uauUCAGCAUGGU--GCACUUUg
MIMAT0000070	hsa-miR-17-5p	hsa_circ_0000249	hsa_circ_001838	circRNA	chr10	76270886	76270908	+	1	0	AGO1-4	7mer-m8	gauggacgUGACAUUCGUGAAAc	|:| | :|||||||	caaugacaAUUCUUGGCACUUUu
MIMAT0000070	hsa-miR-17-5p	hsa_circ_0007169	hsa_circ_0007169	circRNA	chr11	73744019	73744040	-	1	0	AGO1-4	8mer	gaugGACGUGACAUUCGUGAAAc	|||| | |:||||||||	aucaCUGC-CAUUGAGCACUUUa
MIMAT0000070	hsa-miR-17-5p	hsa_circ_0000353	hsa_circ_001720	circRNA	chr11	102206713	102206736	+	1	0	AGO2	7mer-m8	gauggaCGUGACAU-UCGUGAAAc	| |: | | :|||||||	ccggaaGAAUAGAAUGGCACUUUu
MIMAT0000070	hsa-miR-17-5p	hsa_circ_0000376	hsa_circ_000554	circRNA	chr12	11243008	11243031	-	1	0	AGO1-4	7mer-m8	gauggACGUGACA-UUCGUGAAAc	| | :| | |||||||||	uaguaUUCUUUCUAAAGCACUUUu
MIMAT0000070	hsa-miR-17-5p	hsa_circ_0000386	hsa_circ_002027	circRNA	chr12	28407365	28407387	+	1	0	AGO2	8mer	gaUGGACGUGACAUUCGUGAAAc	||:|| | | |||||||	auACUUGAUAAGAAUGCACUUUa
MIMAT0000070	hsa-miR-17-5p	hsa_circ_0000391	hsa_circ_001044	circRNA	chr12	40410332	40410357	-	1	0	AGO2	7mer-m8	gaugGACGUGAC---AUUCGUGAAAc	|| || || | ||||||||	augaCUACAGUGGCUUCAGCACUUUu
MIMAT0000070	hsa-miR-17-5p	hsa_circ_0000391	hsa_circ_001044	circRNA	chr12	40461971	40461993	-	1	0	AGO2	7mer-m8	gaUGGACGUGACAUUCGUGAAAc	|:| :| | ||||||||	uaAUCCCUAAUCCCAGCACUUUg
MIMAT0000070	hsa-miR-17-5p	hsa_circ_0000400	hsa_circ_002179	circRNA	chr12	49554852	49554874	-	1	0	AGO1-4	7mer-m8	gaUGGACGUGACAUUCGUGAAAc	:||||:| | ||||||||	auGCCUGUAAUCCCAGCACUUUg
MIMAT0000070	hsa-miR-17-5p	hsa_circ_0027246	hsa_circ_0027246	circRNA	chr12	57813185	57813207	-	2	0	AGO1-4	7mer-m8	gaUGGACGUGACAUUCGUGAAAc	:||||:| | | ||||||||	auGCCUGUAAUCUCAGCACUUUg
MIMAT0000070	hsa-miR-17-5p	hsa_circ_0027246	hsa_circ_0027246	circRNA	chr12	57818612	57818633	-	1	0	AGO1-4	7mer-m8	gaUGGACGUGACAUUCGUGAAAc	|||||:| || ||||||||	auACCUGUAGUG-CAGCACUUUg
MIMAT0000070	hsa-miR-17-5p	hsa_circ_0000429	hsa_circ_001238	circRNA	chr12	94734472	94734494	-	1	0	AGO1-4	7mer-m8	gaUGGACGUGACAUUCGUGAAAc	:||||:: | ||||||||	acGCCUGUGAUCCCAGCACUUUg
MIMAT0000070	hsa-miR-17-5p	hsa_circ_0027814	hsa_circ_0027814	circRNA	chr12	97066696	97066718	+	1	0	AGO1-4	7mer-m8	gauggacgugacaUUCGUGAAAc	|||||||||	caauauaucagaaAAGCACUUUg
MIMAT0000070	hsa-miR-17-5p	hsa_circ_0000442	hsa_circ_000556	circRNA	chr12	116672294	116672316	-	1	0	AGO1-4	7mer-m8	gaUGGACGUGACAUUCGUGAAAc	:||||:| | |||||||	acGCCUGUAAUCCCUGCACUUUg
MIMAT0000070	hsa-miR-17-5p	hsa_circ_0000443	hsa_circ_002111	circRNA	chr12	116672294	116672316	-	1	0	AGO1-4	7mer-m8	gaUGGACGUGACAUUCGUGAAAc	:||||:| | |||||||	acGCCUGUAAUCCCUGCACUUUg
MIMAT0000070	hsa-miR-17-5p	hsa_circ_0000444	hsa_circ_001468	circRNA	chr12	116672294	116672316	-	1	0	AGO1-4	7mer-m8	gaUGGACGUGACAUUCGUGAAAc	:||||:| | |||||||	acGCCUGUAAUCCCUGCACUUUg
MIMAT0000070	hsa-miR-17-5p	hsa_circ_0000444	hsa_circ_001468	circRNA	chr12	116676526	116676549	-	1	0	AGO1-4	7mer-m8	gaugGACGUGAC--AUUCGUGAAAc	:|| |:|| | ||||||||	gugaUUG-AUUGCUUUAGCACUUUu
MIMAT0000070	hsa-miR-17-5p	hsa_circ_0000466	hsa_circ_002084	circRNA	chr13	21361625	21361652	-	1	0	AGO1-4	7mer-m8	gaUGGACGUGA-CAUU----CGUGAAAc	||:| : || | || |||||||	ccACUUUUUCUAGCAACACGGCACUUUc
MIMAT0000070	hsa-miR-17-5p	hsa_circ_0030053	hsa_circ_0030053	circRNA	chr13	41721486	41721506	+	1	0	AGO1-4	7mer-m8	gauggacGUGACAUUCGUGAAAc	|||| | |||||||	cauuaauCACUCU--GCACUUUg
MIMAT0000070	hsa-miR-17-5p	hsa_circ_0000494	hsa_circ_001246	circRNA	chr13	76140965	76140987	+	7	0	AGO1-4,AGO2	7mer-m8	gauggacgUGACAUUCGUGAAAc	|| | |||||||	caauaaagACAAGAUGCACUUUg
MIMAT0000070	hsa-miR-17-5p	hsa_circ_0000522	hsa_circ_000586	circRNA	chr14	21828582	21828605	-	22	0	AGO1,AGO1-4,AGO2,AGO3	7mer-m8	gauggacGUGACA-UUCGUGAAAc	:|:||| |||||||	aaaugauUAUUGUCUUGCACUUUc
MIMAT0000070	hsa-miR-17-5p	hsa_circ_0000540	hsa_circ_001380	circRNA	chr14	55812956	55812982	+	1	0	AGO1-4	7mer-m8	gaugGACGUGAC----AUUCGUGAAAc	||| | || | ||||||||	uuggCUGGAAUGGGCCUCAGCACUUUg
MIMAT0000070	hsa-miR-17-5p	hsa_circ_0000547	hsa_circ_001250	circRNA	chr14	68404978	68405002	+	1	0	AGO1-4	7mer-m8	gaUGGACGUGACA--UUCGUGAAAc	:|:| |:| | |:|||||||	ugGCUUAAAUUCUUCAGGCACUUUc
MIMAT0000070	hsa-miR-17-5p	hsa_circ_0000552	hsa_circ_000594	circRNA	chr14	71892963	71892985	+	1	0	AGO1-4	7mer-m8	gaugGACGUGACAUUCGUGAAAc	||| | |:|||||||	augaCUGAUAAGGAGGCACUUUu
MIMAT0000070	hsa-miR-17-5p	hsa_circ_0006783	hsa_circ_0006783	circRNA	chr14	71892963	71892985	+	1	0	AGO1-4	7mer-m8	gaugGACGUGACAUUCGUGAAAc	||| | |:|||||||	augaCUGAUAAGGAGGCACUUUu
MIMAT0000070	hsa-miR-17-5p	hsa_circ_0000552	hsa_circ_000594	circRNA	chr14	71894039	71894061	+	1	0	AGO1-4	7mer-m8	gauggACGUGACAUUCGUGAAAc	| :::| | |||||||	guuugUUUGUUUUUUGCACUUUg
MIMAT0000070	hsa-miR-17-5p	hsa_circ_0006783	hsa_circ_0006783	circRNA	chr14	71894039	71894061	+	1	0	AGO1-4	7mer-m8	gauggACGUGACAUUCGUGAAAc	| :::| | |||||||	guuugUUUGUUUUUUGCACUUUg
MIMAT0000070	hsa-miR-17-5p	hsa_circ_0000552	hsa_circ_000594	circRNA	chr14	71914902	71914922	+	1	0	AGO1-4	7mer-m8	gauGGACGUGACAUUCGUGAAAc	||| :|:| | |||||||	uuuCCUUUAUUUU--GCACUUUu
MIMAT0000070	hsa-miR-17-5p	hsa_circ_0006783	hsa_circ_0006783	circRNA	chr14	71914902	71914922	+	1	0	AGO1-4	7mer-m8	gauGGACGUGACAUUCGUGAAAc	||| :|:| | |||||||	uuuCCUUUAUUUU--GCACUUUu
MIMAT0000070	hsa-miR-17-5p	hsa_circ_0000587	hsa_circ_000849	circRNA	chr15	28506012	28506034	-	3	0	AGO1-4	7mer-m8	gaUGGACGUGACAUUCGUGAAAc	|| || || ||||||||	caACGACCAGUGCCAGCACUUUg
MIMAT0000070	hsa-miR-17-5p	hsa_circ_0000593	hsa_circ_001756	circRNA	chr15	42003451	42003474	+	5	0	AGO1-4,AGO2	7mer-m8	gaUGGAC---GUGACAUUCGUGAAAc	||||| ||||| |||||||	ggACCUGGAAGACUGU--GCACUUUg
MIMAT0000070	hsa-miR-17-5p	hsa_circ_0000599	hsa_circ_000600	circRNA	chr15	50763962	50763988	+	6	0	AGO1-4,AGO2	7mer-m8	gauGGACGU-GACAUU---CGUGAAAc	|| | : ||| || |||||||	ucuCCGGAGUCUGAAAGAUGCACUUUu
MIMAT0000070	hsa-miR-17-5p	hsa_circ_0000602	hsa_circ_001382	circRNA	chr15	52725878	52725900	-	1	0	AGO1-4	7mer-m8	gaUGGACGUGACAUUCGUGAAAc	|||||:| | ||||||||	acACCUGUAAUCCCAGCACUUUg
MIMAT0000070	hsa-miR-17-5p	hsa_circ_0037013	hsa_circ_0037013	circRNA	chr15	96818125	96818147	-	1	0	AGO2	7mer-m8	gaUGGACGUGACAUUCGUGAAAc	|:| :|||| :|||||||	agAUCAUAGCUGUUGGCACUUUg
MIMAT0000070	hsa-miR-17-5p	hsa_circ_0037014	hsa_circ_0037014	circRNA	chr15	96818125	96818147	-	1	0	AGO2	7mer-m8	gaUGGACGUGACAUUCGUGAAAc	|:| :|||| :|||||||	agAUCAUAGCUGUUGGCACUUUg
MIMAT0000070	hsa-miR-17-5p	hsa_circ_0037013	hsa_circ_0037013	circRNA	chr15	96823522	96823544	-	1	0	AGO1-4	7mer-m8	gaUGGACGUGACAUUCGUGAAAc	:||||:| | ||||||||	auGCCUGUAAUCCCAGCACUUUg
MIMAT0000070	hsa-miR-17-5p	hsa_circ_0037014	hsa_circ_0037014	circRNA	chr15	96823522	96823544	-	1	0	AGO1-4	7mer-m8	gaUGGACGUGACAUUCGUGAAAc	:||||:| | ||||||||	auGCCUGUAAUCCCAGCACUUUg
MIMAT0000070	hsa-miR-17-5p	hsa_circ_0038032	hsa_circ_0038032	circRNA	chr16	15216331	15216353	-	1	0	AGO1-4	8mer	gaUGGACGUGACAUUCGUGAAAc	:||||:| | ||||||||	agGCCUGUAAUCCCAGCACUUUa
MIMAT0000070	hsa-miR-17-5p	hsa_circ_0038902	hsa_circ_0038902	circRNA	chr16	29468071	29468093	+	1	0	AGO2	7mer-m8	gauggacguGACAUUCGUGAAAc	:|||: |||||||	agcucauucUUGUGUGCACUUUu
MIMAT0000070	hsa-miR-17-5p	hsa_circ_0000710	hsa_circ_000215	circRNA	chr16	67974196	67974223	-	2	0	AGO1-4,AGO2	7mer-m8	gaUG-GACGUGACAUU----CGUGAAAc	|| || | :|| |: |||||||	caACGCUUCUUUGCAGACCUGCACUUUg
MIMAT0000070	hsa-miR-17-5p	hsa_circ_0000712	hsa_circ_002060	circRNA	chr16	68217188	68217212	+	4	0	AGO2	7mer-m8	gaUGGACGUGACAUU--CGUGAAAc	| ||||| || |: |||||||	acAGCUGCAGUGCAGGUGCACUUUu
MIMAT0000070	hsa-miR-17-5p	hsa_circ_0000766	hsa_circ_001851	circRNA	chr17	40774763	40774785	+	1	0	AGO1-4	7mer-m8	gaUGGACGUGACAUUCGUGAAAc	:||||:| | ||||||||	caGCCUGUAAUCCCAGCACUUUg
MIMAT0000070	hsa-miR-17-5p	hsa_circ_0000767	hsa_circ_002062	circRNA	chr17	40774763	40774785	+	1	0	AGO1-4	7mer-m8	gaUGGACGUGACAUUCGUGAAAc	:||||:| | ||||||||	caGCCUGUAAUCCCAGCACUUUg
MIMAT0000070	hsa-miR-17-5p	hsa_circ_0000768	hsa_circ_000877	circRNA	chr17	40774763	40774785	+	1	0	AGO1-4	7mer-m8	gaUGGACGUGACAUUCGUGAAAc	:||||:| | ||||||||	caGCCUGUAAUCCCAGCACUUUg
MIMAT0000070	hsa-miR-17-5p	hsa_circ_0000769	hsa_circ_000878	circRNA	chr17	40774763	40774785	+	1	0	AGO1-4	7mer-m8	gaUGGACGUGACAUUCGUGAAAc	:||||:| | ||||||||	caGCCUGUAAUCCCAGCACUUUg
MIMAT0000070	hsa-miR-17-5p	hsa_circ_0044175	hsa_circ_0044175	circRNA	chr17	43514421	43514443	-	10	3	AGO1,AGO1-4,AGO2	7mer-m8	gaUGGACGUGACAUUCGUGAAAc	||| ||||||| ||||||||	aaACCAGCACUGUCAGCACUUUg
MIMAT0000070	hsa-miR-17-5p	hsa_circ_0007815	hsa_circ_0007815	circRNA	chr17	43525422	43525444	-	1	0	AGO2	7mer-m8	gaUGGACGUGACAUUCGUGAAAc	:||||:| | ||||||||	auGCCUGUAAUCCCAGCACUUUg
MIMAT0000070	hsa-miR-17-5p	hsa_circ_0044175	hsa_circ_0044175	circRNA	chr17	43525422	43525444	-	1	0	AGO2	7mer-m8	gaUGGACGUGACAUUCGUGAAAc	:||||:| | ||||||||	auGCCUGUAAUCCCAGCACUUUg
MIMAT0000070	hsa-miR-17-5p	hsa_circ_0044178	hsa_circ_0044178	circRNA	chr17	44126859	44126881	-	1	0	AGO1-4	7mer-m8	gaUGGACGUGACAUUCGUGAAAc	:|:||:| | ||||||||	acGCUUGUAAUCCCAGCACUUUg
MIMAT0000070	hsa-miR-17-5p	hsa_circ_0044179	hsa_circ_0044179	circRNA	chr17	44126859	44126881	-	1	0	AGO1-4	7mer-m8	gaUGGACGUGACAUUCGUGAAAc	:|:||:| | ||||||||	acGCUUGUAAUCCCAGCACUUUg
MIMAT0000070	hsa-miR-17-5p	hsa_circ_0044181	hsa_circ_0044181	circRNA	chr17	44126859	44126881	-	1	0	AGO1-4	7mer-m8	gaUGGACGUGACAUUCGUGAAAc	:|:||:| | ||||||||	acGCUUGUAAUCCCAGCACUUUg
MIMAT0000070	hsa-miR-17-5p	hsa_circ_0004422	hsa_circ_0004422	circRNA	chr17	44164393	44164414	-	1	0	AGO1-4	7mer-m8	gaUGGACGUGACAUUCGUGAAAc	:|||||| :|||||||	auGCCUGCA-ACCCGGCACUUUg
MIMAT0000070	hsa-miR-17-5p	hsa_circ_0005940	hsa_circ_0005940	circRNA	chr17	44164393	44164414	-	1	0	AGO1-4	7mer-m8	gaUGGACGUGACAUUCGUGAAAc	:|||||| :|||||||	auGCCUGCA-ACCCGGCACUUUg
MIMAT0000070	hsa-miR-17-5p	hsa_circ_0006669	hsa_circ_0006669	circRNA	chr17	44164393	44164414	-	1	0	AGO1-4	7mer-m8	gaUGGACGUGACAUUCGUGAAAc	:|||||| :|||||||	auGCCUGCA-ACCCGGCACUUUg
MIMAT0000070	hsa-miR-17-5p	hsa_circ_0044179	hsa_circ_0044179	circRNA	chr17	44164393	44164414	-	1	0	AGO1-4	7mer-m8	gaUGGACGUGACAUUCGUGAAAc	:|||||| :|||||||	auGCCUGCA-ACCCGGCACUUUg
MIMAT0000070	hsa-miR-17-5p	hsa_circ_0044187	hsa_circ_0044187	circRNA	chr17	44164393	44164414	-	1	0	AGO1-4	7mer-m8	gaUGGACGUGACAUUCGUGAAAc	:|||||| :|||||||	auGCCUGCA-ACCCGGCACUUUg
MIMAT0000070	hsa-miR-17-5p	hsa_circ_0044188	hsa_circ_0044188	circRNA	chr17	44164393	44164414	-	1	0	AGO1-4	7mer-m8	gaUGGACGUGACAUUCGUGAAAc	:|||||| :|||||||	auGCCUGCA-ACCCGGCACUUUg
MIMAT0000070	hsa-miR-17-5p	hsa_circ_0044187	hsa_circ_0044187	circRNA	chr17	44200890	44200914	-	2	0	AGO1-4,AGO2	7mer-m8	gauggACGUGACAU--UCGUGAAAc	| ||||| | ||||||||	gugugUUCACUGGAGUAGCACUUUu
MIMAT0000070	hsa-miR-17-5p	hsa_circ_0044189	hsa_circ_0044189	circRNA	chr17	44200890	44200914	-	2	0	AGO1-4,AGO2	7mer-m8	gauggACGUGACAU--UCGUGAAAc	| ||||| | ||||||||	gugugUUCACUGGAGUAGCACUUUu
MIMAT0000070	hsa-miR-17-5p	hsa_circ_0044190	hsa_circ_0044190	circRNA	chr17	44200890	44200914	-	2	0	AGO1-4,AGO2	7mer-m8	gauggACGUGACAU--UCGUGAAAc	| ||||| | ||||||||	gugugUUCACUGGAGUAGCACUUUu
MIMAT0000070	hsa-miR-17-5p	hsa_circ_0044191	hsa_circ_0044191	circRNA	chr17	44200890	44200914	-	2	0	AGO1-4,AGO2	7mer-m8	gauggACGUGACAU--UCGUGAAAc	| ||||| | ||||||||	gugugUUCACUGGAGUAGCACUUUu
MIMAT0000070	hsa-miR-17-5p	hsa_circ_0044187	hsa_circ_0044187	circRNA	chr17	44205441	44205463	-	1	0	AGO1-4	7mer-m8	gaUGGACGUGACAUUCGUGAAAc	:|:||:| ||||||||	acGCUUGUAACCCCAGCACUUUg
MIMAT0000070	hsa-miR-17-5p	hsa_circ_0044189	hsa_circ_0044189	circRNA	chr17	44205441	44205463	-	1	0	AGO1-4	7mer-m8	gaUGGACGUGACAUUCGUGAAAc	:|:||:| ||||||||	acGCUUGUAACCCCAGCACUUUg
MIMAT0000070	hsa-miR-17-5p	hsa_circ_0044190	hsa_circ_0044190	circRNA	chr17	44205441	44205463	-	1	0	AGO1-4	7mer-m8	gaUGGACGUGACAUUCGUGAAAc	:|:||:| ||||||||	acGCUUGUAACCCCAGCACUUUg
MIMAT0000070	hsa-miR-17-5p	hsa_circ_0044191	hsa_circ_0044191	circRNA	chr17	44205441	44205463	-	1	0	AGO1-4	7mer-m8	gaUGGACGUGACAUUCGUGAAAc	:|:||:| ||||||||	acGCUUGUAACCCCAGCACUUUg
MIMAT0000070	hsa-miR-17-5p	hsa_circ_0044187	hsa_circ_0044187	circRNA	chr17	44210981	44211003	-	1	0	AGO1-4	8mer	gauggacguGACAUUCGUGAAAc	||| |:|||||||	uuuauaaauCUGGAGGCACUUUa
MIMAT0000070	hsa-miR-17-5p	hsa_circ_0044189	hsa_circ_0044189	circRNA	chr17	44210981	44211003	-	1	0	AGO1-4	8mer	gauggacguGACAUUCGUGAAAc	||| |:|||||||	uuuauaaauCUGGAGGCACUUUa
MIMAT0000070	hsa-miR-17-5p	hsa_circ_0044190	hsa_circ_0044190	circRNA	chr17	44210981	44211003	-	1	0	AGO1-4	8mer	gauggacguGACAUUCGUGAAAc	||| |:|||||||	uuuauaaauCUGGAGGCACUUUa
MIMAT0000070	hsa-miR-17-5p	hsa_circ_0044191	hsa_circ_0044191	circRNA	chr17	44210981	44211003	-	1	0	AGO1-4	8mer	gauggacguGACAUUCGUGAAAc	||| |:|||||||	uuuauaaauCUGGAGGCACUUUa
MIMAT0000070	hsa-miR-17-5p	hsa_circ_0044187	hsa_circ_0044187	circRNA	chr17	44223355	44223377	-	1	0	AGO1-4	7mer-m8	gaUGGACGUGACAUUCGUGAAAc	|||||:| | ||||||||	acACCUGUAAUCCCAGCACUUUg
MIMAT0000070	hsa-miR-17-5p	hsa_circ_0044189	hsa_circ_0044189	circRNA	chr17	44223355	44223377	-	1	0	AGO1-4	7mer-m8	gaUGGACGUGACAUUCGUGAAAc	|||||:| | ||||||||	acACCUGUAAUCCCAGCACUUUg
MIMAT0000070	hsa-miR-17-5p	hsa_circ_0044190	hsa_circ_0044190	circRNA	chr17	44223355	44223377	-	1	0	AGO1-4	7mer-m8	gaUGGACGUGACAUUCGUGAAAc	|||||:| | ||||||||	acACCUGUAAUCCCAGCACUUUg
MIMAT0000070	hsa-miR-17-5p	hsa_circ_0044191	hsa_circ_0044191	circRNA	chr17	44223355	44223377	-	1	0	AGO1-4	7mer-m8	gaUGGACGUGACAUUCGUGAAAc	|||||:| | ||||||||	acACCUGUAAUCCCAGCACUUUg
MIMAT0000070	hsa-miR-17-5p	hsa_circ_0044187	hsa_circ_0044187	circRNA	chr17	44226211	44226233	-	1	0	AGO1-4	7mer-m8	gaUGGACGUGACAUUCGUGAAAc	:|:||:| | ||||||||	auGCUUGUAAUCCCAGCACUUUg
MIMAT0000070	hsa-miR-17-5p	hsa_circ_0044189	hsa_circ_0044189	circRNA	chr17	44226211	44226233	-	1	0	AGO1-4	7mer-m8	gaUGGACGUGACAUUCGUGAAAc	:|:||:| | ||||||||	auGCUUGUAAUCCCAGCACUUUg
MIMAT0000070	hsa-miR-17-5p	hsa_circ_0044190	hsa_circ_0044190	circRNA	chr17	44226211	44226233	-	1	0	AGO1-4	7mer-m8	gaUGGACGUGACAUUCGUGAAAc	:|:||:| | ||||||||	auGCUUGUAAUCCCAGCACUUUg
MIMAT0000070	hsa-miR-17-5p	hsa_circ_0044191	hsa_circ_0044191	circRNA	chr17	44226211	44226233	-	1	0	AGO1-4	7mer-m8	gaUGGACGUGACAUUCGUGAAAc	:|:||:| | ||||||||	auGCUUGUAAUCCCAGCACUUUg
MIMAT0000070	hsa-miR-17-5p	hsa_circ_0044187	hsa_circ_0044187	circRNA	chr17	44230540	44230563	-	3	0	AGO1-4	7mer-m8	gauggAC-GUGACAUUCGUGAAAc	|| | :||| |||||||	auguaUGUCUUUGUUUGCACUUUc
MIMAT0000070	hsa-miR-17-5p	hsa_circ_0044189	hsa_circ_0044189	circRNA	chr17	44230540	44230563	-	3	0	AGO1-4	7mer-m8	gauggAC-GUGACAUUCGUGAAAc	|| | :||| |||||||	auguaUGUCUUUGUUUGCACUUUc
MIMAT0000070	hsa-miR-17-5p	hsa_circ_0044190	hsa_circ_0044190	circRNA	chr17	44230540	44230563	-	3	0	AGO1-4	7mer-m8	gauggAC-GUGACAUUCGUGAAAc	|| | :||| |||||||	auguaUGUCUUUGUUUGCACUUUc
MIMAT0000070	hsa-miR-17-5p	hsa_circ_0044191	hsa_circ_0044191	circRNA	chr17	44230540	44230563	-	3	0	AGO1-4	7mer-m8	gauggAC-GUGACAUUCGUGAAAc	|| | :||| |||||||	auguaUGUCUUUGUUUGCACUUUc
MIMAT0000070	hsa-miR-17-5p	hsa_circ_0044187	hsa_circ_0044187	circRNA	chr17	44245972	44245998	-	1	0	AGO2	7mer-m8	gauGGACGUGA-CAU---UCGUGAAAc	||||:| | | ||||||||	acuCCUGUAAUCCCACCCAGCACUUUg
MIMAT0000070	hsa-miR-17-5p	hsa_circ_0044189	hsa_circ_0044189	circRNA	chr17	44245972	44245998	-	1	0	AGO2	7mer-m8	gauGGACGUGA-CAU---UCGUGAAAc	||||:| | | ||||||||	acuCCUGUAAUCCCACCCAGCACUUUg
MIMAT0000070	hsa-miR-17-5p	hsa_circ_0044190	hsa_circ_0044190	circRNA	chr17	44245972	44245998	-	1	0	AGO2	7mer-m8	gauGGACGUGA-CAU---UCGUGAAAc	||||:| | | ||||||||	acuCCUGUAAUCCCACCCAGCACUUUg
MIMAT0000070	hsa-miR-17-5p	hsa_circ_0044191	hsa_circ_0044191	circRNA	chr17	44245972	44245998	-	1	0	AGO2	7mer-m8	gauGGACGUGA-CAU---UCGUGAAAc	||||:| | | ||||||||	acuCCUGUAAUCCCACCCAGCACUUUg
MIMAT0000070	hsa-miR-17-5p	hsa_circ_0044187	hsa_circ_0044187	circRNA	chr17	44251808	44251830	-	1	0	AGO1-4	7mer-m8	gaUGGACGUGACAUUCGUGAAAc	:||||:| | ||||||||	agGCCUGUAAUCCCAGCACUUUg
MIMAT0000070	hsa-miR-17-5p	hsa_circ_0044190	hsa_circ_0044190	circRNA	chr17	44251808	44251830	-	1	0	AGO1-4	7mer-m8	gaUGGACGUGACAUUCGUGAAAc	:||||:| | ||||||||	agGCCUGUAAUCCCAGCACUUUg
MIMAT0000070	hsa-miR-17-5p	hsa_circ_0044191	hsa_circ_0044191	circRNA	chr17	44251808	44251830	-	1	0	AGO1-4	7mer-m8	gaUGGACGUGACAUUCGUGAAAc	:||||:| | ||||||||	agGCCUGUAAUCCCAGCACUUUg
MIMAT0000070	hsa-miR-17-5p	hsa_circ_0044196	hsa_circ_0044196	circRNA	chr17	44385050	44385070	+	1	0	AGO2	8mer	gaUGGACGUGACAUUCGUGAAAc	|:|| :|| ||||||||||	ccAUCUUUAC--UAAGCACUUUa
MIMAT0000070	hsa-miR-17-5p	hsa_circ_0003466	hsa_circ_0003466	circRNA	chr17	44794815	44794837	+	1	0	AGO1-4	7mer-m8	gaUGGACGUGACAUUCGUGAAAc	:||||:| | ||||||||	acGCCUGUAAUCCCAGCACUUUg
MIMAT0000070	hsa-miR-17-5p	hsa_circ_0006625	hsa_circ_0006625	circRNA	chr17	44794815	44794837	+	1	0	AGO1-4	7mer-m8	gaUGGACGUGACAUUCGUGAAAc	:||||:| | ||||||||	acGCCUGUAAUCCCAGCACUUUg
MIMAT0000070	hsa-miR-17-5p	hsa_circ_0000776	hsa_circ_002049	circRNA	chr17	45403712	45403735	+	1	0	AGO1-4	7mer-m8	gauGGACG--UGACAUUCGUGAAAc	:|||| | | ||||||||||	aacUCUGCUUAAU-UAAGCACUUUg
MIMAT0000070	hsa-miR-17-5p	hsa_circ_0000793	hsa_circ_001969	circRNA	chr17	58343374	58343398	-	2	0	AGO2	7mer-m8	gauggacGUGACAUU--CGUGAAAc	||: ||:: |||||||	ugagagaCAUGGUGGUUGCACUUUu
MIMAT0000070	hsa-miR-17-5p	hsa_circ_0000794	hsa_circ_000883	circRNA	chr17	59853820	59853842	-	2	0	AGO1-4,AGO2	7mer-m8	gauggACGUGACAUUCGUGAAAc	|| | || :||||||||	caagaUGAAGUGGGAGCACUUUu
MIMAT0000070	hsa-miR-17-5p	hsa_circ_0000815	hsa_circ_001265	circRNA	chr17	80364307	80364328	-	1	0	AGO1-4	7mer-m8	gaUGGACGUGACAUUCGUGAAAc	::|||: | | |||||||||	cuGUCUGU-CGGGAAGCACUUUg
MIMAT0000070	hsa-miR-17-5p	hsa_circ_0000833	hsa_circ_001090	circRNA	chr18	13280141	13280164	+	1	0	AGO1-4	7mer-m8	gaugGAC-GUGACAUUCGUGAAAc	:|| :|:| | |||||||	uaggUUGUUAUUAAAUGCACUUUu
MIMAT0000070	hsa-miR-17-5p	hsa_circ_0000833	hsa_circ_001090	circRNA	chr18	13286643	13286665	+	1	0	AGO2	7mer-m8	gauggacgugacauuCGUGAAAc	|||||||	gaugugggaaccacuGCACUUUu
MIMAT0000070	hsa-miR-17-5p	hsa_circ_0000833	hsa_circ_001090	circRNA	chr18	13290439	13290460	+	1	0	AGO2	7mer-m8	gaUGGACGUGACAUUCGUGAAAc	||| | | || |||||||	gaACCCUAAAU-UAUGCACUUUu
MIMAT0000070	hsa-miR-17-5p	hsa_circ_0000845	hsa_circ_001393	circRNA	chr18	42288181	42288203	+	1	0	AGO2	7mer-m8	gauGGACGUGACAUUCGUGAAAc	||| : :||| ||||||||	cauCCUAUUUUGUCAGCACUUUc
MIMAT0000070	hsa-miR-17-5p	hsa_circ_0049494	hsa_circ_0049494	circRNA	chr19	11672067	11672089	+	1	0	AGO1-4	7mer-m8	gaUGGACGUGACAUUCGUGAAAc	|||||:| | ||||||||	acACCUGUAAUCCCAGCACUUUu
MIMAT0000070	hsa-miR-17-5p	hsa_circ_0000903	hsa_circ_001395	circRNA	chr19	15771042	15771063	+	4	0	AGO1-4,AGO2	8mer	gaUGGACGUGACAUUCGUGAAAc	|::| : :| | :|||||||	agAUUUCUUUUCU-GGCACUUUa
MIMAT0000070	hsa-miR-17-5p	hsa_circ_0000903	hsa_circ_001395	circRNA	chr19	15772819	15772841	+	1	0	AGO1-4	8mer	gaUGGACGUGACAUUCGUGAAAc	|||||:| | ||||||||	acACCUGUAAUCCCAGCACUUUa
MIMAT0000070	hsa-miR-17-5p	hsa_circ_0050270	hsa_circ_0050270	circRNA	chr19	19896865	19896889	-	4	0	AGO1-4	7mer-m8	gaUG-GACGUGAC-AUUCGUGAAAc	|| :||:|: | |||||||||	agACAUUGUAUAGAAAAGCACUUUg
MIMAT0000070	hsa-miR-17-5p	hsa_circ_0050292	hsa_circ_0050292	circRNA	chr19	21643314	21643336	-	1	0	AGO1-4	7mer-m8	gauGGACGUGACAUUCGUGAAAc	| | :| | ||||||||	acuCGUAUAAUCCCAGCACUUUg
MIMAT0000070	hsa-miR-17-5p	hsa_circ_0000938	hsa_circ_000898	circRNA	chr19	44596898	44596920	+	1	0	AGO1-4	7mer-m8	gaUGGACGUGACAUUCGUGAAAc	:||||:| | ||||||||	aaGCCUGUAAUCCCAGCACUUUg
MIMAT0000070	hsa-miR-17-5p	hsa_circ_0000938	hsa_circ_000898	circRNA	chr19	44601932	44601955	+	1	0	AGO1-4	7mer-m8	gauGGACGUGACA--UUCGUGAAAc	:|||| || | :|||||||	uuuUCUGC-CUUUCCUGGCACUUUg
MIMAT0000070	hsa-miR-17-5p	hsa_circ_0000962	hsa_circ_001634	circRNA	chr19	57726844	57726868	+	18	0	AGO1,AGO1-4,AGO2,AGO3	8mer	gaugGACGUGACAU--UCGUGAAAc	|| || | | ||||||||	cucaCUUCAGAGAACUAGCACUUUa
MIMAT0000070	hsa-miR-17-5p	hsa_circ_0000962	hsa_circ_001634	circRNA	chr19	57727457	57727479	+	3	0	AGO2	7mer-m8	gaUGGACGUGACAUUCGUGAAAc	:||||:| | ||||||||	acGCCUGUAAUCCUAGCACUUUg
MIMAT0000070	hsa-miR-17-5p	hsa_circ_0000962	hsa_circ_001634	circRNA	chr19	57728667	57728688	+	19	0	AGO1,AGO2,AGO3	8mer	gaUGGACGUGACAUUCGUGAAAc	|:| ||| | | ||||||||	uuAUCAGCAAU-UUAGCACUUUa
MIMAT0000070	hsa-miR-17-5p	hsa_circ_0000962	hsa_circ_001634	circRNA	chr19	57731194	57731216	+	9	0	AGO1,AGO2,AGO3	7mer-m8	gauggaCGUGACAUUCGUGAAAc	|||: | |||||||	cacuggGCAUCUUCUGCACUUUc
MIMAT0000070	hsa-miR-17-5p	hsa_circ_0001153	hsa_circ_001694	circRNA	chr20	35690492	35690511	-	4	0	AGO1-4,AGO2	7mer-m8	gaUGGACGUGACAUUCGUGAAAc	|||| || ||||||||	uaACCUUCA---ACAGCACUUUg
MIMAT0000070	hsa-miR-17-5p	hsa_circ_0001191	hsa_circ_001503	circRNA	chr21	38820574	38820595	+	1	0	AGO1-4	7mer-m8	gaUGGACGUGACAUUCGUGAAAc	|| |:|:| |||||||||	ugACAAGUAUU-AAAGCACUUUg
MIMAT0000070	hsa-miR-17-5p	hsa_circ_0062927	hsa_circ_0062927	circRNA	chr22	32048376	32048398	-	1	0	AGO1-4	7mer-m8	gaUGGACGUGACAUUCGUGAAAc	|:|||:| | ||||||||	acAUCUGUAAUCCCAGCACUUUg
MIMAT0000070	hsa-miR-17-5p	hsa_circ_0001241	hsa_circ_001641	circRNA	chr22	42940139	42940161	-	1	0	AGO1-4	7mer-m8	gaUGGACGUGACAUUCGUGAAAc	:||||:| | ||||||||	cuGCCUGUAAUCCCAGCACUUUg
MIMAT0000070	hsa-miR-17-5p	hsa_circ_0001242	hsa_circ_002132	circRNA	chr22	42940139	42940161	-	1	0	AGO1-4	7mer-m8	gaUGGACGUGACAUUCGUGAAAc	:||||:| | ||||||||	cuGCCUGUAAUCCCAGCACUUUg
MIMAT0000070	hsa-miR-17-5p	hsa_circ_0001243	hsa_circ_002175	circRNA	chr22	42940139	42940161	-	1	0	AGO1-4	7mer-m8	gaUGGACGUGACAUUCGUGAAAc	:||||:| | ||||||||	cuGCCUGUAAUCCCAGCACUUUg
MIMAT0000070	hsa-miR-17-5p	hsa_circ_0089771	hsa_circ_0089771	circRNA	chrX	207389	207411	+	3	0	AGO1-4,AGO2	7mer-m8	gauggacgugacauuCGUGAAAc	|||||||	cucggagaagaaccuGCACUUUg
MIMAT0000070	hsa-miR-17-5p	hsa_circ_0089772	hsa_circ_0089772	circRNA	chrX	207389	207411	+	3	0	AGO1-4,AGO2	7mer-m8	gauggacgugacauuCGUGAAAc	|||||||	cucggagaagaaccuGCACUUUg
MIMAT0000070	hsa-miR-17-5p	hsa_circ_0006648	hsa_circ_0006648	circRNA	chrX	1404902	1404924	+	1	0	AGO1-4	7mer-m8	gaUGGACGUGACAUUCGUGAAAc	:||||: | ||||||||	acGCCUGUCAUCCCAGCACUUUg
MIMAT0000070	hsa-miR-17-5p	hsa_circ_0089783	hsa_circ_0089783	circRNA	chrX	1463404	1463426	+	1	0	AGO1-4	7mer-m8	gaUGGACGUGACAUUCGUGAAAc	:|:||:| | ||||||||	auGCUUGUAAUCCCAGCACUUUg
MIMAT0000070	hsa-miR-17-5p	hsa_circ_0089796	hsa_circ_0089796	circRNA	chrX	2181811	2181833	-	1	0	AGO1-4	7mer-m8	gaUGGACGUGACAUUCGUGAAAc	:||||: | ||||||||	acGCCUGUCAUCCCAGCACUUUg
MIMAT0000070	hsa-miR-17-5p	hsa_circ_0089797	hsa_circ_0089797	circRNA	chrX	2181811	2181833	-	1	0	AGO1-4	7mer-m8	gaUGGACGUGACAUUCGUGAAAc	:||||: | ||||||||	acGCCUGUCAUCCCAGCACUUUg
MIMAT0000070	hsa-miR-17-5p	hsa_circ_0089798	hsa_circ_0089798	circRNA	chrX	2181811	2181833	-	1	0	AGO1-4	7mer-m8	gaUGGACGUGACAUUCGUGAAAc	:||||: | ||||||||	acGCCUGUCAUCCCAGCACUUUg
MIMAT0000070	hsa-miR-17-5p	hsa_circ_0003473	hsa_circ_0003473	circRNA	chrX	2219936	2219958	-	1	0	AGO1-4	7mer-m8	gaUGGACGUGACAUUCGUGAAAc	|||||:| | ||||||||	acACCUGUAAUCCCAGCACUUUg
MIMAT0000070	hsa-miR-17-5p	hsa_circ_0089798	hsa_circ_0089798	circRNA	chrX	2219936	2219958	-	1	0	AGO1-4	7mer-m8	gaUGGACGUGACAUUCGUGAAAc	|||||:| | ||||||||	acACCUGUAAUCCCAGCACUUUg
MIMAT0000070	hsa-miR-17-5p	hsa_circ_0089799	hsa_circ_0089799	circRNA	chrX	2219936	2219958	-	1	0	AGO1-4	7mer-m8	gaUGGACGUGACAUUCGUGAAAc	|||||:| | ||||||||	acACCUGUAAUCCCAGCACUUUg
MIMAT0000070	hsa-miR-17-5p	hsa_circ_0089801	hsa_circ_0089801	circRNA	chrX	2219936	2219958	-	1	0	AGO1-4	7mer-m8	gaUGGACGUGACAUUCGUGAAAc	|||||:| | ||||||||	acACCUGUAAUCCCAGCACUUUg
MIMAT0000070	hsa-miR-17-5p	hsa_circ_0003473	hsa_circ_0003473	circRNA	chrX	2220187	2220208	-	1	0	AGO1-4	7mer-m8	gaUGGACGUGACAUUCGUGAAAc	|| | | | :||||||||	ucACAAGGUCAG-GAGCACUUUu
MIMAT0000070	hsa-miR-17-5p	hsa_circ_0089798	hsa_circ_0089798	circRNA	chrX	2220187	2220208	-	1	0	AGO1-4	7mer-m8	gaUGGACGUGACAUUCGUGAAAc	|| | | | :||||||||	ucACAAGGUCAG-GAGCACUUUu
MIMAT0000070	hsa-miR-17-5p	hsa_circ_0089799	hsa_circ_0089799	circRNA	chrX	2220187	2220208	-	1	0	AGO1-4	7mer-m8	gaUGGACGUGACAUUCGUGAAAc	|| | | | :||||||||	ucACAAGGUCAG-GAGCACUUUu
MIMAT0000070	hsa-miR-17-5p	hsa_circ_0089801	hsa_circ_0089801	circRNA	chrX	2220187	2220208	-	1	0	AGO1-4	7mer-m8	gaUGGACGUGACAUUCGUGAAAc	|| | | | :||||||||	ucACAAGGUCAG-GAGCACUUUu
MIMAT0000070	hsa-miR-17-5p	hsa_circ_0003473	hsa_circ_0003473	circRNA	chrX	2231667	2231689	-	1	0	AGO1-4	7mer-m8	gaUGGACGUGACAUUCGUGAAAc	:||||:| | ||||||||	auGCCUGUAAUUCUAGCACUUUg
MIMAT0000070	hsa-miR-17-5p	hsa_circ_0089798	hsa_circ_0089798	circRNA	chrX	2231667	2231689	-	1	0	AGO1-4	7mer-m8	gaUGGACGUGACAUUCGUGAAAc	:||||:| | ||||||||	auGCCUGUAAUUCUAGCACUUUg
MIMAT0000070	hsa-miR-17-5p	hsa_circ_0089799	hsa_circ_0089799	circRNA	chrX	2231667	2231689	-	1	0	AGO1-4	7mer-m8	gaUGGACGUGACAUUCGUGAAAc	:||||:| | ||||||||	auGCCUGUAAUUCUAGCACUUUg
MIMAT0000070	hsa-miR-17-5p	hsa_circ_0089801	hsa_circ_0089801	circRNA	chrX	2231667	2231689	-	1	0	AGO1-4	7mer-m8	gaUGGACGUGACAUUCGUGAAAc	:||||:| | ||||||||	auGCCUGUAAUUCUAGCACUUUg
MIMAT0000070	hsa-miR-17-5p	hsa_circ_0003473	hsa_circ_0003473	circRNA	chrX	2255104	2255126	-	1	0	AGO1-4	7mer-m8	gaUGGACGUGACAUUCGUGAAAc	:||||:| | ||||||||	acGCCUGUAAUCCCAGCACUUUg
MIMAT0000070	hsa-miR-17-5p	hsa_circ_0089798	hsa_circ_0089798	circRNA	chrX	2255104	2255126	-	1	0	AGO1-4	7mer-m8	gaUGGACGUGACAUUCGUGAAAc	:||||:| | ||||||||	acGCCUGUAAUCCCAGCACUUUg
MIMAT0000070	hsa-miR-17-5p	hsa_circ_0089799	hsa_circ_0089799	circRNA	chrX	2255104	2255126	-	1	0	AGO1-4	7mer-m8	gaUGGACGUGACAUUCGUGAAAc	:||||:| | ||||||||	acGCCUGUAAUCCCAGCACUUUg
MIMAT0000070	hsa-miR-17-5p	hsa_circ_0089801	hsa_circ_0089801	circRNA	chrX	2255104	2255126	-	1	0	AGO1-4	7mer-m8	gaUGGACGUGACAUUCGUGAAAc	:||||:| | ||||||||	acGCCUGUAAUCCCAGCACUUUg
MIMAT0000070	hsa-miR-17-5p	hsa_circ_0003473	hsa_circ_0003473	circRNA	chrX	2272760	2272782	-	1	0	AGO1-4	7mer-m8	gaUGGACGUGACAUUCGUGAAAc	|||||:| | ||||||||	acACCUGUAGUCCCAGCACUUUg
MIMAT0000070	hsa-miR-17-5p	hsa_circ_0089798	hsa_circ_0089798	circRNA	chrX	2272760	2272782	-	1	0	AGO1-4	7mer-m8	gaUGGACGUGACAUUCGUGAAAc	|||||:| | ||||||||	acACCUGUAGUCCCAGCACUUUg
MIMAT0000070	hsa-miR-17-5p	hsa_circ_0089799	hsa_circ_0089799	circRNA	chrX	2272760	2272782	-	1	0	AGO1-4	7mer-m8	gaUGGACGUGACAUUCGUGAAAc	|||||:| | ||||||||	acACCUGUAGUCCCAGCACUUUg
MIMAT0000070	hsa-miR-17-5p	hsa_circ_0089801	hsa_circ_0089801	circRNA	chrX	2272760	2272782	-	1	0	AGO1-4	7mer-m8	gaUGGACGUGACAUUCGUGAAAc	|||||:| | ||||||||	acACCUGUAGUCCCAGCACUUUg
MIMAT0000070	hsa-miR-17-5p	hsa_circ_0001927	hsa_circ_001835	circRNA	chrX	70521674	70521699	+	1	0	AGO2	7mer-m8	gauggacgUGACAU---UCGUGAAAc	:||||: ||||||||	uaacaaagGCUGUGGGCAGCACUUUg
MIMAT0000076	hsa-miR-21-5p	hsa_circ_0000043	hsa_circ_001967	circRNA	chr1	31467990	31468013	-	3	0	AGO1-4	8mer	aguUGUAGUCAG--ACUAUUCGAu	||:|: | : ||||||||	gguACGUUUGAUGGAGAUAAGCUa
MIMAT0000076	hsa-miR-21-5p	hsa_circ_0000044	hsa_circ_000829	circRNA	chr1	31467990	31468013	-	3	0	AGO1-4	8mer	aguUGUAGUCAG--ACUAUUCGAu	||:|: | : ||||||||	gguACGUUUGAUGGAGAUAAGCUa
MIMAT0000076	hsa-miR-21-5p	hsa_circ_0005012	hsa_circ_0005012	circRNA	chr1	121116695	121116716	+	4	0	AGO1-4	7mer-m8	aguuguagucagacUAUUCGAu	|||||||	caaguacacggagaAUAAGCUg
MIMAT0000076	hsa-miR-21-5p	hsa_circ_0013799	hsa_circ_0013799	circRNA	chr1	121116695	121116716	+	4	0	AGO1-4	7mer-m8	aguuguagucagacUAUUCGAu	|||||||	caaguacacggagaAUAAGCUg
MIMAT0000076	hsa-miR-21-5p	hsa_circ_0000192	hsa_circ_001906	circRNA	chr1	230338977	230338998	+	2	0	AGO1-4,AGO2	7mer-m8	aguuguagUCAGACUAUUCGAu	|| |||||||||	ccagguggAGAGUGAUAAGCUu
MIMAT0000076	hsa-miR-21-5p	hsa_circ_0000992	hsa_circ_000302	circRNA	chr2	37543972	37543992	-	5	0	AGO1-4,AGO2	8mer	aguUGUAGUCAGACUAUUCGAu	| ||: || |||||||	aauAGAUUCGU-AAAUAAGCUa
MIMAT0000076	hsa-miR-21-5p	hsa_circ_0001067	hsa_circ_000910	circRNA	chr2	128917125	128917146	+	5	0	AGO1-4,AGO2	8mer	aguuguagucagaCUAUUCGAu	||||||||	auccugccaaagaGAUAAGCUa
MIMAT0000076	hsa-miR-21-5p	hsa_circ_0001105	hsa_circ_001735	circRNA	chr2	231222579	231222598	+	3	0	AGO1-4,AGO2	7mer-m8	aguuGUAGUCAGACUAUUCGAu	|| || | |||||||	acuuCAAAAGAC--AUAAGCUg
MIMAT0000076	hsa-miR-21-5p	hsa_circ_0001106	hsa_circ_001283	circRNA	chr2	231222579	231222598	+	3	0	AGO1-4,AGO2	7mer-m8	aguuGUAGUCAGACUAUUCGAu	|| || | |||||||	acuuCAAAAGAC--AUAAGCUg
MIMAT0000076	hsa-miR-21-5p	hsa_circ_0064198	hsa_circ_0064198	circRNA	chr3	10042334	10042355	+	1	0	AGO1-4	8mer	agUUGUAGUCAGACUAUUCGAu	|:| |: | ||||||||	guAGCUUUUUUAAGAUAAGCUa
MIMAT0000076	hsa-miR-21-5p	hsa_circ_0001287	hsa_circ_000703	circRNA	chr3	44441896	44441917	+	1	0	AGO2	8mer	aguuguagucagacUAUUCGAu	|||||||	uuuuagaagaccaaAUAAGCUa
MIMAT0000076	hsa-miR-21-5p	hsa_circ_0008025	hsa_circ_0008025	circRNA	chr3	76483441	76483451	+	12	0	AGO1-4	7mer-m8	aguuguagucagACUAUUCGAu	| |||||||	#NAME?
MIMAT0000076	hsa-miR-21-5p	hsa_circ_0008025	hsa_circ_0008025	circRNA	chr3	76483477	76483500	+	3	0	AGO1-4	7mer-m8	aguUGUAG-UC-AGACUAUUCGAu	| ||| || |||||||||	agcAGAUCAAGAAGUGAUAAGCUu
MIMAT0000076	hsa-miR-21-5p	hsa_circ_0001339	hsa_circ_001859	circRNA	chr3	128886751	128886775	-	10	0	AGO1,AGO2	7mer-m8	aguUGUAGUCAGAC---UAUUCGAu	|: || | || |||||||	cccAUUUCUUUAUGAAUAUAAGCUu
MIMAT0000076	hsa-miR-21-5p	hsa_circ_0068512	hsa_circ_0068512	circRNA	chr3	188752099	188752120	+	1	0	AGO2	7mer-m8	aguUGUAGUCAGAC-UAUUCGAu	|::|:| |||| |||||||	cuuAUGUUA-UCUGCAUAAGCUg
MIMAT0000076	hsa-miR-21-5p	hsa_circ_0001410	hsa_circ_000947	circRNA	chr4	52729651	52729673	+	1	0	AGO1-4	7mer-m8	aguUGUAGUCAG-ACUAUUCGAu	|| || | | |||||||	ucuACCACACCCUUAAUAAGCUg
MIMAT0000076	hsa-miR-21-5p	hsa_circ_0072814	hsa_circ_0072814	circRNA	chr5	69328249	69328270	+	1	0	AGO2	7mer-m8	aguuguaguCAGACUAUUCGAu	|| | |||||||	caacuggguGUAUCAUAAGCUc
MIMAT0000076	hsa-miR-21-5p	hsa_circ_0001592	hsa_circ_000745	circRNA	chr6	27106153	27106173	-	7	0	AGO1-4,AGO2	7mer-m8	agUUGUAGUCAGACUAUUCGAu	|: | ||| | |||||||	ugAGAAAGAGUAU-AUAAGCUu
MIMAT0000076	hsa-miR-21-5p	hsa_circ_0001640	hsa_circ_000738	circRNA	chr6	131277631	131277639	-	1	0	AGO1-4	7mer-m8	aguuguagucagacUAUUCGAu	|||||||	#NAME?
MIMAT0000076	hsa-miR-21-5p	hsa_circ_0001645	hsa_circ_000444	circRNA	chr6	139488210	139488232	+	4	0	AGO1,AGO1-4,AGO2	7mer-m8	aguUGUA---GUCAGACUAUUCGAu	|||| ||| | |||||||	cucACAUCCCCAGGC--AUAAGCUg
MIMAT0000076	hsa-miR-21-5p	hsa_circ_0078031	hsa_circ_0078031	circRNA	chr6	142073602	142073622	-	1	0	AGO2	7mer-m8	aguuguagucaGACUAUUCGAu	|| |||||||	cuucuguuccaCU-AUAAGCUc
MIMAT0000076	hsa-miR-21-5p	hsa_circ_0001731	hsa_circ_001182	circRNA	chr7	100736730	100736751	+	6	0	AGO1-4,AGO2	7mer-m8	aguuguagucagacUAUUCGAu	|||||||	ggucaaagaaccacAUAAGCUc
MIMAT0000076	hsa-miR-21-5p	hsa_circ_0001799	hsa_circ_002071	circRNA	chr8	48614363	48614384	+	3	0	AGO1-4,AGO2	7mer-m8	agUUGUAGUCAGACUAUUCGAu	|| | | :| |||||||	cgAAGACCCCAUUUAUAAGCUu
MIMAT0000076	hsa-miR-21-5p	hsa_circ_0008720	hsa_circ_0008720	circRNA	chr9	98745548	98745569	+	2	0	AGO2	8mer	aguuguagucagACUAUUCGAu	| |||||||	uuuugaaaggaaUUAUAAGCUa
MIMAT0000076	hsa-miR-21-5p	hsa_circ_0008720	hsa_circ_0008720	circRNA	chr9	98754305	98754327	+	1	0	AGO1-4	7mer-m8	agUUGUAGUCAG-ACUAUUCGAu	| || : || | |||||||	agACCAAUUUUCUUCAUAAGCUu
MIMAT0000076	hsa-miR-21-5p	hsa_circ_0001886	hsa_circ_002005	circRNA	chr9	125909254	125909272	-	3	0	AGO1-4	7mer-m8	agUUGUAGUCAGACUAUUCGAu	::| ||||| |||||||	ugGGCUUCAGU---AUAAGCUc
MIMAT0000076	hsa-miR-21-5p	hsa_circ_0001898	hsa_circ_000762	circRNA	chr9	135221706	135221730	-	1	0	AGO1-4	7mer-m8	agUUGUAGUCAGAC---UAUUCGAu	::|| | |:|| |||||||	ugGGCAAGACUUUGAAAAUAAGCUu
MIMAT0000076	hsa-miR-21-5p	hsa_circ_0000249	hsa_circ_001838	circRNA	chr10	76222779	76222799	+	1	0	AGO2	8mer	agUUGUAGUCAGACUAUUCGAu	||:|| :| |||||||	uaAAUAU-GGAAAAAUAAGCUa
MIMAT0000076	hsa-miR-21-5p	hsa_circ_0000249	hsa_circ_001838	circRNA	chr10	76239279	76239300	+	1	0	AGO1-4	7mer-m8	aguuguAGU-CAGACUAUUCGAu	||| ||| |||||||	auacuuUCAUGUC-AAUAAGCUg
MIMAT0000076	hsa-miR-21-5p	hsa_circ_0000299	hsa_circ_000114	circRNA	chr11	47237975	47237993	+	1	0	AGO2	7mer-m8	aguuGUAGUCAGACUAUUCGAu	|| ||| | |||||||	ccucCACCAG-C--AUAAGCUg
MIMAT0000076	hsa-miR-21-5p	hsa_circ_0007169	hsa_circ_0007169	circRNA	chr11	73743184	73743204	-	1	0	AGO1-4	7mer-m8	aguuGUAGUCAGACUAUUCGAu	|| || :| |||||||	uaccCACCAAAUU-AUAAGCUc
MIMAT0000076	hsa-miR-21-5p	hsa_circ_0000344	hsa_circ_001815	circRNA	chr11	77394758	77394780	-	5	0	AGO1-4,AGO2	8mer	agUUGUAGUCAGAC-UAUUCGAu	|||| : || |||||||	agAACAAGGAAAUGUAUAAGCUa
MIMAT0000076	hsa-miR-21-5p	hsa_circ_0000377	hsa_circ_002153	circRNA	chr12	11275850	11275874	-	1	0	AGO1-4	7mer-m8	agUUGUAGUC-AG--ACUAUUCGAu	||:| :|| || |||||||	uuAAUAAUAGCUCAAAAAUAAGCUg
MIMAT0000076	hsa-miR-21-5p	hsa_circ_0000397	hsa_circ_000820	circRNA	chr12	46647796	46647814	-	1	0	AGO1-4	7mer-m8	agUUGUAGUCAGACUAUUCGAu	::||| || ||||||||	uaGGCAUAAG---GAUAAGCUu
MIMAT0000076	hsa-miR-21-5p	hsa_circ_0000526	hsa_circ_002126	circRNA	chr14	24456912	24456933	+	1	0	AGO1-4	7mer-m8	agUUGUAGUCAGACUAUUCGAu	|| : | ||: |||||||	uaAAGGACUGUUAAAUAAGCUu
MIMAT0000076	hsa-miR-21-5p	hsa_circ_0000540	hsa_circ_001380	circRNA	chr14	55804546	55804567	+	1	0	AGO1-4	7mer-m8	aguuguagucagaCUAUUCGAu	||||||||	cuuaccacuugaaGAUAAGCUu
MIMAT0000076	hsa-miR-21-5p	hsa_circ_0000547	hsa_circ_001250	circRNA	chr14	68415733	68415756	+	1	0	AGO1-4	7mer-m8	aguuGUAGUCA--GACUAUUCGAu	| ||||| | |||||||	gagcCUUCAGUGAGUCAUAAGCUu
MIMAT0000076	hsa-miR-21-5p	hsa_circ_0000547	hsa_circ_001250	circRNA	chr14	68418971	68418995	+	1	0	AGO1-4	8mer	agUUGUAG---UCAGACUAUUCGAu	||| |: | | | |||||||	caAACUUUUGAACUAUAAUAAGCUa
MIMAT0000076	hsa-miR-21-5p	hsa_circ_0000552	hsa_circ_000594	circRNA	chr14	71915467	71915488	+	1	0	AGO1-4	7mer-m8	agUUGUAGUCAGACUAUUCGAu	||| :| | |||||||	uaAACCCAGGAGUUAUAAGCUg
MIMAT0000076	hsa-miR-21-5p	hsa_circ_0006783	hsa_circ_0006783	circRNA	chr14	71915467	71915488	+	1	0	AGO1-4	7mer-m8	agUUGUAGUCAGACUAUUCGAu	||| :| | |||||||	uaAACCCAGGAGUUAUAAGCUg
MIMAT0000076	hsa-miR-21-5p	hsa_circ_0000552	hsa_circ_000594	circRNA	chr14	71921528	71921549	+	1	0	AGO1-4	7mer-m8	agUUGUAGUCAGACUAUUCGAu	:| || :| | |||||||	auGAGAUGGGCCCUAUAAGCUc
MIMAT0000076	hsa-miR-21-5p	hsa_circ_0006783	hsa_circ_0006783	circRNA	chr14	71921528	71921549	+	1	0	AGO1-4	7mer-m8	agUUGUAGUCAGACUAUUCGAu	:| || :| | |||||||	auGAGAUGGGCCCUAUAAGCUc
MIMAT0000076	hsa-miR-21-5p	hsa_circ_0000593	hsa_circ_001756	circRNA	chr15	42002922	42002944	+	4	0	AGO1-4,AGO2	8mer	aguuguAGUCA-GACUAUUCGAu	|| || |||||||||	cugcuuUCUGUAGUGAUAAGCUa
MIMAT0000076	hsa-miR-21-5p	hsa_circ_0035111	hsa_circ_0035111	circRNA	chr15	45023815	45023836	+	2	0	AGO2	7mer-m8	aguugUAGUCAGACUAUUCGAu	| :| | | |||||||	aauggAAUACUAUAAUAAGCUg
MIMAT0000076	hsa-miR-21-5p	hsa_circ_0044187	hsa_circ_0044187	circRNA	chr17	44247213	44247232	-	2	0	AGO1-4	7mer-m8	agUUGUAGUCAGACUAUUCGAu	|| ||: |: |||||||	agAAAAUU--UUACAUAAGCUu
MIMAT0000076	hsa-miR-21-5p	hsa_circ_0044189	hsa_circ_0044189	circRNA	chr17	44247213	44247232	-	2	0	AGO1-4	7mer-m8	agUUGUAGUCAGACUAUUCGAu	|| ||: |: |||||||	agAAAAUU--UUACAUAAGCUu
MIMAT0000076	hsa-miR-21-5p	hsa_circ_0044190	hsa_circ_0044190	circRNA	chr17	44247213	44247232	-	2	0	AGO1-4	7mer-m8	agUUGUAGUCAGACUAUUCGAu	|| ||: |: |||||||	agAAAAUU--UUACAUAAGCUu
MIMAT0000076	hsa-miR-21-5p	hsa_circ_0044191	hsa_circ_0044191	circRNA	chr17	44247213	44247232	-	2	0	AGO1-4	7mer-m8	agUUGUAGUCAGACUAUUCGAu	|| ||: |: |||||||	agAAAAUU--UUACAUAAGCUu
MIMAT0000076	hsa-miR-21-5p	hsa_circ_0000939	hsa_circ_002169	circRNA	chr19	45419474	45419499	+	2	0	AGO1-4,AGO2	7mer-m8	aguuguaGUCA--GA--CUAUUCGAu	|||| || ||||||||	acgucucCAGUGCCUUGGAUAAGCUg
MIMAT0000076	hsa-miR-21-5p	hsa_circ_0059682	hsa_circ_0059682	circRNA	chr20	25613288	25613309	+	3	0	AGO1-4	7mer-m8	aguuguAGUCAGACUAUUCGAu	|| :|||||||||	cugcuuUCUCCUUGAUAAGCUu
MIMAT0000076	hsa-miR-21-5p	hsa_circ_0059684	hsa_circ_0059684	circRNA	chr20	25613288	25613309	+	3	0	AGO1-4	7mer-m8	aguuguAGUCAGACUAUUCGAu	|| :|||||||||	cugcuuUCUCCUUGAUAAGCUu
MIMAT0000076	hsa-miR-21-5p	hsa_circ_0059685	hsa_circ_0059685	circRNA	chr20	25613288	25613309	+	3	0	AGO1-4	7mer-m8	aguuguAGUCAGACUAUUCGAu	|| :|||||||||	cugcuuUCUCCUUGAUAAGCUu
MIMAT0000076	hsa-miR-21-5p	hsa_circ_0001137	hsa_circ_002108	circRNA	chr20	31379457	31379478	+	1	0	AGO2	7mer-m8	aguuguagucagacUAUUCGAu	|||||||	uuuggccaccuucaAUAAGCUc
MIMAT0000076	hsa-miR-21-5p	hsa_circ_0001222	hsa_circ_001284	circRNA	chr22	32881095	32881117	+	4	0	AGO1-4	7mer-m8	aguugUAGUCAGAC-UAUUCGAu	| |:| || |||||||	aguugAGCGGGGUGUAUAAGCUg
MIMAT0000076	hsa-miR-21-5p	hsa_circ_0063867	hsa_circ_0063867	circRNA	chr22	48090333	48090357	+	1	0	AGO1-4	7mer-m8	aguuGUAGUCAGA---CUAUUCGAu	:||: ||| ||||||||	uuccUAUUCCUCUUAAGAUAAGCUu
MIMAT0000076	hsa-miR-21-5p	hsa_circ_0089761	hsa_circ_0089761	circRNA	chrM	7641	7663	-	13	0	AGO1,AGO1-4,AGO2	7mer-m8	agUUGUA-GUCAGACUAUUCGAu	| ||| | |||||||||	ugAUCAUGAAAGGUGAUAAGCUc
MIMAT0000076	hsa-miR-21-5p	hsa_circ_0089762	hsa_circ_0089762	circRNA	chrM	7641	7663	-	13	0	AGO1,AGO1-4,AGO2	7mer-m8	agUUGUA-GUCAGACUAUUCGAu	| ||| | |||||||||	ugAUCAUGAAAGGUGAUAAGCUc
MIMAT0018000	hsa-miR-23c	hsa_circ_0000005	hsa_circ_002136	circRNA	chr1	1603204	1603226	-	2	0	AGO2	8mer	cccauuAGU-GACCGUUACACUa	|:| || ||||||||	uuugcuUUAUCUCACAAUGUGAa
MIMAT0018000	hsa-miR-23c	hsa_circ_0000062	hsa_circ_001752	circRNA	chr1	41625428	41625452	-	1	0	AGO2	7mer-m8	ccCA-UUAGU--GACCGUUACACUa	|| || || || |||||||	aaGUGAAGCAUUCUAUGAAUGUGAg
MIMAT0018000	hsa-miR-23c	hsa_circ_0000078	hsa_circ_000611	circRNA	chr1	62910961	62910982	+	6	0	AGO1-4,AGO2	7mer-m8	cccauuagugaccgUUACACUa	|||||||	aucuaaagaaaaugAAUGUGAu
MIMAT0018000	hsa-miR-23c	hsa_circ_0000079	hsa_circ_000612	circRNA	chr1	62910961	62910982	+	6	0	AGO1-4,AGO2	7mer-m8	cccauuagugaccgUUACACUa	|||||||	aucuaaagaaaaugAAUGUGAu
MIMAT0018000	hsa-miR-23c	hsa_circ_0000080	hsa_circ_000613	circRNA	chr1	62910961	62910982	+	6	0	AGO1-4,AGO2	7mer-m8	cccauuagugaccgUUACACUa	|||||||	aucuaaagaaaaugAAUGUGAu
MIMAT0018000	hsa-miR-23c	hsa_circ_0000079	hsa_circ_000612	circRNA	chr1	62913073	62913094	+	5	0	AGO1-4	8mer	cccauUAGUGACCGUUACACUa	:|::|| | |||||||	gacgcGUUGCUUGGAAUGUGAa
MIMAT0018000	hsa-miR-23c	hsa_circ_0000080	hsa_circ_000613	circRNA	chr1	62913073	62913094	+	5	0	AGO1-4	8mer	cccauUAGUGACCGUUACACUa	:|::|| | |||||||	gacgcGUUGCUUGGAAUGUGAa
MIMAT0018000	hsa-miR-23c	hsa_circ_0000089	hsa_circ_000052	circRNA	chr1	89206687	89206708	+	3	0	AGO1-4	7mer-m8	cccauuAGUGACCGUUACACUa	|: ||| |||||||	uuccguUUUCUGAGAAUGUGAg
MIMAT0018000	hsa-miR-23c	hsa_circ_0000093	hsa_circ_001269	circRNA	chr1	93701863	93701885	+	1	0	AGO1-4	8mer	cccaUUAGUGAC-CGUUACACUa	||| : | | |||||||	gaaaAAUGGAGGAGAAAUGUGAa
MIMAT0018000	hsa-miR-23c	hsa_circ_0003960	hsa_circ_0003960	circRNA	chr1	144606476	144606497	+	2	0	AGO1-4	7mer-m8	cccauuagugaccgUUACACUa	|||||||	gccaguugggaucaAAUGUGAg
MIMAT0018000	hsa-miR-23c	hsa_circ_0009085	hsa_circ_0009085	circRNA	chr1	144606476	144606497	+	2	0	AGO1-4	7mer-m8	cccauuagugaccgUUACACUa	|||||||	gccaguugggaucaAAUGUGAg
MIMAT0018000	hsa-miR-23c	hsa_circ_0013934	hsa_circ_0013934	circRNA	chr1	146386645	146386666	+	1	0	AGO1-4	7mer-m8	cccauuagugaccgUUACACUa	|||||||	gccaguugggaucaAAUGUGAg
MIMAT0018000	hsa-miR-23c	hsa_circ_0013935	hsa_circ_0013935	circRNA	chr1	146386645	146386666	+	1	0	AGO1-4	7mer-m8	cccauuagugaccgUUACACUa	|||||||	gccaguugggaucaAAUGUGAg
MIMAT0018000	hsa-miR-23c	hsa_circ_0013936	hsa_circ_0013936	circRNA	chr1	146386645	146386666	+	1	0	AGO1-4	7mer-m8	cccauuagugaccgUUACACUa	|||||||	gccaguugggaucaAAUGUGAg
MIMAT0018000	hsa-miR-23c	hsa_circ_0013937	hsa_circ_0013937	circRNA	chr1	146386645	146386666	+	1	0	AGO1-4	7mer-m8	cccauuagugaccgUUACACUa	|||||||	gccaguugggaucaAAUGUGAg
MIMAT0018000	hsa-miR-23c	hsa_circ_0007740	hsa_circ_0007740	circRNA	chr1	147607964	147607985	-	1	0	AGO1-4	7mer-m8	cccauuagugaccgUUACACUa	|||||||	gccaguugggaucaAAUGUGAg
MIMAT0018000	hsa-miR-23c	hsa_circ_0000133	hsa_circ_001813	circRNA	chr1	153640513	153640534	-	15	1	AGO1,AGO1-4,AGO2,AGO3	7mer-m8	cccaUUAGUGACCGUUACACUa	|| |: ||||||||	ugacAAAAAUAAACAAUGUGAu
MIMAT0018000	hsa-miR-23c	hsa_circ_0000146	hsa_circ_001934	circRNA	chr1	161545761	161545784	+	2	0	AGO2	7mer-m8	cccauUAGUGAC--CGUUACACUa	| | ||| | |||||||	ugccuAGCCCUGUAGAAAUGUGAc
MIMAT0018000	hsa-miR-23c	hsa_circ_0000164	hsa_circ_000547	circRNA	chr1	180382511	180382532	-	4	0	AGO1-4	8mer	cccauUAGUGACCGUUACACUa	:| : || |||||||	aaaauGUGGAUGUGAAUGUGAa
MIMAT0018000	hsa-miR-23c	hsa_circ_0004333	hsa_circ_0004333	circRNA	chr1	201592012	201592035	+	1	0	AGO1-4	8mer	cccaUUA-GUGACC-GUUACACUa	||| : ||| ||||||||	caugAAUGGGAUGGCCAAUGUGAa
MIMAT0018000	hsa-miR-23c	hsa_circ_0001016	hsa_circ_001767	circRNA	chr2	61749787	61749808	-	6	0	AGO1,AGO1-4,AGO2	7mer-m8	cccaUUAGUGACC-GUUACACUa	|||: :||| |||||||	uacaAAUU-UUGGAAAAUGUGAu
MIMAT0018000	hsa-miR-23c	hsa_circ_0001017	hsa_circ_002020	circRNA	chr2	61749787	61749808	-	6	0	AGO1,AGO1-4,AGO2	7mer-m8	cccaUUAGUGACC-GUUACACUa	|||: :||| |||||||	uacaAAUU-UUGGAAAAUGUGAu
MIMAT0018000	hsa-miR-23c	hsa_circ_0001031	hsa_circ_001126	circRNA	chr2	73837891	73837914	+	1	0	AGO1-4	7mer-m8	cccAUUAGUGA--CCGUUACACUa	||| | || ||||||||	acaUAAACUCUAAAACAAUGUGAc
MIMAT0018000	hsa-miR-23c	hsa_circ_0001101	hsa_circ_000670	circRNA	chr2	224749425	224749449	-	2	0	AGO1-4	7mer-m8	ccCAUUAGUGAC---CGUUACACUa	||:||: :|| | |||||||	aaGUGAUUCUUGUCAGAAAUGUGAg
MIMAT0018000	hsa-miR-23c	hsa_circ_0001103	hsa_circ_001588	circRNA	chr2	224862894	224862914	-	9	0	AGO1-4,AGO2	8mer	ccCAUUAGUGACCGUUACACUa	||:| | || |||||||	guGUGAGGUCCGG-AAUGUGAa
MIMAT0018000	hsa-miR-23c	hsa_circ_0001118	hsa_circ_001285	circRNA	chr2	240946775	240946787	-	1	0	AGO1-4	7mer-m8	cccauuagugaccgUUACACUa	|||||||	#NAME?
MIMAT0018000	hsa-miR-23c	hsa_circ_0001119	hsa_circ_002094	circRNA	chr2	240946775	240946787	-	1	0	AGO1-4	7mer-m8	cccauuagugaccgUUACACUa	|||||||	#NAME?
MIMAT0018000	hsa-miR-23c	hsa_circ_0064198	hsa_circ_0064198	circRNA	chr3	10034271	10034294	+	1	0	AGO1-4	8mer	cccaUUAGUGA--CCGUUACACUa	|||| :| |||||||	auugAAUCUUUUAAUAAAUGUGAa
MIMAT0018000	hsa-miR-23c	hsa_circ_0064198	hsa_circ_0064198	circRNA	chr3	10041486	10041509	+	1	0	AGO2	7mer-m8	cccaUUAGUGACCG--UUACACUa	:||||: : |||||||	uauaGAUCAUGUAUAAAAUGUGAg
MIMAT0018000	hsa-miR-23c	hsa_circ_0001283	hsa_circ_000939	circRNA	chr3	39111183	39111204	+	6	0	AGO1-4,AGO2	8mer	cccauuaGUGACCGUUACACUa	||| | :|||||||	aagggcaCACGGAUAAUGUGAa
MIMAT0018000	hsa-miR-23c	hsa_circ_0001284	hsa_circ_001515	circRNA	chr3	39111183	39111204	+	6	0	AGO1-4,AGO2	8mer	cccauuaGUGACCGUUACACUa	||| | :|||||||	aagggcaCACGGAUAAUGUGAa
MIMAT0018000	hsa-miR-23c	hsa_circ_0001295	hsa_circ_001705	circRNA	chr3	47727596	47727617	-	1	0	AGO2	7mer-m8	cccauuagugaCCGUUACACUa	| :|||||||	accuuggggaaGAUAAUGUGAc
MIMAT0018000	hsa-miR-23c	hsa_circ_0001296	hsa_circ_001923	circRNA	chr3	47727596	47727617	-	1	0	AGO2	7mer-m8	cccauuagugaCCGUUACACUa	| :|||||||	accuuggggaaGAUAAUGUGAc
MIMAT0018000	hsa-miR-23c	hsa_circ_0001332	hsa_circ_000693	circRNA	chr3	121195492	121195513	-	3	1	AGO2	8mer	cccAUUAGUGAC-CGUUACACUa	||:| |||| |||||||	cuuUAGU-ACUGCAGAAUGUGAa
MIMAT0018000	hsa-miR-23c	hsa_circ_0001347	hsa_circ_000382	circRNA	chr3	150289832	150289854	+	6	0	AGO1-4,AGO2	7mer-m8	cccauuAG-UGACCGUUACACUa	|| ||| | |||||||	caauuuUCAACUUGAAAUGUGAu
MIMAT0018000	hsa-miR-23c	hsa_circ_0001351	hsa_circ_001860	circRNA	chr3	155608453	155608473	+	1	0	AGO2	8mer	cccaUUAGUGACCGUUACACUa	|:|::|| :|||||||	cuagAGUUGCU-UUAAUGUGAa
MIMAT0018000	hsa-miR-23c	hsa_circ_0001364	hsa_circ_002097	circRNA	chr3	179132702	179132723	-	1	0	AGO1	7mer-m8	cccauuagugaCCGUUACACUa	|| |||||||	agaccagagagGGAAAUGUGAg
MIMAT0018000	hsa-miR-23c	hsa_circ_0001365	hsa_circ_001294	circRNA	chr3	179320544	179320565	-	4	0	AGO1-4,AGO2	7mer-m8	cccaUUAGUGACCGUUACACUa	:| :|| |||||||	cuaaGAGUACACCAAAUGUGAc
MIMAT0018000	hsa-miR-23c	hsa_circ_0001417	hsa_circ_001160	circRNA	chr4	73957724	73957746	-	7	0	AGO1-4,AGO2	7mer-m8	ccCAUUAGUGAC-CGUUACACUa	| | || || :|||||||	aaGAACCCAGUGAAUAAUGUGAg
MIMAT0018000	hsa-miR-23c	hsa_circ_0001451	hsa_circ_001988	circRNA	chr4	153333017	153333040	-	1	0	AGO1-4	8mer	cccauuAGUGACCG--UUACACUa	|| | || |||||||	cuauuuUCCCCUGCAGAAUGUGAa
MIMAT0018000	hsa-miR-23c	hsa_circ_0001474	hsa_circ_001989	circRNA	chr5	37239902	37239921	-	2	0	AGO1-4,AGO2	8mer	cccAUUAGUGACCGUUACACUa	||||: || |||||||	guuUAAUUCCU--AAAUGUGAa
MIMAT0018000	hsa-miR-23c	hsa_circ_0001476	hsa_circ_001169	circRNA	chr5	39030160	39030178	-	1	0	AGO1-4	7mer-m8	ccCAUUAGUGACCGUUACACUa	| ||| || |||||||	auGGAAUAUCU---AAUGUGAu
MIMAT0018000	hsa-miR-23c	hsa_circ_0001481	hsa_circ_001310	circRNA	chr5	49707109	49707130	-	1	0	AGO2	7mer-m8	cccAUUAGUGACCGUUACACUa	|:| ::| | |||||||	auuUGAAUGCAGUAAAUGUGAc
MIMAT0018000	hsa-miR-23c	hsa_circ_0001488	hsa_circ_002002	circRNA	chr5	59169175	59169200	-	1	0	AGO2	7mer-m8	cccaUUAGUGACCG----UUACACUa	|||:|| | | |||||||	aaacAAUUACAGCCCCAAAAUGUGAg
MIMAT0018000	hsa-miR-23c	hsa_circ_0001543	hsa_circ_000420	circRNA	chr5	142779860	142779881	-	2	0	AGO2	8mer	cccauUAGUGACCGUUACACUa	| |: |||||||||||	gcaccAACGGUGGCAAUGUGAa
MIMAT0018000	hsa-miR-23c	hsa_circ_0001566	hsa_circ_001168	circRNA	chr5	179707541	179707563	-	3	0	AGO1-4	7mer-m8	cccAUUAG-UGACCGUUACACUa	|:| | || | |||||||	ucaUGAGCGACAGUAAAUGUGAc
MIMAT0018000	hsa-miR-23c	hsa_circ_0001585	hsa_circ_000744	circRNA	chr6	26214651	26214672	-	1	0	AGO1-4	8mer	cccauuAGUGACCGUUACACUa	|||: |||||||	aaaacuUCAUAUUAAAUGUGAa
MIMAT0018000	hsa-miR-23c	hsa_circ_0075934	hsa_circ_0075934	circRNA	chr6	31669388	31669409	-	1	0	AGO2	7mer-m8	cccaUUAGUGACCGUUACACUa	| | || |||||||	agagACUGCCUUUAAAUGUGAu
MIMAT0018000	hsa-miR-23c	hsa_circ_0075969	hsa_circ_0075969	circRNA	chr6	33425022	33425042	+	2	0	AGO1-4,AGO2	7mer-m8	cccaUUAGUGACCGUUACACUa	||| ||||| |||||||	ucacAAUGACUGG-AAUGUGAc
MIMAT0018000	hsa-miR-23c	hsa_circ_0076868	hsa_circ_0076868	circRNA	chr6	56543189	56543210	-	1	0	AGO2	7mer-m8	cccauUAGUGACCGUUACACUa	|| | | |||||||	ugggcAUGUCAAGGAAUGUGAg
MIMAT0018000	hsa-miR-23c	hsa_circ_0076869	hsa_circ_0076869	circRNA	chr6	56543189	56543210	-	1	0	AGO2	7mer-m8	cccauUAGUGACCGUUACACUa	|| | | |||||||	ugggcAUGUCAAGGAAUGUGAg
MIMAT0018000	hsa-miR-23c	hsa_circ_0076870	hsa_circ_0076870	circRNA	chr6	56543189	56543210	-	1	0	AGO2	7mer-m8	cccauUAGUGACCGUUACACUa	|| | | |||||||	ugggcAUGUCAAGGAAUGUGAg
MIMAT0018000	hsa-miR-23c	hsa_circ_0076871	hsa_circ_0076871	circRNA	chr6	56543189	56543210	-	1	0	AGO2	7mer-m8	cccauUAGUGACCGUUACACUa	|| | | |||||||	ugggcAUGUCAAGGAAUGUGAg
MIMAT0018000	hsa-miR-23c	hsa_circ_0076872	hsa_circ_0076872	circRNA	chr6	56543189	56543210	-	1	0	AGO2	7mer-m8	cccauUAGUGACCGUUACACUa	|| | | |||||||	ugggcAUGUCAAGGAAUGUGAg
MIMAT0018000	hsa-miR-23c	hsa_circ_0001611	hsa_circ_001439	circRNA	chr6	56934054	56934073	+	1	0	AGO1-4	7mer-m8	cccaUUAGUGACCGUUACACUa	|:|:|: :|||||||	uuucAGUUAU--CUAAUGUGAg
MIMAT0018000	hsa-miR-23c	hsa_circ_0001613	hsa_circ_000747	circRNA	chr6	76385613	76385634	+	11	0	AGO1,AGO1-4,AGO2	8mer	cccAUUAG--UGACCGUUACACUa	|:||| ||| |||||||	cucUGAUCUAACU--AAAUGUGAa
MIMAT0018000	hsa-miR-23c	hsa_circ_0001624	hsa_circ_001180	circRNA	chr6	90851828	90851853	-	1	0	AGO1-4	8mer	ccCAUUAGUGAC--C--GUUACACUa	| |: ||:|| | |||||||	auGAAGACAUUGAAGAUGAAUGUGAa
MIMAT0018000	hsa-miR-23c	hsa_circ_0001698	hsa_circ_001540	circRNA	chr7	38835096	38835117	-	3	0	AGO1-4,AGO2	7mer-m8	cccauuagugaCCGUUACACUa	| ||||||||	ucugcuggaagGACAAUGUGAc
MIMAT0018000	hsa-miR-23c	hsa_circ_0001711	hsa_circ_001947	circRNA	chr7	65419634	65419655	+	19	0	AGO1,AGO1-4,AGO2	7mer-m8	cccauuagugaccgUUACACUa	|||||||	uuucagguauaacaAAUGUGAu
MIMAT0018000	hsa-miR-23c	hsa_circ_0001711	hsa_circ_001947	circRNA	chr7	65421054	65421074	+	13	0	AGO1-4,AGO2	8mer	ccCAUUAGUGACCGUUACACUa	|| || | | |||||||	guGUUUUCCCAUG-AAUGUGAa
MIMAT0018000	hsa-miR-23c	hsa_circ_0001714	hsa_circ_001192	circRNA	chr7	72880616	72880637	-	2	0	AGO1-4	7mer-m8	cccaUUAGUGACCGUUACACUa	|| | |||:|||||||	acagAACCUAUGGUAAUGUGAg
MIMAT0018000	hsa-miR-23c	hsa_circ_0001723	hsa_circ_001193	circRNA	chr7	91924203	91924210	+	2	0	AGO1-4	8mer	cccauuagugaccgUUACACUa	|||||||	#NAME?
MIMAT0018000	hsa-miR-23c	hsa_circ_0001749	hsa_circ_000750	circRNA	chr7	132990303	132990325	+	1	0	AGO2	8mer	ccCAUUAGUG-ACCGUUACACUa	| | || : || |||||||	ugGGAUUCUUGUGAGAAUGUGAa
MIMAT0018000	hsa-miR-23c	hsa_circ_0001800	hsa_circ_001449	circRNA	chr8	52778914	52778933	-	1	0	AGO1-4	7mer-m8	ccCAUUAGUGACCGUUACACUa	| |:||| | :|||||||	uuGAAGUCA--GAUAAUGUGAg
MIMAT0018000	hsa-miR-23c	hsa_circ_0001844	hsa_circ_001612	circRNA	chr9	33294944	33294965	+	5	0	AGO1-4,AGO2	8mer	cccauuagugaccgUUACACUa	|||||||	caaggggaaacucaAAUGUGAa
MIMAT0018000	hsa-miR-23c	hsa_circ_0087105	hsa_circ_0087105	circRNA	chr9	40508648	40508669	-	1	0	AGO1-4	8mer	cccauuagugaccgUUACACUa	|||||||	uucugggugugaaaAAUGUGAa
MIMAT0018000	hsa-miR-23c	hsa_circ_0087135	hsa_circ_0087135	circRNA	chr9	70899980	70899999	+	1	0	AGO2	7mer-m8	ccCAUUAGUGACCGUUACACUa	|||: :|:| :|||||||	aaGUAGCUAUU--UAAUGUGAu
MIMAT0018000	hsa-miR-23c	hsa_circ_0001862	hsa_circ_001339	circRNA	chr9	74485152	74485173	-	9	0	AGO1-4,AGO2	7mer-m8	cccauuaGUGACCGUUACACUa	| ||| |||||||	gcauucgCCCUGAAAAUGUGAu
MIMAT0018000	hsa-miR-23c	hsa_circ_0000251	hsa_circ_000786	circRNA	chr10	94291582	94291603	-	2	0	AGO1-4	7mer-m8	cccauuagugaccgUUACACUa	|||||||	cagaacaugagaagAAUGUGAu
MIMAT0018000	hsa-miR-23c	hsa_circ_0002791	hsa_circ_0002791	circRNA	chr11	65204463	65204485	+	7	0	AGO1-4	7mer-m8	cccAUUAGU-GACCGUUACACUa	|::|:| :|| ||||||||	acuUGGUUAUUUGUCAAUGUGAg
MIMAT0018000	hsa-miR-23c	hsa_circ_0003812	hsa_circ_0003812	circRNA	chr11	65204463	65204485	+	7	0	AGO1-4	7mer-m8	cccAUUAGU-GACCGUUACACUa	|::|:| :|| ||||||||	acuUGGUUAUUUGUCAAUGUGAg
MIMAT0018000	hsa-miR-23c	hsa_circ_0006417	hsa_circ_0006417	circRNA	chr11	65204463	65204485	+	7	0	AGO1-4	7mer-m8	cccAUUAGU-GACCGUUACACUa	|::|:| :|| ||||||||	acuUGGUUAUUUGUCAAUGUGAg
MIMAT0018000	hsa-miR-23c	hsa_circ_0007185	hsa_circ_0007185	circRNA	chr11	65204463	65204485	+	7	0	AGO1-4	7mer-m8	cccAUUAGU-GACCGUUACACUa	|::|:| :|| ||||||||	acuUGGUUAUUUGUCAAUGUGAg
MIMAT0018000	hsa-miR-23c	hsa_circ_0000330	hsa_circ_000125	circRNA	chr11	66407258	66407278	+	6	0	AGO1,AGO1-4,AGO2	7mer-m8	ccCAUUAGUGACCGUUACACUa	| |: ::|||| |||||||	ggGAAGGUGCUGG-AAUGUGAc
MIMAT0018000	hsa-miR-23c	hsa_circ_0000330	hsa_circ_000125	circRNA	chr11	66407487	66407506	+	6	0	AGO1-4,AGO2	7mer-m8	cccaUUAGUGACCGUUACACUa	::|||: | |||||||	guccGGUCAUCG--AAUGUGAc
MIMAT0018000	hsa-miR-23c	hsa_circ_0000347	hsa_circ_001032	circRNA	chr11	85742620	85742640	-	4	0	AGO1-4	8mer	cccaUUAGUGACCGUUACACUa	||| | | |||||||	cacaAAUGAGAUG-AAUGUGAa
MIMAT0018000	hsa-miR-23c	hsa_circ_0000372	hsa_circ_001872	circRNA	chr11	129980446	129980464	+	8	0	AGO1-4,AGO2	7mer-m8	cccaUUAGUGACCGUUACACUa	:||||| |||||||	uacaGAUCAC---AAAUGUGAu
MIMAT0018000	hsa-miR-23c	hsa_circ_0000376	hsa_circ_000554	circRNA	chr12	11230354	11230376	-	1	0	AGO1-4	7mer-m8	cccaUUA-GUGACCGUUACACUa	||| :: || |||||||	aaagAAUAUGAAGGAAAUGUGAc
MIMAT0018000	hsa-miR-23c	hsa_circ_0000384	hsa_circ_001042	circRNA	chr12	27877008	27877029	+	8	0	AGO1-4,AGO2	7mer-m8	cccaUUAGUGACCGUUACACUa	|:| || | |||||||	ggacAGUGACGAGAAAUGUGAg
MIMAT0018000	hsa-miR-23c	hsa_circ_0000391	hsa_circ_001044	circRNA	chr12	40413055	40413076	-	1	0	AGO1-4	8mer	cccaUUAGUGACCGUUACACUa	|| :|: |||||||	aaacAACUAUAAAAAAUGUGAa
MIMAT0018000	hsa-miR-23c	hsa_circ_0000400	hsa_circ_002179	circRNA	chr12	49579231	49579255	-	23	1	AGO1-4,AGO2	7mer-m8	cccaUUAGU-GACCG--UUACACUa	|| || |||: |||||||	agccAACCAGAUGGUGAAAUGUGAc
MIMAT0018000	hsa-miR-23c	hsa_circ_0027246	hsa_circ_0027246	circRNA	chr12	57804072	57804093	-	2	0	AGO1-4,AGO2	8mer	cccauuAGUGACCGUUACACUa	|| ||||:|||||||	acuaccUCCCUGGUAAUGUGAa
MIMAT0018000	hsa-miR-23c	hsa_circ_0027246	hsa_circ_0027246	circRNA	chr12	57804127	57804146	-	1	0	AGO1-4	8mer	cccAUUAGUGACCGUUACACUa	|: |||: | |||||||	agcUGUUCAU--GAAAUGUGAa
MIMAT0018000	hsa-miR-23c	hsa_circ_0000437	hsa_circ_002167	circRNA	chr12	109046056	109046077	-	4	0	AGO1-4	7mer-m8	cccAUUAGUGACCG-UUACACUa	|:|| ::| | |||||||	acuUGAU-GUUAACAAAUGUGAg
MIMAT0018000	hsa-miR-23c	hsa_circ_0000475	hsa_circ_001053	circRNA	chr13	37621690	37621710	-	4	0	AGO1-4,AGO2	8mer	ccCAUUAGUGAC-CGUUACACUa	||| :|:|| |||||||	uuGUA--UAUUGAAGAAUGUGAa
MIMAT0018000	hsa-miR-23c	hsa_circ_0000489	hsa_circ_001475	circRNA	chr13	51519582	51519603	+	7	2	AGO1,AGO2	8mer	cccAUUAGUGACCGUUACACUa	||| || :|||||||	cauUAAAAACCAAUAAUGUGAa
MIMAT0018000	hsa-miR-23c	hsa_circ_0000526	hsa_circ_002126	circRNA	chr14	24470066	24470091	+	1	0	AGO1-4	8mer	cccaUUAGUGACC----GUUACACUa	|: | |||| :|||||||	cuucAGACUCUGGACAUUAAUGUGAa
MIMAT0018000	hsa-miR-23c	hsa_circ_0000532	hsa_circ_001248	circRNA	chr14	45564574	45564597	+	2	0	AGO1-4,AGO2	8mer	cccAUUA--GUGACCGUUACACUa	|:|| | || ||||||||	accUGAUGACUCUCCCAAUGUGAa
MIMAT0018000	hsa-miR-23c	hsa_circ_0000547	hsa_circ_001250	circRNA	chr14	68414300	68414321	+	1	0	AGO1-4	7mer-m8	cccauuAGUGACCGUUACACUa	|||: |:|||||||	cuuauuUCAUCAGUAAUGUGAc
MIMAT0018000	hsa-miR-23c	hsa_circ_0000552	hsa_circ_000594	circRNA	chr14	71903140	71903160	+	1	0	AGO1-4	7mer-m8	ccCAUUAGUGACCGUUACACUa	| | |:|:| :|||||||	ugGGAUUUAUU-UUAAUGUGAg
MIMAT0018000	hsa-miR-23c	hsa_circ_0006783	hsa_circ_0006783	circRNA	chr14	71903140	71903160	+	1	0	AGO1-4	7mer-m8	ccCAUUAGUGACCGUUACACUa	| | |:|:| :|||||||	ugGGAUUUAUU-UUAAUGUGAg
MIMAT0018000	hsa-miR-23c	hsa_circ_0000552	hsa_circ_000594	circRNA	chr14	71936891	71936912	+	1	0	AGO1-4	8mer	cccauuAGUGACCGUUACACUa	| | || |||||||	aaccuuUGAAUGUAAAUGUGAa
MIMAT0018000	hsa-miR-23c	hsa_circ_0000555	hsa_circ_001060	circRNA	chr14	75265669	75265693	+	4	0	AGO1-4,AGO2	8mer	cccaUUAGUGACC---GUUACACUa	|: :||||| |||||||	agagAGAUACUGGAGAGAAUGUGAa
MIMAT0018000	hsa-miR-23c	hsa_circ_0000587	hsa_circ_000849	circRNA	chr15	28514521	28514543	-	2	0	AGO1-4,AGO2	7mer-m8	ccCAUUA-GUGACCGUUACACUa	| ||| | || ||||||||	ugGAAAUACUAUGCCAAUGUGAu
MIMAT0018000	hsa-miR-23c	hsa_circ_0000599	hsa_circ_000600	circRNA	chr15	50754484	50754506	+	1	0	AGO1-4	7mer-m8	ccCAUUAGUGAC-CGUUACACUa	| || | || |||||||	guGAAAAGAAUGAAAAAUGUGAg
MIMAT0018000	hsa-miR-23c	hsa_circ_0000606	hsa_circ_002011	circRNA	chr15	60735187	60735209	-	1	0	AGO1-4	7mer-m8	cccAUUAGUGA--CCGUUACACUa	|:| | || | ||||||||	auuUGAGC-CUAAGACAAUGUGAc
MIMAT0018000	hsa-miR-23c	hsa_circ_0000627	hsa_circ_001066	circRNA	chr15	72789332	72789355	+	1	0	AGO1-4	7mer-m8	ccCAUUAGUG-ACCG-UUACACUa	|| | || || | |||||||	uuGUUUUGACAUGACAAAUGUGAu
MIMAT0018000	hsa-miR-23c	hsa_circ_0000627	hsa_circ_001066	circRNA	chr15	72792923	72792943	+	1	0	AGO2	8mer	cccauUAGUGACCGUUACACUa	|||| | | |||||||	uuccuAUCAGUUG-AAUGUGAa
MIMAT0018000	hsa-miR-23c	hsa_circ_0000636	hsa_circ_000857	circRNA	chr15	75705252	75705275	-	6	0	AGO1-4,AGO2	7mer-m8	cccaUUAGUG-ACCG-UUACACUa	||| || |||: |||||||	aaccAAUGACAUGGUGAAUGUGAc
MIMAT0018000	hsa-miR-23c	hsa_circ_0000638	hsa_circ_000858	circRNA	chr15	76587935	76587960	-	10	0	AGO1,AGO1-4,AGO2	7mer-m8	cccAUUAGUGACC---G-UUACACUa	||:| :|||| | |||||||	gcuUAGUAGCUGGAACCAAAUGUGAc
MIMAT0018000	hsa-miR-23c	hsa_circ_0000645	hsa_circ_001879	circRNA	chr15	81271299	81271321	-	9	1	AGO1,AGO1-4,AGO2	7mer-m8	cccauuAGUG-ACCGUUACACUa	|:|| ||| |||||||	aucuccUUACAUGGAAAUGUGAc
MIMAT0018000	hsa-miR-23c	hsa_circ_0000655	hsa_circ_000196	circRNA	chr15	93540229	93540250	+	1	0	AGO1-4	8mer	ccCAUUAGUGACC-GUUACACUa	| |:|: | || :|||||||	ccGGAGUU-CAGGUUAAUGUGAa
MIMAT0018000	hsa-miR-23c	hsa_circ_0000667	hsa_circ_001072	circRNA	chr16	2138125	2138145	+	1	0	AGO1-4	7mer-m8	cccauuaGUGACCGUUACACUa	||| | |||||||	ggcccugCAC-GCAAAUGUGAg
MIMAT0018000	hsa-miR-23c	hsa_circ_0038896	hsa_circ_0038896	circRNA	chr16	29576743	29576764	-	1	0	AGO1-4	7mer-m8	cccAUUAGUGACCGUUACACUa	|:| ::| ||||||||	agcUGAGGGUUAACAAUGUGAc
MIMAT0018000	hsa-miR-23c	hsa_circ_0038913	hsa_circ_0038913	circRNA	chr16	29576743	29576764	-	1	0	AGO1-4	7mer-m8	cccAUUAGUGACCGUUACACUa	|:| ::| ||||||||	agcUGAGGGUUAACAAUGUGAc
MIMAT0018000	hsa-miR-23c	hsa_circ_0038915	hsa_circ_0038915	circRNA	chr16	29576743	29576764	-	1	0	AGO1-4	7mer-m8	cccAUUAGUGACCGUUACACUa	|:| ::| ||||||||	agcUGAGGGUUAACAAUGUGAc
MIMAT0018000	hsa-miR-23c	hsa_circ_0038916	hsa_circ_0038916	circRNA	chr16	29576743	29576764	-	1	0	AGO1-4	7mer-m8	cccAUUAGUGACCGUUACACUa	|:| ::| ||||||||	agcUGAGGGUUAACAAUGUGAc
MIMAT0018000	hsa-miR-23c	hsa_circ_0000711	hsa_circ_002176	circRNA	chr16	68160387	68160408	+	8	0	AGO1-4,AGO2	8mer	cccAUUAGUGACC-GUUACACUa	| ||: :||| ||||||||	agcUCAUU-UUGGACAAUGUGAa
MIMAT0018000	hsa-miR-23c	hsa_circ_0044178	hsa_circ_0044178	circRNA	chr17	44110508	44110529	-	3	0	AGO1-4,AGO2	7mer-m8	cccauuaGUGACCG-UUACACUa	|| || | |||||||	cgcccugCA-UGCCAAAUGUGAg
MIMAT0018000	hsa-miR-23c	hsa_circ_0044179	hsa_circ_0044179	circRNA	chr17	44110508	44110529	-	3	0	AGO1-4,AGO2	7mer-m8	cccauuaGUGACCG-UUACACUa	|| || | |||||||	cgcccugCA-UGCCAAAUGUGAg
MIMAT0018000	hsa-miR-23c	hsa_circ_0044187	hsa_circ_0044187	circRNA	chr17	44222260	44222281	-	1	0	AGO2	7mer-m8	cccauuagugaccgUUACACUa	|||||||	uguggcauccaacgAAUGUGAg
MIMAT0018000	hsa-miR-23c	hsa_circ_0044189	hsa_circ_0044189	circRNA	chr17	44222260	44222281	-	1	0	AGO2	7mer-m8	cccauuagugaccgUUACACUa	|||||||	uguggcauccaacgAAUGUGAg
MIMAT0018000	hsa-miR-23c	hsa_circ_0044190	hsa_circ_0044190	circRNA	chr17	44222260	44222281	-	1	0	AGO2	7mer-m8	cccauuagugaccgUUACACUa	|||||||	uguggcauccaacgAAUGUGAg
MIMAT0018000	hsa-miR-23c	hsa_circ_0044191	hsa_circ_0044191	circRNA	chr17	44222260	44222281	-	1	0	AGO2	7mer-m8	cccauuagugaccgUUACACUa	|||||||	uguggcauccaacgAAUGUGAg
MIMAT0018000	hsa-miR-23c	hsa_circ_0044187	hsa_circ_0044187	circRNA	chr17	44225684	44225704	-	1	0	AGO2	7mer-m8	cccAUUAGUGACCGUUACACUa	||||| || |||||||	uucUAAUC-CUUAAAAUGUGAc
MIMAT0018000	hsa-miR-23c	hsa_circ_0044189	hsa_circ_0044189	circRNA	chr17	44225684	44225704	-	1	0	AGO2	7mer-m8	cccAUUAGUGACCGUUACACUa	||||| || |||||||	uucUAAUC-CUUAAAAUGUGAc
MIMAT0018000	hsa-miR-23c	hsa_circ_0044190	hsa_circ_0044190	circRNA	chr17	44225684	44225704	-	1	0	AGO2	7mer-m8	cccAUUAGUGACCGUUACACUa	||||| || |||||||	uucUAAUC-CUUAAAAUGUGAc
MIMAT0018000	hsa-miR-23c	hsa_circ_0044191	hsa_circ_0044191	circRNA	chr17	44225684	44225704	-	1	0	AGO2	7mer-m8	cccAUUAGUGACCGUUACACUa	||||| || |||||||	uucUAAUC-CUUAAAAUGUGAc
MIMAT0018000	hsa-miR-23c	hsa_circ_0044187	hsa_circ_0044187	circRNA	chr17	44241169	44241189	-	1	0	AGO2	7mer-m8	cccAUUAGUGACCGUUACACUa	|::| | | |:|||||||	agaUGGUAAAU-GUAAUGUGAg
MIMAT0018000	hsa-miR-23c	hsa_circ_0044189	hsa_circ_0044189	circRNA	chr17	44241169	44241189	-	1	0	AGO2	7mer-m8	cccAUUAGUGACCGUUACACUa	|::| | | |:|||||||	agaUGGUAAAU-GUAAUGUGAg
MIMAT0018000	hsa-miR-23c	hsa_circ_0044190	hsa_circ_0044190	circRNA	chr17	44241169	44241189	-	1	0	AGO2	7mer-m8	cccAUUAGUGACCGUUACACUa	|::| | | |:|||||||	agaUGGUAAAU-GUAAUGUGAg
MIMAT0018000	hsa-miR-23c	hsa_circ_0044191	hsa_circ_0044191	circRNA	chr17	44241169	44241189	-	1	0	AGO2	7mer-m8	cccAUUAGUGACCGUUACACUa	|::| | | |:|||||||	agaUGGUAAAU-GUAAUGUGAg
MIMAT0018000	hsa-miR-23c	hsa_circ_0044187	hsa_circ_0044187	circRNA	chr17	44242133	44242155	-	2	0	AGO1-4,AGO2	7mer-m8	cccaUUAGUG-ACCGUUACACUa	|| :|| | | |||||||	cucaAACUACUUUGAAAUGUGAc
MIMAT0018000	hsa-miR-23c	hsa_circ_0044189	hsa_circ_0044189	circRNA	chr17	44242133	44242155	-	2	0	AGO1-4,AGO2	7mer-m8	cccaUUAGUG-ACCGUUACACUa	|| :|| | | |||||||	cucaAACUACUUUGAAAUGUGAc
MIMAT0018000	hsa-miR-23c	hsa_circ_0044190	hsa_circ_0044190	circRNA	chr17	44242133	44242155	-	2	0	AGO1-4,AGO2	7mer-m8	cccaUUAGUG-ACCGUUACACUa	|| :|| | | |||||||	cucaAACUACUUUGAAAUGUGAc
MIMAT0018000	hsa-miR-23c	hsa_circ_0044191	hsa_circ_0044191	circRNA	chr17	44242133	44242155	-	2	0	AGO1-4,AGO2	7mer-m8	cccaUUAGUG-ACCGUUACACUa	|| :|| | | |||||||	cucaAACUACUUUGAAAUGUGAc
MIMAT0018000	hsa-miR-23c	hsa_circ_0044187	hsa_circ_0044187	circRNA	chr17	44248134	44248157	-	1	0	AGO1	7mer-m8	cccauUAGUGAC-C-GUUACACUa	||:|: | | |||||||	ucgccAUUAUGGAGAGAAUGUGAu
MIMAT0018000	hsa-miR-23c	hsa_circ_0044189	hsa_circ_0044189	circRNA	chr17	44248134	44248157	-	1	0	AGO1	7mer-m8	cccauUAGUGAC-C-GUUACACUa	||:|: | | |||||||	ucgccAUUAUGGAGAGAAUGUGAu
MIMAT0018000	hsa-miR-23c	hsa_circ_0044190	hsa_circ_0044190	circRNA	chr17	44248134	44248157	-	1	0	AGO1	7mer-m8	cccauUAGUGAC-C-GUUACACUa	||:|: | | |||||||	ucgccAUUAUGGAGAGAAUGUGAu
MIMAT0018000	hsa-miR-23c	hsa_circ_0044191	hsa_circ_0044191	circRNA	chr17	44248134	44248157	-	1	0	AGO1	7mer-m8	cccauUAGUGAC-C-GUUACACUa	||:|: | | |||||||	ucgccAUUAUGGAGAGAAUGUGAu
MIMAT0018000	hsa-miR-23c	hsa_circ_0044187	hsa_circ_0044187	circRNA	chr17	44265665	44265685	-	1	0	AGO1-4	7mer-m8	cccaUUAGUGACCGUUACACUa	| || || | |||||||	ucccAUUCCCU-GAAAUGUGAg
MIMAT0018000	hsa-miR-23c	hsa_circ_0044190	hsa_circ_0044190	circRNA	chr17	44265665	44265685	-	1	0	AGO1-4	7mer-m8	cccaUUAGUGACCGUUACACUa	| || || | |||||||	ucccAUUCCCU-GAAAUGUGAg
MIMAT0018000	hsa-miR-23c	hsa_circ_0044191	hsa_circ_0044191	circRNA	chr17	44265665	44265685	-	1	0	AGO1-4	7mer-m8	cccaUUAGUGACCGUUACACUa	| || || | |||||||	ucccAUUCCCU-GAAAUGUGAg
MIMAT0018000	hsa-miR-23c	hsa_circ_0044187	hsa_circ_0044187	circRNA	chr17	44280189	44280211	-	1	0	AGO1-4	7mer-m8	cccaUUAGUG-ACCGUUACACUa	|||::: | |||||||	auaaAAUUGUGUUUAAAUGUGAu
MIMAT0018000	hsa-miR-23c	hsa_circ_0044191	hsa_circ_0044191	circRNA	chr17	44280189	44280211	-	1	0	AGO1-4	7mer-m8	cccaUUAGUG-ACCGUUACACUa	|||::: | |||||||	auaaAAUUGUGUUUAAAUGUGAu
MIMAT0018000	hsa-miR-23c	hsa_circ_0004601	hsa_circ_0004601	circRNA	chr17	44626956	44626977	+	1	0	AGO1-4	7mer-m8	cccauuagugaccGUUACACUa	||||||||	uuauccccaacaaCAAUGUGAg
MIMAT0018000	hsa-miR-23c	hsa_circ_0006625	hsa_circ_0006625	circRNA	chr17	44626956	44626977	+	1	0	AGO1-4	7mer-m8	cccauuagugaccGUUACACUa	||||||||	uuauccccaacaaCAAUGUGAg
MIMAT0018000	hsa-miR-23c	hsa_circ_0004601	hsa_circ_0004601	circRNA	chr17	44751968	44751989	+	2	0	AGO1-4	8mer	ccCAUUAGUGACCGUUACACUa	| || : ||:|||||||	gaGCAAAGGAGGGUAAUGUGAa
MIMAT0018000	hsa-miR-23c	hsa_circ_0006625	hsa_circ_0006625	circRNA	chr17	44751968	44751989	+	2	0	AGO1-4	8mer	ccCAUUAGUGACCGUUACACUa	| || : ||:|||||||	gaGCAAAGGAGGGUAAUGUGAa
MIMAT0018000	hsa-miR-23c	hsa_circ_0044213	hsa_circ_0044213	circRNA	chr17	44751968	44751989	+	2	0	AGO1-4	8mer	ccCAUUAGUGACCGUUACACUa	| || : ||:|||||||	gaGCAAAGGAGGGUAAUGUGAa
MIMAT0018000	hsa-miR-23c	hsa_circ_0000826	hsa_circ_002032	circRNA	chr18	9211741	9211765	+	1	0	AGO2	8mer	cccAUU--AGUGACCG-UUACACUa	||| |:| ||| |||||||	uaaUAAGUUUAGGGGCAAAUGUGAa
MIMAT0018000	hsa-miR-23c	hsa_circ_0000827	hsa_circ_001687	circRNA	chr18	9211741	9211765	+	1	0	AGO2	8mer	cccAUU--AGUGACCG-UUACACUa	||| |:| ||| |||||||	uaaUAAGUUUAGGGGCAAAUGUGAa
MIMAT0018000	hsa-miR-23c	hsa_circ_0000833	hsa_circ_001090	circRNA	chr18	13288181	13288205	+	1	0	AGO2	7mer-m8	cccAUUA-GUGACC--GUUACACUa	|||| | || | |||||||	uuaUAAUCCUCUAGAUAAAUGUGAg
MIMAT0018000	hsa-miR-23c	hsa_circ_0000857	hsa_circ_000642	circRNA	chr18	74561531	74561552	+	1	0	AGO2	8mer	cccauuagugaccgUUACACUa	|||||||	uccaaacuuccauaAAUGUGAa
MIMAT0018000	hsa-miR-23c	hsa_circ_0000881	hsa_circ_001762	circRNA	chr19	5654084	5654105	+	5	0	AGO1-4,AGO2	7mer-m8	cccauuagugaccgUUACACUa	|||||||	uaagagggaugauaAAUGUGAc
MIMAT0018000	hsa-miR-23c	hsa_circ_0050292	hsa_circ_0050292	circRNA	chr19	21643828	21643849	-	3	0	AGO2	7mer-m8	cccauUAGUGACCGUUACACUa	|| || ||||||||	aagccAUAACCUCCAAUGUGAu
MIMAT0018000	hsa-miR-23c	hsa_circ_0050318	hsa_circ_0050318	circRNA	chr19	24229463	24229484	+	1	0	AGO1-4	8mer	cccauuagUGACCGUUACACUa	| | ||||||||	ugccugagAGUCACAAUGUGAa
MIMAT0018000	hsa-miR-23c	hsa_circ_0000933	hsa_circ_002107	circRNA	chr19	40331077	40331099	-	8	0	AGO1-4,AGO2	7mer-m8	cccaUUAGUGAC-CGUUACACUa	|:||: | |||||||	aaccAGUCGGGGAAGAAUGUGAu
MIMAT0018000	hsa-miR-23c	hsa_circ_0000938	hsa_circ_000898	circRNA	chr19	44570665	44570686	+	2	0	AGO1-4,AGO2	8mer	cccaUUAGUGACCGUUACACUa	|| | :| |||||||	agagAAACCUUUCAAAUGUGAa
MIMAT0018000	hsa-miR-23c	hsa_circ_0000938	hsa_circ_000898	circRNA	chr19	44571337	44571358	+	1	0	AGO1-4	8mer	cccaUUAGUGACCGUUACACUa	|||| | |||||||	agaaAAUCCAUCCAAAUGUGAa
MIMAT0018000	hsa-miR-23c	hsa_circ_0000938	hsa_circ_000898	circRNA	chr19	44592833	44592854	+	1	0	AGO1-4	7mer-m8	cccaUUAGUGACCGUUACACUa	|| | :| :|||||||	agagAAACCUUAAUAAUGUGAu
MIMAT0018000	hsa-miR-23c	hsa_circ_0000968	hsa_circ_002128	circRNA	chr19	58774350	58774371	+	5	0	AGO2	7mer-m8	ccCAUUAGUGACCGUUACACUa	| || | || |||||||	agGCAAACCCUAUGAAUGUGAc
MIMAT0018000	hsa-miR-23c	hsa_circ_0001146	hsa_circ_000657	circRNA	chr20	34245253	34245272	-	1	0	AGO1-4	8mer	cccAUUAGUGACCGUUACACUa	|:| || || |||||||	gauUGAGCA-AGG-AAUGUGAa
MIMAT0018000	hsa-miR-23c	hsa_circ_0001150	hsa_circ_001403	circRNA	chr20	34451022	34451044	+	3	0	AGO1-4,AGO2	8mer	cccaUUAG-UGACCGUUACACUa	|| | || | |||||||	agaaAAGCAACAGUGAAUGUGAa
MIMAT0018000	hsa-miR-23c	hsa_circ_0001175	hsa_circ_000663	circRNA	chr20	61827809	61827834	-	20	0	AGO1,AGO1-4,AGO2	8mer	cccaUUAG--UGAC--CGUUACACUa	|||| |||| :|||||||	uaucAAUCAGACUGAUCUAAUGUGAa
MIMAT0018000	hsa-miR-23c	hsa_circ_0001181	hsa_circ_000666	circRNA	chr21	30698966	30698985	+	4	0	AGO1-4	7mer-m8	ccCAUUAGUGACCGUUACACUa	||:|| ::| |||||||	agGUGAU-GUU-AAAAUGUGAc
MIMAT0018000	hsa-miR-23c	hsa_circ_0001181	hsa_circ_000666	circRNA	chr21	30699693	30699714	+	1	0	AGO1-4	7mer-m8	cccauuagugaccgUUACACUa	|||||||	agccagagaacaagAAUGUGAg
MIMAT0018000	hsa-miR-23c	hsa_circ_0001190	hsa_circ_001826	circRNA	chr21	38793499	38793520	+	2	0	AGO1-4,AGO2	7mer-m8	cccaUUAGUGACCGUUACACUa	| | :|| |||||||	auaaACUGUUUGAAAAUGUGAu
MIMAT0018000	hsa-miR-23c	hsa_circ_0001191	hsa_circ_001503	circRNA	chr21	38793499	38793520	+	2	0	AGO1-4,AGO2	7mer-m8	cccaUUAGUGACCGUUACACUa	| | :|| |||||||	auaaACUGUUUGAAAAUGUGAu
MIMAT0018000	hsa-miR-23c	hsa_circ_0001191	hsa_circ_001503	circRNA	chr21	38813665	38813690	+	2	0	AGO1-4	7mer-m8	cccaUUAGUGACC----GUUACACUa	:||||:| | :|||||||	uuuaGAUCAUUUGUGUUUAAUGUGAu
MIMAT0018000	hsa-miR-23c	hsa_circ_0001191	hsa_circ_001503	circRNA	chr21	38820172	38820194	+	1	0	AGO1-4	8mer	ccCAUUAGUGACCG-UUACACUa	||: |: || |: |||||||	ugGUGUUUUCUAGUAAAUGUGAa
MIMAT0018000	hsa-miR-23c	hsa_circ_0063867	hsa_circ_0063867	circRNA	chr22	48095030	48095051	+	1	0	AGO1-4	7mer-m8	cccauuagugaCCGUUACACUa	||||||||||	acuuuuagagaGGCAAUGUGAc
MIMAT0018000	hsa-miR-23c	hsa_circ_0089799	hsa_circ_0089799	circRNA	chrX	2404590	2404612	-	1	0	AGO2	8mer	cccaUUAGUG-ACCGUUACACUa	| |||| ||| |||||||	ccucACUCACGUGGAAAUGUGAa
MIMAT0018000	hsa-miR-23c	hsa_circ_0089802	hsa_circ_0089802	circRNA	chrX	2404590	2404612	-	1	0	AGO2	8mer	cccaUUAGUG-ACCGUUACACUa	| |||| ||| |||||||	ccucACUCACGUGGAAAUGUGAa
MIMAT0018000	hsa-miR-23c	hsa_circ_0089804	hsa_circ_0089804	circRNA	chrX	2404590	2404612	-	1	0	AGO2	8mer	cccaUUAGUG-ACCGUUACACUa	| |||| ||| |||||||	ccucACUCACGUGGAAAUGUGAa
MIMAT0018000	hsa-miR-23c	hsa_circ_0089799	hsa_circ_0089799	circRNA	chrX	2405821	2405843	-	4	0	AGO1,AGO2	7mer-m8	cccAUUAG-UGACCGUUACACUa	|: || ::| |||||||	uaaUGUUCGGUUAAAAAUGUGAc
MIMAT0018000	hsa-miR-23c	hsa_circ_0089802	hsa_circ_0089802	circRNA	chrX	2405821	2405843	-	4	0	AGO1,AGO2	7mer-m8	cccAUUAG-UGACCGUUACACUa	|: || ::| |||||||	uaaUGUUCGGUUAAAAAUGUGAc
MIMAT0018000	hsa-miR-23c	hsa_circ_0089804	hsa_circ_0089804	circRNA	chrX	2405821	2405843	-	4	0	AGO1,AGO2	7mer-m8	cccAUUAG-UGACCGUUACACUa	|: || ::| |||||||	uaaUGUUCGGUUAAAAAUGUGAc
MIMAT0018000	hsa-miR-23c	hsa_circ_0001911	hsa_circ_001344	circRNA	chrX	14862741	14862762	-	1	0	AGO2	8mer	cccaUUAGUGACCGUUACACUa	:| ||: | |||||||	cuuaGAACAUAUGAAAUGUGAa
MIMAT0018000	hsa-miR-23c	hsa_circ_0001938	hsa_circ_001210	circRNA	chrX	106769833	106769854	+	1	0	AGO1-4	7mer-m8	cccaUUAGUG-ACCGUUACACUa	||| |: ||| |||||||	cgcaAAUGAUAUGG-AAUGUGAg
MIMAT0018000	hsa-miR-23c	hsa_circ_0001943	hsa_circ_001211	circRNA	chrX	129380942	129380961	-	2	0	AGO1-4,AGO2	8mer	cccauuAGUGACCGUUACACUa	|:| ||| |||||||	aacucuUUA-UGG-AAUGUGAa
MIMAT0000080	hsa-miR-24-3p	hsa_circ_0000005	hsa_circ_002136	circRNA	chr1	1635678	1635697	-	8	0	AGO1-4	8mer	gacaaGGACGACUUGACUCGGu	||||||| |||||||	uccaaCCUGCUG--CUGAGCCa
MIMAT0000080	hsa-miR-24-3p	hsa_circ_0000006	hsa_circ_001621	circRNA	chr1	1635678	1635697	-	8	0	AGO1-4	8mer	gacaaGGACGACUUGACUCGGu	||||||| |||||||	uccaaCCUGCUG--CUGAGCCa
MIMAT0000080	hsa-miR-24-3p	hsa_circ_0013763	hsa_circ_0013763	circRNA	chr1	119700158	119700179	+	1	0	AGO1-4	8mer	gacaagGACGACUUGACUCGGu	:| | |: |||||||	cugcgaUUACAGGUCUGAGCCa
MIMAT0000080	hsa-miR-24-3p	hsa_circ_0013763	hsa_circ_0013763	circRNA	chr1	119715143	119715168	+	1	0	AGO1-4	8mer	gaCAAG-GACGACUU---GACUCGGu	|| | | ||| | |||||||	agGUCCGCAGCUUCACUCCUGAGCCa
MIMAT0000080	hsa-miR-24-3p	hsa_circ_0000129	hsa_circ_001025	circRNA	chr1	151149171	151149192	-	6	0	AGO1-4,AGO2	7mer-m8	gacaaggacgacuuGACUCGGu	|||||||	cggcccgccaccucCUGAGCCc
MIMAT0000080	hsa-miR-24-3p	hsa_circ_0000147	hsa_circ_001357	circRNA	chr1	165859501	165859523	+	7	0	AGO1,AGO1-4,AGO2	8mer	gacaaggACGACU-UGACUCGGu	|| | | |||||||	aagcaggUGGUCAUCCUGAGCCa
MIMAT0000080	hsa-miR-24-3p	hsa_circ_0000155	hsa_circ_001029	circRNA	chr1	168007612	168007633	+	4	4	AGO1-4,AGO2	7mer-m8	gacaaggACGACUUGACUCGGu	|| |:|||||||	acaauaaUGAAAAGCUGAGCCc
MIMAT0000080	hsa-miR-24-3p	hsa_circ_0000155	hsa_circ_001029	circRNA	chr1	168014304	168014325	+	5	0	AGO1-4,AGO2	7mer-m8	gacaaggacgacuuGACUCGGu	|||||||	aaauaacaccaaucCUGAGCCu
MIMAT0000080	hsa-miR-24-3p	hsa_circ_0004333	hsa_circ_0004333	circRNA	chr1	201598580	201598601	+	1	0	AGO1-4	7mer-m8	gacaaggaCGACUUGACUCGGu	||| :|||||||	ccuugaugGCUAUGCUGAGCCc
MIMAT0000080	hsa-miR-24-3p	hsa_circ_0016171	hsa_circ_0016171	circRNA	chr1	204541896	204541916	+	1	0	AGO1-4	8mer	gacAAGGACGACUUGACUCGGu	| :||| ||| |||||||	cucUAUCUG-UGAUCUGAGCCa
MIMAT0000080	hsa-miR-24-3p	hsa_circ_0000175	hsa_circ_001035	circRNA	chr1	205589137	205589159	-	7	0	AGO1,AGO2	7mer-m8	gacaagGACGACU-UGACUCGGu	||| | ||||||||	agcccaCUGGGAAUACUGAGCCc
MIMAT0000080	hsa-miR-24-3p	hsa_circ_0001046	hsa_circ_001511	circRNA	chr2	97031770	97031790	+	1	0	AGO1-4	7mer-m8	gacaaGGACGACUUGACUCGGu	|:|| | |:|||||||	ucaaaCUUGGU-AGCUGAGCCu
MIMAT0000080	hsa-miR-24-3p	hsa_circ_0001047	hsa_circ_001591	circRNA	chr2	97031770	97031790	+	1	0	AGO1-4	7mer-m8	gacaaGGACGACUUGACUCGGu	|:|| | |:|||||||	ucaaaCUUGGU-AGCUGAGCCu
MIMAT0000080	hsa-miR-24-3p	hsa_circ_0056467	hsa_circ_0056467	circRNA	chr2	131672086	131672107	+	1	0	AGO2	8mer	gacaagGACGACUUGACUCGGu	| |: | |||||||	agacagCAGUGGUCCUGAGCCa
MIMAT0000080	hsa-miR-24-3p	hsa_circ_0058718	hsa_circ_0058718	circRNA	chr2	233445743	233445764	+	9	0	AGO1-4,AGO2	7mer-m8	gacaaggacgacuuGACUCGGu	|||||||	cugaagggacguccCUGAGCCg
MIMAT0000080	hsa-miR-24-3p	hsa_circ_0001264	hsa_circ_001517	circRNA	chr3	8983185	8983206	-	1	0	AGO1-4	8mer	gacaaggacgacuuGACUCGGu	|||||||	agaggcuaagcgucCUGAGCCa
MIMAT0000080	hsa-miR-24-3p	hsa_circ_0001269	hsa_circ_001592	circRNA	chr3	12983267	12983284	-	2	0	AGO1-4	7mer-m8	gaCAAGGACGACUUGACUCGGu	||||| || |||||||	cgGUUCCAGC----CUGAGCCc
MIMAT0000080	hsa-miR-24-3p	hsa_circ_0001320	hsa_circ_001418	circRNA	chr3	71102839	71102860	-	7	0	AGO1-4,AGO2	7mer-m8	gacaaggacgaCUUGACUCGGu	| :|||||||	uccagcaacaaGUGCUGAGCCc
MIMAT0000080	hsa-miR-24-3p	hsa_circ_0001377	hsa_circ_000937	circRNA	chr3	195609117	195609142	-	5	0	AGO1-4,AGO2	7mer-m8	gacAAGGACGACUU----GACUCGGu	||||| |||:: |||||||	cacUUCCUCCUGGGGACUCUGAGCCg
MIMAT0000080	hsa-miR-24-3p	hsa_circ_0001377	hsa_circ_000937	circRNA	chr3	195610137	195610158	-	1	0	AGO1-4	8mer	gacaaGGACGACUUGACUCGGu	|| | || |||||||	ugaagCCCGAUGUCCUGAGCCa
MIMAT0000080	hsa-miR-24-3p	hsa_circ_0001386	hsa_circ_001895	circRNA	chr4	1235130	1235150	-	2	0	AGO1,AGO1-4	7mer-m8	gaCAAGGACGACUU-GACUCGGu	| || || ||| |||||||	auGGUCGUG--GAAGCUGAGCCc
MIMAT0000080	hsa-miR-24-3p	hsa_circ_0001480	hsa_circ_000727	circRNA	chr5	43628324	43628344	+	4	0	AGO1-4,AGO2	7mer-m8	gaCA-AGGACGACUUGACUCGGu	|| ||:|| || |||||||	aaGUCUCUUGGUG--CUGAGCCc
MIMAT0000080	hsa-miR-24-3p	hsa_circ_0075944	hsa_circ_0075944	circRNA	chr6	32136166	32136186	-	2	0	AGO1-4,AGO2	8mer	gacAAGGACGACUUGACUCGGu	|||| || |||||||	ggcUUCCCCCU-CUCUGAGCCa
MIMAT0000080	hsa-miR-24-3p	hsa_circ_0075967	hsa_circ_0075967	circRNA	chr6	33399267	33399288	+	1	0	AGO1-4	7mer-m8	gacaaggacgacuuGACUCGGu	|||||||	cccccaccaaccuuCUGAGCCc
MIMAT0000080	hsa-miR-24-3p	hsa_circ_0001629	hsa_circ_001181	circRNA	chr6	99353470	99353493	-	7	0	AGO1-4,AGO2	8mer	gacaaGGACGACU--UGACUCGGu	|:||| | ||||||||	acagaCUUGCAAACUACUGAGCCa
MIMAT0000080	hsa-miR-24-3p	hsa_circ_0001672	hsa_circ_001605	circRNA	chr7	2479737	2479758	+	2	0	AGO1-4,AGO2	8mer	gacaagGACGACUUGACUCGGu	|| |||| |||||||	ugggcgCUACUGAUCUGAGCCa
MIMAT0000080	hsa-miR-24-3p	hsa_circ_0001711	hsa_circ_001947	circRNA	chr7	65423921	65423942	+	1	0	AGO2	8mer	gacaaggacgacUUGACUCGGu	|:|||||||	cguuggaaauacAGCUGAGCCa
MIMAT0000080	hsa-miR-24-3p	hsa_circ_0001724	hsa_circ_000984	circRNA	chr7	92462764	92462785	-	1	0	AGO1-4	7mer-m8	gacaaGGACGACUUGACUCGGu	|| | : |||||||	cagcgCCCGAGCGCCUGAGCCg
MIMAT0000080	hsa-miR-24-3p	hsa_circ_0001725	hsa_circ_002138	circRNA	chr7	97822732	97822753	+	1	0	AGO1-4	7mer-m8	gacaaggacgacuuGACUCGGu	|||||||	acccuucccagccuCUGAGCCg
MIMAT0000080	hsa-miR-24-3p	hsa_circ_0001725	hsa_circ_002138	circRNA	chr7	97823094	97823116	+	1	0	AGO2	7mer-m8	gacaaggacgACU-UGACUCGGu	||| |||||||	ucucagacaaUGACUCUGAGCCc
MIMAT0000080	hsa-miR-24-3p	hsa_circ_0001726	hsa_circ_002103	circRNA	chr7	99090737	99090758	-	2	0	AGO1-4	7mer-m8	gaCAAGGACGACUUGACUCGGu	|||| ||| |||||||	agGUUCAAUCUGUCCUGAGCCu
MIMAT0000080	hsa-miR-24-3p	hsa_circ_0001731	hsa_circ_001182	circRNA	chr7	100732330	100732353	+	3	0	AGO1-4,AGO2	7mer-m8	gacaaggaCGACUU--GACUCGGu	|| |:: |||||||	gcaguggcGCAGGGCCCUGAGCCu
MIMAT0000080	hsa-miR-24-3p	hsa_circ_0001731	hsa_circ_001182	circRNA	chr7	100738356	100738378	+	1	0	AGO1-4	8mer	gacaaggacgACU-UGACUCGGu	||| ||||||||	aaaaaaaaaaUGAGACUGAGCCa
MIMAT0000080	hsa-miR-24-3p	hsa_circ_0081675	hsa_circ_0081675	circRNA	chr7	102147069	102147091	-	1	0	AGO1-4	7mer-m8	gacaaggACGACUU-GACUCGGu	|| ||| |||||||	aacccaaUGAGGAAGCUGAGCCc
MIMAT0000080	hsa-miR-24-3p	hsa_circ_0081676	hsa_circ_0081676	circRNA	chr7	102147069	102147091	-	1	0	AGO1-4	7mer-m8	gacaaggACGACUU-GACUCGGu	|| ||| |||||||	aacccaaUGAGGAAGCUGAGCCc
MIMAT0000080	hsa-miR-24-3p	hsa_circ_0081677	hsa_circ_0081677	circRNA	chr7	102147069	102147091	-	1	0	AGO1-4	7mer-m8	gacaaggACGACUU-GACUCGGu	|| ||| |||||||	aacccaaUGAGGAAGCUGAGCCc
MIMAT0000080	hsa-miR-24-3p	hsa_circ_0081678	hsa_circ_0081678	circRNA	chr7	102147069	102147091	-	1	0	AGO1-4	7mer-m8	gacaaggACGACUU-GACUCGGu	|| ||| |||||||	aacccaaUGAGGAAGCUGAGCCc
MIMAT0000080	hsa-miR-24-3p	hsa_circ_0001793	hsa_circ_002087	circRNA	chr8	42183583	42183604	+	2	0	AGO1-4,AGO2	8mer	gacaagGACGACUUGACUCGGu	| ||| | |||||||	cuccaaCAGCUUACCUGAGCCa
MIMAT0000080	hsa-miR-24-3p	hsa_circ_0001821	hsa_circ_000006	circRNA	chr8	128902909	128902931	+	4	0	AGO2	7mer-m8	gaCAAGGACG-ACUUGACUCGGu	|||| |: | |||||||	ucGUUCAAGUAUUUUCUGAGCCu
MIMAT0000080	hsa-miR-24-3p	hsa_circ_0001846	hsa_circ_001335	circRNA	chr9	33944615	33944637	-	2	0	AGO1-4,AGO2	8mer	gacaaggacGACUU-GACUCGGu	|| || |||||||	acuucaaauCUCAACCUGAGCCa
MIMAT0000080	hsa-miR-24-3p	hsa_circ_0001859	hsa_circ_001783	circRNA	chr9	37086732	37086753	+	6	0	AGO1-4,AGO2	7mer-m8	gacaaggacgacuuGACUCGGu	|||||||	acccauggauaccuCUGAGCCu
MIMAT0000080	hsa-miR-24-3p	hsa_circ_0001859	hsa_circ_001783	circRNA	chr9	37088987	37089010	+	3	0	AGO1-4,AGO2	7mer-m8	gacAAGGACGACUU--GACUCGGu	|| :| ||||: |||||||	aguUUAUUUCUGAGGUCUGAGCCu
MIMAT0000080	hsa-miR-24-3p	hsa_circ_0001875	hsa_circ_001209	circRNA	chr9	96233547	96233568	+	16	0	AGO1-4,AGO2	7mer-m8	gacaaggacgacUUGACUCGGu	|||||||||	cccaugcccuaaAACUGAGCCg
MIMAT0000080	hsa-miR-24-3p	hsa_circ_0004036	hsa_circ_0004036	circRNA	chr9	100781571	100781592	+	1	0	AGO1-4	7mer-m8	gaCAAGGACGACUUGACUCGGu	|| || | |||||||	cuGUCACUUCCCCUCUGAGCCu
MIMAT0000080	hsa-miR-24-3p	hsa_circ_0004036	hsa_circ_0004036	circRNA	chr9	100783293	100783315	+	1	0	AGO1-4	7mer-m8	gacaagGAC--GACUUGACUCGGu	||| ||| |||||||	cagccaCUGAACUG-CCUGAGCCc
MIMAT0000080	hsa-miR-24-3p	hsa_circ_0001883	hsa_circ_002004	circRNA	chr9	117092198	117092219	+	1	0	AGO1-4	7mer-m8	gaCAAGGACGACUUGACUCGGu	||||:| | | |||||||	ggGUUCUUACAGUCCUGAGCCu
MIMAT0000080	hsa-miR-24-3p	hsa_circ_0017914	hsa_circ_0017914	circRNA	chr10	19862050	19862071	+	1	0	AGO1-4	8mer	gacaaggacgacuUGACUCGGu	||||||||	gggaagggaccccACUGAGCCa
MIMAT0000080	hsa-miR-24-3p	hsa_circ_0017915	hsa_circ_0017915	circRNA	chr10	19862050	19862071	+	1	0	AGO1-4	8mer	gacaaggacgacuUGACUCGGu	||||||||	gggaagggaccccACUGAGCCa
MIMAT0000080	hsa-miR-24-3p	hsa_circ_0017916	hsa_circ_0017916	circRNA	chr10	19862050	19862071	+	1	0	AGO1-4	8mer	gacaaggacgacuUGACUCGGu	||||||||	gggaagggaccccACUGAGCCa
MIMAT0000080	hsa-miR-24-3p	hsa_circ_0017917	hsa_circ_0017917	circRNA	chr10	19862050	19862071	+	1	0	AGO1-4	8mer	gacaaggacgacuUGACUCGGu	||||||||	gggaagggaccccACUGAGCCa
MIMAT0000080	hsa-miR-24-3p	hsa_circ_0005999	hsa_circ_0005999	circRNA	chr10	47256391	47256414	+	1	0	AGO2	7mer-m8	gacAAGGACG--ACUUGACUCGGu	|||:||| |||||||||	acuUUCUUGCCACAAACUGAGCCg
MIMAT0000080	hsa-miR-24-3p	hsa_circ_0002224	hsa_circ_0002224	circRNA	chr10	51386334	51386355	+	1	0	AGO1-4	7mer-m8	gacaAGGACGACUUGACUCGGu	||| | |||||||||	ucugUCCCACAAAACUGAGCCc
MIMAT0000080	hsa-miR-24-3p	hsa_circ_0006820	hsa_circ_0006820	circRNA	chr10	51386334	51386355	+	1	0	AGO1-4	7mer-m8	gacaAGGACGACUUGACUCGGu	||| | |||||||||	ucugUCCCACAAAACUGAGCCc
MIMAT0000080	hsa-miR-24-3p	hsa_circ_0018357	hsa_circ_0018357	circRNA	chr10	51386334	51386355	+	1	0	AGO1-4	7mer-m8	gacaAGGACGACUUGACUCGGu	||| | |||||||||	ucugUCCCACAAAACUGAGCCc
MIMAT0000080	hsa-miR-24-3p	hsa_circ_0000248	hsa_circ_000526	circRNA	chr10	76001736	76001757	+	1	0	AGO1-4	7mer-m8	gacAAGGACGACUUGACUCGGu	|||| : |||||||	gccUUCCCUUCCUUCUGAGCCu
MIMAT0000080	hsa-miR-24-3p	hsa_circ_0000249	hsa_circ_001838	circRNA	chr10	76243095	76243118	+	1	0	AGO1-4	7mer-m8	gacaagGACGACU--UGACUCGGu	| ||||: |||||||	acagggCAGCUGGUCCCUGAGCCu
MIMAT0000080	hsa-miR-24-3p	hsa_circ_0000286	hsa_circ_001667	circRNA	chr11	34104372	34104382	+	5	0	AGO1-4	8mer	gacaaggacgacUUGACUCGGu	| |||||||	#NAME?
MIMAT0000080	hsa-miR-24-3p	hsa_circ_0000304	hsa_circ_000795	circRNA	chr11	47505943	47505964	-	14	0	AGO1-4,AGO2,AGO3	7mer-m8	gacaaGGACGACUUGACUCGGu	|||| ||: |||||||	ggggaCCUGAUGGCCUGAGCCg
MIMAT0000080	hsa-miR-24-3p	hsa_circ_0000327	hsa_circ_001464	circRNA	chr11	65307727	65307746	-	1	0	AGO2	7mer-m8	gacaaGGACGACUUGACUCGGu	|| | || |||||||	cagcgCCAG-UG-CCUGAGCCc
MIMAT0000080	hsa-miR-24-3p	hsa_circ_0000338	hsa_circ_001748	circRNA	chr11	72712077	72712098	-	2	0	AGO1-4,AGO2	7mer-m8	gacaaggacgacuuGACUCGGu	|||||||	uaaaaacuucauuuCUGAGCCu
MIMAT0000080	hsa-miR-24-3p	hsa_circ_0000372	hsa_circ_001872	circRNA	chr11	129979349	129979368	+	7	0	AGO1-4,AGO2	7mer-m8	gacAAGGACGACUUGACUCGGu	|| |||:|| |||||||	gauUUGCUGUUG--CUGAGCCu
MIMAT0000080	hsa-miR-24-3p	hsa_circ_0000376	hsa_circ_000554	circRNA	chr12	11239243	11239264	-	1	0	AGO1-4	8mer	gacaagGACGACUUGACUCGGu	:| | |: |||||||	cugggaUUACAGGCCUGAGCCa
MIMAT0000080	hsa-miR-24-3p	hsa_circ_0000377	hsa_circ_002153	circRNA	chr12	11274050	11274071	-	1	0	AGO1-4	7mer-m8	gacaaggacgacuuGACUCGGu	|||||||	uugcuuagccaccuCUGAGCCc
MIMAT0000080	hsa-miR-24-3p	hsa_circ_0000402	hsa_circ_000141	circRNA	chr12	53670525	53670547	+	6	3	AGO1,AGO1-4,AGO2	7mer-m8	gacaaGGACGA-CUUGACUCGGu	||| || ||:|||||||	ugugaCCUCCUGGAGCUGAGCCc
MIMAT0000080	hsa-miR-24-3p	hsa_circ_0026719	hsa_circ_0026719	circRNA	chr12	54680749	54680768	+	16	0	AGO1,AGO1-4,AGO2,AGO3	8mer	gacaaGGACGACUUGACUCGGu	||| | | |||||||	gaagaCCU--UUAUCUGAGCCa
MIMAT0000080	hsa-miR-24-3p	hsa_circ_0000469	hsa_circ_000831	circRNA	chr13	28841326	28841347	+	2	0	AGO1-4	7mer-m8	gacaaggacgacuUGACUCGGu	:|||||||	cacuaaagcauuuGCUGAGCCc
MIMAT0000080	hsa-miR-24-3p	hsa_circ_0000486	hsa_circ_000835	circRNA	chr13	50285046	50285070	-	1	0	AGO1-4	8mer	gacAAGGAC---GACUUGACUCGGu	|||:|| | |||||||	ccuUUCUUGUGCCCCUUCUGAGCCa
MIMAT0000080	hsa-miR-24-3p	hsa_circ_0000535	hsa_circ_000843	circRNA	chr14	50130047	50130066	-	2	0	AGO1-4	7mer-m8	gacAAGGACGACUUGACUCGGu	|||| | ||||||||	gauUUCCACC--CACUGAGCCc
MIMAT0000080	hsa-miR-24-3p	hsa_circ_0000539	hsa_circ_001628	circRNA	chr14	55650284	55650306	-	6	0	AGO1-4,AGO2	8mer	gacaAGGACGACUU--GACUCGGu	| ||| |||| |||||||	agaaUGCUG-UGAAAGCUGAGCCa
MIMAT0000080	hsa-miR-24-3p	hsa_circ_0000540	hsa_circ_001380	circRNA	chr14	55817624	55817645	+	1	0	AGO2	7mer-m8	gaCAAGGACGACUUGACUCGGu	| | || | | |||||||	caGGUGCUACCAACCUGAGCCu
MIMAT0000080	hsa-miR-24-3p	hsa_circ_0000547	hsa_circ_001250	circRNA	chr14	68415717	68415738	+	1	0	AGO1-4	7mer-m8	gaCAAGGACGACUUGACUCGGu	| | || | | |||||||	auGCUAGUGAUCAUCUGAGCCu
MIMAT0000080	hsa-miR-24-3p	hsa_circ_0000547	hsa_circ_001250	circRNA	chr14	68420412	68420433	+	2	0	AGO1-4	8mer	gacaaGGACGACUUGACUCGGu	:| |: ||||||||||	cagaaUCGGUAGAACUGAGCCa
MIMAT0000080	hsa-miR-24-3p	hsa_circ_0000552	hsa_circ_000594	circRNA	chr14	71897175	71897196	+	1	0	AGO1-4	7mer-m8	gacaaggacgacuuGACUCGGu	|||||||	aucucaucaguauuCUGAGCCu
MIMAT0000080	hsa-miR-24-3p	hsa_circ_0006783	hsa_circ_0006783	circRNA	chr14	71897175	71897196	+	1	0	AGO1-4	7mer-m8	gacaaggacgacuuGACUCGGu	|||||||	aucucaucaguauuCUGAGCCu
MIMAT0000080	hsa-miR-24-3p	hsa_circ_0000555	hsa_circ_001060	circRNA	chr14	75269286	75269307	+	3	0	AGO1-4,AGO2	8mer	gacaagGACGACUUGACUCGGu	|| | |: |||||||	gaaagaCUUCGGGUCUGAGCCa
MIMAT0000080	hsa-miR-24-3p	hsa_circ_0000573	hsa_circ_000584	circRNA	chr14	104847330	104847355	-	1	0	AGO1-4	7mer-m8	gacaaGGAC--GACUU--GACUCGGu	:||| ||||: |||||||	ucaaaUCUGCCCUGAGUCCUGAGCCu
MIMAT0000080	hsa-miR-24-3p	hsa_circ_0000587	hsa_circ_000849	circRNA	chr15	28515992	28516014	-	3	0	AGO1-4	7mer-m8	gacaAGGAC-GACU---UGACUCGGu	|::|| |||: |||||||	#NAME?
MIMAT0000080	hsa-miR-24-3p	hsa_circ_0000627	hsa_circ_001066	circRNA	chr15	72800185	72800206	+	1	0	AGO1-4	7mer-m8	gacaAGGACGACUUGACUCGGu	| | |||| |||||||	uaaaUACAGCUGCUCUGAGCCu
MIMAT0000080	hsa-miR-24-3p	hsa_circ_0000669	hsa_circ_001077	circRNA	chr16	8953171	8953191	-	3	1	AGO1-4,AGO2	7mer-m8	gacaaGGACGACUUGACUCGGu	| || | | |||||||	ucagcCAUG-UCAUCUGAGCCu
MIMAT0000080	hsa-miR-24-3p	hsa_circ_0038033	hsa_circ_0038033	circRNA	chr16	15221427	15221448	-	2	0	AGO1-4	7mer-m8	gacaaggacgacUUGACUCGGu	::|||||||	ggcauguguccaGGCUGAGCCc
MIMAT0000080	hsa-miR-24-3p	hsa_circ_0038445	hsa_circ_0038445	circRNA	chr16	21848920	21848941	-	2	0	AGO1-4	7mer-m8	gacaaggacgacuuGACUCGGu	|||||||	uaacugauaacuccCUGAGCCu
MIMAT0000080	hsa-miR-24-3p	hsa_circ_0000684	hsa_circ_001480	circRNA	chr16	27374169	27374190	+	1	1	AGO1-4	8mer	gacaaggacgacuuGACUCGGu	|||||||	gcuucagcaacuccCUGAGCCa
MIMAT0000080	hsa-miR-24-3p	hsa_circ_0038902	hsa_circ_0038902	circRNA	chr16	29467133	29467155	+	1	0	AGO1-4	8mer	gacaaggaCGACUU-GACUCGGu	|| ||: |||||||	uugaugacGCGGAGCCUGAGCCa
MIMAT0000080	hsa-miR-24-3p	hsa_circ_0038902	hsa_circ_0038902	circRNA	chr16	29468220	29468241	+	1	0	AGO2	7mer-m8	gacaaggACGACUUGACUCGGu	| ||| ||||||||	aacaaagUCCUGCACUGAGCCg
MIMAT0000080	hsa-miR-24-3p	hsa_circ_0004082	hsa_circ_0004082	circRNA	chr16	29497009	29497030	-	2	0	AGO1-4	7mer-m8	gacaaggacgacuuGACUCGGu	|||||||	uaacugauaacuccCUGAGCCu
MIMAT0000080	hsa-miR-24-3p	hsa_circ_0038892	hsa_circ_0038892	circRNA	chr16	29497009	29497030	-	2	0	AGO1-4	7mer-m8	gacaaggacgacuuGACUCGGu	|||||||	uaacugauaacuccCUGAGCCu
MIMAT0000080	hsa-miR-24-3p	hsa_circ_0038893	hsa_circ_0038893	circRNA	chr16	29497009	29497030	-	2	0	AGO1-4	7mer-m8	gacaaggacgacuuGACUCGGu	|||||||	uaacugauaacuccCUGAGCCu
MIMAT0000080	hsa-miR-24-3p	hsa_circ_0038894	hsa_circ_0038894	circRNA	chr16	29497009	29497030	-	2	0	AGO1-4	7mer-m8	gacaaggacgacuuGACUCGGu	|||||||	uaacugauaacuccCUGAGCCu
MIMAT0000080	hsa-miR-24-3p	hsa_circ_0038895	hsa_circ_0038895	circRNA	chr16	29497009	29497030	-	2	0	AGO1-4	7mer-m8	gacaaggacgacuuGACUCGGu	|||||||	uaacugauaacuccCUGAGCCu
MIMAT0000080	hsa-miR-24-3p	hsa_circ_0038896	hsa_circ_0038896	circRNA	chr16	29497009	29497030	-	2	0	AGO1-4	7mer-m8	gacaaggacgacuuGACUCGGu	|||||||	uaacugauaacuccCUGAGCCu
MIMAT0000080	hsa-miR-24-3p	hsa_circ_0000716	hsa_circ_001485	circRNA	chr16	75654617	75654640	-	1	0	AGO1-4	8mer	gacaaggacgaCUU--GACUCGGu	||| |||||||	cccaagaagggGAAGCCUGAGCCa
MIMAT0000080	hsa-miR-24-3p	hsa_circ_0000727	hsa_circ_002048	circRNA	chr16	89495930	89495951	-	1	0	AGO1-4	7mer-m8	gaCAAGGACGACUUGACUCGGu	|| |: | : |||||||	guGUACUAGAACGUCUGAGCCu
MIMAT0000080	hsa-miR-24-3p	hsa_circ_0000727	hsa_circ_002048	circRNA	chr16	89496014	89496035	-	1	0	AGO1-4	7mer-m8	gaCAAGGACGACUUGACUCGGu	|| |: | :||||||||	guGUACUAGAACGACUGAGCCu
MIMAT0000080	hsa-miR-24-3p	hsa_circ_0000727	hsa_circ_002048	circRNA	chr16	89496602	89496623	-	1	0	AGO1-4	7mer-m8	gaCAAGGACGACUUGACUCGGu	|| |: | : |||||||	guGUACUAGAACGUCUGAGCCu
MIMAT0000080	hsa-miR-24-3p	hsa_circ_0000727	hsa_circ_002048	circRNA	chr16	89496686	89496707	-	1	0	AGO1-4	7mer-m8	gaCAAGGACGACUUGACUCGGu	|| |: | :||||||||	guGUACUAGAACGACUGAGCCu
MIMAT0000080	hsa-miR-24-3p	hsa_circ_0000733	hsa_circ_000221	circRNA	chr17	1561913	1561937	-	14	0	AGO1,AGO1-4,AGO2	7mer-m8	gacAAGGACGACU----UGACUCGGu	||| | |||| ||||||||	cuaUUCAU-CUGAACCCACUGAGCCu
MIMAT0000080	hsa-miR-24-3p	hsa_circ_0000767	hsa_circ_002062	circRNA	chr17	40816999	40817020	+	1	0	AGO1-4	8mer	gacaagGACGACUUGACUCGGu	:| | |: |||||||	uugggaUUACAGGCCUGAGCCa
MIMAT0000080	hsa-miR-24-3p	hsa_circ_0000768	hsa_circ_000877	circRNA	chr17	40816999	40817020	+	1	0	AGO1-4	8mer	gacaagGACGACUUGACUCGGu	:| | |: |||||||	uugggaUUACAGGCCUGAGCCa
MIMAT0000080	hsa-miR-24-3p	hsa_circ_0000769	hsa_circ_000878	circRNA	chr17	40816999	40817020	+	1	0	AGO1-4	8mer	gacaagGACGACUUGACUCGGu	:| | |: |||||||	uugggaUUACAGGCCUGAGCCa
MIMAT0000080	hsa-miR-24-3p	hsa_circ_0044175	hsa_circ_0044175	circRNA	chr17	43514524	43514543	-	3	0	AGO1-4,AGO2	7mer-m8	gaCAAGGACGACUUGACUCGGu	|| :| ||| |||||||	gcGUCUCGCCUG--CUGAGCCc
MIMAT0000080	hsa-miR-24-3p	hsa_circ_0007815	hsa_circ_0007815	circRNA	chr17	43521343	43521366	-	1	0	AGO2	7mer-m8	gacaagGACGAC--UUGACUCGGu	| |||| |:|||||||	gccccaCAGCUGCCAGCUGAGCCu
MIMAT0000080	hsa-miR-24-3p	hsa_circ_0044175	hsa_circ_0044175	circRNA	chr17	43521343	43521366	-	1	0	AGO2	7mer-m8	gacaagGACGAC--UUGACUCGGu	| |||| |:|||||||	gccccaCAGCUGCCAGCUGAGCCu
MIMAT0000080	hsa-miR-24-3p	hsa_circ_0008067	hsa_circ_0008067	circRNA	chr17	43545900	43545921	-	1	0	AGO2	8mer	gacaaggacgaCUUGACUCGGu	|:||||||||	ugccaaccaacGGACUGAGCCa
MIMAT0000080	hsa-miR-24-3p	hsa_circ_0044175	hsa_circ_0044175	circRNA	chr17	43545900	43545921	-	1	0	AGO2	8mer	gacaaggacgaCUUGACUCGGu	|:||||||||	ugccaaccaacGGACUGAGCCa
MIMAT0000080	hsa-miR-24-3p	hsa_circ_0044176	hsa_circ_0044176	circRNA	chr17	43545900	43545921	-	1	0	AGO2	8mer	gacaaggacgaCUUGACUCGGu	|:||||||||	ugccaaccaacGGACUGAGCCa
MIMAT0000080	hsa-miR-24-3p	hsa_circ_0044187	hsa_circ_0044187	circRNA	chr17	44202605	44202628	-	1	0	AGO1-4	7mer-m8	gacAAGGACG--ACUUGACUCGGu	| || || | | |||||||	aaaUACCAGCGAUCACCUGAGCCu
MIMAT0000080	hsa-miR-24-3p	hsa_circ_0044189	hsa_circ_0044189	circRNA	chr17	44202605	44202628	-	1	0	AGO1-4	7mer-m8	gacAAGGACG--ACUUGACUCGGu	| || || | | |||||||	aaaUACCAGCGAUCACCUGAGCCu
MIMAT0000080	hsa-miR-24-3p	hsa_circ_0044190	hsa_circ_0044190	circRNA	chr17	44202605	44202628	-	1	0	AGO1-4	7mer-m8	gacAAGGACG--ACUUGACUCGGu	| || || | | |||||||	aaaUACCAGCGAUCACCUGAGCCu
MIMAT0000080	hsa-miR-24-3p	hsa_circ_0044191	hsa_circ_0044191	circRNA	chr17	44202605	44202628	-	1	0	AGO1-4	7mer-m8	gacAAGGACG--ACUUGACUCGGu	| || || | | |||||||	aaaUACCAGCGAUCACCUGAGCCu
MIMAT0000080	hsa-miR-24-3p	hsa_circ_0000868	hsa_circ_001499	circRNA	chr19	2429615	2429636	-	9	0	AGO1-4,AGO2	8mer	gacaaggacgacUUGACUCGGu	|||||||||	uaaagacaccaaAACUGAGCCa
MIMAT0000080	hsa-miR-24-3p	hsa_circ_0000896	hsa_circ_000263	circRNA	chr19	13039584	13039605	-	2	0	AGO1-4	7mer-m8	gacaaggacGACUUGACUCGGu	| ||:|||||||	agcaagagaCAGAGCUGAGCCc
MIMAT0000080	hsa-miR-24-3p	hsa_circ_0000903	hsa_circ_001395	circRNA	chr19	15785725	15785746	+	1	0	AGO2	7mer-m8	gacaaggacgacuuGACUCGGu	|||||||	ggacuugaagccuuCUGAGCCc
MIMAT0000080	hsa-miR-24-3p	hsa_circ_0000923	hsa_circ_001954	circRNA	chr19	33119709	33119730	-	2	0	AGO1-4,AGO2	8mer	gacaaggacgacuuGACUCGGu	|||||||	aaguggagagacuuCUGAGCCa
MIMAT0000080	hsa-miR-24-3p	hsa_circ_0000958	hsa_circ_002033	circRNA	chr19	55610183	55610204	-	1	0	AGO2	7mer-m8	gacaaggacgaCUUGACUCGGu	| ||||||||	ccgaugaggaaGUACUGAGCCu
MIMAT0000080	hsa-miR-24-3p	hsa_circ_0000962	hsa_circ_001634	circRNA	chr19	57731218	57731240	+	10	0	AGO1,AGO2,AGO3	7mer-m8	gacaaGGACGACU-UGACUCGGu	::||: | ||||||||	cugcaUUUGUAAACACUGAGCCu
MIMAT0000080	hsa-miR-24-3p	hsa_circ_0001134	hsa_circ_001273	circRNA	chr20	21324811	21324832	+	3	0	AGO1-4,AGO2	8mer	gaCAAGGACGACUU-GACUCGGu	|| | | |||| |||||||	caGUGACAG-UGAACCUGAGCCa
MIMAT0000080	hsa-miR-24-3p	hsa_circ_0001139	hsa_circ_001103	circRNA	chr20	32664562	32664583	+	7	0	AGO1-4,AGO2	7mer-m8	gacaaggACGACUUGACUCGGu	||| :|||||||	auaucgaUGCCCUGCUGAGCCg
MIMAT0000080	hsa-miR-24-3p	hsa_circ_0001140	hsa_circ_001501	circRNA	chr20	32664562	32664583	+	7	0	AGO1-4,AGO2	7mer-m8	gacaaggACGACUUGACUCGGu	||| :|||||||	auaucgaUGCCCUGCUGAGCCg
MIMAT0000080	hsa-miR-24-3p	hsa_circ_0001163	hsa_circ_001636	circRNA	chr20	45874963	45874984	-	1	0	AGO2	7mer-m8	gacaaggacGACUUGACUCGGu	| | |||||||	ggacaaggcCAGCCCUGAGCCu
MIMAT0000080	hsa-miR-24-3p	hsa_circ_0001199	hsa_circ_001854	circRNA	chr21	45113996	45114017	+	7	0	AGO1-4,AGO2	7mer-m8	gacaaggacGACUUGACUCGGu	| | :|||||||	gaccccgccCCGUGCUGAGCCu
MIMAT0000080	hsa-miR-24-3p	hsa_circ_0001217	hsa_circ_000919	circRNA	chr22	29773410	29773434	-	1	0	AGO1-4	7mer-m8	gaCAAGG--ACGACU-UGACUCGGu	||||| :| | :|||||||	uuGUUCCAAAUUUCAUGCUGAGCCu
MIMAT0000080	hsa-miR-24-3p	hsa_circ_0001224	hsa_circ_001119	circRNA	chr22	36688180	36688202	-	9	0	AGO1-4,AGO2	8mer	gacaaGGACGACUU-GACUCGGu	|||| |:: |||||||	aaggaCCUGGAGGGCCUGAGCCa
MIMAT0000080	hsa-miR-24-3p	hsa_circ_0001232	hsa_circ_001120	circRNA	chr22	39414475	39414501	+	3	0	AGO1-4,AGO2	7mer-m8	gaCAAGGAC-GACU--U--GACUCGGu	|||:||| |||: | |||||||	cuGUUUCUGCCUGGUCAUCCUGAGCCc
MIMAT0000080	hsa-miR-24-3p	hsa_circ_0063795	hsa_circ_0063795	circRNA	chr22	46729245	46729266	+	1	1	AGO1-4	8mer	gacaAGGACGACUUGACUCGGu	| | | | ||||||||	aaaaUGCAGAUUCACUGAGCCa
MIMAT0000080	hsa-miR-24-3p	hsa_circ_0063867	hsa_circ_0063867	circRNA	chr22	48087041	48087062	+	1	0	AGO1-4	7mer-m8	gacaaGGACGACUUGACUCGGu	||| ||| |||||||	cccagCCUCCUGUCCUGAGCCg
MIMAT0000080	hsa-miR-24-3p	hsa_circ_0089789	hsa_circ_0089789	circRNA	chrX	1510974	1510995	-	2	0	AGO1-4	8mer	gacaagGACGACUUGACUCGGu	| || |::|||||||	aggcggCGGCAGGGCUGAGCCa
MIMAT0000080	hsa-miR-24-3p	hsa_circ_0089799	hsa_circ_0089799	circRNA	chrX	2404881	2404902	-	2	0	AGO2	7mer-m8	gacaAGGACGACUUGACUCGGu	|||| | |||||||	guuaUCCUUACGUCCUGAGCCg
MIMAT0000080	hsa-miR-24-3p	hsa_circ_0089802	hsa_circ_0089802	circRNA	chrX	2404881	2404902	-	2	0	AGO2	7mer-m8	gacaAGGACGACUUGACUCGGu	|||| | |||||||	guuaUCCUUACGUCCUGAGCCg
MIMAT0000080	hsa-miR-24-3p	hsa_circ_0089804	hsa_circ_0089804	circRNA	chrX	2404881	2404902	-	2	0	AGO2	7mer-m8	gacaAGGACGACUUGACUCGGu	|||| | |||||||	guuaUCCUUACGUCCUGAGCCg
MIMAT0000103	hsa-miR-106a-5p	hsa_circ_0000005	hsa_circ_002136	circRNA	chr1	1595167	1595189	-	1	0	AGO1-4	7mer-m8	gaUGGACGUGACAUUCGUGAAAa	:||| :| | ||||||||	acGCCUCUAAUCGCAGCACUUUg
MIMAT0000103	hsa-miR-106a-5p	hsa_circ_0000018	hsa_circ_000541	circRNA	chr1	15863152	15863174	+	9	0	AGO1,AGO1-4,AGO2,AGO3	7mer-m8	gauggaCGUGACAU-UCGUGAAAa	|:|:| || |||||||	cgaaaaGUAUU-UAUUGCACUUUu
MIMAT0000103	hsa-miR-106a-5p	hsa_circ_0011527	hsa_circ_0011527	circRNA	chr1	35643195	35643217	-	1	0	AGO1-4	7mer-m8	gaUGGACGUGACAUUCGUGAAAa	|||| :|:| ||||||||	acACCUAUAUUCCUAGCACUUUg
MIMAT0000103	hsa-miR-106a-5p	hsa_circ_0011527	hsa_circ_0011527	circRNA	chr1	35645266	35645287	-	2	0	AGO2	8mer	gauggacgUGACAUUCGUGAAAa	:|| | |||||||	augauuagGCU-UUUGCACUUUa
MIMAT0000103	hsa-miR-106a-5p	hsa_circ_0000062	hsa_circ_001752	circRNA	chr1	41571806	41571828	-	1	0	AGO1-4	7mer-m8	gaUGGACGUGACAUUCGUGAAAa	||:||:| | ||||||||	acACUUGUAAUCCCAGCACUUUg
MIMAT0000103	hsa-miR-106a-5p	hsa_circ_0000101	hsa_circ_001839	circRNA	chr1	109440581	109440603	+	2	0	AGO1-4,AGO2	8mer	gauggacgugacaUUCGUGAAAa	:||||||||	gugggagaagcaaGAGCACUUUa
MIMAT0000103	hsa-miR-106a-5p	hsa_circ_0013821	hsa_circ_0013821	circRNA	chr1	144596633	144596656	+	2	0	AGO2	7mer-m8	gauGGACGUGAC-AUUCGUGAAAa	:|||||||| | :|||||||	ccuUCUGCACUGUUUGGCACUUUu
MIMAT0000103	hsa-miR-106a-5p	hsa_circ_0013826	hsa_circ_0013826	circRNA	chr1	144596633	144596656	+	2	0	AGO2	7mer-m8	gauGGACGUGAC-AUUCGUGAAAa	:|||||||| | :|||||||	ccuUCUGCACUGUUUGGCACUUUu
MIMAT0000103	hsa-miR-106a-5p	hsa_circ_0003960	hsa_circ_0003960	circRNA	chr1	144604063	144604086	+	2	0	AGO1-4,AGO2	7mer-m8	gaUGGACGUGACAU-UCGUGAAAa	|| | | | | ||||||||	gcACAUCAAAAGCACAGCACUUUu
MIMAT0000103	hsa-miR-106a-5p	hsa_circ_0009085	hsa_circ_0009085	circRNA	chr1	144604063	144604086	+	2	0	AGO1-4,AGO2	7mer-m8	gaUGGACGUGACAU-UCGUGAAAa	|| | | | | ||||||||	gcACAUCAAAAGCACAGCACUUUu
MIMAT0000103	hsa-miR-106a-5p	hsa_circ_0013827	hsa_circ_0013827	circRNA	chr1	144604063	144604086	+	2	0	AGO1-4,AGO2	7mer-m8	gaUGGACGUGACAU-UCGUGAAAa	|| | | | | ||||||||	gcACAUCAAAAGCACAGCACUUUu
MIMAT0000103	hsa-miR-106a-5p	hsa_circ_0000146	hsa_circ_001934	circRNA	chr1	161496584	161496602	+	1	0	AGO2	8mer	gaUGGACGUGACAUUCGUGAAAa	||:|| ||| :|||||||	aaACUUG---UGU-GGCACUUUa
MIMAT0000103	hsa-miR-106a-5p	hsa_circ_0000972	hsa_circ_002141	circRNA	chr2	9098638	9098658	-	7	0	AGO1,AGO2	7mer-m8	gaUGGACGUGACAUUCGUGAAAa	:||| :|: | |||||||	ggGCCUUUAUCUU--GCACUUUu
MIMAT0000103	hsa-miR-106a-5p	hsa_circ_0000973	hsa_circ_000689	circRNA	chr2	9098638	9098658	-	7	0	AGO1,AGO2	7mer-m8	gaUGGACGUGACAUUCGUGAAAa	:||| :|: | |||||||	ggGCCUUUAUCUU--GCACUUUu
MIMAT0000103	hsa-miR-106a-5p	hsa_circ_0000982	hsa_circ_001956	circRNA	chr2	24369866	24369889	+	1	0	AGO2	8mer	gaUGGACG-UGACAUUCGUGAAAa	|::| : |:| |:|||||||	aaAUUUCUAAUUCAAGGCACUUUa
MIMAT0000103	hsa-miR-106a-5p	hsa_circ_0000983	hsa_circ_001856	circRNA	chr2	24794299	24794321	+	1	0	AGO1-4	8mer	gaugGACGUGACAUUCGUGAAAa	|| : :| | ||||||||	caggCUCUCUUCUCAGCACUUUa
MIMAT0000103	hsa-miR-106a-5p	hsa_circ_0004462	hsa_circ_0004462	circRNA	chr2	54278918	54278940	+	1	0	AGO1-4	7mer-m8	gaUGGACGUGACAUUCGUGAAAa	|||||:| | :|||||||	acACCUGUAAUCCCGGCACUUUg
MIMAT0000103	hsa-miR-106a-5p	hsa_circ_0001021	hsa_circ_000026*	circRNA	chr2	64779991	64780013	+	5	0	AGO1,AGO1-4,AGO2	7mer-m8	gauggaCGUGACAUUCGUGAAAa	|: :| :||||||||	ugaagaGUCUUCAGAGCACUUUc
MIMAT0000103	hsa-miR-106a-5p	hsa_circ_0001031	hsa_circ_001126	circRNA	chr2	73837819	73837840	+	1	0	AGO1-4	7mer-m8	gauggaCGUGACAUUCGUGAAAa	|:| || |||||||||	ggcaagGUAAUG-AAGCACUUUu
MIMAT0000103	hsa-miR-106a-5p	hsa_circ_0001041	hsa_circ_001128	circRNA	chr2	88913347	88913370	-	6	0	AGO1-4,AGO2	8mer	gaUGGACG-UGACAUUCGUGAAAa	|:: |: |:| | ||||||||	ucAUUAGUAAUUAUCAGCACUUUa
MIMAT0000103	hsa-miR-106a-5p	hsa_circ_0001068	hsa_circ_000314	circRNA	chr2	135012049	135012071	+	9	0	AGO1-4,AGO2	8mer	gauggAC-GUGACAUUCGUGAAAa	|| ::|| | |||||||	ggguaUGAUGCU-UCUGCACUUUa
MIMAT0000103	hsa-miR-106a-5p	hsa_circ_0001105	hsa_circ_001735	circRNA	chr2	231212842	231212865	+	1	0	AGO1-4	7mer-m8	gaUGGACGUGAC-AU-UCGUGAAAa	||| | :|| || :|||||||	aaACCCUC-UUGAUAUGGCACUUUg
MIMAT0000103	hsa-miR-106a-5p	hsa_circ_0001106	hsa_circ_001283	circRNA	chr2	231212842	231212865	+	1	0	AGO1-4	7mer-m8	gaUGGACGUGAC-AU-UCGUGAAAa	||| | :|| || :|||||||	aaACCCUC-UUGAUAUGGCACUUUg
MIMAT0000103	hsa-miR-106a-5p	hsa_circ_0058718	hsa_circ_0058718	circRNA	chr2	233448287	233448308	+	1	0	AGO2	7mer-m8	gauggACGUGACAUUCGUGAAAa	| :| ||| |||||||	agugaUUUAGUGU-UGCACUUUc
MIMAT0000103	hsa-miR-106a-5p	hsa_circ_0001118	hsa_circ_001285	circRNA	chr2	240944644	240944665	-	6	0	AGO1,AGO1-4,AGO2	8mer	gaUGGACGUGACAUUCGUGAAAa	| | | || | |||||||	caAGCAGGACAAU-CGCACUUUa
MIMAT0000103	hsa-miR-106a-5p	hsa_circ_0001119	hsa_circ_002094	circRNA	chr2	240944644	240944665	-	6	0	AGO1,AGO1-4,AGO2	8mer	gaUGGACGUGACAUUCGUGAAAa	| | | || | |||||||	caAGCAGGACAAU-CGCACUUUa
MIMAT0000103	hsa-miR-106a-5p	hsa_circ_0001272	hsa_circ_001137	circRNA	chr3	15762493	15762516	-	7	0	AGO1-4,AGO2	7mer-m8	gauggACGUGA-CAUUCGUGAAAa	| :||| | |||||||	aaggaUUUACUCCUUUGCACUUUg
MIMAT0000103	hsa-miR-106a-5p	hsa_circ_0064610	hsa_circ_0064610	circRNA	chr3	27238926	27238948	-	1	0	AGO1-4	7mer-m8	gaUGGACGUGACAUUCGUGAAAa	|||||:: | ||||||||	acACCUGUGAUACCAGCACUUUg
MIMAT0000103	hsa-miR-106a-5p	hsa_circ_0001340	hsa_circ_000380	circRNA	chr3	129599361	129599383	-	9	0	AGO1,AGO1-4,AGO2,AGO3	7mer-m8	gaUGGACGUGACAUUCGUGAAAa	|| | ||| || ||||||||	acACAUCCACAGUUAGCACUUUc
MIMAT0000103	hsa-miR-106a-5p	hsa_circ_0001345	hsa_circ_000697	circRNA	chr3	142462327	142462343	+	1	0	AGO2	7mer-m8	gauGGACGUGACAUUCGUGAAAa	:||||| | | |||||||	#NAME?
MIMAT0000103	hsa-miR-106a-5p	hsa_circ_0001346	hsa_circ_001891	circRNA	chr3	149589879	149589899	+	7	0	AGO1-4,AGO2	7mer-m8	gauggACGUGACAUUCGUGAAAa	| || | | :|||||||	gacaaUUCA-UCU-GGCACUUUc
MIMAT0000103	hsa-miR-106a-5p	hsa_circ_0001351	hsa_circ_001860	circRNA	chr3	155610019	155610040	+	1	0	AGO1-4	7mer-m8	gauggacgUGACAUUCGUGAAAa	||| | |||||||	gcauacagACU-UUUGCACUUUu
MIMAT0000103	hsa-miR-106a-5p	hsa_circ_0068511	hsa_circ_0068511	circRNA	chr3	188669770	188669791	+	1	0	AGO1-4	8mer	gaugGACGUGACAUUCGUGAAAa	| |||| | |||||||	agcaCAGCAC-AUCUGCACUUUa
MIMAT0000103	hsa-miR-106a-5p	hsa_circ_0068511	hsa_circ_0068511	circRNA	chr3	188669892	188669914	+	1	0	AGO1-4	7mer-m8	gaugGACGUGACAUUCGUGAAAa	|||:| | ||||||||	acggCUGUAAUCCCAGCACUUUg
MIMAT0000103	hsa-miR-106a-5p	hsa_circ_0001386	hsa_circ_001895	circRNA	chr4	1235246	1235268	-	5	1	AGO1-4,AGO2	7mer-m8	gaUGGACGUGACAUUCGUGAAAa	|:| | | |:||||||||	ggAUCAGAAGCCUGAGCACUUUg
MIMAT0000103	hsa-miR-106a-5p	hsa_circ_0001442	hsa_circ_001861	circRNA	chr4	140450280	140450302	-	8	0	AGO1-4,AGO2	8mer	gauggacgugacauuCGUGAAAa	|||||||	ccugaugagaggaccGCACUUUa
MIMAT0000103	hsa-miR-106a-5p	hsa_circ_0001447	hsa_circ_001150	circRNA	chr4	146770598	146770621	-	3	0	AGO2	8mer	gauggacgugacAU-UCGUGAAAa	|| ||||||||	cggaauguuggcUACAGCACUUUa
MIMAT0000103	hsa-miR-106a-5p	hsa_circ_0001448	hsa_circ_000712	circRNA	chr4	146770598	146770621	-	3	0	AGO2	8mer	gauggacgugacAU-UCGUGAAAa	|| ||||||||	cggaauguuggcUACAGCACUUUa
MIMAT0000103	hsa-miR-106a-5p	hsa_circ_0001468	hsa_circ_000724	circRNA	chr5	24049542	24049564	+	1	0	AGO1-4	7mer-m8	gaUGGACGUGACAUUCGUGAAAa	:||||:| || ||||||||	auGCCUGUAAUGCCAGCACUUUg
MIMAT0000103	hsa-miR-106a-5p	hsa_circ_0001476	hsa_circ_001169	circRNA	chr5	39021549	39021572	-	1	0	AGO1-4	7mer-m8	gauggacGUG-ACAUUCGUGAAAa	||| | | ||||||||	aagguccCACUUCUCAGCACUUUu
MIMAT0000103	hsa-miR-106a-5p	hsa_circ_0001476	hsa_circ_001169	circRNA	chr5	39030197	39030221	-	2	0	AGO1-4,AGO2	8mer	gauGGACGU-GACAU-UCGUGAAAa	|: |:| :|||: ||||||||	uuuCUAGUAUUUGUGUAGCACUUUa
MIMAT0000103	hsa-miR-106a-5p	hsa_circ_0001495	hsa_circ_000024*	circRNA	chr5	68471277	68471299	+	37	0	AGO1,AGO1-4,AGO2,AGO3	7mer-m8	gaUGG-AC-GUGACAUUCGUGAAAa	||: || ||: || |||||||	ggACUAUGACAUGGU--GCACUUUc
MIMAT0000103	hsa-miR-106a-5p	hsa_circ_0072804	hsa_circ_0072804	circRNA	chr5	69191270	69191292	+	1	0	AGO1-4	7mer-m8	gaUGGACGUGACAUUCGUGAAAa	:|| |:| | ||||||||	acGCCGGUAAUCCCAGCACUUUg
MIMAT0000103	hsa-miR-106a-5p	hsa_circ_0072812	hsa_circ_0072812	circRNA	chr5	69218264	69218286	+	1	0	AGO1-4	7mer-m8	gaUGGACGUGACAUUCGUGAAAa	:||||:| | ||||||||	acGCCUGUAAUCCCAGCACUUUg
MIMAT0000103	hsa-miR-106a-5p	hsa_circ_0072814	hsa_circ_0072814	circRNA	chr5	69337730	69337755	+	2	0	AGO1-4	7mer-m8	gaUGGACGUGACAU----UCGUGAAAa	||:| | |||| ||||||||	aaACUUAGA-UGUAACUUAGCACUUUu
MIMAT0000103	hsa-miR-106a-5p	hsa_circ_0072814	hsa_circ_0072814	circRNA	chr5	69338209	69338231	+	7	0	AGO1,AGO2	8mer	gauggacgugacAUUCGUGAAAa	| ||||||||	cccggccauaauUUAGCACUUUa
MIMAT0000103	hsa-miR-106a-5p	hsa_circ_0072814	hsa_circ_0072814	circRNA	chr5	69338269	69338291	+	1	0	AGO2	7mer-m8	gaUGGACGUGACAUUCGUGAAAa	:||||:| | |:||||||||	auGCCUGUAAUCUGAGCACUUUg
MIMAT0000103	hsa-miR-106a-5p	hsa_circ_0001563	hsa_circ_000425	circRNA	chr5	179043415	179043437	-	4	0	AGO1-4,AGO2	7mer-m8	gauggACGUGACAUUCGUGAAAa	||:|| || ||||||||	augugUGUACCGUUAGCACUUUg
MIMAT0000103	hsa-miR-106a-5p	hsa_circ_0001585	hsa_circ_000744	circRNA	chr6	26204263	26204285	-	1	0	AGO1-4	7mer-m8	gaUGGACGUGACAUUCGUGAAAa	:||||:| | ||||||||	acGCCUGUAAUCCCAGCACUUUg
MIMAT0000103	hsa-miR-106a-5p	hsa_circ_0001585	hsa_circ_000744	circRNA	chr6	26214588	26214610	-	1	0	AGO1-4	7mer-m8	gaUGGACGUGACAUUCGUGAAAa	:||||:| | ||||||||	acGCCUGUAAUCCCAGCACUUUg
MIMAT0000103	hsa-miR-106a-5p	hsa_circ_0001585	hsa_circ_000744	circRNA	chr6	26216071	26216093	-	1	0	AGO1-4	7mer-m8	gauGGACGUGACAUUCGUGAAAa	||||:| | ||||||||	gauCCUGUAAUCCUAGCACUUUg
MIMAT0000103	hsa-miR-106a-5p	hsa_circ_0001591	hsa_circ_001436	circRNA	chr6	27101559	27101581	+	1	0	AGO1-4	7mer-m8	gauggaCGUGACAUUCGUGAAAa	|: || |||||||||	ucgugaGUUCUUGAAGCACUUUg
MIMAT0000103	hsa-miR-106a-5p	hsa_circ_0001591	hsa_circ_001436	circRNA	chr6	27111977	27111999	+	1	0	AGO1-4	8mer	gaUGGACGUGACAUUCGUGAAAa	|||||:| | ||||||||	acACCUGUAAUCCUAGCACUUUa
MIMAT0000103	hsa-miR-106a-5p	hsa_circ_0075919	hsa_circ_0075919	circRNA	chr6	30547860	30547882	+	1	0	AGO2	7mer-m8	gaUGGACGUGACAUUCGUGAAAa	:||||:| | ||||||||	acGCCUGUAAUCCCAGCACUUUg
MIMAT0000103	hsa-miR-106a-5p	hsa_circ_0075921	hsa_circ_0075921	circRNA	chr6	30553144	30553164	+	3	0	AGO1-4	7mer-m8	gauggacGUGACAUUCGUGAAAa	||:| | |||||||	ugguuccCAUUCU--GCACUUUc
MIMAT0000103	hsa-miR-106a-5p	hsa_circ_0075924	hsa_circ_0075924	circRNA	chr6	30587627	30587649	+	1	0	AGO1-4	7mer-m8	gaUGGACG-UGACAUUCGUGAAAa	| | |: || | ||||||||	guAACAGUAACAG-CAGCACUUUu
MIMAT0000103	hsa-miR-106a-5p	hsa_circ_0075925	hsa_circ_0075925	circRNA	chr6	30587627	30587649	+	1	0	AGO1-4	7mer-m8	gaUGGACG-UGACAUUCGUGAAAa	| | |: || | ||||||||	guAACAGUAACAG-CAGCACUUUu
MIMAT0000103	hsa-miR-106a-5p	hsa_circ_0075932	hsa_circ_0075932	circRNA	chr6	31477719	31477743	+	12	0	AGO1-4,AGO2	7mer-m8	gaUGGACGUGACAU--UCGUGAAAa	:|||| |: | ||||||||	cuGCCUGGAUCUCACCAGCACUUUc
MIMAT0000103	hsa-miR-106a-5p	hsa_circ_0075940	hsa_circ_0075940	circRNA	chr6	31932633	31932655	+	1	0	AGO1-4	7mer-m8	gaUGGACGUGACAUUCGUGAAAa	|||||:| | ||||||||	acACCUGUAAUCCCAGCACUUUg
MIMAT0000103	hsa-miR-106a-5p	hsa_circ_0075955	hsa_circ_0075955	circRNA	chr6	32942171	32942192	+	1	0	AGO2	7mer-m8	gaugGACGUGACAUUCGUGAAAa	:||::| | | |||||||	acuaUUGUGCAG-AUGCACUUUu
MIMAT0000103	hsa-miR-106a-5p	hsa_circ_0075958	hsa_circ_0075958	circRNA	chr6	33178626	33178652	+	1	0	AGO2	7mer-m8	gaUGGACGU--GAC-AU-UCGUGAAAa	|: ||:| ||| || |||||||	ggAUGUGUAUGCUGCUACCGCACUUUg
MIMAT0000103	hsa-miR-106a-5p	hsa_circ_0075969	hsa_circ_0075969	circRNA	chr6	33424887	33424908	+	18	0	AGO1,AGO1-4,AGO2	8mer	gaugGACGU-GACAUUCGUGAAAa	:||:| ||| ||||||||	aaugUUGUAGCUG--AGCACUUUa
MIMAT0000103	hsa-miR-106a-5p	hsa_circ_0001600	hsa_circ_002161	circRNA	chr6	35614606	35614627	-	1	0	AGO1-4	7mer-m8	gauggACGUGAC-AUUCGUGAAAa	| ::||| ||||||||	#NAME?
MIMAT0000103	hsa-miR-106a-5p	hsa_circ_0005891	hsa_circ_0005891	circRNA	chr6	56564453	56564479	-	23	0	AGO1,AGO1-4,AGO2,AGO3,AGO4	7mer-m8	gaUGGACGUGACAUU----CGUGAAAa	|:||| || ||| |||||||	uaAUCUGGACAAUAAUUUUGCACUUUc
MIMAT0000103	hsa-miR-106a-5p	hsa_circ_0006880	hsa_circ_0006880	circRNA	chr6	56564453	56564479	-	23	0	AGO1,AGO1-4,AGO2,AGO3,AGO4	7mer-m8	gaUGGACGUGACAUU----CGUGAAAa	|:||| || ||| |||||||	uaAUCUGGACAAUAAUUUUGCACUUUc
MIMAT0000103	hsa-miR-106a-5p	hsa_circ_0076868	hsa_circ_0076868	circRNA	chr6	56564453	56564479	-	23	0	AGO1,AGO1-4,AGO2,AGO3,AGO4	7mer-m8	gaUGGACGUGACAUU----CGUGAAAa	|:||| || ||| |||||||	uaAUCUGGACAAUAAUUUUGCACUUUc
MIMAT0000103	hsa-miR-106a-5p	hsa_circ_0076869	hsa_circ_0076869	circRNA	chr6	56564453	56564479	-	23	0	AGO1,AGO1-4,AGO2,AGO3,AGO4	7mer-m8	gaUGGACGUGACAUU----CGUGAAAa	|:||| || ||| |||||||	uaAUCUGGACAAUAAUUUUGCACUUUc
MIMAT0000103	hsa-miR-106a-5p	hsa_circ_0076870	hsa_circ_0076870	circRNA	chr6	56564453	56564479	-	23	0	AGO1,AGO1-4,AGO2,AGO3,AGO4	7mer-m8	gaUGGACGUGACAUU----CGUGAAAa	|:||| || ||| |||||||	uaAUCUGGACAAUAAUUUUGCACUUUc
MIMAT0000103	hsa-miR-106a-5p	hsa_circ_0076871	hsa_circ_0076871	circRNA	chr6	56564453	56564479	-	23	0	AGO1,AGO1-4,AGO2,AGO3,AGO4	7mer-m8	gaUGGACGUGACAUU----CGUGAAAa	|:||| || ||| |||||||	uaAUCUGGACAAUAAUUUUGCACUUUc
MIMAT0000103	hsa-miR-106a-5p	hsa_circ_0076872	hsa_circ_0076872	circRNA	chr6	56564453	56564479	-	23	0	AGO1,AGO1-4,AGO2,AGO3,AGO4	7mer-m8	gaUGGACGUGACAUU----CGUGAAAa	|:||| || ||| |||||||	uaAUCUGGACAAUAAUUUUGCACUUUc
MIMAT0000103	hsa-miR-106a-5p	hsa_circ_0076872	hsa_circ_0076872	circRNA	chr6	56651580	56651602	-	1	0	AGO1-4	7mer-m8	gauggaCGUGACAUUCGUGAAAa	|:| | ||||||||	ucccacGUAAUCCCAGCACUUUg
MIMAT0000103	hsa-miR-106a-5p	hsa_circ_0076872	hsa_circ_0076872	circRNA	chr6	56688466	56688488	-	1	0	AGO1-4	7mer-m8	gauGGACGUGACAUUCGUGAAAa	||||:| | ||||||||	accCCUGUAAUCCCAGCACUUUg
MIMAT0000103	hsa-miR-106a-5p	hsa_circ_0076872	hsa_circ_0076872	circRNA	chr6	56695900	56695922	-	1	0	AGO2	8mer	gauggacGUGACAUUCGUGAAAa	:| | | ||||||||	aucauaaUAAUUUUAGCACUUUa
MIMAT0000103	hsa-miR-106a-5p	hsa_circ_0001639	hsa_circ_002079	circRNA	chr6	117019933	117019958	+	4	0	AGO2	8mer	gauggaCGUGACAUU---CGUGAAAa	| | || || |||||||	uugaaaGAAAUGAAAAUUGCACUUUa
MIMAT0000103	hsa-miR-106a-5p	hsa_circ_0078031	hsa_circ_0078031	circRNA	chr6	141970022	141970042	-	2	0	AGO2	8mer	gaUGGACGUGACAUUCGUGAAAa	||:| :| | | |||||||	uuACUUUUA--GCAUGCACUUUa
MIMAT0000103	hsa-miR-106a-5p	hsa_circ_0001654	hsa_circ_001832	circRNA	chr6	155109101	155109123	+	15	0	AGO1,AGO2,AGO3	7mer-m8	gauggacGUGACAUUCGUGAAAa	||: | ||||||||	guaauaaCAUCAUUAGCACUUUc
MIMAT0000103	hsa-miR-106a-5p	hsa_circ_0001658	hsa_circ_001175	circRNA	chr6	157371416	157371438	+	2	0	AGO1-4	7mer-m8	gauGGACGUGACAUUCGUGAAAa	||| | | ||||||||	acuCCUAGAAUCCCAGCACUUUg
MIMAT0000103	hsa-miR-106a-5p	hsa_circ_0001672	hsa_circ_001605	circRNA	chr7	2480532	2480553	+	1	0	AGO1-4	7mer-m8	gaUGGACGUGACAUUCGUGAAAa	:| ||: || | |||||||	uaGCGUGU-CUAAAUGCACUUUg
MIMAT0000103	hsa-miR-106a-5p	hsa_circ_0001693	hsa_circ_002086	circRNA	chr7	30600132	30600154	-	1	0	AGO1-4	7mer-m8	gaUGGACGUGACAUUCGUGAAAa	|||||:| | ||||||||	acACCUGUAAUCCCAGCACUUUg
MIMAT0000103	hsa-miR-106a-5p	hsa_circ_0005885	hsa_circ_0005885	circRNA	chr7	32855649	32855671	+	1	0	AGO1-4	7mer-m8	gaUGGACGUGACAUUCGUGAAAa	:||||:| | ||||||||	auGCCUGUAAUCCCAGCACUUUg
MIMAT0000103	hsa-miR-106a-5p	hsa_circ_0007400	hsa_circ_0007400	circRNA	chr7	32855649	32855671	+	1	0	AGO1-4	7mer-m8	gaUGGACGUGACAUUCGUGAAAa	:||||:| | ||||||||	auGCCUGUAAUCCCAGCACUUUg
MIMAT0000103	hsa-miR-106a-5p	hsa_circ_0001710	hsa_circ_001542	circRNA	chr7	64291370	64291396	+	5	0	AGO1-4,AGO2	8mer	gauGGAC-GU-GAC--AUUCGUGAAAa	|||| || :|| | ||||||||	uauCCUGCCAUUUGUUUCAGCACUUUa
MIMAT0000103	hsa-miR-106a-5p	hsa_circ_0001711	hsa_circ_001947	circRNA	chr7	65422204	65422226	+	1	0	AGO1-4	7mer-m8	gaUGGACGUGACAUUCGUGAAAa	:||| :| | ||||||||	acGCCUAUAAUCCCAGCACUUUg
MIMAT0000103	hsa-miR-106a-5p	hsa_circ_0001711	hsa_circ_001947	circRNA	chr7	65422556	65422578	+	1	0	AGO1-4	7mer-m8	gaUGGACGUGACAUUCGUGAAAa	|||||:| | ||||||||	acACCUGUAAUCCCAGCACUUUg
MIMAT0000103	hsa-miR-106a-5p	hsa_circ_0001711	hsa_circ_001947	circRNA	chr7	65427596	65427618	+	1	0	AGO1-4	7mer-m8	gaUGGACGUGACAUUCGUGAAAa	:||||:| | ||||||||	auGCCUGUAAUCCCAGCACUUUg
MIMAT0000103	hsa-miR-106a-5p	hsa_circ_0001711	hsa_circ_001947	circRNA	chr7	65456494	65456516	+	1	0	AGO1-4	7mer-m8	gaUGGACGUGACAUUCGUGAAAa	:||| :| | ||||||||	acGCCUAUAAUCCCAGCACUUUg
MIMAT0000103	hsa-miR-106a-5p	hsa_circ_0001711	hsa_circ_001947	circRNA	chr7	65467257	65467279	+	1	0	AGO1-4	7mer-m8	gaUGGACGUGACAUUCGUGAAAa	:||||:| | ||||||||	acGCCUGUAAUCCUAGCACUUUg
MIMAT0000103	hsa-miR-106a-5p	hsa_circ_0080464	hsa_circ_0080464	circRNA	chr7	72495663	72495685	+	2	0	AGO1-4	7mer-m8	gaUGGACGUGACAUUCGUGAAAa	::|||:| | | ||||||||	acGUCUGUAAUCUCAGCACUUUg
MIMAT0000103	hsa-miR-106a-5p	hsa_circ_0080465	hsa_circ_0080465	circRNA	chr7	72495663	72495685	+	2	0	AGO1-4	7mer-m8	gaUGGACGUGACAUUCGUGAAAa	::|||:| | | ||||||||	acGUCUGUAAUCUCAGCACUUUg
MIMAT0000103	hsa-miR-106a-5p	hsa_circ_0001721	hsa_circ_000457	circRNA	chr7	90355975	90355997	+	1	0	AGO2	7mer-m8	gauggaCGUGACAUUCGUGAAAa	| || :||||||||	uucagaGGACACAGAGCACUUUu
MIMAT0000103	hsa-miR-106a-5p	hsa_circ_0001724	hsa_circ_000984	circRNA	chr7	92463032	92463058	-	1	0	AGO2	7mer-m8	gauGGACGUGAC--AUU--CGUGAAAa	:||| :||| |:| |||||||	gcuUCUGGGCUGUCUGAUUGCACUUUc
MIMAT0000103	hsa-miR-106a-5p	hsa_circ_0001731	hsa_circ_001182	circRNA	chr7	100736847	100736869	+	1	0	AGO1-4	7mer-m8	gaUGGACGUGACAUUCGUGAAAa	|||||:| | ||||||||	acACCUGUAAUCCCAGCACUUUg
MIMAT0000103	hsa-miR-106a-5p	hsa_circ_0001731	hsa_circ_001182	circRNA	chr7	100738391	100738413	+	1	0	AGO1-4	7mer-m8	gauGGACGUGACAUUCGUGAAAa	||||: | | ||||||||	acuCCUGUUAUCUCAGCACUUUg
MIMAT0000103	hsa-miR-106a-5p	hsa_circ_0001788	hsa_circ_000020	circRNA	chr8	37623119	37623139	+	2	0	AGO2	7mer-m8	gaUGGACGUGACAUUCGUGAAAa	|| || :| | |||||||	ggACAUGGGCAG--CGCACUUUu
MIMAT0000103	hsa-miR-106a-5p	hsa_circ_0085975	hsa_circ_0085975	circRNA	chr8	145194599	145194621	+	1	0	AGO1-4	7mer-m8	gauggaCGUGACAUUCGUGAAAa	| |:|| |:|||||||	caguaaGGAUUGGAGGCACUUUc
MIMAT0000103	hsa-miR-106a-5p	hsa_circ_0001842	hsa_circ_001334	circRNA	chr9	33053171	33053193	-	12	0	AGO1,AGO1-4,AGO2	7mer-m8	gauggacgUGACAUUCGUGAAAa	|| |:||||||||	uccuaaaaACCCUGAGCACUUUg
MIMAT0000103	hsa-miR-106a-5p	hsa_circ_0001859	hsa_circ_001783	circRNA	chr9	37087501	37087523	+	3	0	AGO1-4,AGO2	7mer-m8	gaUGGACGUGACAUUCGUGAAAa	||:||: : | |||||||||	aaACUUGUUUAGAAAGCACUUUg
MIMAT0000103	hsa-miR-106a-5p	hsa_circ_0004036	hsa_circ_0004036	circRNA	chr9	100781828	100781850	+	2	0	AGO1-4	7mer-m8	gauggacgugacauuCGUGAAAa	|||||||	ggccagaugagugcuGCACUUUc
MIMAT0000103	hsa-miR-106a-5p	hsa_circ_0001879	hsa_circ_001867	circRNA	chr9	107531471	107531493	+	1	0	AGO1-4	7mer-m8	gaUGGACGUGACAUUCGUGAAAa	:||| :| | | ||||||||	acGCCUAUAAUCUCAGCACUUUg
MIMAT0000103	hsa-miR-106a-5p	hsa_circ_0000209	hsa_circ_001785	circRNA	chr10	5745922	5745944	+	1	0	AGO1-4	7mer-m8	gaUGGACGUGACAUUCGUGAAAa	|||||:| | ||||||||	acACCUGUAAUCCCAGCACUUUg
MIMAT0000103	hsa-miR-106a-5p	hsa_circ_0000210	hsa_circ_001837	circRNA	chr10	5827827	5827846	-	32	0	AGO1,AGO1-4,AGO2	8mer	gauGGACGUGACAUUCGUGAAAa	| ||| || | |||||||	gguCAUGCUCU-U--GCACUUUa
MIMAT0000103	hsa-miR-106a-5p	hsa_circ_0000212	hsa_circ_000525	circRNA	chr10	7407754	7407775	-	6	0	AGO1,AGO2,AGO3	7mer-m8	gauggacGUGACAUUCGUGAAAa	|||| | |||||||	uggcaaaCACU-AAUGCACUUUc
MIMAT0000103	hsa-miR-106a-5p	hsa_circ_0000212	hsa_circ_000525	circRNA	chr10	7423846	7423868	-	1	0	AGO2	7mer-m8	gauggaCGUGACAUUCGUGAAAa	|||: | :||||||||	caucagGCAUGGAGAGCACUUUg
MIMAT0000103	hsa-miR-106a-5p	hsa_circ_0017914	hsa_circ_0017914	circRNA	chr10	19782475	19782497	+	1	0	AGO1-4	7mer-m8	gaUGGACGUGACAUUCGUGAAAa	|||||:| | ||||||||	acACCUGUAGUCCCAGCACUUUg
MIMAT0000103	hsa-miR-106a-5p	hsa_circ_0017914	hsa_circ_0017914	circRNA	chr10	19806958	19806979	+	1	0	AGO1-4	8mer	gauggacGUGACAUUCGUGAAAa	||| | |||||||||	agccaaaCACAG-AAGCACUUUa
MIMAT0000103	hsa-miR-106a-5p	hsa_circ_0017915	hsa_circ_0017915	circRNA	chr10	19806958	19806979	+	1	0	AGO1-4	8mer	gauggacGUGACAUUCGUGAAAa	||| | |||||||||	agccaaaCACAG-AAGCACUUUa
MIMAT0000103	hsa-miR-106a-5p	hsa_circ_0017914	hsa_circ_0017914	circRNA	chr10	19876312	19876334	+	1	0	AGO1-4	8mer	gauggacGUGACAUUCGUGAAAa	:| | | |||||||	aacaacaUAAUUUCUGCACUUUa
MIMAT0000103	hsa-miR-106a-5p	hsa_circ_0017915	hsa_circ_0017915	circRNA	chr10	19876312	19876334	+	1	0	AGO1-4	8mer	gauggacGUGACAUUCGUGAAAa	:| | | |||||||	aacaacaUAAUUUCUGCACUUUa
MIMAT0000103	hsa-miR-106a-5p	hsa_circ_0017916	hsa_circ_0017916	circRNA	chr10	19876312	19876334	+	1	0	AGO1-4	8mer	gauggacGUGACAUUCGUGAAAa	:| | | |||||||	aacaacaUAAUUUCUGCACUUUa
MIMAT0000103	hsa-miR-106a-5p	hsa_circ_0017917	hsa_circ_0017917	circRNA	chr10	19876312	19876334	+	1	0	AGO1-4	8mer	gauggacGUGACAUUCGUGAAAa	:| | | |||||||	aacaacaUAAUUUCUGCACUUUa
MIMAT0000103	hsa-miR-106a-5p	hsa_circ_0017914	hsa_circ_0017914	circRNA	chr10	19876427	19876448	+	1	0	AGO1-4	8mer	gaugGACGUGACAUUCGUGAAAa	:| : || |::|||||||	cagaUUAUCCU-UGGGCACUUUa
MIMAT0000103	hsa-miR-106a-5p	hsa_circ_0017915	hsa_circ_0017915	circRNA	chr10	19876427	19876448	+	1	0	AGO1-4	8mer	gaugGACGUGACAUUCGUGAAAa	:| : || |::|||||||	cagaUUAUCCU-UGGGCACUUUa
MIMAT0000103	hsa-miR-106a-5p	hsa_circ_0017916	hsa_circ_0017916	circRNA	chr10	19876427	19876448	+	1	0	AGO1-4	8mer	gaugGACGUGACAUUCGUGAAAa	:| : || |::|||||||	cagaUUAUCCU-UGGGCACUUUa
MIMAT0000103	hsa-miR-106a-5p	hsa_circ_0017917	hsa_circ_0017917	circRNA	chr10	19876427	19876448	+	1	0	AGO1-4	8mer	gaugGACGUGACAUUCGUGAAAa	:| : || |::|||||||	cagaUUAUCCU-UGGGCACUUUa
MIMAT0000103	hsa-miR-106a-5p	hsa_circ_0000229	hsa_circ_001552	circRNA	chr10	31708542	31708565	+	1	0	AGO2	8mer	gaUGGA-CGUGACAUUCGUGAAAa	|:|| |:| | |||||||	acAUCUCAAAUUAUUUGCACUUUa
MIMAT0000103	hsa-miR-106a-5p	hsa_circ_0000230	hsa_circ_000782	circRNA	chr10	31708542	31708565	+	1	0	AGO2	8mer	gaUGGA-CGUGACAUUCGUGAAAa	|:|| |:| | |||||||	acAUCUCAAAUUAUUUGCACUUUa
MIMAT0000103	hsa-miR-106a-5p	hsa_circ_0018232	hsa_circ_0018232	circRNA	chr10	43186009	43186032	-	1	0	AGO2	7mer-m8	gaugGACGUGACAU-UCGUGAAAa	||||: || : :|||||||	gucaCUGCGGUGGGUGGCACUUUg
MIMAT0000103	hsa-miR-106a-5p	hsa_circ_0018304	hsa_circ_0018304	circRNA	chr10	47913379	47913405	+	1	0	AGO2	7mer-m8	gaUGGACGUGAC----AUUCGUGAAAa	| ||| |||| || |||||||	ucAACUGAACUGCUACUACGCACUUUg
MIMAT0000103	hsa-miR-106a-5p	hsa_circ_0002224	hsa_circ_0002224	circRNA	chr10	51379785	51379806	+	1	0	AGO1-4	7mer-m8	gauggACG-UGACAUUCGUGAAAa	||| | || |||||||	guuggUGCUAACGU--GCACUUUu
MIMAT0000103	hsa-miR-106a-5p	hsa_circ_0018355	hsa_circ_0018355	circRNA	chr10	51379785	51379806	+	1	0	AGO1-4	7mer-m8	gauggACG-UGACAUUCGUGAAAa	||| | || |||||||	guuggUGCUAACGU--GCACUUUu
MIMAT0000103	hsa-miR-106a-5p	hsa_circ_0018356	hsa_circ_0018356	circRNA	chr10	51379785	51379806	+	1	0	AGO1-4	7mer-m8	gauggACG-UGACAUUCGUGAAAa	||| | || |||||||	guuggUGCUAACGU--GCACUUUu
MIMAT0000103	hsa-miR-106a-5p	hsa_circ_0018357	hsa_circ_0018357	circRNA	chr10	51379785	51379806	+	1	0	AGO1-4	7mer-m8	gauggACG-UGACAUUCGUGAAAa	||| | || |||||||	guuggUGCUAACGU--GCACUUUu
MIMAT0000103	hsa-miR-106a-5p	hsa_circ_0002224	hsa_circ_0002224	circRNA	chr10	51384312	51384334	+	5	1	AGO1,AGO1-4,AGO2,AGO3	7mer-m8	gaugGACGUGACAUUCGUGAAAa	|| :| ::|||||||	gugaCUAGGCAAGGGGCACUUUg
MIMAT0000103	hsa-miR-106a-5p	hsa_circ_0006820	hsa_circ_0006820	circRNA	chr10	51384312	51384334	+	5	1	AGO1,AGO1-4,AGO2,AGO3	7mer-m8	gaugGACGUGACAUUCGUGAAAa	|| :| ::|||||||	gugaCUAGGCAAGGGGCACUUUg
MIMAT0000103	hsa-miR-106a-5p	hsa_circ_0018356	hsa_circ_0018356	circRNA	chr10	51384312	51384334	+	5	1	AGO1,AGO1-4,AGO2,AGO3	7mer-m8	gaugGACGUGACAUUCGUGAAAa	|| :| ::|||||||	gugaCUAGGCAAGGGGCACUUUg
MIMAT0000103	hsa-miR-106a-5p	hsa_circ_0018357	hsa_circ_0018357	circRNA	chr10	51384312	51384334	+	5	1	AGO1,AGO1-4,AGO2,AGO3	7mer-m8	gaugGACGUGACAUUCGUGAAAa	|| :| ::|||||||	gugaCUAGGCAAGGGGCACUUUg
MIMAT0000103	hsa-miR-106a-5p	hsa_circ_0018359	hsa_circ_0018359	circRNA	chr10	51384312	51384334	+	5	1	AGO1,AGO1-4,AGO2,AGO3	7mer-m8	gaugGACGUGACAUUCGUGAAAa	|| :| ::|||||||	gugaCUAGGCAAGGGGCACUUUg
MIMAT0000103	hsa-miR-106a-5p	hsa_circ_0000249	hsa_circ_001838	circRNA	chr10	76223000	76223024	+	1	0	AGO1-4	8mer	gaugGACGU-GACA-UUCGUGAAAa	:|||| :||| : |||||||	ugcaUUGCAUUUGUCGUGCACUUUa
MIMAT0000103	hsa-miR-106a-5p	hsa_circ_0000249	hsa_circ_001838	circRNA	chr10	76240829	76240849	+	1	0	AGO1-4	7mer-m8	gauGGACGUGACAUUCGUGAAAa	:| |||: || |||||||	uauUCAGCAUGGU--GCACUUUg
MIMAT0000103	hsa-miR-106a-5p	hsa_circ_0000249	hsa_circ_001838	circRNA	chr10	76270886	76270908	+	1	0	AGO1-4	7mer-m8	gauggacgUGACAUUCGUGAAAa	|:| | :|||||||	caaugacaAUUCUUGGCACUUUu
MIMAT0000103	hsa-miR-106a-5p	hsa_circ_0007169	hsa_circ_0007169	circRNA	chr11	73744019	73744040	-	1	0	AGO1-4	8mer	gaugGACGUGACAUUCGUGAAAa	|||| | |:||||||||	aucaCUGC-CAUUGAGCACUUUa
MIMAT0000103	hsa-miR-106a-5p	hsa_circ_0000353	hsa_circ_001720	circRNA	chr11	102206713	102206736	+	1	0	AGO2	7mer-m8	gauggaCGUGACAU-UCGUGAAAa	| |: | | :|||||||	ccggaaGAAUAGAAUGGCACUUUu
MIMAT0000103	hsa-miR-106a-5p	hsa_circ_0000376	hsa_circ_000554	circRNA	chr12	11243008	11243031	-	1	0	AGO1-4	7mer-m8	gauggACGUGACA-UUCGUGAAAa	| | :| | |||||||||	uaguaUUCUUUCUAAAGCACUUUu
MIMAT0000103	hsa-miR-106a-5p	hsa_circ_0000386	hsa_circ_002027	circRNA	chr12	28407365	28407387	+	1	0	AGO2	8mer	gaUGGACGUGACAUUCGUGAAAa	||:|| | | |||||||	auACUUGAUAAGAAUGCACUUUa
MIMAT0000103	hsa-miR-106a-5p	hsa_circ_0000391	hsa_circ_001044	circRNA	chr12	40410332	40410357	-	1	0	AGO2	7mer-m8	gaugGACGUGAC---AUUCGUGAAAa	|| || || | ||||||||	augaCUACAGUGGCUUCAGCACUUUu
MIMAT0000103	hsa-miR-106a-5p	hsa_circ_0000391	hsa_circ_001044	circRNA	chr12	40461971	40461993	-	1	0	AGO2	7mer-m8	gaUGGACGUGACAUUCGUGAAAa	|:| :| | ||||||||	uaAUCCCUAAUCCCAGCACUUUg
MIMAT0000103	hsa-miR-106a-5p	hsa_circ_0000400	hsa_circ_002179	circRNA	chr12	49554852	49554874	-	1	0	AGO1-4	7mer-m8	gaUGGACGUGACAUUCGUGAAAa	:||||:| | ||||||||	auGCCUGUAAUCCCAGCACUUUg
MIMAT0000103	hsa-miR-106a-5p	hsa_circ_0027246	hsa_circ_0027246	circRNA	chr12	57813185	57813207	-	2	0	AGO1-4	7mer-m8	gaUGGACGUGACAUUCGUGAAAa	:||||:| | | ||||||||	auGCCUGUAAUCUCAGCACUUUg
MIMAT0000103	hsa-miR-106a-5p	hsa_circ_0027246	hsa_circ_0027246	circRNA	chr12	57818612	57818633	-	1	0	AGO1-4	7mer-m8	gaUGGACGUGACAUUCGUGAAAa	|||||:| || ||||||||	auACCUGUAGUG-CAGCACUUUg
MIMAT0000103	hsa-miR-106a-5p	hsa_circ_0000429	hsa_circ_001238	circRNA	chr12	94734472	94734494	-	1	0	AGO1-4	7mer-m8	gaUGGACGUGACAUUCGUGAAAa	:||||:: | ||||||||	acGCCUGUGAUCCCAGCACUUUg
MIMAT0000103	hsa-miR-106a-5p	hsa_circ_0027814	hsa_circ_0027814	circRNA	chr12	97066696	97066718	+	1	0	AGO1-4	7mer-m8	gauggacgugacaUUCGUGAAAa	|||||||||	caauauaucagaaAAGCACUUUg
MIMAT0000103	hsa-miR-106a-5p	hsa_circ_0000442	hsa_circ_000556	circRNA	chr12	116672294	116672316	-	1	0	AGO1-4	7mer-m8	gaUGGACGUGACAUUCGUGAAAa	:||||:| | |||||||	acGCCUGUAAUCCCUGCACUUUg
MIMAT0000103	hsa-miR-106a-5p	hsa_circ_0000443	hsa_circ_002111	circRNA	chr12	116672294	116672316	-	1	0	AGO1-4	7mer-m8	gaUGGACGUGACAUUCGUGAAAa	:||||:| | |||||||	acGCCUGUAAUCCCUGCACUUUg
MIMAT0000103	hsa-miR-106a-5p	hsa_circ_0000444	hsa_circ_001468	circRNA	chr12	116672294	116672316	-	1	0	AGO1-4	7mer-m8	gaUGGACGUGACAUUCGUGAAAa	:||||:| | |||||||	acGCCUGUAAUCCCUGCACUUUg
MIMAT0000103	hsa-miR-106a-5p	hsa_circ_0000444	hsa_circ_001468	circRNA	chr12	116676526	116676549	-	1	0	AGO1-4	7mer-m8	gaugGACGUGAC--AUUCGUGAAAa	:|| |:|| | ||||||||	gugaUUG-AUUGCUUUAGCACUUUu
MIMAT0000103	hsa-miR-106a-5p	hsa_circ_0000466	hsa_circ_002084	circRNA	chr13	21361625	21361652	-	1	0	AGO1-4	7mer-m8	gaUGGACGUGA-CAUU----CGUGAAAa	||:| : || | || |||||||	ccACUUUUUCUAGCAACACGGCACUUUc
MIMAT0000103	hsa-miR-106a-5p	hsa_circ_0030053	hsa_circ_0030053	circRNA	chr13	41721486	41721506	+	1	0	AGO1-4	7mer-m8	gauggacGUGACAUUCGUGAAAa	|||| | |||||||	cauuaauCACUCU--GCACUUUg
MIMAT0000103	hsa-miR-106a-5p	hsa_circ_0000494	hsa_circ_001246	circRNA	chr13	76140965	76140987	+	7	0	AGO1-4,AGO2	7mer-m8	gauggacgUGACAUUCGUGAAAa	|| | |||||||	caauaaagACAAGAUGCACUUUg
MIMAT0000103	hsa-miR-106a-5p	hsa_circ_0000522	hsa_circ_000586	circRNA	chr14	21828582	21828605	-	22	0	AGO1,AGO1-4,AGO2,AGO3	7mer-m8	gauggacGUGACA-UUCGUGAAAa	:|:||| |||||||	aaaugauUAUUGUCUUGCACUUUc
MIMAT0000103	hsa-miR-106a-5p	hsa_circ_0000540	hsa_circ_001380	circRNA	chr14	55812956	55812982	+	1	0	AGO1-4	7mer-m8	gaugGACGUGAC----AUUCGUGAAAa	||| | || | ||||||||	uuggCUGGAAUGGGCCUCAGCACUUUg
MIMAT0000103	hsa-miR-106a-5p	hsa_circ_0000547	hsa_circ_001250	circRNA	chr14	68404978	68405002	+	1	0	AGO1-4	7mer-m8	gaUGGACGUGACA--UUCGUGAAAa	:|:| |:| | |:|||||||	ugGCUUAAAUUCUUCAGGCACUUUc
MIMAT0000103	hsa-miR-106a-5p	hsa_circ_0000552	hsa_circ_000594	circRNA	chr14	71892963	71892985	+	1	0	AGO1-4	7mer-m8	gaugGACGUGACAUUCGUGAAAa	||| | |:|||||||	augaCUGAUAAGGAGGCACUUUu
MIMAT0000103	hsa-miR-106a-5p	hsa_circ_0006783	hsa_circ_0006783	circRNA	chr14	71892963	71892985	+	1	0	AGO1-4	7mer-m8	gaugGACGUGACAUUCGUGAAAa	||| | |:|||||||	augaCUGAUAAGGAGGCACUUUu
MIMAT0000103	hsa-miR-106a-5p	hsa_circ_0000552	hsa_circ_000594	circRNA	chr14	71894039	71894061	+	1	0	AGO1-4	7mer-m8	gauggACGUGACAUUCGUGAAAa	| :::| | |||||||	guuugUUUGUUUUUUGCACUUUg
MIMAT0000103	hsa-miR-106a-5p	hsa_circ_0006783	hsa_circ_0006783	circRNA	chr14	71894039	71894061	+	1	0	AGO1-4	7mer-m8	gauggACGUGACAUUCGUGAAAa	| :::| | |||||||	guuugUUUGUUUUUUGCACUUUg
MIMAT0000103	hsa-miR-106a-5p	hsa_circ_0000552	hsa_circ_000594	circRNA	chr14	71914902	71914922	+	1	0	AGO1-4	7mer-m8	gauGGACGUGACAUUCGUGAAAa	||| :|:| | |||||||	uuuCCUUUAUUUU--GCACUUUu
MIMAT0000103	hsa-miR-106a-5p	hsa_circ_0006783	hsa_circ_0006783	circRNA	chr14	71914902	71914922	+	1	0	AGO1-4	7mer-m8	gauGGACGUGACAUUCGUGAAAa	||| :|:| | |||||||	uuuCCUUUAUUUU--GCACUUUu
MIMAT0000103	hsa-miR-106a-5p	hsa_circ_0000587	hsa_circ_000849	circRNA	chr15	28506012	28506034	-	3	0	AGO1-4	7mer-m8	gaUGGACGUGACAUUCGUGAAAa	|| || || ||||||||	caACGACCAGUGCCAGCACUUUg
MIMAT0000103	hsa-miR-106a-5p	hsa_circ_0000593	hsa_circ_001756	circRNA	chr15	42003451	42003474	+	5	0	AGO1-4,AGO2	7mer-m8	gaUGGAC---GUGACAUUCGUGAAAa	||||| ||||| |||||||	ggACCUGGAAGACUGU--GCACUUUg
MIMAT0000103	hsa-miR-106a-5p	hsa_circ_0000599	hsa_circ_000600	circRNA	chr15	50763962	50763988	+	6	0	AGO1-4,AGO2	7mer-m8	gauGGACGU-GACAUU---CGUGAAAa	|| | : ||| || |||||||	ucuCCGGAGUCUGAAAGAUGCACUUUu
MIMAT0000103	hsa-miR-106a-5p	hsa_circ_0000602	hsa_circ_001382	circRNA	chr15	52725878	52725900	-	1	0	AGO1-4	7mer-m8	gaUGGACGUGACAUUCGUGAAAa	|||||:| | ||||||||	acACCUGUAAUCCCAGCACUUUg
MIMAT0000103	hsa-miR-106a-5p	hsa_circ_0037013	hsa_circ_0037013	circRNA	chr15	96818125	96818147	-	1	0	AGO2	7mer-m8	gaUGGACGUGACAUUCGUGAAAa	|:| :|||| :|||||||	agAUCAUAGCUGUUGGCACUUUg
MIMAT0000103	hsa-miR-106a-5p	hsa_circ_0037014	hsa_circ_0037014	circRNA	chr15	96818125	96818147	-	1	0	AGO2	7mer-m8	gaUGGACGUGACAUUCGUGAAAa	|:| :|||| :|||||||	agAUCAUAGCUGUUGGCACUUUg
MIMAT0000103	hsa-miR-106a-5p	hsa_circ_0037013	hsa_circ_0037013	circRNA	chr15	96823522	96823544	-	1	0	AGO1-4	7mer-m8	gaUGGACGUGACAUUCGUGAAAa	:||||:| | ||||||||	auGCCUGUAAUCCCAGCACUUUg
MIMAT0000103	hsa-miR-106a-5p	hsa_circ_0037014	hsa_circ_0037014	circRNA	chr15	96823522	96823544	-	1	0	AGO1-4	7mer-m8	gaUGGACGUGACAUUCGUGAAAa	:||||:| | ||||||||	auGCCUGUAAUCCCAGCACUUUg
MIMAT0000103	hsa-miR-106a-5p	hsa_circ_0038032	hsa_circ_0038032	circRNA	chr16	15216331	15216353	-	1	0	AGO1-4	8mer	gaUGGACGUGACAUUCGUGAAAa	:||||:| | ||||||||	agGCCUGUAAUCCCAGCACUUUa
MIMAT0000103	hsa-miR-106a-5p	hsa_circ_0038902	hsa_circ_0038902	circRNA	chr16	29468071	29468093	+	1	0	AGO2	7mer-m8	gauggacguGACAUUCGUGAAAa	:|||: |||||||	agcucauucUUGUGUGCACUUUu
MIMAT0000103	hsa-miR-106a-5p	hsa_circ_0000710	hsa_circ_000215	circRNA	chr16	67974196	67974223	-	2	0	AGO1-4,AGO2	7mer-m8	gaUG-GACGUGACAUU----CGUGAAAa	|| || | :|| |: |||||||	caACGCUUCUUUGCAGACCUGCACUUUg
MIMAT0000103	hsa-miR-106a-5p	hsa_circ_0000712	hsa_circ_002060	circRNA	chr16	68217188	68217212	+	4	0	AGO2	7mer-m8	gaUGGACGUGACAUU--CGUGAAAa	| ||||| || |: |||||||	acAGCUGCAGUGCAGGUGCACUUUu
MIMAT0000103	hsa-miR-106a-5p	hsa_circ_0000766	hsa_circ_001851	circRNA	chr17	40774763	40774785	+	1	0	AGO1-4	7mer-m8	gaUGGACGUGACAUUCGUGAAAa	:||||:| | ||||||||	caGCCUGUAAUCCCAGCACUUUg
MIMAT0000103	hsa-miR-106a-5p	hsa_circ_0000767	hsa_circ_002062	circRNA	chr17	40774763	40774785	+	1	0	AGO1-4	7mer-m8	gaUGGACGUGACAUUCGUGAAAa	:||||:| | ||||||||	caGCCUGUAAUCCCAGCACUUUg
MIMAT0000103	hsa-miR-106a-5p	hsa_circ_0000768	hsa_circ_000877	circRNA	chr17	40774763	40774785	+	1	0	AGO1-4	7mer-m8	gaUGGACGUGACAUUCGUGAAAa	:||||:| | ||||||||	caGCCUGUAAUCCCAGCACUUUg
MIMAT0000103	hsa-miR-106a-5p	hsa_circ_0000769	hsa_circ_000878	circRNA	chr17	40774763	40774785	+	1	0	AGO1-4	7mer-m8	gaUGGACGUGACAUUCGUGAAAa	:||||:| | ||||||||	caGCCUGUAAUCCCAGCACUUUg
MIMAT0000103	hsa-miR-106a-5p	hsa_circ_0044175	hsa_circ_0044175	circRNA	chr17	43514421	43514443	-	10	3	AGO1,AGO1-4,AGO2	7mer-m8	gaUGGACGUGACAUUCGUGAAAa	||| ||||||| ||||||||	aaACCAGCACUGUCAGCACUUUg
MIMAT0000103	hsa-miR-106a-5p	hsa_circ_0007815	hsa_circ_0007815	circRNA	chr17	43525422	43525444	-	1	0	AGO2	7mer-m8	gaUGGACGUGACAUUCGUGAAAa	:||||:| | ||||||||	auGCCUGUAAUCCCAGCACUUUg
MIMAT0000103	hsa-miR-106a-5p	hsa_circ_0044175	hsa_circ_0044175	circRNA	chr17	43525422	43525444	-	1	0	AGO2	7mer-m8	gaUGGACGUGACAUUCGUGAAAa	:||||:| | ||||||||	auGCCUGUAAUCCCAGCACUUUg
MIMAT0000103	hsa-miR-106a-5p	hsa_circ_0044178	hsa_circ_0044178	circRNA	chr17	44126859	44126881	-	1	0	AGO1-4	7mer-m8	gaUGGACGUGACAUUCGUGAAAa	:|:||:| | ||||||||	acGCUUGUAAUCCCAGCACUUUg
MIMAT0000103	hsa-miR-106a-5p	hsa_circ_0044179	hsa_circ_0044179	circRNA	chr17	44126859	44126881	-	1	0	AGO1-4	7mer-m8	gaUGGACGUGACAUUCGUGAAAa	:|:||:| | ||||||||	acGCUUGUAAUCCCAGCACUUUg
MIMAT0000103	hsa-miR-106a-5p	hsa_circ_0044181	hsa_circ_0044181	circRNA	chr17	44126859	44126881	-	1	0	AGO1-4	7mer-m8	gaUGGACGUGACAUUCGUGAAAa	:|:||:| | ||||||||	acGCUUGUAAUCCCAGCACUUUg
MIMAT0000103	hsa-miR-106a-5p	hsa_circ_0004422	hsa_circ_0004422	circRNA	chr17	44164393	44164414	-	1	0	AGO1-4	7mer-m8	gaUGGACGUGACAUUCGUGAAAa	:|||||| :|||||||	auGCCUGCA-ACCCGGCACUUUg
MIMAT0000103	hsa-miR-106a-5p	hsa_circ_0005940	hsa_circ_0005940	circRNA	chr17	44164393	44164414	-	1	0	AGO1-4	7mer-m8	gaUGGACGUGACAUUCGUGAAAa	:|||||| :|||||||	auGCCUGCA-ACCCGGCACUUUg
MIMAT0000103	hsa-miR-106a-5p	hsa_circ_0006669	hsa_circ_0006669	circRNA	chr17	44164393	44164414	-	1	0	AGO1-4	7mer-m8	gaUGGACGUGACAUUCGUGAAAa	:|||||| :|||||||	auGCCUGCA-ACCCGGCACUUUg
MIMAT0000103	hsa-miR-106a-5p	hsa_circ_0044179	hsa_circ_0044179	circRNA	chr17	44164393	44164414	-	1	0	AGO1-4	7mer-m8	gaUGGACGUGACAUUCGUGAAAa	:|||||| :|||||||	auGCCUGCA-ACCCGGCACUUUg
MIMAT0000103	hsa-miR-106a-5p	hsa_circ_0044187	hsa_circ_0044187	circRNA	chr17	44164393	44164414	-	1	0	AGO1-4	7mer-m8	gaUGGACGUGACAUUCGUGAAAa	:|||||| :|||||||	auGCCUGCA-ACCCGGCACUUUg
MIMAT0000103	hsa-miR-106a-5p	hsa_circ_0044188	hsa_circ_0044188	circRNA	chr17	44164393	44164414	-	1	0	AGO1-4	7mer-m8	gaUGGACGUGACAUUCGUGAAAa	:|||||| :|||||||	auGCCUGCA-ACCCGGCACUUUg
MIMAT0000103	hsa-miR-106a-5p	hsa_circ_0044187	hsa_circ_0044187	circRNA	chr17	44200890	44200914	-	2	0	AGO1-4,AGO2	7mer-m8	gauggACGUGACAU--UCGUGAAAa	| ||||| | ||||||||	gugugUUCACUGGAGUAGCACUUUu
MIMAT0000103	hsa-miR-106a-5p	hsa_circ_0044189	hsa_circ_0044189	circRNA	chr17	44200890	44200914	-	2	0	AGO1-4,AGO2	7mer-m8	gauggACGUGACAU--UCGUGAAAa	| ||||| | ||||||||	gugugUUCACUGGAGUAGCACUUUu
MIMAT0000103	hsa-miR-106a-5p	hsa_circ_0044190	hsa_circ_0044190	circRNA	chr17	44200890	44200914	-	2	0	AGO1-4,AGO2	7mer-m8	gauggACGUGACAU--UCGUGAAAa	| ||||| | ||||||||	gugugUUCACUGGAGUAGCACUUUu
MIMAT0000103	hsa-miR-106a-5p	hsa_circ_0044191	hsa_circ_0044191	circRNA	chr17	44200890	44200914	-	2	0	AGO1-4,AGO2	7mer-m8	gauggACGUGACAU--UCGUGAAAa	| ||||| | ||||||||	gugugUUCACUGGAGUAGCACUUUu
MIMAT0000103	hsa-miR-106a-5p	hsa_circ_0044187	hsa_circ_0044187	circRNA	chr17	44205441	44205463	-	1	0	AGO1-4	7mer-m8	gaUGGACGUGACAUUCGUGAAAa	:|:||:| ||||||||	acGCUUGUAACCCCAGCACUUUg
MIMAT0000103	hsa-miR-106a-5p	hsa_circ_0044189	hsa_circ_0044189	circRNA	chr17	44205441	44205463	-	1	0	AGO1-4	7mer-m8	gaUGGACGUGACAUUCGUGAAAa	:|:||:| ||||||||	acGCUUGUAACCCCAGCACUUUg
MIMAT0000103	hsa-miR-106a-5p	hsa_circ_0044190	hsa_circ_0044190	circRNA	chr17	44205441	44205463	-	1	0	AGO1-4	7mer-m8	gaUGGACGUGACAUUCGUGAAAa	:|:||:| ||||||||	acGCUUGUAACCCCAGCACUUUg
MIMAT0000103	hsa-miR-106a-5p	hsa_circ_0044191	hsa_circ_0044191	circRNA	chr17	44205441	44205463	-	1	0	AGO1-4	7mer-m8	gaUGGACGUGACAUUCGUGAAAa	:|:||:| ||||||||	acGCUUGUAACCCCAGCACUUUg
MIMAT0000103	hsa-miR-106a-5p	hsa_circ_0044187	hsa_circ_0044187	circRNA	chr17	44210981	44211003	-	1	0	AGO1-4	8mer	gauggacguGACAUUCGUGAAAa	||| |:|||||||	uuuauaaauCUGGAGGCACUUUa
MIMAT0000103	hsa-miR-106a-5p	hsa_circ_0044189	hsa_circ_0044189	circRNA	chr17	44210981	44211003	-	1	0	AGO1-4	8mer	gauggacguGACAUUCGUGAAAa	||| |:|||||||	uuuauaaauCUGGAGGCACUUUa
MIMAT0000103	hsa-miR-106a-5p	hsa_circ_0044190	hsa_circ_0044190	circRNA	chr17	44210981	44211003	-	1	0	AGO1-4	8mer	gauggacguGACAUUCGUGAAAa	||| |:|||||||	uuuauaaauCUGGAGGCACUUUa
MIMAT0000103	hsa-miR-106a-5p	hsa_circ_0044191	hsa_circ_0044191	circRNA	chr17	44210981	44211003	-	1	0	AGO1-4	8mer	gauggacguGACAUUCGUGAAAa	||| |:|||||||	uuuauaaauCUGGAGGCACUUUa
MIMAT0000103	hsa-miR-106a-5p	hsa_circ_0044187	hsa_circ_0044187	circRNA	chr17	44223355	44223377	-	1	0	AGO1-4	7mer-m8	gaUGGACGUGACAUUCGUGAAAa	|||||:| | ||||||||	acACCUGUAAUCCCAGCACUUUg
MIMAT0000103	hsa-miR-106a-5p	hsa_circ_0044189	hsa_circ_0044189	circRNA	chr17	44223355	44223377	-	1	0	AGO1-4	7mer-m8	gaUGGACGUGACAUUCGUGAAAa	|||||:| | ||||||||	acACCUGUAAUCCCAGCACUUUg
MIMAT0000103	hsa-miR-106a-5p	hsa_circ_0044190	hsa_circ_0044190	circRNA	chr17	44223355	44223377	-	1	0	AGO1-4	7mer-m8	gaUGGACGUGACAUUCGUGAAAa	|||||:| | ||||||||	acACCUGUAAUCCCAGCACUUUg
MIMAT0000103	hsa-miR-106a-5p	hsa_circ_0044191	hsa_circ_0044191	circRNA	chr17	44223355	44223377	-	1	0	AGO1-4	7mer-m8	gaUGGACGUGACAUUCGUGAAAa	|||||:| | ||||||||	acACCUGUAAUCCCAGCACUUUg
MIMAT0000103	hsa-miR-106a-5p	hsa_circ_0044187	hsa_circ_0044187	circRNA	chr17	44226211	44226233	-	1	0	AGO1-4	7mer-m8	gaUGGACGUGACAUUCGUGAAAa	:|:||:| | ||||||||	auGCUUGUAAUCCCAGCACUUUg
MIMAT0000103	hsa-miR-106a-5p	hsa_circ_0044189	hsa_circ_0044189	circRNA	chr17	44226211	44226233	-	1	0	AGO1-4	7mer-m8	gaUGGACGUGACAUUCGUGAAAa	:|:||:| | ||||||||	auGCUUGUAAUCCCAGCACUUUg
MIMAT0000103	hsa-miR-106a-5p	hsa_circ_0044190	hsa_circ_0044190	circRNA	chr17	44226211	44226233	-	1	0	AGO1-4	7mer-m8	gaUGGACGUGACAUUCGUGAAAa	:|:||:| | ||||||||	auGCUUGUAAUCCCAGCACUUUg
MIMAT0000103	hsa-miR-106a-5p	hsa_circ_0044191	hsa_circ_0044191	circRNA	chr17	44226211	44226233	-	1	0	AGO1-4	7mer-m8	gaUGGACGUGACAUUCGUGAAAa	:|:||:| | ||||||||	auGCUUGUAAUCCCAGCACUUUg
MIMAT0000103	hsa-miR-106a-5p	hsa_circ_0044187	hsa_circ_0044187	circRNA	chr17	44230540	44230563	-	3	0	AGO1-4	7mer-m8	gauggAC-GUGACAUUCGUGAAAa	|| | :||| |||||||	auguaUGUCUUUGUUUGCACUUUc
MIMAT0000103	hsa-miR-106a-5p	hsa_circ_0044189	hsa_circ_0044189	circRNA	chr17	44230540	44230563	-	3	0	AGO1-4	7mer-m8	gauggAC-GUGACAUUCGUGAAAa	|| | :||| |||||||	auguaUGUCUUUGUUUGCACUUUc
MIMAT0000103	hsa-miR-106a-5p	hsa_circ_0044190	hsa_circ_0044190	circRNA	chr17	44230540	44230563	-	3	0	AGO1-4	7mer-m8	gauggAC-GUGACAUUCGUGAAAa	|| | :||| |||||||	auguaUGUCUUUGUUUGCACUUUc
MIMAT0000103	hsa-miR-106a-5p	hsa_circ_0044191	hsa_circ_0044191	circRNA	chr17	44230540	44230563	-	3	0	AGO1-4	7mer-m8	gauggAC-GUGACAUUCGUGAAAa	|| | :||| |||||||	auguaUGUCUUUGUUUGCACUUUc
MIMAT0000103	hsa-miR-106a-5p	hsa_circ_0044187	hsa_circ_0044187	circRNA	chr17	44245972	44245998	-	1	0	AGO2	7mer-m8	gauGGACGUGA-CAU---UCGUGAAAa	||||:| | | ||||||||	acuCCUGUAAUCCCACCCAGCACUUUg
MIMAT0000103	hsa-miR-106a-5p	hsa_circ_0044189	hsa_circ_0044189	circRNA	chr17	44245972	44245998	-	1	0	AGO2	7mer-m8	gauGGACGUGA-CAU---UCGUGAAAa	||||:| | | ||||||||	acuCCUGUAAUCCCACCCAGCACUUUg
MIMAT0000103	hsa-miR-106a-5p	hsa_circ_0044190	hsa_circ_0044190	circRNA	chr17	44245972	44245998	-	1	0	AGO2	7mer-m8	gauGGACGUGA-CAU---UCGUGAAAa	||||:| | | ||||||||	acuCCUGUAAUCCCACCCAGCACUUUg
MIMAT0000103	hsa-miR-106a-5p	hsa_circ_0044191	hsa_circ_0044191	circRNA	chr17	44245972	44245998	-	1	0	AGO2	7mer-m8	gauGGACGUGA-CAU---UCGUGAAAa	||||:| | | ||||||||	acuCCUGUAAUCCCACCCAGCACUUUg
MIMAT0000103	hsa-miR-106a-5p	hsa_circ_0044187	hsa_circ_0044187	circRNA	chr17	44251808	44251830	-	1	0	AGO1-4	7mer-m8	gaUGGACGUGACAUUCGUGAAAa	:||||:| | ||||||||	agGCCUGUAAUCCCAGCACUUUg
MIMAT0000103	hsa-miR-106a-5p	hsa_circ_0044190	hsa_circ_0044190	circRNA	chr17	44251808	44251830	-	1	0	AGO1-4	7mer-m8	gaUGGACGUGACAUUCGUGAAAa	:||||:| | ||||||||	agGCCUGUAAUCCCAGCACUUUg
MIMAT0000103	hsa-miR-106a-5p	hsa_circ_0044191	hsa_circ_0044191	circRNA	chr17	44251808	44251830	-	1	0	AGO1-4	7mer-m8	gaUGGACGUGACAUUCGUGAAAa	:||||:| | ||||||||	agGCCUGUAAUCCCAGCACUUUg
MIMAT0000103	hsa-miR-106a-5p	hsa_circ_0044196	hsa_circ_0044196	circRNA	chr17	44385050	44385070	+	1	0	AGO2	8mer	gaUGGACGUGACAUUCGUGAAAa	|:|| :|| ||||||||||	ccAUCUUUAC--UAAGCACUUUa
MIMAT0000103	hsa-miR-106a-5p	hsa_circ_0003466	hsa_circ_0003466	circRNA	chr17	44794815	44794837	+	1	0	AGO1-4	7mer-m8	gaUGGACGUGACAUUCGUGAAAa	:||||:| | ||||||||	acGCCUGUAAUCCCAGCACUUUg
MIMAT0000103	hsa-miR-106a-5p	hsa_circ_0006625	hsa_circ_0006625	circRNA	chr17	44794815	44794837	+	1	0	AGO1-4	7mer-m8	gaUGGACGUGACAUUCGUGAAAa	:||||:| | ||||||||	acGCCUGUAAUCCCAGCACUUUg
MIMAT0000103	hsa-miR-106a-5p	hsa_circ_0000776	hsa_circ_002049	circRNA	chr17	45403712	45403735	+	1	0	AGO1-4	7mer-m8	gauGGACG--UGACAUUCGUGAAAa	:|||| | | ||||||||||	aacUCUGCUUAAU-UAAGCACUUUg
MIMAT0000103	hsa-miR-106a-5p	hsa_circ_0000793	hsa_circ_001969	circRNA	chr17	58343374	58343398	-	2	0	AGO2	7mer-m8	gauggacGUGACAUU--CGUGAAAa	||: ||:: |||||||	ugagagaCAUGGUGGUUGCACUUUu
MIMAT0000103	hsa-miR-106a-5p	hsa_circ_0000794	hsa_circ_000883	circRNA	chr17	59853820	59853842	-	2	0	AGO1-4,AGO2	7mer-m8	gauggACGUGACAUUCGUGAAAa	|| | || :||||||||	caagaUGAAGUGGGAGCACUUUu
MIMAT0000103	hsa-miR-106a-5p	hsa_circ_0000815	hsa_circ_001265	circRNA	chr17	80364307	80364328	-	1	0	AGO1-4	7mer-m8	gaUGGACGUGACAUUCGUGAAAa	::|||: | | |||||||||	cuGUCUGU-CGGGAAGCACUUUg
MIMAT0000103	hsa-miR-106a-5p	hsa_circ_0000833	hsa_circ_001090	circRNA	chr18	13280141	13280164	+	1	0	AGO1-4	7mer-m8	gaugGAC-GUGACAUUCGUGAAAa	:|| :|:| | |||||||	uaggUUGUUAUUAAAUGCACUUUu
MIMAT0000103	hsa-miR-106a-5p	hsa_circ_0000833	hsa_circ_001090	circRNA	chr18	13286643	13286665	+	1	0	AGO2	7mer-m8	gauggacgugacauuCGUGAAAa	|||||||	gaugugggaaccacuGCACUUUu
MIMAT0000103	hsa-miR-106a-5p	hsa_circ_0000833	hsa_circ_001090	circRNA	chr18	13290439	13290460	+	1	0	AGO2	7mer-m8	gaUGGACGUGACAUUCGUGAAAa	||| | | || |||||||	gaACCCUAAAU-UAUGCACUUUu
MIMAT0000103	hsa-miR-106a-5p	hsa_circ_0000845	hsa_circ_001393	circRNA	chr18	42288181	42288203	+	1	0	AGO2	7mer-m8	gauGGACGUGACAUUCGUGAAAa	||| : :||| ||||||||	cauCCUAUUUUGUCAGCACUUUc
MIMAT0000103	hsa-miR-106a-5p	hsa_circ_0049494	hsa_circ_0049494	circRNA	chr19	11672067	11672089	+	1	0	AGO1-4	7mer-m8	gaUGGACGUGACAUUCGUGAAAa	|||||:| | ||||||||	acACCUGUAAUCCCAGCACUUUu
MIMAT0000103	hsa-miR-106a-5p	hsa_circ_0000903	hsa_circ_001395	circRNA	chr19	15771042	15771063	+	4	0	AGO1-4,AGO2	8mer	gaUGGACGUGACAUUCGUGAAAa	|::| : :| | :|||||||	agAUUUCUUUUCU-GGCACUUUa
MIMAT0000103	hsa-miR-106a-5p	hsa_circ_0000903	hsa_circ_001395	circRNA	chr19	15772819	15772841	+	1	0	AGO1-4	8mer	gaUGGACGUGACAUUCGUGAAAa	|||||:| | ||||||||	acACCUGUAAUCCCAGCACUUUa
MIMAT0000103	hsa-miR-106a-5p	hsa_circ_0050270	hsa_circ_0050270	circRNA	chr19	19896865	19896889	-	4	0	AGO1-4	7mer-m8	gaUG-GACGUGAC-AUUCGUGAAAa	|| :||:|: | |||||||||	agACAUUGUAUAGAAAAGCACUUUg
MIMAT0000103	hsa-miR-106a-5p	hsa_circ_0050292	hsa_circ_0050292	circRNA	chr19	21643314	21643336	-	1	0	AGO1-4	7mer-m8	gauGGACGUGACAUUCGUGAAAa	| | :| | ||||||||	acuCGUAUAAUCCCAGCACUUUg
MIMAT0000103	hsa-miR-106a-5p	hsa_circ_0000938	hsa_circ_000898	circRNA	chr19	44596898	44596920	+	1	0	AGO1-4	7mer-m8	gaUGGACGUGACAUUCGUGAAAa	:||||:| | ||||||||	aaGCCUGUAAUCCCAGCACUUUg
MIMAT0000103	hsa-miR-106a-5p	hsa_circ_0000938	hsa_circ_000898	circRNA	chr19	44601932	44601955	+	1	0	AGO1-4	7mer-m8	gauGGACGUGACA--UUCGUGAAAa	:|||| || | :|||||||	uuuUCUGC-CUUUCCUGGCACUUUg
MIMAT0000103	hsa-miR-106a-5p	hsa_circ_0000962	hsa_circ_001634	circRNA	chr19	57726844	57726868	+	18	0	AGO1,AGO1-4,AGO2,AGO3	8mer	gaugGACGUGACAU--UCGUGAAAa	|| || | | ||||||||	cucaCUUCAGAGAACUAGCACUUUa
MIMAT0000103	hsa-miR-106a-5p	hsa_circ_0000962	hsa_circ_001634	circRNA	chr19	57727457	57727479	+	3	0	AGO2	7mer-m8	gaUGGACGUGACAUUCGUGAAAa	:||||:| | ||||||||	acGCCUGUAAUCCUAGCACUUUg
MIMAT0000103	hsa-miR-106a-5p	hsa_circ_0000962	hsa_circ_001634	circRNA	chr19	57728667	57728688	+	19	0	AGO1,AGO2,AGO3	8mer	gaUGGACGUGACAUUCGUGAAAa	|:| ||| | | ||||||||	uuAUCAGCAAU-UUAGCACUUUa
MIMAT0000103	hsa-miR-106a-5p	hsa_circ_0000962	hsa_circ_001634	circRNA	chr19	57731194	57731216	+	9	0	AGO1,AGO2,AGO3	7mer-m8	gauggaCGUGACAUUCGUGAAAa	|||: | |||||||	cacuggGCAUCUUCUGCACUUUc
MIMAT0000103	hsa-miR-106a-5p	hsa_circ_0001153	hsa_circ_001694	circRNA	chr20	35690492	35690511	-	4	0	AGO1-4,AGO2	7mer-m8	gaUGGACGUGACAUUCGUGAAAa	|||| || ||||||||	uaACCUUCA---ACAGCACUUUg
MIMAT0000103	hsa-miR-106a-5p	hsa_circ_0001191	hsa_circ_001503	circRNA	chr21	38820574	38820595	+	1	0	AGO1-4	7mer-m8	gaUGGACGUGACAUUCGUGAAAa	|| |:|:| |||||||||	ugACAAGUAUU-AAAGCACUUUg
MIMAT0000103	hsa-miR-106a-5p	hsa_circ_0062927	hsa_circ_0062927	circRNA	chr22	32048376	32048398	-	1	0	AGO1-4	7mer-m8	gaUGGACGUGACAUUCGUGAAAa	|:|||:| | ||||||||	acAUCUGUAAUCCCAGCACUUUg
MIMAT0000103	hsa-miR-106a-5p	hsa_circ_0001241	hsa_circ_001641	circRNA	chr22	42940139	42940161	-	1	0	AGO1-4	7mer-m8	gaUGGACGUGACAUUCGUGAAAa	:||||:| | ||||||||	cuGCCUGUAAUCCCAGCACUUUg
MIMAT0000103	hsa-miR-106a-5p	hsa_circ_0001242	hsa_circ_002132	circRNA	chr22	42940139	42940161	-	1	0	AGO1-4	7mer-m8	gaUGGACGUGACAUUCGUGAAAa	:||||:| | ||||||||	cuGCCUGUAAUCCCAGCACUUUg
MIMAT0000103	hsa-miR-106a-5p	hsa_circ_0001243	hsa_circ_002175	circRNA	chr22	42940139	42940161	-	1	0	AGO1-4	7mer-m8	gaUGGACGUGACAUUCGUGAAAa	:||||:| | ||||||||	cuGCCUGUAAUCCCAGCACUUUg
MIMAT0000103	hsa-miR-106a-5p	hsa_circ_0089771	hsa_circ_0089771	circRNA	chrX	207389	207411	+	3	0	AGO1-4,AGO2	7mer-m8	gauggacgugacauuCGUGAAAa	|||||||	cucggagaagaaccuGCACUUUg
MIMAT0000103	hsa-miR-106a-5p	hsa_circ_0089772	hsa_circ_0089772	circRNA	chrX	207389	207411	+	3	0	AGO1-4,AGO2	7mer-m8	gauggacgugacauuCGUGAAAa	|||||||	cucggagaagaaccuGCACUUUg
MIMAT0000103	hsa-miR-106a-5p	hsa_circ_0006648	hsa_circ_0006648	circRNA	chrX	1404902	1404924	+	1	0	AGO1-4	7mer-m8	gaUGGACGUGACAUUCGUGAAAa	:||||: | ||||||||	acGCCUGUCAUCCCAGCACUUUg
MIMAT0000103	hsa-miR-106a-5p	hsa_circ_0089783	hsa_circ_0089783	circRNA	chrX	1463404	1463426	+	1	0	AGO1-4	7mer-m8	gaUGGACGUGACAUUCGUGAAAa	:|:||:| | ||||||||	auGCUUGUAAUCCCAGCACUUUg
MIMAT0000103	hsa-miR-106a-5p	hsa_circ_0089796	hsa_circ_0089796	circRNA	chrX	2181811	2181833	-	1	0	AGO1-4	7mer-m8	gaUGGACGUGACAUUCGUGAAAa	:||||: | ||||||||	acGCCUGUCAUCCCAGCACUUUg
MIMAT0000103	hsa-miR-106a-5p	hsa_circ_0089797	hsa_circ_0089797	circRNA	chrX	2181811	2181833	-	1	0	AGO1-4	7mer-m8	gaUGGACGUGACAUUCGUGAAAa	:||||: | ||||||||	acGCCUGUCAUCCCAGCACUUUg
MIMAT0000103	hsa-miR-106a-5p	hsa_circ_0089798	hsa_circ_0089798	circRNA	chrX	2181811	2181833	-	1	0	AGO1-4	7mer-m8	gaUGGACGUGACAUUCGUGAAAa	:||||: | ||||||||	acGCCUGUCAUCCCAGCACUUUg
MIMAT0000103	hsa-miR-106a-5p	hsa_circ_0003473	hsa_circ_0003473	circRNA	chrX	2219936	2219958	-	1	0	AGO1-4	7mer-m8	gaUGGACGUGACAUUCGUGAAAa	|||||:| | ||||||||	acACCUGUAAUCCCAGCACUUUg
MIMAT0000103	hsa-miR-106a-5p	hsa_circ_0089798	hsa_circ_0089798	circRNA	chrX	2219936	2219958	-	1	0	AGO1-4	7mer-m8	gaUGGACGUGACAUUCGUGAAAa	|||||:| | ||||||||	acACCUGUAAUCCCAGCACUUUg
MIMAT0000103	hsa-miR-106a-5p	hsa_circ_0089799	hsa_circ_0089799	circRNA	chrX	2219936	2219958	-	1	0	AGO1-4	7mer-m8	gaUGGACGUGACAUUCGUGAAAa	|||||:| | ||||||||	acACCUGUAAUCCCAGCACUUUg
MIMAT0000103	hsa-miR-106a-5p	hsa_circ_0089801	hsa_circ_0089801	circRNA	chrX	2219936	2219958	-	1	0	AGO1-4	7mer-m8	gaUGGACGUGACAUUCGUGAAAa	|||||:| | ||||||||	acACCUGUAAUCCCAGCACUUUg
MIMAT0000103	hsa-miR-106a-5p	hsa_circ_0003473	hsa_circ_0003473	circRNA	chrX	2220187	2220208	-	1	0	AGO1-4	7mer-m8	gaUGGACGUGACAUUCGUGAAAa	|| | | | :||||||||	ucACAAGGUCAG-GAGCACUUUu
MIMAT0000103	hsa-miR-106a-5p	hsa_circ_0089798	hsa_circ_0089798	circRNA	chrX	2220187	2220208	-	1	0	AGO1-4	7mer-m8	gaUGGACGUGACAUUCGUGAAAa	|| | | | :||||||||	ucACAAGGUCAG-GAGCACUUUu
MIMAT0000103	hsa-miR-106a-5p	hsa_circ_0089799	hsa_circ_0089799	circRNA	chrX	2220187	2220208	-	1	0	AGO1-4	7mer-m8	gaUGGACGUGACAUUCGUGAAAa	|| | | | :||||||||	ucACAAGGUCAG-GAGCACUUUu
MIMAT0000103	hsa-miR-106a-5p	hsa_circ_0089801	hsa_circ_0089801	circRNA	chrX	2220187	2220208	-	1	0	AGO1-4	7mer-m8	gaUGGACGUGACAUUCGUGAAAa	|| | | | :||||||||	ucACAAGGUCAG-GAGCACUUUu
MIMAT0000103	hsa-miR-106a-5p	hsa_circ_0003473	hsa_circ_0003473	circRNA	chrX	2231667	2231689	-	1	0	AGO1-4	7mer-m8	gaUGGACGUGACAUUCGUGAAAa	:||||:| | ||||||||	auGCCUGUAAUUCUAGCACUUUg
MIMAT0000103	hsa-miR-106a-5p	hsa_circ_0089798	hsa_circ_0089798	circRNA	chrX	2231667	2231689	-	1	0	AGO1-4	7mer-m8	gaUGGACGUGACAUUCGUGAAAa	:||||:| | ||||||||	auGCCUGUAAUUCUAGCACUUUg
MIMAT0000103	hsa-miR-106a-5p	hsa_circ_0089799	hsa_circ_0089799	circRNA	chrX	2231667	2231689	-	1	0	AGO1-4	7mer-m8	gaUGGACGUGACAUUCGUGAAAa	:||||:| | ||||||||	auGCCUGUAAUUCUAGCACUUUg
MIMAT0000103	hsa-miR-106a-5p	hsa_circ_0089801	hsa_circ_0089801	circRNA	chrX	2231667	2231689	-	1	0	AGO1-4	7mer-m8	gaUGGACGUGACAUUCGUGAAAa	:||||:| | ||||||||	auGCCUGUAAUUCUAGCACUUUg
MIMAT0000103	hsa-miR-106a-5p	hsa_circ_0003473	hsa_circ_0003473	circRNA	chrX	2255104	2255126	-	1	0	AGO1-4	7mer-m8	gaUGGACGUGACAUUCGUGAAAa	:||||:| | ||||||||	acGCCUGUAAUCCCAGCACUUUg
MIMAT0000103	hsa-miR-106a-5p	hsa_circ_0089798	hsa_circ_0089798	circRNA	chrX	2255104	2255126	-	1	0	AGO1-4	7mer-m8	gaUGGACGUGACAUUCGUGAAAa	:||||:| | ||||||||	acGCCUGUAAUCCCAGCACUUUg
MIMAT0000103	hsa-miR-106a-5p	hsa_circ_0089799	hsa_circ_0089799	circRNA	chrX	2255104	2255126	-	1	0	AGO1-4	7mer-m8	gaUGGACGUGACAUUCGUGAAAa	:||||:| | ||||||||	acGCCUGUAAUCCCAGCACUUUg
MIMAT0000103	hsa-miR-106a-5p	hsa_circ_0089801	hsa_circ_0089801	circRNA	chrX	2255104	2255126	-	1	0	AGO1-4	7mer-m8	gaUGGACGUGACAUUCGUGAAAa	:||||:| | ||||||||	acGCCUGUAAUCCCAGCACUUUg
MIMAT0000103	hsa-miR-106a-5p	hsa_circ_0003473	hsa_circ_0003473	circRNA	chrX	2272760	2272782	-	1	0	AGO1-4	7mer-m8	gaUGGACGUGACAUUCGUGAAAa	|||||:| | ||||||||	acACCUGUAGUCCCAGCACUUUg
MIMAT0000103	hsa-miR-106a-5p	hsa_circ_0089798	hsa_circ_0089798	circRNA	chrX	2272760	2272782	-	1	0	AGO1-4	7mer-m8	gaUGGACGUGACAUUCGUGAAAa	|||||:| | ||||||||	acACCUGUAGUCCCAGCACUUUg
MIMAT0000103	hsa-miR-106a-5p	hsa_circ_0089799	hsa_circ_0089799	circRNA	chrX	2272760	2272782	-	1	0	AGO1-4	7mer-m8	gaUGGACGUGACAUUCGUGAAAa	|||||:| | ||||||||	acACCUGUAGUCCCAGCACUUUg
MIMAT0000103	hsa-miR-106a-5p	hsa_circ_0089801	hsa_circ_0089801	circRNA	chrX	2272760	2272782	-	1	0	AGO1-4	7mer-m8	gaUGGACGUGACAUUCGUGAAAa	|||||:| | ||||||||	acACCUGUAGUCCCAGCACUUUg
MIMAT0000103	hsa-miR-106a-5p	hsa_circ_0001927	hsa_circ_001835	circRNA	chrX	70521674	70521699	+	1	0	AGO2	7mer-m8	gauggacgUGACAU---UCGUGAAAa	:||||: ||||||||	uaacaaagGCUGUGGGCAGCACUUUg
MIMAT0000446	hsa-miR-127-3p	hsa_circ_0000141	hsa_circ_001026	circRNA	chr1	156220717	156220731	-	1	0	AGO2	8mer	ucgguucgAGUCUGCCUAGGCu	| ||: |||||||	#NAME?
MIMAT0000446	hsa-miR-127-3p	hsa_circ_0001041	hsa_circ_001128	circRNA	chr2	88879047	88879070	-	2	0	AGO1-4,AGO2	7mer-m8	ucGGUUCG--AGUCUGCCUAGGCu	::| || ||| : |||||||	aaUUAUGCUAUCAAGAGGAUCCGu
MIMAT0000446	hsa-miR-127-3p	hsa_circ_0001041	hsa_circ_001128	circRNA	chr2	88913276	88913300	-	3	0	AGO1-4,AGO2	7mer-m8	ucgguucGAGUCUG---CCUAGGCu	:|::||: |||||||	agugggaUUUGGAUGUGGGAUCCGg
MIMAT0000446	hsa-miR-127-3p	hsa_circ_0075936	hsa_circ_0075936	circRNA	chr6	31747209	31747230	-	6	4	AGO1,AGO1-4,AGO2,AGO3	7mer-m8	ucgGUUCGAGUCUGCCUAGGCu	||| |||| ||||||||	cuaCAACCUCACCCGGAUCCGg
MIMAT0000446	hsa-miR-127-3p	hsa_circ_0075936	hsa_circ_0075936	circRNA	chr6	31747892	31747913	-	2	0	AGO1-4	7mer-m8	ucgguucgaGUCUGCCUAGGCu	| | :|||||||	ccugguggaCCGCUGGAUCCGc
MIMAT0000446	hsa-miR-127-3p	hsa_circ_0001718	hsa_circ_001324	circRNA	chr7	75625794	75625814	-	2	0	AGO1-4	7mer-m8	ucgGUUCG-AGUCUGCCUAGGCu	||| | || |:|||||||	ucaCAAACAUC--AUGGAUCCGc
MIMAT0000446	hsa-miR-127-3p	hsa_circ_0001773	hsa_circ_001833	circRNA	chr7	157023778	157023799	+	5	1	AGO1-4,AGO2	7mer-m8	ucgguucgagUCUGCCUAGGCu	| :||||||||	ugauuugaaaAAGCGGAUCCGu
MIMAT0000446	hsa-miR-127-3p	hsa_circ_0017914	hsa_circ_0017914	circRNA	chr10	19793185	19793206	+	1	0	AGO1-4	8mer	ucgguucgaGUCUGCCUAGGCu	|: |:|||||||	aaacccuggCGUAUGGAUCCGa
MIMAT0000446	hsa-miR-127-3p	hsa_circ_0017915	hsa_circ_0017915	circRNA	chr10	19793185	19793206	+	1	0	AGO1-4	8mer	ucgguucgaGUCUGCCUAGGCu	|: |:|||||||	aaacccuggCGUAUGGAUCCGa
MIMAT0000446	hsa-miR-127-3p	hsa_circ_0000558	hsa_circ_002145	circRNA	chr14	89628830	89628852	-	2	0	AGO2	7mer-m8	ucGGUUCGAGUC-UGCCUAGGCu	|:: ||:|| | |||||||	ucCUGCACUUAGCAGGGAUCCGg
MIMAT0000446	hsa-miR-127-3p	hsa_circ_0034021	hsa_circ_0034021	circRNA	chr14	107083433	107083454	-	1	0	AGO1-4	7mer-m8	ucgguucgagUCUGCCUAGGCu	|| :|||||||	uuacuacuggAGCUGGAUCCGg
MIMAT0000446	hsa-miR-127-3p	hsa_circ_0000733	hsa_circ_000221	circRNA	chr17	1561952	1561973	-	14	0	AGO1,AGO1-4,AGO2	7mer-m8	ucgguucGAGUCUGCCUAGGCu	| :: |||||||||	uguguuaCGUGAACGGAUCCGc
MIMAT0000446	hsa-miR-127-3p	hsa_circ_0000766	hsa_circ_001851	circRNA	chr17	40766518	40766540	+	3	0	AGO1,AGO1-4,AGO2	7mer-m8	ucggUUCGA--GUCUGCCUAGGCu	:|||| |||| |||||||	acaaGAGCUUGCAGA-GGAUCCGg
MIMAT0000446	hsa-miR-127-3p	hsa_circ_0000767	hsa_circ_002062	circRNA	chr17	40766518	40766540	+	3	0	AGO1,AGO1-4,AGO2	7mer-m8	ucggUUCGA--GUCUGCCUAGGCu	:|||| |||| |||||||	acaaGAGCUUGCAGA-GGAUCCGg
MIMAT0000446	hsa-miR-127-3p	hsa_circ_0000768	hsa_circ_000877	circRNA	chr17	40766518	40766540	+	3	0	AGO1,AGO1-4,AGO2	7mer-m8	ucggUUCGA--GUCUGCCUAGGCu	:|||| |||| |||||||	acaaGAGCUUGCAGA-GGAUCCGg
MIMAT0000446	hsa-miR-127-3p	hsa_circ_0000890	hsa_circ_001495	circRNA	chr19	10798340	10798361	+	8	0	AGO1,AGO1-4,AGO2	8mer	ucggUUCGAGUCUGCCUAGGCu	::|| :|:||||||||	ccggGGGCGGGGGCGGAUCCGa
MIMAT0000446	hsa-miR-127-3p	hsa_circ_0001258	hsa_circ_001973	circRNA	chr22	50832511	50832533	+	1	0	AGO2	7mer-m8	ucgguucgAGUCUG-CCUAGGCu	||| || |||||||	gagccucaUCACACAGGAUCCGc
MIMAT0000243	hsa-miR-148a-3p	hsa_circ_0000005	hsa_circ_002136	circRNA	chr1	1615572	1615593	-	1	0	AGO1-4	7mer-m8	uguuucaagacaUCACGUGACu	|||||||||	ccuugaaaagacAGUGCACUGg
MIMAT0000243	hsa-miR-148a-3p	hsa_circ_0000008	hsa_circ_001557	circRNA	chr1	1747209	1747232	-	8	0	AGO1-4,AGO2	7mer-m8	uguUUCAAGA--CAUCACGUGACu	||| ||| | |||||||	gccAAGAUCUACGCCAUGCACUGg
MIMAT0000243	hsa-miR-148a-3p	hsa_circ_0000016	hsa_circ_000037	circRNA	chr1	10523162	10523183	-	3	0	AGO1,AGO1-4,AGO2	8mer	uguuucaAGACAUCACGUGACu	|| || |||||||	agccacaUCCUUACUGCACUGa
MIMAT0000243	hsa-miR-148a-3p	hsa_circ_0000017	hsa_circ_001352	circRNA	chr1	11150657	11150678	-	1	0	AGO2	7mer-m8	uguuucaagacaucACGUGACu	|||||||	uuggacguccccccUGCACUGg
MIMAT0000243	hsa-miR-148a-3p	hsa_circ_0000041	hsa_circ_001237	circRNA	chr1	29319988	29320009	+	3	0	AGO1-4,AGO2	7mer-m8	uguuucaagacaucACGUGACu	|||||||	aaaacacaggaacaUGCACUGc
MIMAT0000243	hsa-miR-148a-3p	hsa_circ_0000067	hsa_circ_000048	circRNA	chr1	46032653	46032678	+	2	0	AGO1-4,AGO2	7mer-m8	uguuucaaGACAU---C-ACGUGACu	||||| | |||||||	aucuggacCUGUACCUGAUGCACUGg
MIMAT0000243	hsa-miR-148a-3p	hsa_circ_0013763	hsa_circ_0013763	circRNA	chr1	119702767	119702787	+	1	0	AGO1-4	8mer	uguuucAAGACAUCACGUGACu	|||| |: |||||||	aacuguUUCU-UGUUGCACUGa
MIMAT0000243	hsa-miR-148a-3p	hsa_circ_0013821	hsa_circ_0013821	circRNA	chr1	144596624	144596645	+	2	0	AGO2	7mer-m8	uguuucAAGACAUCACGUGACu	||: | |||||||	uauccuUUUCCUUCUGCACUGu
MIMAT0000243	hsa-miR-148a-3p	hsa_circ_0013826	hsa_circ_0013826	circRNA	chr1	144596624	144596645	+	2	0	AGO2	7mer-m8	uguuucAAGACAUCACGUGACu	||: | |||||||	uauccuUUUCCUUCUGCACUGu
MIMAT0000243	hsa-miR-148a-3p	hsa_circ_0003960	hsa_circ_0003960	circRNA	chr1	144600297	144600318	+	1	0	AGO1-4	8mer	uguuucaagacaUCACGUGACu	| |||||||	uaaauagaccacACUGCACUGa
MIMAT0000243	hsa-miR-148a-3p	hsa_circ_0009085	hsa_circ_0009085	circRNA	chr1	144600297	144600318	+	1	0	AGO1-4	8mer	uguuucaagacaUCACGUGACu	| |||||||	uaaauagaccacACUGCACUGa
MIMAT0000243	hsa-miR-148a-3p	hsa_circ_0013827	hsa_circ_0013827	circRNA	chr1	144600297	144600318	+	1	0	AGO1-4	8mer	uguuucaagacaUCACGUGACu	| |||||||	uaaauagaccacACUGCACUGa
MIMAT0000243	hsa-miR-148a-3p	hsa_circ_0000190	hsa_circ_002125	circRNA	chr1	224553623	224553646	+	16	0	AGO1,AGO1-4,AGO2	7mer-m8	uguuuCAAG-ACA-UCACGUGACu	| || ||| | |||||||	uuacuGCUCAUGUCAUUGCACUGg
MIMAT0000243	hsa-miR-148a-3p	hsa_circ_0000973	hsa_circ_000689	circRNA	chr2	9082272	9082293	-	1	0	AGO1-4	8mer	uguuucaagacaucACGUGACu	|||||||	ccauugacauugccUGCACUGa
MIMAT0000243	hsa-miR-148a-3p	hsa_circ_0004462	hsa_circ_0004462	circRNA	chr2	54279132	54279153	+	1	0	AGO1-4	7mer-m8	uguuucaagacaUCACGUGACu	| |||||||	caagaucgcaccAUUGCACUGg
MIMAT0000243	hsa-miR-148a-3p	hsa_circ_0006166	hsa_circ_0006166	circRNA	chr2	88093150	88093170	-	1	0	AGO1-4	7mer-m8	uguuucaagacaucACGUGACu	|||||||	ucuuauuggaaucuUGCACUG-
MIMAT0000243	hsa-miR-148a-3p	hsa_circ_0001057	hsa_circ_000665	circRNA	chr2	101874336	101874357	+	10	0	AGO1-4,AGO2	8mer	uguuucaagacaUCACGUGACu	| |||||||	acgccucgccagAUUGCACUGa
MIMAT0000243	hsa-miR-148a-3p	hsa_circ_0056014	hsa_circ_0056014	circRNA	chr2	110660982	110661003	+	3	0	AGO1-4	7mer-m8	uguuucaagACAUCACGUGACu	|| : |||||||	ucuaugaggUGAGUUGCACUGg
MIMAT0000243	hsa-miR-148a-3p	hsa_circ_0056015	hsa_circ_0056015	circRNA	chr2	110660982	110661003	+	3	0	AGO1-4	7mer-m8	uguuucaagACAUCACGUGACu	|| : |||||||	ucuaugaggUGAGUUGCACUGg
MIMAT0000243	hsa-miR-148a-3p	hsa_circ_0001110	hsa_circ_001736	circRNA	chr2	231943415	231943435	+	8	0	AGO1-4,AGO2	7mer-m8	ugUUUCAAGACAUCACGUGACu	||| | :| || |||||||	gcAAACUCUUUUA-UGCACUGu
MIMAT0000243	hsa-miR-148a-3p	hsa_circ_0001113	hsa_circ_001411	circRNA	chr2	234344999	234345020	+	2	0	AGO1-4	7mer-m8	uguuucaagacaUCACGUGACu	|||||||||	cugugagcgccaAGUGCACUGu
MIMAT0000243	hsa-miR-148a-3p	hsa_circ_0064198	hsa_circ_0064198	circRNA	chr3	10044105	10044126	+	1	0	AGO1-4	7mer-m8	uguuucaagacaucACGUGACu	|||||||	ugggaccacaggcaUGCACUGc
MIMAT0000243	hsa-miR-148a-3p	hsa_circ_0064610	hsa_circ_0064610	circRNA	chr3	27219802	27219823	-	1	0	AGO1-4	8mer	ugUUUCAAGACAUCACGUGACu	|| || | |||||||	gcAAUUUUAAAAAUUGCACUGa
MIMAT0000243	hsa-miR-148a-3p	hsa_circ_0001454	hsa_circ_001421	circRNA	chr4	154525216	154525235	+	5	0	AGO1-4,AGO2	8mer	ugUUUCAAGACAUCACGUGACu	|:|| | | |||||||	aaAGAGGACAUU--UGCACUGa
MIMAT0000243	hsa-miR-148a-3p	hsa_circ_0002753	hsa_circ_0002753	circRNA	chr5	10220881	10220901	-	1	0	AGO1-4	7mer-m8	ugUUUCAAGACAUCACGUGACu	|::| |:| | |||||||	ccAGGGGUUUCCA-UGCACUGu
MIMAT0000243	hsa-miR-148a-3p	hsa_circ_0072804	hsa_circ_0072804	circRNA	chr5	69195854	69195875	+	1	0	AGO1-4	7mer-m8	uguuucaagACAUCACGUGACu	|| |||||||||	uccucaacgUGCAGUGCACUGu
MIMAT0000243	hsa-miR-148a-3p	hsa_circ_0072812	hsa_circ_0072812	circRNA	chr5	69236695	69236715	+	1	0	AGO1-4	7mer-m8	uguuucaaGACAUCACGUGACu	|| || |||||||	gcugcugaCUCUA-UGCACUGg
MIMAT0000243	hsa-miR-148a-3p	hsa_circ_0072846	hsa_circ_0072846	circRNA	chr5	70070920	70070941	+	1	0	AGO1-4	7mer-m8	uguuucaagACAUCACGUGACu	|| |||||||||	uccucaacgUGCAGUGCACUGu
MIMAT0000243	hsa-miR-148a-3p	hsa_circ_0072846	hsa_circ_0072846	circRNA	chr5	70073356	70073377	+	1	0	AGO1-4	7mer-m8	uguuucaagACAUCACGUGACu	|| |||||||||	uccucaacgUGCAGUGCACUGu
MIMAT0000243	hsa-miR-148a-3p	hsa_circ_0072852	hsa_circ_0072852	circRNA	chr5	70111735	70111755	+	1	0	AGO1-4	7mer-m8	uguuucaaGACAUCACGUGACu	|| || |||||||	gcugcugaCUCUA-UGCACUGg
MIMAT0000243	hsa-miR-148a-3p	hsa_circ_0001552	hsa_circ_001308	circRNA	chr5	167986084	167986107	-	11	0	AGO1,AGO1-4,AGO2	7mer-m8	ugUUUCAAGAC---AUCACGUGACu	||| ||:|| || |||||||	ugAAACUUUUGGCAUA-UGCACUGg
MIMAT0000243	hsa-miR-148a-3p	hsa_circ_0001568	hsa_circ_001653	circRNA	chr6	349174	349195	+	1	0	AGO1-4	7mer-m8	uguuucaagacauCACGUGACu	||||||||	uugcccaguggcuGUGCACUGc
MIMAT0000243	hsa-miR-148a-3p	hsa_circ_0001573	hsa_circ_001179	circRNA	chr6	7189493	7189516	+	1	0	AGO2	7mer-m8	ugUUUCAAGA--CAUCACGUGACu	|:|| || |||||||||	cgAGAGGCCUUACAAGUGCACUGu
MIMAT0000243	hsa-miR-148a-3p	hsa_circ_0002989	hsa_circ_0002989	circRNA	chr6	24977039	24977061	+	14	0	AGO1,AGO1-4	7mer-m8	uguuUCAAGACAU-CACGUGACu	||||:| | |||||||	ucccAGUUUUUCAUCUGCACUGc
MIMAT0000243	hsa-miR-148a-3p	hsa_circ_0075953	hsa_circ_0075953	circRNA	chr6	32817686	32817707	-	1	0	AGO2	7mer-m8	ugUUUCAAGACAUCACGUGACu	::| |||||: |||||||	agGGACAUCUGUGAUGCACUGg
MIMAT0000243	hsa-miR-148a-3p	hsa_circ_0075953	hsa_circ_0075953	circRNA	chr6	32821015	32821036	-	1	0	AGO2	7mer-m8	uguuucaagacAUCACGUGACu	|| |||||||	uagcaccaggcUACUGCACUGg
MIMAT0000243	hsa-miR-148a-3p	hsa_circ_0075969	hsa_circ_0075969	circRNA	chr6	33423691	33423712	+	1	0	AGO1-4	7mer-m8	uguuucaagacaucACGUGACu	|||||||	cuuccugccccuccUGCACUGc
MIMAT0000243	hsa-miR-148a-3p	hsa_circ_0001613	hsa_circ_000747	circRNA	chr6	76388572	76388593	+	3	0	AGO1-4,AGO2	7mer-m8	uguuucaagacaucACGUGACu	|||||||	uaccaaugaggaccUGCACUGu
MIMAT0000243	hsa-miR-148a-3p	hsa_circ_0001615	hsa_circ_001319	circRNA	chr6	79770244	79770265	-	6	0	AGO1-4,AGO2	7mer-m8	uguuucaaGACAUCACGUGACu	||| : |||||||	ugcucuggCUGCGUUGCACUGu
MIMAT0000243	hsa-miR-148a-3p	hsa_circ_0001711	hsa_circ_001947	circRNA	chr7	65424240	65424261	+	1	0	AGO1-4	7mer-m8	uguuucaagacaUCACGUGACu	| |||||||	cgagaucacgccACUGCACUGc
MIMAT0000243	hsa-miR-148a-3p	hsa_circ_0001714	hsa_circ_001192	circRNA	chr7	72865309	72865329	-	4	0	AGO1-4,AGO2	7mer-m8	uguUUCAAGACAUCACGUGACu	|:||| | |||||||	uuuAGGUUGCAU-CUGCACUGg
MIMAT0000243	hsa-miR-148a-3p	hsa_circ_0001731	hsa_circ_001182	circRNA	chr7	100733262	100733282	+	2	0	AGO1-4	7mer-m8	uguuucaagaCAUCACGUGACu	|| ||||||||	ugggucaggcGU-GUGCACUGu
MIMAT0000243	hsa-miR-148a-3p	hsa_circ_0001746	hsa_circ_001602	circRNA	chr7	131084081	131084102	+	3	0	AGO1-4	7mer-m8	uguuucaagacaUCACGUGACu	| |||||||	aagaaaaccaagAUUGCACUGg
MIMAT0000243	hsa-miR-148a-3p	hsa_circ_0001747	hsa_circ_001440	circRNA	chr7	131084081	131084102	+	3	0	AGO1-4	7mer-m8	uguuucaagacaUCACGUGACu	| |||||||	aagaaaaccaagAUUGCACUGg
MIMAT0000243	hsa-miR-148a-3p	hsa_circ_0001821	hsa_circ_000006	circRNA	chr8	128902970	128902991	+	2	0	AGO1-4,AGO2	7mer-m8	uguuucaagacaucACGUGACu	|||||||	cgcugguggaaccaUGCACUGg
MIMAT0000243	hsa-miR-148a-3p	hsa_circ_0001832	hsa_circ_001328	circRNA	chr8	145247275	145247296	+	1	0	AGO1-4	7mer-m8	uguuucaAGACAUC-ACGUGACu	||| |:| |||||||	gaugcccUCU-UGGCUGCACUGc
MIMAT0000243	hsa-miR-148a-3p	hsa_circ_0001833	hsa_circ_001545	circRNA	chr8	145247275	145247296	+	1	0	AGO1-4	7mer-m8	uguuucaAGACAUC-ACGUGACu	||| |:| |||||||	gaugcccUCU-UGGCUGCACUGc
MIMAT0000243	hsa-miR-148a-3p	hsa_circ_0001844	hsa_circ_001612	circRNA	chr9	33295321	33295342	+	6	0	AGO1-4,AGO2	7mer-m8	uguuucaagaCAUCACGUGACu	| | |||||||	uugaccaagaGAAAUGCACUGu
MIMAT0000243	hsa-miR-148a-3p	hsa_circ_0001875	hsa_circ_001209	circRNA	chr9	96233500	96233522	+	10	0	AGO1-4	7mer-m8	uguuucaAGAC-AUCACGUGACu	|||| | |||||||	guaugacUCUGAUUAUGCACUGu
MIMAT0000243	hsa-miR-148a-3p	hsa_circ_0001906	hsa_circ_001932	circRNA	chr9	140705916	140705936	+	1	0	AGO1-4	7mer-m8	ugUUUCAAGACAUCACGUGACu	:|| |:|| |||||||	gaGAACAUUUG-CCUGCACUGg
MIMAT0000243	hsa-miR-148a-3p	hsa_circ_0000209	hsa_circ_001785	circRNA	chr10	5752064	5752085	+	1	0	AGO2	8mer	uguuucAAGACAUCACGUGACu	|| | |:||||||||	uuuguaUUGUUUGGUGCACUGa
MIMAT0000243	hsa-miR-148a-3p	hsa_circ_0017914	hsa_circ_0017914	circRNA	chr10	19825551	19825571	+	1	0	AGO2	7mer-m8	uguuucaagaCAUCACGUGACu	|| ||||||||	ucugauauaaGU-GUGCACUGu
MIMAT0000243	hsa-miR-148a-3p	hsa_circ_0017915	hsa_circ_0017915	circRNA	chr10	19825551	19825571	+	1	0	AGO2	7mer-m8	uguuucaagaCAUCACGUGACu	|| ||||||||	ucugauauaaGU-GUGCACUGu
MIMAT0000243	hsa-miR-148a-3p	hsa_circ_0017916	hsa_circ_0017916	circRNA	chr10	19825551	19825571	+	1	0	AGO2	7mer-m8	uguuucaagaCAUCACGUGACu	|| ||||||||	ucugauauaaGU-GUGCACUGu
MIMAT0000243	hsa-miR-148a-3p	hsa_circ_0000248	hsa_circ_000526	circRNA	chr10	76002412	76002436	+	1	0	AGO1-4	7mer-m8	uguuUCAAGAC-AUC--ACGUGACu	| | ||| | | |||||||	uucuAUUCCUGUUUGCCUGCACUGu
MIMAT0000243	hsa-miR-148a-3p	hsa_circ_0000249	hsa_circ_001838	circRNA	chr10	76263842	76263866	+	2	0	AGO1-4	8mer	ugUUUCAAGACAU---CACGUGACu	| ||||| | | ||||||||	ccACAGUUCCGAAACUGUGCACUGa
MIMAT0000243	hsa-miR-148a-3p	hsa_circ_0000249	hsa_circ_001838	circRNA	chr10	76271163	76271188	+	1	0	AGO1-4	8mer	uguuUCAAGACAUC----ACGUGACu	||||: ||| |||||||	ugguAGUUUGAUAGGGAUUGCACUGa
MIMAT0000243	hsa-miR-148a-3p	hsa_circ_0000283	hsa_circ_000533	circRNA	chr11	33127576	33127597	-	10	0	AGO1-4,AGO2	7mer-m8	uguuucaagacaucACGUGACu	|||||||	caagcauaugacuuUGCACUGg
MIMAT0000243	hsa-miR-148a-3p	hsa_circ_0000284	hsa_circ_000016	circRNA	chr11	33308870	33308891	+	5	0	AGO1-4,AGO2	8mer	uguuucaagacaUCACGUGACu	| |||||||	caacaaguggccACUGCACUGa
MIMAT0000243	hsa-miR-148a-3p	hsa_circ_0000304	hsa_circ_000795	circRNA	chr11	47506024	47506047	-	9	0	AGO1-4	8mer	uguUUCAAG--ACAUCACGUGACu	:| ||| | |||||||||	uauGAUUUCCAAGAAGUGCACUGa
MIMAT0000243	hsa-miR-148a-3p	hsa_circ_0003812	hsa_circ_0003812	circRNA	chr11	65201988	65202009	+	8	0	AGO1-4	7mer-m8	uguuucaagacaucACGUGACu	|||||||	uuguuuucaacuucUGCACUGu
MIMAT0000243	hsa-miR-148a-3p	hsa_circ_0007185	hsa_circ_0007185	circRNA	chr11	65201988	65202009	+	8	0	AGO1-4	7mer-m8	uguuucaagacaucACGUGACu	|||||||	uuguuuucaacuucUGCACUGu
MIMAT0000243	hsa-miR-148a-3p	hsa_circ_0002791	hsa_circ_0002791	circRNA	chr11	65204089	65204110	+	11	0	AGO1-4	7mer-m8	uguuucaaGACAUCACGUGACu	|||| |||||||	cacacagcCUGUCUUGCACUGu
MIMAT0000243	hsa-miR-148a-3p	hsa_circ_0003812	hsa_circ_0003812	circRNA	chr11	65204089	65204110	+	11	0	AGO1-4	7mer-m8	uguuucaaGACAUCACGUGACu	|||| |||||||	cacacagcCUGUCUUGCACUGu
MIMAT0000243	hsa-miR-148a-3p	hsa_circ_0006417	hsa_circ_0006417	circRNA	chr11	65204089	65204110	+	11	0	AGO1-4	7mer-m8	uguuucaaGACAUCACGUGACu	|||| |||||||	cacacagcCUGUCUUGCACUGu
MIMAT0000243	hsa-miR-148a-3p	hsa_circ_0007185	hsa_circ_0007185	circRNA	chr11	65204089	65204110	+	11	0	AGO1-4	7mer-m8	uguuucaaGACAUCACGUGACu	|||| |||||||	cacacagcCUGUCUUGCACUGu
MIMAT0000243	hsa-miR-148a-3p	hsa_circ_0005929	hsa_circ_0005929	circRNA	chr11	65210838	65210859	+	13	0	AGO1-4	7mer-m8	uguuucAAG-ACAUCACGUGACu	||| ||| |||||||	gcugucUUCUUGU-UUGCACUGg
MIMAT0000243	hsa-miR-148a-3p	hsa_circ_0000384	hsa_circ_001042	circRNA	chr12	27876980	27876992	+	10	0	AGO1,AGO1-4,AGO2	8mer	uguuucaagacaucACGUGACu	|||||||	#NAME?
MIMAT0000243	hsa-miR-148a-3p	hsa_circ_0027246	hsa_circ_0027246	circRNA	chr12	57805363	57805382	-	1	0	AGO1-4	8mer	ugUUUCAAGACAUCACGUGACu	||| | | | |||||||	acAAAAAUAUUU--UGCACUGa
MIMAT0000243	hsa-miR-148a-3p	hsa_circ_0000430	hsa_circ_001372	circRNA	chr12	98989528	98989546	+	22	0	AGO1,AGO1-4,AGO2,AGO3	7mer-m8	ugUUUCAAGACAUCACGUGACu	:|||| : || |||||||	gcGAAGUAU--UA-UGCACUGu
MIMAT0000243	hsa-miR-148a-3p	hsa_circ_0000442	hsa_circ_000556	circRNA	chr12	116670170	116670192	-	1	0	AGO2	7mer-m8	uguuUCAAGACAU-CACGUGACu	|| || | |||||||	auuuAGCACUAAAUAUGCACUGu
MIMAT0000243	hsa-miR-148a-3p	hsa_circ_0000443	hsa_circ_002111	circRNA	chr12	116670170	116670192	-	1	0	AGO2	7mer-m8	uguuUCAAGACAU-CACGUGACu	|| || | |||||||	auuuAGCACUAAAUAUGCACUGu
MIMAT0000243	hsa-miR-148a-3p	hsa_circ_0000444	hsa_circ_001468	circRNA	chr12	116670170	116670192	-	1	0	AGO2	7mer-m8	uguuUCAAGACAU-CACGUGACu	|| || | |||||||	auuuAGCACUAAAUAUGCACUGu
MIMAT0000243	hsa-miR-148a-3p	hsa_circ_0000526	hsa_circ_002126	circRNA	chr14	24458318	24458339	+	1	0	AGO1-4	7mer-m8	uguuucaagacaucACGUGACu	|||||||	gcugccuggaaacaUGCACUGg
MIMAT0000243	hsa-miR-148a-3p	hsa_circ_0000552	hsa_circ_000594	circRNA	chr14	71928418	71928443	+	2	0	AGO1-4	7mer-m8	ugUUUCAAGACAU----CACGUGACu	||||| | | ||||||||	gcAAAGUGCACAACCAGGUGCACUGc
MIMAT0000243	hsa-miR-148a-3p	hsa_circ_0006783	hsa_circ_0006783	circRNA	chr14	71928418	71928443	+	2	0	AGO1-4	7mer-m8	ugUUUCAAGACAU----CACGUGACu	||||| | | ||||||||	gcAAAGUGCACAACCAGGUGCACUGc
MIMAT0000243	hsa-miR-148a-3p	hsa_circ_0000562	hsa_circ_000595	circRNA	chr14	93760334	93760355	-	4	0	AGO1-4,AGO2	7mer-m8	uguuucaAGACAUCACGUGACu	||||| |||||||	ggaccucUCUGUUUUGCACUGu
MIMAT0000243	hsa-miR-148a-3p	hsa_circ_0000563	hsa_circ_000847	circRNA	chr14	93760334	93760355	-	4	0	AGO1-4,AGO2	7mer-m8	uguuucaAGACAUCACGUGACu	||||| |||||||	ggaccucUCUGUUUUGCACUGu
MIMAT0000243	hsa-miR-148a-3p	hsa_circ_0034021	hsa_circ_0034021	circRNA	chr14	107083476	107083497	-	1	0	AGO1-4	7mer-m8	uguuucaagacaucACGUGACu	|||||||	cccugucccucaccUGCACUGu
MIMAT0000243	hsa-miR-148a-3p	hsa_circ_0034021	hsa_circ_0034021	circRNA	chr14	107095352	107095373	-	1	0	AGO1-4	7mer-m8	uguuucaagacaucACGUGACu	|||||||	cccugucccucaccUGCACUGu
MIMAT0000243	hsa-miR-148a-3p	hsa_circ_0000616	hsa_circ_000601	circRNA	chr15	65558912	65558933	-	3	0	AGO1,AGO1-4	7mer-m8	uguuucaagACAUCACGUGACu	|| |||||||	uauccacaaUGGCCUGCACUGc
MIMAT0000243	hsa-miR-148a-3p	hsa_circ_0000654	hsa_circ_000608	circRNA	chr15	93480843	93480864	+	1	0	AGO1-4	7mer-m8	uguuucaagacaUCACGUGACu	:||||||||	cuguccccagaaGGUGCACUGu
MIMAT0000243	hsa-miR-148a-3p	hsa_circ_0038902	hsa_circ_0038902	circRNA	chr16	29468216	29468237	+	1	0	AGO2	8mer	uguuucaagaCAUCACGUGACu	|| |||||||	guagaacaaaGUCCUGCACUGa
MIMAT0000243	hsa-miR-148a-3p	hsa_circ_0000726	hsa_circ_000620	circRNA	chr16	89489831	89489852	-	1	0	AGO1-4	7mer-m8	uguuucaagaCAUCACGUGACu	| | |||||||	acucaugaaaGGAAUGCACUGc
MIMAT0000243	hsa-miR-148a-3p	hsa_circ_0000727	hsa_circ_002048	circRNA	chr16	89489831	89489852	-	1	0	AGO1-4	7mer-m8	uguuucaagaCAUCACGUGACu	| | |||||||	acucaugaaaGGAAUGCACUGc
MIMAT0000243	hsa-miR-148a-3p	hsa_circ_0000727	hsa_circ_002048	circRNA	chr16	89492261	89492282	-	1	0	AGO2	8mer	uguuucaagacaucACGUGACu	|||||||	uaaaaagaaacauuUGCACUGa
MIMAT0000243	hsa-miR-148a-3p	hsa_circ_0000731	hsa_circ_001263	circRNA	chr17	1478467	1478488	-	3	0	AGO1-4,AGO2	7mer-m8	uguuucaagacaucACGUGACu	|||||||	ugaggacaaaggcuUGCACUGu
MIMAT0000243	hsa-miR-148a-3p	hsa_circ_0043114	hsa_circ_0043114	circRNA	chr17	33849749	33849771	-	1	0	AGO2	7mer-m8	ugUUUCAAGACAU-CACGUGACu	::| | ||| | |||||||	caGGACUACUGCACUUGCACUGc
MIMAT0000243	hsa-miR-148a-3p	hsa_circ_0043115	hsa_circ_0043115	circRNA	chr17	33849749	33849771	-	1	0	AGO2	7mer-m8	ugUUUCAAGACAU-CACGUGACu	::| | ||| | |||||||	caGGACUACUGCACUUGCACUGc
MIMAT0000243	hsa-miR-148a-3p	hsa_circ_0043961	hsa_circ_0043961	circRNA	chr17	41319913	41319934	-	1	0	AGO1-4	7mer-m8	uguuuCAAGACAUCACGUGACu	| |: || |||||||	gucuuGAUUGGUUCUGCACUGg
MIMAT0000243	hsa-miR-148a-3p	hsa_circ_0044175	hsa_circ_0044175	circRNA	chr17	43514214	43514235	-	1	0	AGO1-4	7mer-m8	uguuucaagacaucACGUGACu	|||||||	aggcagccacgcccUGCACUGu
MIMAT0000243	hsa-miR-148a-3p	hsa_circ_0044187	hsa_circ_0044187	circRNA	chr17	44196155	44196176	-	1	0	AGO1-4	8mer	ugUUUCAAGACAUCACGUGACu	|:|| | |||||||||	auAGAGGGAAGCAGUGCACUGa
MIMAT0000243	hsa-miR-148a-3p	hsa_circ_0044189	hsa_circ_0044189	circRNA	chr17	44196155	44196176	-	1	0	AGO1-4	8mer	ugUUUCAAGACAUCACGUGACu	|:|| | |||||||||	auAGAGGGAAGCAGUGCACUGa
MIMAT0000243	hsa-miR-148a-3p	hsa_circ_0044190	hsa_circ_0044190	circRNA	chr17	44196155	44196176	-	1	0	AGO1-4	8mer	ugUUUCAAGACAUCACGUGACu	|:|| | |||||||||	auAGAGGGAAGCAGUGCACUGa
MIMAT0000243	hsa-miR-148a-3p	hsa_circ_0044191	hsa_circ_0044191	circRNA	chr17	44196155	44196176	-	1	0	AGO1-4	8mer	ugUUUCAAGACAUCACGUGACu	|:|| | |||||||||	auAGAGGGAAGCAGUGCACUGa
MIMAT0000243	hsa-miR-148a-3p	hsa_circ_0000829	hsa_circ_000635	circRNA	chr18	12535531	12535551	-	3	0	AGO1-4,AGO2	7mer-m8	uguuUCAAGACAUCACGUGACu	|| | ||| ||||||||	aggcAG-UAUGUCGUGCACUGu
MIMAT0000243	hsa-miR-148a-3p	hsa_circ_0000832	hsa_circ_001996	circRNA	chr18	13038389	13038408	+	1	0	AGO1-4	7mer-m8	ugUUUCAAGACAUCACGUGACu	| | ||| || |||||||	uaAUACUUCGGU--UGCACUGg
MIMAT0000243	hsa-miR-148a-3p	hsa_circ_0000833	hsa_circ_001090	circRNA	chr18	13288842	13288863	+	2	0	AGO2	7mer-m8	uguuucaagacaucACGUGACu	|||||||	uugaccgcaccuucUGCACUGu
MIMAT0000243	hsa-miR-148a-3p	hsa_circ_0000938	hsa_circ_000898	circRNA	chr19	44572030	44572051	+	1	0	AGO1-4	8mer	ugUUUCAAGACAUC-ACGUGACu	:||| | || :| |||||||	ugGAAGAU-UGAGGCUGCACUGa
MIMAT0000243	hsa-miR-148a-3p	hsa_circ_0000943	hsa_circ_001101	circRNA	chr19	47422318	47422342	+	13	0	AGO1-4,AGO2	8mer	ugUUUCAAGACAU---CACGUGACu	||| | |||| |||||||	aaAAACUCAUGUACUUUUGCACUGa
MIMAT0000243	hsa-miR-148a-3p	hsa_circ_0001159	hsa_circ_002129	circRNA	chr20	40161722	40161744	-	1	0	AGO1-4	8mer	ugUUUCAAGACAUC-ACGUGACu	|:|| | || |||||||	aaAGAGAAGAGGAGCUGCACUGa
MIMAT0000243	hsa-miR-148a-3p	hsa_circ_0007616	hsa_circ_0007616	circRNA	chr21	11015495	11015517	-	1	0	AGO2	7mer-m8	ugUUUCA-AGACAUCACGUGACu	:|:|| ||| |||||||||	ugGAGGUGUCUUGAGUGCACUGu
MIMAT0000243	hsa-miR-148a-3p	hsa_circ_0001215	hsa_circ_001796	circRNA	chr22	29120983	29121005	-	4	0	AGO2	7mer-m8	ugUUUCAAGAC-AUCACGUGACu	| | ||||| | |||||||	uaACAAUUCUGAAAUUGCACUGu
MIMAT0000243	hsa-miR-148a-3p	hsa_circ_0001217	hsa_circ_000919	circRNA	chr22	29778721	29778742	-	1	0	AGO1-4	7mer-m8	uguuucaagacaucACGUGACu	|||||||	cacauacucaccuuUGCACUGg
MIMAT0000243	hsa-miR-148a-3p	hsa_circ_0089791	hsa_circ_0089791	circRNA	chrX	1536992	1537013	-	1	0	AGO1-4	7mer-m8	ugUUUCAAGACAUCACGUGACu	|:: | | :||||||||	gcAGGCUGCACGGGUGCACUGg
MIMAT0000243	hsa-miR-148a-3p	hsa_circ_0089792	hsa_circ_0089792	circRNA	chrX	1536992	1537013	-	1	0	AGO1-4	7mer-m8	ugUUUCAAGACAUCACGUGACu	|:: | | :||||||||	gcAGGCUGCACGGGUGCACUGg
MIMAT0000243	hsa-miR-148a-3p	hsa_circ_0001911	hsa_circ_001344	circRNA	chrX	14863115	14863134	-	1	0	AGO2	7mer-m8	uguUUCAAGACAUCACGUGACu	|| ||:||| |||||||	aguAAAUUUUGU--UGCACUGu
MIMAT0018443	hsa-miR-374c-5p	hsa_circ_0000054	hsa_circ_001377	circRNA	chr1	36921836	36921859	-	2	3	AGO2	7mer-m8	ucGU-GAAUCGUCCA-ACAUAAUa	|| ||| | | |||||||	uaCACCUUCCCCCCUCUGUAUUAc
MIMAT0018443	hsa-miR-374c-5p	hsa_circ_0000101	hsa_circ_001839	circRNA	chr1	109428005	109428028	+	2	0	AGO1-4	8mer	ucgugaaUCG--UCCAACAUAAUa	||| ||| |||||||	aaucaggAGCUUAGGAUGUAUUAa
MIMAT0018443	hsa-miR-374c-5p	hsa_circ_0000190	hsa_circ_002125	circRNA	chr1	224553608	224553626	+	15	0	AGO1,AGO1-4,AGO2	7mer-m8	ucGUGAAUCGUCCAACAUAAUa	|| ||: || |||||||	acCA-UUGUCA--CUGUAUUAc
MIMAT0018443	hsa-miR-374c-5p	hsa_circ_0000992	hsa_circ_000302	circRNA	chr2	37543622	37543643	-	3	0	AGO2	7mer-m8	ucgugaaUCGUCCAACAUAAUa	|| || |||||||	ucagcccAGAAGUCUGUAUUAc
MIMAT0018443	hsa-miR-374c-5p	hsa_circ_0001274	hsa_circ_001828	circRNA	chr3	17051240	17051260	+	1	0	AGO2	8mer	ucgugaaUCGUCCAACAUAAUa	||: | ||||||||	cagugcaAGU-GAUUGUAUUAa
MIMAT0018443	hsa-miR-374c-5p	hsa_circ_0064610	hsa_circ_0064610	circRNA	chr3	27190630	27190651	-	1	0	AGO2	7mer-m8	ucGUGAAUCGUCCAACAUAAUa	|||| | : ||||||||	auCACUGAUUUUUUUGUAUUAg
MIMAT0018443	hsa-miR-374c-5p	hsa_circ_0064611	hsa_circ_0064611	circRNA	chr3	27190630	27190651	-	1	0	AGO2	7mer-m8	ucGUGAAUCGUCCAACAUAAUa	|||| | : ||||||||	auCACUGAUUUUUUUGUAUUAg
MIMAT0018443	hsa-miR-374c-5p	hsa_circ_0064610	hsa_circ_0064610	circRNA	chr3	27219700	27219721	-	2	0	AGO1-4	7mer-m8	ucgugaaucguccaACAUAAUa	|||||||	uauucaacugaaaaUGUAUUAu
MIMAT0018443	hsa-miR-374c-5p	hsa_circ_0001293	hsa_circ_000941	circRNA	chr3	47718166	47718187	-	9	3	AGO1-4,AGO2	7mer-m8	ucgugaaucguccaACAUAAUa	|||||||	acuccucauuuuaaUGUAUUAg
MIMAT0018443	hsa-miR-374c-5p	hsa_circ_0001294	hsa_circ_000704	circRNA	chr3	47718166	47718187	-	9	3	AGO1-4,AGO2	7mer-m8	ucgugaaucguccaACAUAAUa	|||||||	acuccucauuuuaaUGUAUUAg
MIMAT0018443	hsa-miR-374c-5p	hsa_circ_0001295	hsa_circ_001705	circRNA	chr3	47718166	47718187	-	9	3	AGO1-4,AGO2	7mer-m8	ucgugaaucguccaACAUAAUa	|||||||	acuccucauuuuaaUGUAUUAg
MIMAT0018443	hsa-miR-374c-5p	hsa_circ_0001339	hsa_circ_001859	circRNA	chr3	128889248	128889269	-	24	0	AGO1,AGO1-4,AGO2	7mer-m8	ucgugaAUCGUCCAACAUAAUa	| | ||||||||||	uucugaUUGAUGGUUGUAUUAu
MIMAT0018443	hsa-miR-374c-5p	hsa_circ_0001359	hsa_circ_002000	circRNA	chr3	169854411	169854432	-	5	0	AGO1-4,AGO2	7mer-m8	ucgugaaUCGUCCAACAUAAUa	||: || |||||||	agccagaAGUUGGGUGUAUUAu
MIMAT0018443	hsa-miR-374c-5p	hsa_circ_0001414	hsa_circ_000714	circRNA	chr4	56283283	56283304	+	6	0	AGO1,AGO1-4,AGO2	7mer-m8	ucgugaaucguccaACAUAAUa	|||||||	uacuauguuucaacUGUAUUAu
MIMAT0018443	hsa-miR-374c-5p	hsa_circ_0001454	hsa_circ_001421	circRNA	chr4	154525097	154525119	+	2	0	AGO1-4,AGO2	7mer-m8	ucGUGAAU-CGUCCAACAUAAUa	||| | || |||||||	agCACAAAUGCUCAGUGUAUUAc
MIMAT0018443	hsa-miR-374c-5p	hsa_circ_0001509	hsa_circ_000959	circRNA	chr5	80946306	80946328	-	1	0	AGO1-4	7mer-m8	ucguGAAUCGU-CCAACAUAAUa	|| | || |||||||	cuuuCUGAACAUACAUGUAUUAu
MIMAT0018443	hsa-miR-374c-5p	hsa_circ_0075953	hsa_circ_0075953	circRNA	chr6	32817171	32817192	-	1	0	AGO2	7mer-m8	ucgugaaucguccaACAUAAUa	|||||||	uauaaggcucuucaUGUAUUAg
MIMAT0018443	hsa-miR-374c-5p	hsa_circ_0075958	hsa_circ_0075958	circRNA	chr6	33178745	33178766	+	1	0	AGO2	7mer-m8	ucgugaaucguccAACAUAAUa	||||||||	gucauaggauucaUUGUAUUAg
MIMAT0018443	hsa-miR-374c-5p	hsa_circ_0076872	hsa_circ_0076872	circRNA	chr6	56658739	56658762	-	1	0	AGO1-4	8mer	ucgUGAAUC-GU-CCAACAUAAUa	| | || || | |||||||	uuaAAUCAGUCAUGACUGUAUUAa
MIMAT0018443	hsa-miR-374c-5p	hsa_circ_0076872	hsa_circ_0076872	circRNA	chr6	56658834	56658855	-	1	0	AGO1-4	8mer	ucgugAAUCGUCCAACAUAAUa	||: ||| |||||||	gcaggUUGACAGCCUGUAUUAa
MIMAT0018443	hsa-miR-374c-5p	hsa_circ_0001611	hsa_circ_001439	circRNA	chr6	56934034	56934054	+	1	0	AGO1-4	7mer-m8	ucgugAAUCGUCCAACAUAAUa	||| || |||||||	aaaggUUA-CAUACUGUAUUAu
MIMAT0018443	hsa-miR-374c-5p	hsa_circ_0078031	hsa_circ_0078031	circRNA	chr6	141958802	141958823	-	1	0	AGO2	7mer-m8	ucGUGAAUCGU-CCAACAUAAUa	|| | | || | |||||||	gcCAGUCA-CACUGAUGUAUUAg
MIMAT0018443	hsa-miR-374c-5p	hsa_circ_0078031	hsa_circ_0078031	circRNA	chr6	142191779	142191803	-	1	0	AGO2	8mer	ucGUGAAUC--GUCC-AACAUAAUa	| || || | || |||||||	acCUCUAAGUUCUGGCAUGUAUUAa
MIMAT0018443	hsa-miR-374c-5p	hsa_circ_0001658	hsa_circ_001175	circRNA	chr6	157369703	157369724	+	1	0	AGO2	7mer-m8	ucgUGAAUCGUCCAACAUAAUa	:||| | |||||||	uugGCUUUUGAUAAUGUAUUAc
MIMAT0018443	hsa-miR-374c-5p	hsa_circ_0001658	hsa_circ_001175	circRNA	chr6	157388036	157388057	+	1	0	AGO1-4	7mer-m8	ucgugaaucguccaACAUAAUa	|||||||	aaaggagaaaaacaUGUAUUAg
MIMAT0018443	hsa-miR-374c-5p	hsa_circ_0001711	hsa_circ_001947	circRNA	chr7	65419667	65419693	+	9	0	AGO1-4,AGO2	8mer	ucGUGA-AUC--GUCCA--ACAUAAUa	:|:| ||| :|| | |||||||	aaUAUUCUAGAAUAGAUACUGUAUUAa
MIMAT0018443	hsa-miR-374c-5p	hsa_circ_0001720	hsa_circ_001543	circRNA	chr7	77386833	77386856	+	1	0	AGO1-4	8mer	ucgugAAUCG--UCCAACAUAAUa	||||| | |||||||	aucugUUAGCUUUUGCUGUAUUAa
MIMAT0018443	hsa-miR-374c-5p	hsa_circ_0001837	hsa_circ_002006	circRNA	chr9	4860771	4860792	+	1	0	AGO1-4	7mer-m8	ucgugaaucgucCAACAUAAUa	| |||||||	augucagaaauuGGUGUAUUAg
MIMAT0018443	hsa-miR-374c-5p	hsa_circ_0001859	hsa_circ_001783	circRNA	chr9	37089668	37089688	+	7	0	AGO1,AGO1-4,AGO2	8mer	ucgUGAAUCGUCCAACAUAAUa	|| |: :| |||||||	auaAC-UGUUAUACUGUAUUAa
MIMAT0018443	hsa-miR-374c-5p	hsa_circ_0001859	hsa_circ_001783	circRNA	chr9	37097161	37097180	+	1	0	AGO2	7mer-m8	ucgUGAAUCGUCCAACAUAAUa	| | || | | |||||||	ggaAGUCAG-ACG-UGUAUUAu
MIMAT0018443	hsa-miR-374c-5p	hsa_circ_0000219	hsa_circ_001349	circRNA	chr10	15879211	15879232	-	3	0	AGO1,AGO1-4	7mer-m8	ucgugaauCGUCCAACAUAAUa	|:| |||||||	cuuuuucuGUAUUCUGUAUUAc
MIMAT0018443	hsa-miR-374c-5p	hsa_circ_0000220	hsa_circ_001836	circRNA	chr10	15879211	15879232	-	3	0	AGO1,AGO1-4	7mer-m8	ucgugaauCGUCCAACAUAAUa	|:| |||||||	cuuuuucuGUAUUCUGUAUUAc
MIMAT0018443	hsa-miR-374c-5p	hsa_circ_0017914	hsa_circ_0017914	circRNA	chr10	19843046	19843067	+	1	0	AGO1-4	7mer-m8	ucgugaaucgUCCAACAUAAUa	| |||||||||	uuauggaacaAAGUUGUAUUAg
MIMAT0018443	hsa-miR-374c-5p	hsa_circ_0017915	hsa_circ_0017915	circRNA	chr10	19843046	19843067	+	1	0	AGO1-4	7mer-m8	ucgugaaucgUCCAACAUAAUa	| |||||||||	uuauggaacaAAGUUGUAUUAg
MIMAT0018443	hsa-miR-374c-5p	hsa_circ_0017916	hsa_circ_0017916	circRNA	chr10	19843046	19843067	+	1	0	AGO1-4	7mer-m8	ucgugaaucgUCCAACAUAAUa	| |||||||||	uuauggaacaAAGUUGUAUUAg
MIMAT0018443	hsa-miR-374c-5p	hsa_circ_0017914	hsa_circ_0017914	circRNA	chr10	19853108	19853128	+	1	0	AGO1-4	7mer-m8	ucGUGAAUCGUCCAACAUAAUa	|||| | :| ||||||||	aaCACUCA-UAUUUUGUAUUAc
MIMAT0018443	hsa-miR-374c-5p	hsa_circ_0017915	hsa_circ_0017915	circRNA	chr10	19853108	19853128	+	1	0	AGO1-4	7mer-m8	ucGUGAAUCGUCCAACAUAAUa	|||| | :| ||||||||	aaCACUCA-UAUUUUGUAUUAc
MIMAT0018443	hsa-miR-374c-5p	hsa_circ_0017916	hsa_circ_0017916	circRNA	chr10	19853108	19853128	+	1	0	AGO1-4	7mer-m8	ucGUGAAUCGUCCAACAUAAUa	|||| | :| ||||||||	aaCACUCA-UAUUUUGUAUUAc
MIMAT0018443	hsa-miR-374c-5p	hsa_circ_0000227	hsa_circ_001214	circRNA	chr10	31662148	31662167	+	1	0	AGO2	7mer-m8	ucgUGAAUCGUCCAACAUAAUa	:| || || |||||||	aaaGCCUACCA--AUGUAUUAu
MIMAT0018443	hsa-miR-374c-5p	hsa_circ_0000228	hsa_circ_002044	circRNA	chr10	31662148	31662167	+	1	0	AGO2	7mer-m8	ucgUGAAUCGUCCAACAUAAUa	:| || || |||||||	aaaGCCUACCA--AUGUAUUAu
MIMAT0018443	hsa-miR-374c-5p	hsa_circ_0000229	hsa_circ_001552	circRNA	chr10	31662148	31662167	+	1	0	AGO2	7mer-m8	ucgUGAAUCGUCCAACAUAAUa	:| || || |||||||	aaaGCCUACCA--AUGUAUUAu
MIMAT0018443	hsa-miR-374c-5p	hsa_circ_0000230	hsa_circ_000782	circRNA	chr10	31662148	31662167	+	1	0	AGO2	7mer-m8	ucgUGAAUCGUCCAACAUAAUa	:| || || |||||||	aaaGCCUACCA--AUGUAUUAu
MIMAT0018443	hsa-miR-374c-5p	hsa_circ_0000249	hsa_circ_001838	circRNA	chr10	76259995	76260018	+	1	0	AGO1-4	7mer-m8	ucgugaAUCGUC-CA--ACAUAAUa	|| ||| || |||||||	cugcaaUA-CAGUGUUCUGUAUUAc
MIMAT0018443	hsa-miR-374c-5p	hsa_circ_0000353	hsa_circ_001720	circRNA	chr11	102207866	102207886	+	1	0	AGO2	7mer-m8	ucgUGAAUCGUCCAACAUAAUa	|:||| :| |||||||	uuaAUUUAUUA-AAUGUAUUAu
MIMAT0018443	hsa-miR-374c-5p	hsa_circ_0000376	hsa_circ_000554	circRNA	chr12	11227901	11227922	-	2	0	AGO2	7mer-m8	ucgugaaucguccAACAUAAUa	||||||||	gugaaugauauauUUGUAUUAu
MIMAT0018443	hsa-miR-374c-5p	hsa_circ_0000386	hsa_circ_002027	circRNA	chr12	28399216	28399242	+	1	0	AGO2	7mer-m8	ucGUGAAUCGUC-CA----ACAUAAUa	||| :| || || |||||||	agCACAGGGAAGAGUUAUAUGUAUUAc
MIMAT0018443	hsa-miR-374c-5p	hsa_circ_0000397	hsa_circ_000820	circRNA	chr12	46646941	46646962	-	2	0	AGO1-4	8mer	ucgugaaucGUCCAACAUAAUa	|| |||||||	agaaauacuCAAACUGUAUUAa
MIMAT0018443	hsa-miR-374c-5p	hsa_circ_0027246	hsa_circ_0027246	circRNA	chr12	57804054	57804075	-	2	0	AGO1-4,AGO2	8mer	ucgugaaucgucCAACAUAAUa	| |||||||	ugaagaucuauuGAUGUAUUAa
MIMAT0018443	hsa-miR-374c-5p	hsa_circ_0000442	hsa_circ_000556	circRNA	chr12	116673715	116673736	-	2	0	AGO1-4	8mer	ucgugaaucguccaACAUAAUa	|||||||	aucuucuguuucucUGUAUUAa
MIMAT0018443	hsa-miR-374c-5p	hsa_circ_0000443	hsa_circ_002111	circRNA	chr12	116673715	116673736	-	2	0	AGO1-4	8mer	ucgugaaucguccaACAUAAUa	|||||||	aucuucuguuucucUGUAUUAa
MIMAT0018443	hsa-miR-374c-5p	hsa_circ_0000444	hsa_circ_001468	circRNA	chr12	116673715	116673736	-	2	0	AGO1-4	8mer	ucgugaaucguccaACAUAAUa	|||||||	aucuucuguuucucUGUAUUAa
MIMAT0018443	hsa-miR-374c-5p	hsa_circ_0000495	hsa_circ_001054	circRNA	chr13	77703119	77703140	-	1	0	AGO1-4	7mer-m8	ucgugaaucgUCCAACAUAAUa	|| |||||||	ccugccaaaaAGAAUGUAUUAu
MIMAT0018443	hsa-miR-374c-5p	hsa_circ_0000547	hsa_circ_001250	circRNA	chr14	68396400	68396418	+	1	0	AGO2	7mer-m8	ucGUGAAUCGUCCAACAUAAUa	||| || :| ||||||||	ccCAC-UAUUA--UUGUAUUAg
MIMAT0018443	hsa-miR-374c-5p	hsa_circ_0000552	hsa_circ_000594	circRNA	chr14	71890570	71890593	+	1	0	AGO1-4	7mer-m8	ucguGAAUCGUCC--AACAUAAUa	:||: :||| ||||||||	ggauUUUGAUAGGGAUUGUAUUAc
MIMAT0018443	hsa-miR-374c-5p	hsa_circ_0006783	hsa_circ_0006783	circRNA	chr14	71890570	71890593	+	1	0	AGO1-4	7mer-m8	ucguGAAUCGUCC--AACAUAAUa	:||: :||| ||||||||	ggauUUUGAUAGGGAUUGUAUUAc
MIMAT0018443	hsa-miR-374c-5p	hsa_circ_0000552	hsa_circ_000594	circRNA	chr14	71911502	71911524	+	1	0	AGO1-4	7mer-m8	ucgUGAAUCGUC--CAACAUAAUa	| ||:| || ||||||||	uugAGUUGG-AGUUUUUGUAUUAu
MIMAT0018443	hsa-miR-374c-5p	hsa_circ_0006783	hsa_circ_0006783	circRNA	chr14	71911502	71911524	+	1	0	AGO1-4	7mer-m8	ucgUGAAUCGUC--CAACAUAAUa	| ||:| || ||||||||	uugAGUUGG-AGUUUUUGUAUUAu
MIMAT0018443	hsa-miR-374c-5p	hsa_circ_0000552	hsa_circ_000594	circRNA	chr14	71925357	71925377	+	1	0	AGO1-4	7mer-m8	ucguGAAUCGUCCAACAUAAUa	:||| :| | |||||||	uguuUUUACUA-GAUGUAUUAu
MIMAT0018443	hsa-miR-374c-5p	hsa_circ_0006783	hsa_circ_0006783	circRNA	chr14	71925357	71925377	+	1	0	AGO1-4	7mer-m8	ucguGAAUCGUCCAACAUAAUa	:||| :| | |||||||	uguuUUUACUA-GAUGUAUUAu
MIMAT0018443	hsa-miR-374c-5p	hsa_circ_0000552	hsa_circ_000594	circRNA	chr14	71926086	71926107	+	2	0	AGO1-4	7mer-m8	ucgugaauCGUCCAACAUAAUa	| :| ||||||||	aaaaggauGGGGCUUGUAUUAg
MIMAT0018443	hsa-miR-374c-5p	hsa_circ_0006783	hsa_circ_0006783	circRNA	chr14	71926086	71926107	+	2	0	AGO1-4	7mer-m8	ucgugaauCGUCCAACAUAAUa	| :| ||||||||	aaaaggauGGGGCUUGUAUUAg
MIMAT0018443	hsa-miR-374c-5p	hsa_circ_0034021	hsa_circ_0034021	circRNA	chr14	107109797	107109821	-	1	0	AGO1-4	8mer	ucGUGAAUCGUC---CAACAUAAUa	|||||| : | ||||||||	auCACUUAAUUGACUAUUGUAUUAa
MIMAT0018443	hsa-miR-374c-5p	hsa_circ_0000611	hsa_circ_000191	circRNA	chr15	63799145	63799167	+	2	0	AGO2	8mer	ucgUGAAUCGU-CCAACAUAAUa	|: ||||: ||||||||	auaAUCUAGCGUUAUUGUAUUAa
MIMAT0018443	hsa-miR-374c-5p	hsa_circ_0000627	hsa_circ_001066	circRNA	chr15	72798736	72798761	+	2	0	AGO1-4	8mer	ucgUGAA--UCGU--CCAACAUAAUa	|:|| |||| ||||||||	aagAUUUAAAGCAUUCAUUGUAUUAa
MIMAT0018443	hsa-miR-374c-5p	hsa_circ_0036562	hsa_circ_0036562	circRNA	chr15	82821185	82821207	-	18	0	AGO1,AGO1-4,AGO2,AGO3	7mer-m8	ucgugaauCGUC-CAACAUAAUa	|:|| | |||||||	uuuuuucuGUAGUGCUGUAUUAu
MIMAT0018443	hsa-miR-374c-5p	hsa_circ_0036563	hsa_circ_0036563	circRNA	chr15	82821185	82821207	-	18	0	AGO1,AGO1-4,AGO2,AGO3	7mer-m8	ucgugaauCGUC-CAACAUAAUa	|:|| | |||||||	uuuuuucuGUAGUGCUGUAUUAu
MIMAT0018443	hsa-miR-374c-5p	hsa_circ_0036564	hsa_circ_0036564	circRNA	chr15	82821185	82821207	-	18	0	AGO1,AGO1-4,AGO2,AGO3	7mer-m8	ucgugaauCGUC-CAACAUAAUa	|:|| | |||||||	uuuuuucuGUAGUGCUGUAUUAu
MIMAT0018443	hsa-miR-374c-5p	hsa_circ_0036565	hsa_circ_0036565	circRNA	chr15	82821185	82821207	-	18	0	AGO1,AGO1-4,AGO2,AGO3	7mer-m8	ucgugaauCGUC-CAACAUAAUa	|:|| | |||||||	uuuuuucuGUAGUGCUGUAUUAu
MIMAT0018443	hsa-miR-374c-5p	hsa_circ_0036566	hsa_circ_0036566	circRNA	chr15	82821185	82821207	-	18	0	AGO1,AGO1-4,AGO2,AGO3	7mer-m8	ucgugaauCGUC-CAACAUAAUa	|:|| | |||||||	uuuuuucuGUAGUGCUGUAUUAu
MIMAT0018443	hsa-miR-374c-5p	hsa_circ_0000702	hsa_circ_001911	circRNA	chr16	53308134	53308155	+	4	0	AGO1-4	7mer-m8	ucgugAAUCGUCCAACAUAAUa	| || | | |||||||	ucgugUGAGAAUGCUGUAUUAu
MIMAT0018443	hsa-miR-374c-5p	hsa_circ_0000726	hsa_circ_000620	circRNA	chr16	89488536	89488557	-	1	0	AGO1-4	8mer	ucgugaauCGUCCAACAUAAUa	|: | ||||||||	uuuuacccGUUGAUUGUAUUAa
MIMAT0018443	hsa-miR-374c-5p	hsa_circ_0000727	hsa_circ_002048	circRNA	chr16	89488536	89488557	-	1	0	AGO1-4	8mer	ucgugaauCGUCCAACAUAAUa	|: | ||||||||	uuuuacccGUUGAUUGUAUUAa
MIMAT0018443	hsa-miR-374c-5p	hsa_circ_0044187	hsa_circ_0044187	circRNA	chr17	44180944	44180967	-	1	0	AGO2	8mer	ucgugaaUCGUCCA--ACAUAAUa	||| || |||||||	uguuacgAGCUUGUGAUGUAUUAa
MIMAT0018443	hsa-miR-374c-5p	hsa_circ_0044189	hsa_circ_0044189	circRNA	chr17	44180944	44180967	-	1	0	AGO2	8mer	ucgugaaUCGUCCA--ACAUAAUa	||| || |||||||	uguuacgAGCUUGUGAUGUAUUAa
MIMAT0018443	hsa-miR-374c-5p	hsa_circ_0044190	hsa_circ_0044190	circRNA	chr17	44180944	44180967	-	1	0	AGO2	8mer	ucgugaaUCGUCCA--ACAUAAUa	||| || |||||||	uguuacgAGCUUGUGAUGUAUUAa
MIMAT0018443	hsa-miR-374c-5p	hsa_circ_0044191	hsa_circ_0044191	circRNA	chr17	44180944	44180967	-	1	0	AGO2	8mer	ucgugaaUCGUCCA--ACAUAAUa	||| || |||||||	uguuacgAGCUUGUGAUGUAUUAa
MIMAT0018443	hsa-miR-374c-5p	hsa_circ_0044187	hsa_circ_0044187	circRNA	chr17	44245101	44245120	-	1	0	AGO1-4	7mer-m8	ucGUGAAUCGUCCAACAUAAUa	:::||| || ||||||||	uaUGUUUAUCA--UUGUAUUAu
MIMAT0018443	hsa-miR-374c-5p	hsa_circ_0044189	hsa_circ_0044189	circRNA	chr17	44245101	44245120	-	1	0	AGO1-4	7mer-m8	ucGUGAAUCGUCCAACAUAAUa	:::||| || ||||||||	uaUGUUUAUCA--UUGUAUUAu
MIMAT0018443	hsa-miR-374c-5p	hsa_circ_0044190	hsa_circ_0044190	circRNA	chr17	44245101	44245120	-	1	0	AGO1-4	7mer-m8	ucGUGAAUCGUCCAACAUAAUa	:::||| || ||||||||	uaUGUUUAUCA--UUGUAUUAu
MIMAT0018443	hsa-miR-374c-5p	hsa_circ_0044191	hsa_circ_0044191	circRNA	chr17	44245101	44245120	-	1	0	AGO1-4	7mer-m8	ucGUGAAUCGUCCAACAUAAUa	:::||| || ||||||||	uaUGUUUAUCA--UUGUAUUAu
MIMAT0018443	hsa-miR-374c-5p	hsa_circ_0044187	hsa_circ_0044187	circRNA	chr17	44253472	44253493	-	1	0	AGO1-4	8mer	ucGUGAAUCGUCCAACAUAAUa	| ||| || |||||||||	uaCUCUUCACAUGUUGUAUUAa
MIMAT0018443	hsa-miR-374c-5p	hsa_circ_0044190	hsa_circ_0044190	circRNA	chr17	44253472	44253493	-	1	0	AGO1-4	8mer	ucGUGAAUCGUCCAACAUAAUa	| ||| || |||||||||	uaCUCUUCACAUGUUGUAUUAa
MIMAT0018443	hsa-miR-374c-5p	hsa_circ_0044191	hsa_circ_0044191	circRNA	chr17	44253472	44253493	-	1	0	AGO1-4	8mer	ucGUGAAUCGUCCAACAUAAUa	| ||| || |||||||||	uaCUCUUCACAUGUUGUAUUAa
MIMAT0018443	hsa-miR-374c-5p	hsa_circ_0003466	hsa_circ_0003466	circRNA	chr17	44806241	44806262	+	1	0	AGO2	7mer-m8	ucguGAAUCGUCCAACAUAAUa	:|| | ||||||||	cgauUUUCAAAUCUUGUAUUAc
MIMAT0018443	hsa-miR-374c-5p	hsa_circ_0006625	hsa_circ_0006625	circRNA	chr17	44806241	44806262	+	1	0	AGO2	7mer-m8	ucguGAAUCGUCCAACAUAAUa	:|| | ||||||||	cgauUUUCAAAUCUUGUAUUAc
MIMAT0018443	hsa-miR-374c-5p	hsa_circ_0000840	hsa_circ_000637	circRNA	chr18	22007944	22007965	+	3	0	AGO1-4	7mer-m8	ucgugaaUCGUCCAACAUAAUa	| :| ||||||||	gugccaaAAUAUUUUGUAUUAg
MIMAT0018443	hsa-miR-374c-5p	hsa_circ_0000842	hsa_circ_000887	circRNA	chr18	33610975	33610996	-	3	0	AGO1-4,AGO2	7mer-m8	ucgugAAUCGUCCAACAUAAUa	| | | | |||||||	guuuaUGAAAAUGAUGUAUUAg
MIMAT0018443	hsa-miR-374c-5p	hsa_circ_0000892	hsa_circ_001760	circRNA	chr19	11944776	11944796	+	2	0	AGO1,AGO2	7mer-m8	ucGUGAAUCGUCCAACAUAAUa	|| ||:|:: |||||||	ccCA-UUGGUGUCAUGUAUUAg
MIMAT0018443	hsa-miR-374c-5p	hsa_circ_0000892	hsa_circ_001760	circRNA	chr19	11980276	11980296	+	1	0	AGO2	7mer-m8	ucGUGAAUCGUCCAACAUAAUa	|| ||:|:: |||||||	ucCA-UUGGUGUCAUGUAUUAg
MIMAT0018443	hsa-miR-374c-5p	hsa_circ_0000893	hsa_circ_000261	circRNA	chr19	12790283	12790303	-	1	0	AGO1-4	7mer-m8	ucGUGAAUCGUCCAACAUAAUa	| | ||: | |||||||	aaCCCAGAGUCCG-UGUAUUAc
MIMAT0018443	hsa-miR-374c-5p	hsa_circ_0000903	hsa_circ_001395	circRNA	chr19	15760797	15760819	+	1	0	AGO1-4	7mer-m8	ucGUGAAUC-GUCCAACAUAAUa	:|| ||| | |||||||	ugUACAUAGACUUCCUGUAUUAu
MIMAT0018443	hsa-miR-374c-5p	hsa_circ_0000934	hsa_circ_002015	circRNA	chr19	40576231	40576252	-	2	0	AGO2	7mer-m8	ucGUGAAUCGUCCAACAUAAUa	:| | | | | |||||||	uuUAGUAACAAAGAUGUAUUAg
MIMAT0018443	hsa-miR-374c-5p	hsa_circ_0000968	hsa_circ_002128	circRNA	chr19	58774196	58774222	+	4	0	AGO1-4	8mer	ucgugaAUCGUC-CA----ACAUAAUa	|| ||| || |||||||	aagagcUAUCAGUGUGACGUGUAUUAa
MIMAT0018443	hsa-miR-374c-5p	hsa_circ_0001191	hsa_circ_001503	circRNA	chr21	38794642	38794662	+	2	0	AGO1-4,AGO2	7mer-m8	ucGUGAAUCGUCCAACAUAAUa	|| || | : ||||||||	agCAGUUUG-GUCUUGUAUUAc
MIMAT0018443	hsa-miR-374c-5p	hsa_circ_0001191	hsa_circ_001503	circRNA	chr21	38802603	38802624	+	1	0	AGO1-4	8mer	ucgugaaUCGUCCAACAUAAUa	| || |||||||	cuggaagAACAUAGUGUAUUAa
MIMAT0018443	hsa-miR-374c-5p	hsa_circ_0001191	hsa_circ_001503	circRNA	chr21	38807807	38807827	+	1	0	AGO1-4	7mer-m8	ucgugaaUCGUCCAACAUAAUa	| :| | |||||||	uaaccaaAAUAUG-UGUAUUAc
MIMAT0018443	hsa-miR-374c-5p	hsa_circ_0001191	hsa_circ_001503	circRNA	chr21	38820587	38820606	+	1	0	AGO1-4	7mer-m8	ucGUGAAUCGUCCAACAUAAUa	||||| |:| |||||||	agCACUUUGUA--CUGUAUUAc
MIMAT0018443	hsa-miR-374c-5p	hsa_circ_0001191	hsa_circ_001503	circRNA	chr21	38821423	38821444	+	2	0	AGO1-4	7mer-m8	ucgugaaucguCCAACAUAAUa	| ||||||||	gagguaguuuuGUUUGUAUUAg
MIMAT0018443	hsa-miR-374c-5p	hsa_circ_0001213	hsa_circ_001282	circRNA	chr22	26006474	26006494	+	1	0	AGO1-4	7mer-m8	ucGUGAAUCGUCCAACAUAAUa	| | | |:| |||||||	caCCCAUUGUA-AAUGUAUUAu
MIMAT0004748	hsa-miR-423-5p	hsa_circ_0000005	hsa_circ_002136	circRNA	chr1	1595753	1595775	-	2	0	AGO2	7mer-m8	uuucagagcgagagaCGGGGAGu	|||||||	ggaaauacaaaaauaGCCCCUCc
MIMAT0004748	hsa-miR-423-5p	hsa_circ_0000006	hsa_circ_001621	circRNA	chr1	1661659	1661681	-	2	0	AGO1-4,AGO2	7mer-m8	uuucagagcgagagaCGGGGAGu	|||||||	ggaaauacaaaaauaGCCCCUCc
MIMAT0004748	hsa-miR-423-5p	hsa_circ_0000030	hsa_circ_000040	circRNA	chr1	23836303	23836325	-	3	0	AGO1-4	7mer-m8	uuUCAGAGCGAGAGACGGGGAGu	|| | ||| | |||||||	acAGACAGGCUGACAGCCCCUCu
MIMAT0004748	hsa-miR-423-5p	hsa_circ_0013799	hsa_circ_0013799	circRNA	chr1	121116829	121116851	+	1	0	AGO1-4	7mer-m8	uuucagagcgagagaCGGGGAGu	|||||||	gccaagggccugaggGCCCCUCu
MIMAT0004748	hsa-miR-423-5p	hsa_circ_0000129	hsa_circ_001025	circRNA	chr1	151149167	151149189	-	5	0	AGO1-4,AGO2	7mer-m8	uuuCAGAGCGAGAGACGGGGAGu	| | | : || |||||||	cccGCCACCUCCUGAGCCCCUCc
MIMAT0004748	hsa-miR-423-5p	hsa_circ_0000136	hsa_circ_001460	circRNA	chr1	155205744	155205766	-	1	0	AGO1-4	8mer	uuucagagcgagAGACGGGGAGu	| ||||||||	gcuacuaaggaaUGUGCCCCUCa
MIMAT0004748	hsa-miR-423-5p	hsa_circ_0000169	hsa_circ_000807	circRNA	chr1	198194601	198194628	+	1	0	AGO1-4	7mer-m8	uuucAGAGCGA-----GAGACGGGGAGu	|||:||| :| ||||||||	gcuuUCUUGCUUGUGGUUGUGCCCCUCu
MIMAT0004748	hsa-miR-423-5p	hsa_circ_0004333	hsa_circ_0004333	circRNA	chr1	201592629	201592651	+	1	0	AGO1-4	7mer-m8	uuucagagcgagagaCGGGGAGu	|||||||	cagugcagggcaagcGCCCCUCu
MIMAT0004748	hsa-miR-423-5p	hsa_circ_0004333	hsa_circ_0004333	circRNA	chr1	201598580	201598605	+	1	0	AGO1-4	7mer-m8	uuucagAGCGAGA-GA--CGGGGAGu	| ||| | || |||||||	ccuugaUGGCUAUGCUGAGCCCCUCc
MIMAT0004748	hsa-miR-423-5p	hsa_circ_0001031	hsa_circ_001126	circRNA	chr2	73837866	73837888	+	1	0	AGO1-4	7mer-m8	uuucagagcGAGAGACGGGGAGu	|||| |||||||	gguuaauacCUCUAAGCCCCUCu
MIMAT0004748	hsa-miR-423-5p	hsa_circ_0056467	hsa_circ_0056467	circRNA	chr2	131672291	131672313	+	1	0	AGO2	7mer-m8	uuucagagcgaGAGACGGGGAGu	| | |||||||	ccacuggacaaCACAGCCCCUCu
MIMAT0004748	hsa-miR-423-5p	hsa_circ_0001093	hsa_circ_000321	circRNA	chr2	202625880	202625902	-	2	0	AGO1-4,AGO2	7mer-m8	uuUCAGAGCGAGAGACGGGGAGu	|| :|||||| |||||||	ccAGCACUGCUCUCAGCCCCUCc
MIMAT0004748	hsa-miR-423-5p	hsa_circ_0064441	hsa_circ_0064441	circRNA	chr3	14988414	14988436	-	2	0	AGO1-4,AGO2	7mer-m8	uuuCAGAGCGAGAGACGGGGAGu	|| | :|| ||||||||	cuuGUGUAAUUCCAUGCCCCUCc
MIMAT0004748	hsa-miR-423-5p	hsa_circ_0064441	hsa_circ_0064441	circRNA	chr3	14988793	14988815	-	2	0	AGO1-4,AGO2	7mer-m8	uuucagagcgagaGACGGGGAGu	| |||||||	cccggacgcaggcCCGCCCCUCu
MIMAT0004748	hsa-miR-423-5p	hsa_circ_0001339	hsa_circ_001859	circRNA	chr3	128889273	128889296	-	19	0	AGO1,AGO1-4,AGO2	7mer-m8	uuucAGAGCGAGAGA-CGGGGAGu	|:|: ||:| | |||||||	auuaUUUUCCUUUGUCGCCCCUCc
MIMAT0004748	hsa-miR-423-5p	hsa_circ_0001392	hsa_circ_001521	circRNA	chr4	3107084	3107097	+	4	0	AGO1-4,AGO2	7mer-m8	uuucagagcgagagACGGGGAGu	||||||||	#NAME?
MIMAT0004748	hsa-miR-423-5p	hsa_circ_0001417	hsa_circ_001160	circRNA	chr4	73956779	73956803	-	20	0	AGO1-4,AGO2	8mer	uuucAG-AGCGAG-AGACGGGGAGu	|| | || | |||||||||	ccccUCAUGGCACAACUGCCCCUCa
MIMAT0004748	hsa-miR-423-5p	hsa_circ_0001431	hsa_circ_000708	circRNA	chr4	103649869	103649891	-	1	0	AGO1-4	7mer-m8	uuucaGAGCGAGAGACGGGGAGu	||| | |||||||||	agcccCUCCCAGCCUGCCCCUCc
MIMAT0004748	hsa-miR-423-5p	hsa_circ_0001431	hsa_circ_000708	circRNA	chr4	103649883	103649905	-	1	0	AGO1-4	7mer-m8	uuucagagcgagaGACGGGGAGu	| |||||||	ugaacagcugcggCAGCCCCUCc
MIMAT0004748	hsa-miR-423-5p	hsa_circ_0001454	hsa_circ_001421	circRNA	chr4	154524968	154524993	+	1	0	AGO1-4	7mer-m8	uuucAGAGCGA-G-AGA-CGGGGAGu	||||| | | | | |||||||	acuuUCUCGAUACAUAUGGCCCCUCu
MIMAT0004748	hsa-miR-423-5p	hsa_circ_0001472	hsa_circ_001425	circRNA	chr5	36961661	36961683	+	7	0	AGO1-4,AGO2	7mer-m8	uuUCAGAGCGAGAGACGGGGAGu	| | || | | : |||||||	ccACUAUCUCACAUAGCCCCUCc
MIMAT0004748	hsa-miR-423-5p	hsa_circ_0001481	hsa_circ_001310	circRNA	chr5	49699105	49699127	-	1	0	AGO1-4	8mer	uuucagagcGAGAGACGGGGAGu	:|: ||||||||	gcugagcuaUUUGGUGCCCCUCa
MIMAT0004748	hsa-miR-423-5p	hsa_circ_0075943	hsa_circ_0075943	circRNA	chr6	32132321	32132343	+	1	0	AGO2	7mer-m8	uuUCAGAGCGAGAGACGGGGAGu	| |||| | | |||||||	ggACUCUCUGGCCCAGCCCCUCc
MIMAT0004748	hsa-miR-423-5p	hsa_circ_0075967	hsa_circ_0075967	circRNA	chr6	33393997	33394018	+	1	0	AGO1-4	7mer-m8	uuucAGAGCGAGAGACGGGGAGu	|| :|| | |||||||||	guguUCCUGC-CCCUGCCCCUCc
MIMAT0004748	hsa-miR-423-5p	hsa_circ_0075969	hsa_circ_0075969	circRNA	chr6	33423682	33423704	+	1	0	AGO1-4	7mer-m8	uuUCAGAGCGAGAGACGGGGAGu	| |: |||: |||||||||	ccACUUGAGCUUCCUGCCCCUCc
MIMAT0004748	hsa-miR-423-5p	hsa_circ_0075969	hsa_circ_0075969	circRNA	chr6	33424816	33424838	+	7	0	AGO1-4,AGO2	8mer	uuucAGAGCGAGAGACGGGGAGu	|||: | |||||||	uguaUCUUUCCAGGAGCCCCUCa
MIMAT0004748	hsa-miR-423-5p	hsa_circ_0078031	hsa_circ_0078031	circRNA	chr6	141968108	141968133	-	1	0	AGO1-4	7mer-m8	uuUCAGAGC-G--AGAGACGGGGAGu	:|||| | | | : |||||||	ggGGUCUGGACAAUGAUGGCCCCUCu
MIMAT0004748	hsa-miR-423-5p	hsa_circ_0001756	hsa_circ_000012	circRNA	chr7	139415939	139415961	-	7	0	AGO1,AGO1-4,AGO2	8mer	uuUCAGAGCGAGAGACGGGGAGu	|||:| || | :||||||||	caAGUUUAGCCCCUUGCCCCUCa
MIMAT0004748	hsa-miR-423-5p	hsa_circ_0082797	hsa_circ_0082797	circRNA	chr7	142498891	142498913	+	1	0	AGO1-4	8mer	uuucagagcGAGAGACGGGGAGu	| | | |||||||	cagcacagaCCCGCAGCCCCUCa
MIMAT0004748	hsa-miR-423-5p	hsa_circ_0082798	hsa_circ_0082798	circRNA	chr7	142498891	142498913	+	1	0	AGO1-4	8mer	uuucagagcGAGAGACGGGGAGu	| | | |||||||	cagcacagaCCCGCAGCCCCUCa
MIMAT0004748	hsa-miR-423-5p	hsa_circ_0001821	hsa_circ_000006	circRNA	chr8	128902855	128902877	+	4	0	AGO2	8mer	uuucagagcgagagACGGGGAGu	||||||||	ggagauuaaaaagaUGCCCCUCa
MIMAT0004748	hsa-miR-423-5p	hsa_circ_0001826	hsa_circ_001609	circRNA	chr8	141369683	141369705	-	1	0	AGO1-4	7mer-m8	uuucagagcgagagaCGGGGAGu	|||||||	ggaacagaacccaggGCCCCUCg
MIMAT0004748	hsa-miR-423-5p	hsa_circ_0001859	hsa_circ_001783	circRNA	chr9	37120543	37120564	+	1	1	AGO1-4	7mer-m8	uuucaGAGCGAGAGACGGGGAGu	:|:|: ||| |||||||	ccucaUUUGUCCUC-GCCCCUCc
MIMAT0004748	hsa-miR-423-5p	hsa_circ_0000257	hsa_circ_000099	circRNA	chr10	103917941	103917963	+	10	0	AGO1,AGO1-4,AGO2	7mer-m8	uuUCAGAGCGAGA-GACGGGGAGu	|| ||| || |||||||	aaAG-CUCAGACUAAAGCCCCUCc
MIMAT0004748	hsa-miR-423-5p	hsa_circ_0000345	hsa_circ_001227	circRNA	chr11	77412849	77412870	-	4	0	AGO1-4,AGO2	7mer-m8	uuucagagCGAGAGACGGGGAGu	||| | |||||||	ggaagagaGCUAU-AGCCCCUCu
MIMAT0004748	hsa-miR-423-5p	hsa_circ_0024933	hsa_circ_0024933	circRNA	chr12	78826	78848	+	1	0	AGO1-4	8mer	uuUCAGAGCGAGAGACGGGGAGu	|| | : : | ||||||||	ucAGACCUAUGCCGUGCCCCUCa
MIMAT0004748	hsa-miR-423-5p	hsa_circ_0027246	hsa_circ_0027246	circRNA	chr12	57791910	57791932	-	1	0	AGO1-4	7mer-m8	uuucagagcgaGAGACGGGGAGu	|||||||||||	cucauuacaacCUCUGCCCCUCu
MIMAT0004748	hsa-miR-423-5p	hsa_circ_0000492	hsa_circ_001561	circRNA	chr13	67800505	67800527	-	1	0	AGO2	7mer-m8	uuucAGAGCGAGAGACGGGGAGu	|:| |: ||||||||	uuccUUUAAGUUGGUGCCCCUCu
MIMAT0004748	hsa-miR-423-5p	hsa_circ_0000526	hsa_circ_002126	circRNA	chr14	24455878	24455900	+	3	0	AGO1-4,AGO2	8mer	uuucagagcGAGAGACGGGGAGu	| ||| |||||||	uuccuggaaCCCUCAGCCCCUCa
MIMAT0004748	hsa-miR-423-5p	hsa_circ_0000526	hsa_circ_002126	circRNA	chr14	24458421	24458442	+	1	0	AGO1-4	7mer-m8	uuUCAGAGCGAGAGACGGGGAGu	:||| ||| : |||||||	guGGUC-CGCCUGAAGCCCCUCc
MIMAT0004748	hsa-miR-423-5p	hsa_circ_0000527	hsa_circ_000587	circRNA	chr14	24610366	24610389	-	2	0	AGO2	7mer-m8	uuucagaGC-GAGAGACGGGGAGu	|| || | ||||||||	gccucacCGACUGUGUGCCCCUCu
MIMAT0004748	hsa-miR-423-5p	hsa_circ_0000527	hsa_circ_000587	circRNA	chr14	24616015	24616040	-	1	0	AGO1-4	7mer-m8	uuUCAGAGCGA--GAGA-CGGGGAGu	:||| | || | || |||||||	gcGGUCCCACUUACCCUAGCCCCUCc
MIMAT0004748	hsa-miR-423-5p	hsa_circ_0000527	hsa_circ_000587	circRNA	chr14	24616069	24616091	-	1	0	AGO1-4	7mer-m8	uuucagagcgaGAGACGGGGAGu	| | |||||||	cuagcuauaagCCCCGCCCCUCu
MIMAT0004748	hsa-miR-423-5p	hsa_circ_0000540	hsa_circ_001380	circRNA	chr14	55819869	55819892	+	16	0	AGO1-4,AGO2	7mer-m8	uuUCAGAGCGAGAGA-CGGGGAGu	|| : |: ||:| |||||||	uuAGAUGAGUGCUUUGGCCCCUCu
MIMAT0004748	hsa-miR-423-5p	hsa_circ_0000554	hsa_circ_001059	circRNA	chr14	74551754	74551776	+	3	0	AGO1-4,AGO2	7mer-m8	uuucaGAGCGAGAGACGGGGAGu	||| ||||||||||||	auccaCUCUGUCUCUGCCCCUCg
MIMAT0004748	hsa-miR-423-5p	hsa_circ_0000555	hsa_circ_001060	circRNA	chr14	75248587	75248610	+	7	0	AGO1-4	7mer-m8	uuucAGAGCGAGAG-ACGGGGAGu	|| || || ||||||||	caccUCCACCUGUCAUGCCCCUCc
MIMAT0004748	hsa-miR-423-5p	hsa_circ_0000555	hsa_circ_001060	circRNA	chr14	75265990	75266012	+	1	0	AGO1-4	7mer-m8	uuucaGAGCGAGAGACGGGGAGu	| | :|: | |||||||	ucuucCACCUUUACCGCCCCUCc
MIMAT0004748	hsa-miR-423-5p	hsa_circ_0000558	hsa_circ_002145	circRNA	chr14	89628919	89628942	-	1	0	AGO2	8mer	uuucagaGC-GAGAGACGGGGAGu	|| | | |||||||||	uccccagCGACACACUGCCCCUCa
MIMAT0004748	hsa-miR-423-5p	hsa_circ_0000562	hsa_circ_000595	circRNA	chr14	93760325	93760348	-	4	0	AGO1-4,AGO2	7mer-m8	uuuCAGAGCGAGAGA-CGGGGAGu	||:|:|| || | |||||||	ucuGUUUUGCACUGUAGCCCCUCu
MIMAT0004748	hsa-miR-423-5p	hsa_circ_0000563	hsa_circ_000847	circRNA	chr14	93760325	93760348	-	4	0	AGO1-4,AGO2	7mer-m8	uuuCAGAGCGAGAGA-CGGGGAGu	||:|:|| || | |||||||	ucuGUUUUGCACUGUAGCCCCUCu
MIMAT0004748	hsa-miR-423-5p	hsa_circ_0000593	hsa_circ_001756	circRNA	chr15	42005379	42005401	+	4	0	AGO1-4,AGO2	7mer-m8	uuucagagcgagagaCGGGGAGu	|||||||	aucauaaggaaacgaGCCCCUCc
MIMAT0004748	hsa-miR-423-5p	hsa_circ_0000633	hsa_circ_001256	circRNA	chr15	74963936	74963959	-	9	0	AGO1-4,AGO2	8mer	uuucAGAGCG-AGAGACGGGGAGu	|||: | | ||||||||	agccUCUUCCAGCAGUGCCCCUCa
MIMAT0004748	hsa-miR-423-5p	hsa_circ_0000633	hsa_circ_001256	circRNA	chr15	74964019	74964041	-	4	0	AGO1,AGO1-4	7mer-m8	uuucagagcgagagaCGGGGAGu	|||||||	aucaaacagaauuagGCCCCUCu
MIMAT0004748	hsa-miR-423-5p	hsa_circ_0000651	hsa_circ_001789	circRNA	chr15	90982576	90982596	+	7	0	AGO1-4,AGO2	8mer	uuUCAGAGCGAGAGACGGGGAGu	|| || | || |||||||	caAG-CUAGGCCU-GGCCCCUCa
MIMAT0004748	hsa-miR-423-5p	hsa_circ_0037013	hsa_circ_0037013	circRNA	chr15	96824890	96824911	-	1	0	AGO1-4	7mer-m8	uuuCAGAGCGAGAGACGGGGAGu	||||| | | : |||||||	auuGUCUC-CACCUGGCCCCUCc
MIMAT0004748	hsa-miR-423-5p	hsa_circ_0037014	hsa_circ_0037014	circRNA	chr15	96824890	96824911	-	1	0	AGO1-4	7mer-m8	uuuCAGAGCGAGAGACGGGGAGu	||||| | | : |||||||	auuGUCUC-CACCUGGCCCCUCc
MIMAT0004748	hsa-miR-423-5p	hsa_circ_0000663	hsa_circ_001482	circRNA	chr16	426580	426602	-	3	0	AGO1-4	7mer-m8	uuucagagcgagagaCGGGGAGu	|||||||	ugagagccuggugggGCCCCUCg
MIMAT0004748	hsa-miR-423-5p	hsa_circ_0000663	hsa_circ_001482	circRNA	chr16	427562	427585	-	1	0	AGO1-4	7mer-m8	uuUCAGAGCGA-GAGACGGGGAGu	| |: ||:| | |||||||	gcACUUCCGUUCCGGCGCCCCUCc
MIMAT0004748	hsa-miR-423-5p	hsa_circ_0038033	hsa_circ_0038033	circRNA	chr16	15221488	15221510	-	1	0	AGO1-4	8mer	uuucagaGCGAGAGACGGGGAGu	| ||: |||||||||	ugcccagCCCUUCCUGCCCCUCa
MIMAT0004748	hsa-miR-423-5p	hsa_circ_0038447	hsa_circ_0038447	circRNA	chr16	21887412	21887434	-	1	0	AGO1-4	7mer-m8	uuuCAGAGCGAGAGACGGGGAGu	| :||| | | |||||||	gguGAUUCGACCCCAGCCCCUCu
MIMAT0004748	hsa-miR-423-5p	hsa_circ_0038448	hsa_circ_0038448	circRNA	chr16	21887412	21887434	-	1	0	AGO1-4	7mer-m8	uuuCAGAGCGAGAGACGGGGAGu	| :||| | | |||||||	gguGAUUCGACCCCAGCCCCUCu
MIMAT0004748	hsa-miR-423-5p	hsa_circ_0000684	hsa_circ_001480	circRNA	chr16	27374119	27374141	+	2	0	AGO1-4,AGO2	7mer-m8	uuucagagcgagagaCGGGGAGu	|||||||	gacuugcacagagacGCCCCUCg
MIMAT0004748	hsa-miR-423-5p	hsa_circ_0004082	hsa_circ_0004082	circRNA	chr16	29535634	29535656	-	1	0	AGO1-4	7mer-m8	uuuCAGAGCGAGAGACGGGGAGu	| :||| | | |||||||	gguGAUUCGACCCCAGCCCCUCu
MIMAT0004748	hsa-miR-423-5p	hsa_circ_0038892	hsa_circ_0038892	circRNA	chr16	29535634	29535656	-	1	0	AGO1-4	7mer-m8	uuuCAGAGCGAGAGACGGGGAGu	| :||| | | |||||||	gguGAUUCGACCCCAGCCCCUCu
MIMAT0004748	hsa-miR-423-5p	hsa_circ_0038893	hsa_circ_0038893	circRNA	chr16	29535634	29535656	-	1	0	AGO1-4	7mer-m8	uuuCAGAGCGAGAGACGGGGAGu	| :||| | | |||||||	gguGAUUCGACCCCAGCCCCUCu
MIMAT0004748	hsa-miR-423-5p	hsa_circ_0038894	hsa_circ_0038894	circRNA	chr16	29535634	29535656	-	1	0	AGO1-4	7mer-m8	uuuCAGAGCGAGAGACGGGGAGu	| :||| | | |||||||	gguGAUUCGACCCCAGCCCCUCu
MIMAT0004748	hsa-miR-423-5p	hsa_circ_0038895	hsa_circ_0038895	circRNA	chr16	29535634	29535656	-	1	0	AGO1-4	7mer-m8	uuuCAGAGCGAGAGACGGGGAGu	| :||| | | |||||||	gguGAUUCGACCCCAGCCCCUCu
MIMAT0004748	hsa-miR-423-5p	hsa_circ_0038896	hsa_circ_0038896	circRNA	chr16	29535634	29535656	-	1	0	AGO1-4	7mer-m8	uuuCAGAGCGAGAGACGGGGAGu	| :||| | | |||||||	gguGAUUCGACCCCAGCCCCUCu
MIMAT0004748	hsa-miR-423-5p	hsa_circ_0000692	hsa_circ_000210	circRNA	chr16	31309245	31309266	+	1	0	AGO1-4	7mer-m8	uuucAGAGCGAGAGACGGGGAGu	||| || || |||||||	aggaUCUGGC-AUCAGCCCCUCc
MIMAT0004748	hsa-miR-423-5p	hsa_circ_0041143	hsa_circ_0041143	circRNA	chr16	90232825	90232852	+	1	0	AGO1-4	7mer-m8	uuUC-AGAGCG-AGAG--A-CGGGGAGu	|| || :|| |||: | |||||||	ccAGCUCAUGCAUCUUGGUGGCCCCUCc
MIMAT0004748	hsa-miR-423-5p	hsa_circ_0000731	hsa_circ_001263	circRNA	chr17	1478515	1478537	-	4	0	AGO1-4,AGO2	7mer-m8	uuucaGAGCGAGAGACGGGGAGu	| :|| |||||||||	cccugCCUGCCACCUGCCCCUCg
MIMAT0004748	hsa-miR-423-5p	hsa_circ_0000731	hsa_circ_001263	circRNA	chr17	1478831	1478854	-	3	0	AGO1-4	7mer-m8	uuucagaGCGAGA-GACGGGGAGu	| || | |||||||||	gacugacCCCUGUCCUGCCCCUCc
MIMAT0004748	hsa-miR-423-5p	hsa_circ_0000750	hsa_circ_001757	circRNA	chr17	27476388	27476410	-	1	0	AGO2	7mer-m8	uuuCAGAGCGAGAGACGGGGAGu	||||| |||||||	cuuGUCUCUAGACAAGCCCCUCu
MIMAT0004748	hsa-miR-423-5p	hsa_circ_0044175	hsa_circ_0044175	circRNA	chr17	43514607	43514629	-	2	0	AGO1,AGO1-4	8mer	uuucagagcgagaGACGGGGAGu	| |||||||	ugccagugccaaaCCGCCCCUCa
MIMAT0004748	hsa-miR-423-5p	hsa_circ_0044187	hsa_circ_0044187	circRNA	chr17	44257575	44257598	-	2	0	AGO1-4,AGO2	7mer-m8	uuUCAGAG-CGAGAGACGGGGAGu	|| | | |: | : |||||||	ugAGCCACUGUGCCUGGCCCCUCu
MIMAT0004748	hsa-miR-423-5p	hsa_circ_0044190	hsa_circ_0044190	circRNA	chr17	44257575	44257598	-	2	0	AGO1-4,AGO2	7mer-m8	uuUCAGAG-CGAGAGACGGGGAGu	|| | | |: | : |||||||	ugAGCCACUGUGCCUGGCCCCUCu
MIMAT0004748	hsa-miR-423-5p	hsa_circ_0044191	hsa_circ_0044191	circRNA	chr17	44257575	44257598	-	2	0	AGO1-4,AGO2	7mer-m8	uuUCAGAG-CGAGAGACGGGGAGu	|| | | |: | : |||||||	ugAGCCACUGUGCCUGGCCCCUCu
MIMAT0004748	hsa-miR-423-5p	hsa_circ_0044187	hsa_circ_0044187	circRNA	chr17	44271176	44271198	-	1	0	AGO1-4	8mer	uuucagaGCGAGAGACGGGGAGu	| | | |||||||||	gcgccggCCCGCCCUGCCCCUCa
MIMAT0004748	hsa-miR-423-5p	hsa_circ_0044191	hsa_circ_0044191	circRNA	chr17	44271176	44271198	-	1	0	AGO1-4	8mer	uuucagaGCGAGAGACGGGGAGu	| | | |||||||||	gcgccggCCCGCCCUGCCCCUCa
MIMAT0004748	hsa-miR-423-5p	hsa_circ_0000799	hsa_circ_001730	circRNA	chr17	65955753	65955772	+	4	1	AGO1-4	7mer-m8	uuUCAGAGCGAGAGACGGGGAGu	|| ||| ||| | |||||||	ccAG-CUC-CUC-CAGCCCCUCc
MIMAT0004748	hsa-miR-423-5p	hsa_circ_0000799	hsa_circ_001730	circRNA	chr17	65955760	65955781	+	4	2	AGO1-4	7mer-m8	uuucagaGCGAGAGACGGGGAGu	| ||| | |||||||	cuccagcCCCUC-CAGCCCCUCc
MIMAT0004748	hsa-miR-423-5p	hsa_circ_0000816	hsa_circ_001758	circRNA	chr17	80525930	80525951	+	2	0	AGO1-4,AGO2	7mer-m8	uuucagagcGAGAGACGGGGAGu	||| |||||||||	cgcugcaaaCUC-CUGCCCCUCc
MIMAT0004748	hsa-miR-423-5p	hsa_circ_0000817	hsa_circ_001759	circRNA	chr17	80525930	80525951	+	2	0	AGO1-4,AGO2	7mer-m8	uuucagagcGAGAGACGGGGAGu	||| |||||||||	cgcugcaaaCUC-CUGCCCCUCc
MIMAT0004748	hsa-miR-423-5p	hsa_circ_0000820	hsa_circ_000244	circRNA	chr18	2578057	2578081	+	4	0	AGO1,AGO1-4,AGO2	8mer	uuucAGAGCGA--GAGACGGGGAGu	| | ||| || ||||||||	ucuuUAUGGCUUCCUGUGCCCCUCa
MIMAT0004748	hsa-miR-423-5p	hsa_circ_0000868	hsa_circ_001499	circRNA	chr19	2429875	2429898	-	14	1	AGO1,AGO1-4,AGO2,AGO3	8mer	uuucagaGCGAGAG-ACGGGGAGu	||| | | |||||||	aucacgaCGCACCCAAGCCCCUCa
MIMAT0004748	hsa-miR-423-5p	hsa_circ_0000868	hsa_circ_001499	circRNA	chr19	2430022	2430045	-	9	0	AGO1-4,AGO2	7mer-m8	uuucagaGCGAGA-GACGGGGAGu	|||| | |||||||	aggagagCGCUGUGGAGCCCCUCc
MIMAT0004748	hsa-miR-423-5p	hsa_circ_0000876	hsa_circ_001940	circRNA	chr19	4409729	4409751	+	1	1	AGO1-4	7mer-m8	uuucagagcGAGAGACGGGGAGu	||| |||||||	cuuccccacCUCCACGCCCCUCc
MIMAT0004748	hsa-miR-423-5p	hsa_circ_0000881	hsa_circ_001762	circRNA	chr19	5654163	5654186	+	4	0	AGO1-4,AGO2	8mer	uuucagagcgagaGA-CGGGGAGu	|| |||||||	gaugaucagaaacCUGGCCCCUCa
MIMAT0004748	hsa-miR-423-5p	hsa_circ_0000892	hsa_circ_001760	circRNA	chr19	11942442	11942465	+	1	0	AGO1-4	7mer-m8	uuUCAG-AGCGAGAGACGGGGAGu	|| | || : | |||||||	aaAGCCUUCAGAUACCGCCCCUCc
MIMAT0004748	hsa-miR-423-5p	hsa_circ_0000892	hsa_circ_001760	circRNA	chr19	12005897	12005919	+	1	0	AGO2	7mer-m8	uuucagagcgagaGACGGGGAGu	:||||||||	guuccagccaguaUUGCCCCUCu
MIMAT0004748	hsa-miR-423-5p	hsa_circ_0000894	hsa_circ_000262	circRNA	chr19	12826274	12826300	-	4	0	AGO1-4,AGO2	8mer	uuUCAGAGCGAGAG----ACGGGGAGu	||| ||| ||| |||||||	acAGUGACGCCCUCAACAGGCCCCUCa
MIMAT0004748	hsa-miR-423-5p	hsa_circ_0000917	hsa_circ_001397	circRNA	chr19	19606888	19606909	+	8	0	AGO1,AGO1-4,AGO2	7mer-m8	uuucagagCGAGAGACGGGGAGu	|| | | |||||||	agcacaggGC-CACCGCCCCUCc
MIMAT0004748	hsa-miR-423-5p	hsa_circ_0000926	hsa_circ_002118	circRNA	chr19	34712557	34712579	+	1	0	AGO1-4	7mer-m8	uuucagaGCGAGAGACGGGGAGu	| :|| |||||||||	ggugguaCCUUCACUGCCCCUCg
MIMAT0004748	hsa-miR-423-5p	hsa_circ_0000939	hsa_circ_002169	circRNA	chr19	45430202	45430223	+	1	0	AGO1-4	7mer-m8	uuuCAGAGCGAGAGACGGGGAGu	| ||| | ||||||||	uccGCCUC-CAGGGUGCCCCUCc
MIMAT0004748	hsa-miR-423-5p	hsa_circ_0000962	hsa_circ_001634	circRNA	chr19	57754041	57754062	+	1	0	AGO1-4	7mer-m8	uuUCAGAGCGAGAGACGGGGAGu	:||| | | |||||||||	cuGGUC-CAGGCACUGCCCCUCg
MIMAT0004748	hsa-miR-423-5p	hsa_circ_0052335	hsa_circ_0052335	circRNA	chr19	58819121	58819142	+	1	0	AGO1-4	8mer	uuucagagCGAGAGACGGGGAGu	|| || |||||||	agaaugggGC-CUGGGCCCCUCa
MIMAT0004748	hsa-miR-423-5p	hsa_circ_0059682	hsa_circ_0059682	circRNA	chr20	25609326	25609349	+	1	0	AGO1-4	7mer-m8	uuUC-AGAGCGAGAGACGGGGAGu	|| | |: | | |||||||	gcAGCUGUUCCCAGCAGCCCCUCu
MIMAT0004748	hsa-miR-423-5p	hsa_circ_0001170	hsa_circ_001764	circRNA	chr20	50139952	50139976	-	1	0	AGO1-4	7mer-m8	uuucagaGCGAGAG--ACGGGGAGu	||||| | |||||||	accccagCGCUCCCGGAGCCCCUCg
MIMAT0004748	hsa-miR-423-5p	hsa_circ_0001199	hsa_circ_001854	circRNA	chr21	45113132	45113154	+	2	0	AGO1-4,AGO2	7mer-m8	uuucagagcgagagaCGGGGAGu	|||||||	cgacccugaacagaaGCCCCUCc
MIMAT0004748	hsa-miR-423-5p	hsa_circ_0001199	hsa_circ_001854	circRNA	chr21	45113399	45113424	+	8	0	AGO1-4,AGO2	7mer-m8	uuUCAGA--GCG-AGAGACGGGGAGu	|| || :|| || : |||||||	gcAGGCUGCUGCGUCCUGGCCCCUCu
MIMAT0004748	hsa-miR-423-5p	hsa_circ_0001213	hsa_circ_001282	circRNA	chr22	26012472	26012497	+	1	0	AGO1-4	7mer-m8	uuUCAGAGCGAG--AG-ACGGGGAGu	|||| | :|| | |||||||	ccAGUCACCUUCCACCAGGCCCCUCc
MIMAT0004748	hsa-miR-423-5p	hsa_circ_0001217	hsa_circ_000919	circRNA	chr22	29775702	29775724	-	1	0	AGO2	7mer-m8	uuucagagcgagagaCGGGGAGu	|||||||	uuuugcgucagccaaGCCCCUCu
MIMAT0004748	hsa-miR-423-5p	hsa_circ_0001217	hsa_circ_000919	circRNA	chr22	29780939	29780962	-	1	0	AGO1-4	7mer-m8	uuUCAGA-GCGAGAGACGGGGAGu	:|||| ||| ||||||||	uaGGUCUGAGCUAGAUGCCCCUCc
MIMAT0004748	hsa-miR-423-5p	hsa_circ_0001232	hsa_circ_001120	circRNA	chr22	39414483	39414505	+	3	1	AGO1-4,AGO2	7mer-m8	uuucagAGCGAGAGACGGGGAGu	|| : || |||||||	gccuggUCAUCCUGAGCCCCUCc
MIMAT0004748	hsa-miR-423-5p	hsa_circ_0001237	hsa_circ_002074	circRNA	chr22	41924060	41924082	-	1	0	AGO2	8mer	uuucagagCGAGAGACGGGGAGu	| | |||||||||	ggaaacaaGGUGGCUGCCCCUCa
MIMAT0004748	hsa-miR-423-5p	hsa_circ_0089761	hsa_circ_0089761	circRNA	chrM	15168	15189	-	7	0	AGO1,AGO1-4,AGO2	8mer	uuucagAGCGAGAGACGGGGAGu	|: || | |||||||	uuguaaUUACUGU-GGCCCCUCa
MIMAT0004748	hsa-miR-423-5p	hsa_circ_0001949	hsa_circ_000513	circRNA	chrX	153578159	153578181	-	15	0	AGO1-4	7mer-m8	uuucagaGCGAGAGACGGGGAGu	| :| | |||||||	cggugacCAUUGACGGCCCCUCc
MIMAT0001341	hsa-miR-424-5p	hsa_circ_0000003	hsa_circ_002058	circRNA	chr1	1449209	1449230	+	1	0	AGO1-4	7mer-m8	aaguuuuguacuuAACGACGAc	||||||||	cauugcuuuguccUUGCUGCUc
MIMAT0001341	hsa-miR-424-5p	hsa_circ_0000004	hsa_circ_002098	circRNA	chr1	1449209	1449230	+	1	0	AGO1-4	7mer-m8	aaguuuuguacuuAACGACGAc	||||||||	cauugcuuuguccUUGCUGCUc
MIMAT0001341	hsa-miR-424-5p	hsa_circ_0000005	hsa_circ_002136	circRNA	chr1	1597195	1597217	-	1	0	AGO1-4	7mer-m8	aagUUUUGUAC--UUAACGACGAc	:||:| || |: |||||||	cagGAAGC-UGCCAGCUGCUGCUg
MIMAT0001341	hsa-miR-424-5p	hsa_circ_0000005	hsa_circ_002136	circRNA	chr1	1599846	1599868	-	1	0	AGO1-4	7mer-m8	aaGUUUUGUACU-UAACGACGAc	||::||:||: : |||||||	acCAGGACGUGGUGCUGCUGCUu
MIMAT0001341	hsa-miR-424-5p	hsa_circ_0000005	hsa_circ_002136	circRNA	chr1	1635487	1635507	-	2	0	AGO1-4	7mer-m8	aaguuuuGUACUUAACGACGAc	|| ||: |||||||	cgcgcccCA-GAGCUGCUGCUu
MIMAT0001341	hsa-miR-424-5p	hsa_circ_0000006	hsa_circ_001621	circRNA	chr1	1635487	1635507	-	2	0	AGO1-4	7mer-m8	aaguuuuGUACUUAACGACGAc	|| ||: |||||||	cgcgcccCA-GAGCUGCUGCUu
MIMAT0001341	hsa-miR-424-5p	hsa_circ_0000005	hsa_circ_002136	circRNA	chr1	1635683	1635706	-	8	0	AGO1-4	7mer-m8	aaGUUUUGUA-CUU-AACGACGAc	|||:||:| || |||||||	cuCAAGACGUCCAACCUGCUGCUg
MIMAT0001341	hsa-miR-424-5p	hsa_circ_0000006	hsa_circ_001621	circRNA	chr1	1635683	1635706	-	8	0	AGO1-4	7mer-m8	aaGUUUUGUA-CUU-AACGACGAc	|||:||:| || |||||||	cuCAAGACGUCCAACCUGCUGCUg
MIMAT0001341	hsa-miR-424-5p	hsa_circ_0000006	hsa_circ_001621	circRNA	chr1	1666209	1666231	-	1	0	AGO1-4	7mer-m8	aaGUUUUGUACU-UAACGACGAc	||::||:||: : |||||||	acCAGGACGUGGUGCUGCUGCUu
MIMAT0001341	hsa-miR-424-5p	hsa_circ_0000012	hsa_circ_000641	circRNA	chr1	8616541	8616562	-	5	0	AGO1-4,AGO2	7mer-m8	aaGUUUUGUACUUAACGACGAc	::| || | |||||||	guUGACACUUACCAUGCUGCUg
MIMAT0001341	hsa-miR-424-5p	hsa_circ_0000032	hsa_circ_000567	circRNA	chr1	25667041	25667062	+	11	0	AGO1,AGO1-4,AGO2,AGO3	7mer-m8	aaguuuUGUACUUAACGACGAc	:| | |||||||||	acuauuGCUUCCAUUGCUGCUg
MIMAT0001341	hsa-miR-424-5p	hsa_circ_0000033	hsa_circ_001236	circRNA	chr1	26584103	26584124	+	1	0	AGO1	7mer-m8	aaguuuuguacuuaACGACGAc	|||||||	aucugccaccauccUGCUGCUu
MIMAT0001341	hsa-miR-424-5p	hsa_circ_0000038	hsa_circ_000570	circRNA	chr1	28800157	28800179	+	9	0	AGO1-4,AGO2	7mer-m8	aaguuuuguaCUUA-ACGACGAc	||:| |||||||	acccaccuugGAGUCUGCUGCUg
MIMAT0001341	hsa-miR-424-5p	hsa_circ_0000039	hsa_circ_000025*	circRNA	chr1	29070097	29070118	+	8	1	AGO1-4,AGO2	7mer-m8	aaGUUUUGU-ACUUAACGACGAc	|||:| | ||:| |||||||	aaCAAGAGACUGGA-UGCUGCUu
MIMAT0001341	hsa-miR-424-5p	hsa_circ_0011527	hsa_circ_0011527	circRNA	chr1	35644608	35644632	-	3	0	AGO2	8mer	aaGUUUUGU--AC-UUAACGACGAc	| || || || |||||||||	ucCUAAUCAUCUGUCAUUGCUGCUa
MIMAT0001341	hsa-miR-424-5p	hsa_circ_0000067	hsa_circ_000048	circRNA	chr1	46032278	46032301	+	24	0	AGO1,AGO1-4,AGO2,AGO3	8mer	aaguuuUGUACUUA--ACGACGAc	|||| :|| |||||||	accgccACAUUGAUUGUGCUGCUa
MIMAT0001341	hsa-miR-424-5p	hsa_circ_0000079	hsa_circ_000612	circRNA	chr1	62914306	62914327	+	8	0	AGO1,AGO1-4,AGO2	8mer	aaguuUUGUACUUAACGACGAc	:| :|| ||||||||	cauuuGAAGUGCUUUGCUGCUa
MIMAT0001341	hsa-miR-424-5p	hsa_circ_0000080	hsa_circ_000613	circRNA	chr1	62914306	62914327	+	8	0	AGO1,AGO1-4,AGO2	8mer	aaguuUUGUACUUAACGACGAc	:| :|| ||||||||	cauuuGAAGUGCUUUGCUGCUa
MIMAT0001341	hsa-miR-424-5p	hsa_circ_0000088	hsa_circ_001492	circRNA	chr1	78326981	78327002	+	4	0	AGO1-4,AGO2	8mer	aaGUUUUGUACUU-AACGACGAc	::|||:: ||| ||||||||	acUGAAAUG-GAACUUGCUGCUa
MIMAT0001341	hsa-miR-424-5p	hsa_circ_0000096	hsa_circ_001013	circRNA	chr1	100525490	100525511	+	32	0	AGO1,AGO1-4,AGO2,AGO3,AGO4	8mer	aagUUUUGUACUUAACGACGAc	||||: ||||||||	ccgAAAAUCCUUCUUGCUGCUa
MIMAT0001341	hsa-miR-424-5p	hsa_circ_0000096	hsa_circ_001013	circRNA	chr1	100534045	100534067	+	5	0	AGO1-4,AGO2	7mer-m8	aaGUUUUGUACU-UAACGACGAc	|||:|: | | |||||||	gcCAAGAUUCCAUAGUGCUGCUg
MIMAT0001341	hsa-miR-424-5p	hsa_circ_0000101	hsa_circ_001839	circRNA	chr1	109427897	109427918	+	3	0	AGO1-4,AGO2	7mer-m8	aaguuuuguACUUAACGACGAc	|||| |||||||	aaauguugcUGAAGUGCUGCUg
MIMAT0001341	hsa-miR-424-5p	hsa_circ_0013763	hsa_circ_0013763	circRNA	chr1	119705925	119705945	+	1	0	AGO1-4	8mer	aaguuUUGUACUUAACGACGAc	|:::|| :||||||||	cuuuuAGUGUG-GUUGCUGCUa
MIMAT0001341	hsa-miR-424-5p	hsa_circ_0013763	hsa_circ_0013763	circRNA	chr1	119716453	119716477	+	2	0	AGO1-4	7mer-m8	aagUUUUG--UACUUA-ACGACGAc	||||| :|| | |||||||	aggAAAACUAGUGUUUCUGCUGCUg
MIMAT0001341	hsa-miR-424-5p	hsa_circ_0013763	hsa_circ_0013763	circRNA	chr1	119716535	119716557	+	2	0	AGO1-4	7mer-m8	aaGUUUUGUACUUA-ACGACGAc	||::: || | |||||||	ggCAGGGGUUGUUUCUGCUGCUg
MIMAT0001341	hsa-miR-424-5p	hsa_circ_0000135	hsa_circ_002139	circRNA	chr1	155183054	155183076	+	1	0	AGO1	7mer-m8	aaguuuUGUACU-UAACGACGAc	|| ||: |||||||	ucagcuACUUGGCCCUGCUGCUg
MIMAT0001341	hsa-miR-424-5p	hsa_circ_0000135	hsa_circ_002139	circRNA	chr1	155183687	155183708	+	1	0	AGO1-4	7mer-m8	aaguuuUGUACUUAACGACGAc	||| : |||||||	cugggcACACCCGCUGCUGCUu
MIMAT0001341	hsa-miR-424-5p	hsa_circ_0000136	hsa_circ_001460	circRNA	chr1	155204527	155204552	-	1	0	AGO1-4	7mer-m8	aaguUUUGUAC---UUA-ACGACGAc	:|||||| :| |||||||	auguGAACAUGCGCUGUGUGCUGCUu
MIMAT0001341	hsa-miR-424-5p	hsa_circ_0000136	hsa_circ_001460	circRNA	chr1	155207150	155207171	-	2	0	AGO1-4	7mer-m8	aaguUUUGUACUUAACGACGAc	:| || : ||||||||	ggauGACCAACGCUUGCUGCUg
MIMAT0001341	hsa-miR-424-5p	hsa_circ_0000146	hsa_circ_001934	circRNA	chr1	161480687	161480707	+	1	1	AGO1-4	7mer-m8	aaguUUUGUACUUAACGACGAc	|: ||| :||||||||	uagcAGCCAU-UGUUGCUGCUg
MIMAT0001341	hsa-miR-424-5p	hsa_circ_0001000	hsa_circ_001889	circRNA	chr2	47177503	47177524	+	2	0	AGO1-4,AGO2	7mer-m8	aaguuuuguacUUAACGACGAc	||||||||||	ugacuuugggaAAUUGCUGCUg
MIMAT0001341	hsa-miR-424-5p	hsa_circ_0001005	hsa_circ_001799	circRNA	chr2	53943824	53943845	-	6	0	AGO1-4,AGO2	7mer-m8	aaguuuuGUACUUAACGACGAc	::| |||||||||	acacccuUGUUCAUUGCUGCUc
MIMAT0001341	hsa-miR-424-5p	hsa_circ_0004462	hsa_circ_0004462	circRNA	chr2	54283180	54283201	+	1	0	AGO2	7mer-m8	aaguuuuguacUUAACGACGAc	|| |||||||	cuaugauuucaAAAUGCUGCUu
MIMAT0001341	hsa-miR-424-5p	hsa_circ_0001006	hsa_circ_001289	circRNA	chr2	55214761	55214782	-	34	0	AGO1,AGO1-4,AGO2,AGO3	7mer-m8	aaguuuuguacuuaACGACGAc	|||||||	ugccagccuauuccUGCUGCUu
MIMAT0001341	hsa-miR-424-5p	hsa_circ_0055598	hsa_circ_0055598	circRNA	chr2	96536085	96536105	-	6	0	AGO1-4	7mer-m8	aaGUUUUGUACUUAACGACGAc	::|| |: ||| |||||||	cgUGAACCGCGAA-UGCUGCUg
MIMAT0001341	hsa-miR-424-5p	hsa_circ_0055598	hsa_circ_0055598	circRNA	chr2	96557251	96557273	-	1	0	AGO1-4	7mer-m8	aaguuuugUACU-UAACGACGAc	|||| : |||||||	cuugggugAUGAUGAUGCUGCUg
MIMAT0001341	hsa-miR-424-5p	hsa_circ_0001053	hsa_circ_002130	circRNA	chr2	100079024	100079045	-	4	0	AGO1-4	8mer	aaguuuugUACUUAACGACGAc	|| |: |||||||	caguuucgAUCAGAUGCUGCUa
MIMAT0001341	hsa-miR-424-5p	hsa_circ_0001067	hsa_circ_000910	circRNA	chr2	128913108	128913128	+	2	0	AGO1-4,AGO2	7mer-m8	aaGUUUUGUACUUAACGACGAc	|||::|| | | |||||||	ccCAAGGCAAG-ACUGCUGCUg
MIMAT0001341	hsa-miR-424-5p	hsa_circ_0001069	hsa_circ_001279	circRNA	chr2	136389288	136389306	+	1	0	AGO1-4	7mer-m8	aaguUUUGUACUUA--ACGACGAc	::||| |||| |||||||	#NAME?
MIMAT0001341	hsa-miR-424-5p	hsa_circ_0001105	hsa_circ_001735	circRNA	chr2	231233871	231233892	+	2	0	AGO2	7mer-m8	aaGUUUUGUACUUAACGACGAc	||||: | |: ||||||||	acCAAAGAAAGGCUUGCUGCUg
MIMAT0001341	hsa-miR-424-5p	hsa_circ_0001106	hsa_circ_001283	circRNA	chr2	231233871	231233892	+	2	0	AGO2	7mer-m8	aaGUUUUGUACUUAACGACGAc	||||: | |: ||||||||	acCAAAGAAAGGCUUGCUGCUg
MIMAT0001341	hsa-miR-424-5p	hsa_circ_0001263	hsa_circ_000358	circRNA	chr3	5216043	5216067	+	19	0	AGO1,AGO1-4,AGO2	8mer	aaGUUUUGU-ACUU--AACGACGAc	||::|:| ||| ||||||||	uuCAGGAUAGAGAAAUUUGCUGCUa
MIMAT0001341	hsa-miR-424-5p	hsa_circ_0001271	hsa_circ_000360	circRNA	chr3	15720866	15720886	-	1	0	AGO1-4	7mer-m8	aagUUUUGUACUUAACGACGAc	| |||: |: |||||||	augACAACG-AAGGUGCUGCUg
MIMAT0001341	hsa-miR-424-5p	hsa_circ_0001272	hsa_circ_001137	circRNA	chr3	15762487	15762508	-	7	0	AGO1-4,AGO2	7mer-m8	aaguuuuguacuuAACGACGAc	||||||||	acuccuuugcacuUUGCUGCUg
MIMAT0001341	hsa-miR-424-5p	hsa_circ_0001272	hsa_circ_001137	circRNA	chr3	15778653	15778673	-	5	0	AGO1-4,AGO2	8mer	aaguUUUGUACUUAACGACGAc	| |:|| |: |||||||	cuuuACAUAU-AGCUGCUGCUa
MIMAT0001341	hsa-miR-424-5p	hsa_circ_0001282	hsa_circ_001769	circRNA	chr3	37291654	37291674	+	1	0	AGO2	7mer-m8	aaguuUUGUACUUAACGACGAc	||: | || |||||||	cucccAAU-UAAACUGCUGCUu
MIMAT0001341	hsa-miR-424-5p	hsa_circ_0001293	hsa_circ_000941	circRNA	chr3	47702767	47702791	-	2	0	AGO2	7mer-m8	aaguuuugUACUUA---ACGACGAc	:|||:| |||||||	gaagcuugGUGAGUCACUGCUGCUu
MIMAT0001341	hsa-miR-424-5p	hsa_circ_0001325	hsa_circ_001133	circRNA	chr3	107451815	107451837	+	7	0	AGO1-4,AGO2	7mer-m8	aagUUUUGUACUUA-ACGACGAc	:|::| |||:| |||||||	uggGAGGCCUGAGUAUGCUGCUg
MIMAT0001341	hsa-miR-424-5p	hsa_circ_0001339	hsa_circ_001859	circRNA	chr3	128886944	128886965	-	10	0	AGO1,AGO1-4,AGO2	7mer-m8	aaguuuuguacuuaACGACGAc	|||||||	auuuucccccuccaUGCUGCUg
MIMAT0001341	hsa-miR-424-5p	hsa_circ_0001339	hsa_circ_001859	circRNA	chr3	128890042	128890065	-	26	0	AGO1,AGO1-4,AGO2	8mer	aagUUUUGUACU--UAACGACGAc	|:|:|: || | |||||||	gagAGAGCGAGAGCAAUGCUGCUa
MIMAT0001341	hsa-miR-424-5p	hsa_circ_0001346	hsa_circ_001891	circRNA	chr3	149563803	149563822	+	10	0	AGO1-4,AGO2	7mer-m8	aaGUUUUGUACUUAACGACGAc	:| ||| ||: |||||||	uuUACAAC--GAGAUGCUGCUc
MIMAT0001341	hsa-miR-424-5p	hsa_circ_0001348	hsa_circ_000029	circRNA	chr3	152017213	152017234	+	12	0	AGO1,AGO1-4,AGO2	7mer-m8	aaguuuuguacuuaACGACGAc	|||||||	uuuccugacgucucUGCUGCUu
MIMAT0001341	hsa-miR-424-5p	hsa_circ_0001351	hsa_circ_001860	circRNA	chr3	155632208	155632222	+	12	0	AGO1,AGO1-4,AGO2	7mer-m8	aaguuuugUACUUAACGACGAc	|| || |||||||	#NAME?
MIMAT0001341	hsa-miR-424-5p	hsa_circ_0001352	hsa_circ_001595	circRNA	chr3	155632208	155632222	+	12	0	AGO1,AGO1-4,AGO2	7mer-m8	aaguuuugUACUUAACGACGAc	|| || |||||||	#NAME?
MIMAT0001341	hsa-miR-424-5p	hsa_circ_0001353	hsa_circ_001957	circRNA	chr3	155632208	155632222	+	12	0	AGO1,AGO1-4,AGO2	7mer-m8	aaguuuugUACUUAACGACGAc	|| || |||||||	#NAME?
MIMAT0001341	hsa-miR-424-5p	hsa_circ_0068511	hsa_circ_0068511	circRNA	chr3	188691573	188691594	+	1	0	AGO1-4	7mer-m8	aaGUUUUGUACUUAACGACGAc	||: |: ||:| |||||||	uuCAGUAUUUGGAAUGCUGCUc
MIMAT0001341	hsa-miR-424-5p	hsa_circ_0001387	hsa_circ_001422	circRNA	chr4	1902807	1902829	+	9	0	AGO1-4,AGO2	7mer-m8	aaguuuugUACU-UAACGACGAc	:||| | |||||||	cauuugugGUGACAGUGCUGCUg
MIMAT0001341	hsa-miR-424-5p	hsa_circ_0001388	hsa_circ_001298	circRNA	chr4	1902807	1902829	+	9	0	AGO1-4,AGO2	7mer-m8	aaguuuugUACU-UAACGACGAc	:||| | |||||||	cauuugugGUGACAGUGCUGCUg
MIMAT0001341	hsa-miR-424-5p	hsa_circ_0001402	hsa_circ_001958	circRNA	chr4	38091686	38091707	+	1	0	AGO1-4	7mer-m8	aaguuUUGUACU-UAACGACGAc	|||| || | |||||||	ucuucAACA-GAUACUGCUGCUu
MIMAT0001341	hsa-miR-424-5p	hsa_circ_0001408	hsa_circ_001158	circRNA	chr4	42577677	42577698	-	1	0	AGO1-4	8mer	aaguuuUGUACU-UAACGACGAc	||| || | |||||||	gaacccACA-GACACUGCUGCUa
MIMAT0001341	hsa-miR-424-5p	hsa_circ_0069857	hsa_circ_0069857	circRNA	chr4	62067058	62067079	+	1	0	AGO2	7mer-m8	aaguuuuGUACUUAACGACGAc	| | :: |||||||	cugggucCCUCGGCUGCUGCUg
MIMAT0001341	hsa-miR-424-5p	hsa_circ_0001417	hsa_circ_001160	circRNA	chr4	73957653	73957675	-	22	0	AGO1,AGO1-4,AGO2,AGO3	7mer-m8	aaGU-UUUGUACUUAACGACGAc	|| | :| | : ||||||||	ugCACAUGCUUUGCUUGCUGCUc
MIMAT0001341	hsa-miR-424-5p	hsa_circ_0001417	hsa_circ_001160	circRNA	chr4	73957860	73957881	-	13	0	AGO1,AGO1-4,AGO2	8mer	aaguuuuguacuUAACGACGAc	| |||||||	gcaccuaccaccACUGCUGCUa
MIMAT0001341	hsa-miR-424-5p	hsa_circ_0069992	hsa_circ_0069992	circRNA	chr4	75312246	75312265	+	2	0	AGO1-4	7mer-m8	aaGUUUUGUACUUAACGACGAc	||:: ||| | |||||||	ugCAGGCCAUUA--UGCUGCUg
MIMAT0001341	hsa-miR-424-5p	hsa_circ_0069992	hsa_circ_0069992	circRNA	chr4	75312251	75312265	+	2	0	AGO1-4	7mer-m8	aaguuuuGUACUUAACGACGAc	||| | |||||||	#NAME?
MIMAT0001341	hsa-miR-424-5p	hsa_circ_0069994	hsa_circ_0069994	circRNA	chr4	75312251	75312265	+	2	0	AGO1-4	7mer-m8	aaguuuuGUACUUAACGACGAc	||| | |||||||	#NAME?
MIMAT0001341	hsa-miR-424-5p	hsa_circ_0001454	hsa_circ_001421	circRNA	chr4	154525195	154525216	+	3	0	AGO1-4,AGO2	8mer	aaGUUUUGUACUUAACGACGAc	||: || : |||||||	ggCAGCUCACUGCCUGCUGCUa
MIMAT0001341	hsa-miR-424-5p	hsa_circ_0001466	hsa_circ_000403	circRNA	chr5	6605407	6605429	-	8	0	AGO1-4,AGO2	7mer-m8	aaguuuuguaCUUA-ACGACGAc	|||| |||||||	aggaguugcgGAAUGUGCUGCUg
MIMAT0001341	hsa-miR-424-5p	hsa_circ_0002753	hsa_circ_0002753	circRNA	chr5	10221991	10222014	-	3	0	AGO2	7mer-m8	aaguuuuGUACUUA--ACGACGAc	|||| | |||||||	auaagccCAUGUUUUAUGCUGCUu
MIMAT0001341	hsa-miR-424-5p	hsa_circ_0001472	hsa_circ_001425	circRNA	chr5	36976240	36976261	+	9	0	AGO1,AGO1-4,AGO2	7mer-m8	aaguuuuGUACUUAACGACGAc	|| || |||||||	aaccgccCACUAAAUGCUGCUc
MIMAT0001341	hsa-miR-424-5p	hsa_circ_0001488	hsa_circ_002002	circRNA	chr5	59119902	59119924	-	1	0	AGO2	7mer-m8	aaguuuuguaCU-UAACGACGAc	|| | |||||||	cuuucugcugGACAGUGCUGCUc
MIMAT0001341	hsa-miR-424-5p	hsa_circ_0004837	hsa_circ_0004837	circRNA	chr5	69211877	69211898	+	1	0	AGO1-4	7mer-m8	aaGUUUUGUACUUAACGACGAc	| :|||: | |||||||	ugCUGAACGGGCUCUGCUGCUc
MIMAT0001341	hsa-miR-424-5p	hsa_circ_0072804	hsa_circ_0072804	circRNA	chr5	69211877	69211898	+	1	0	AGO1-4	7mer-m8	aaGUUUUGUACUUAACGACGAc	| :|||: | |||||||	ugCUGAACGGGCUCUGCUGCUc
MIMAT0001341	hsa-miR-424-5p	hsa_circ_0072807	hsa_circ_0072807	circRNA	chr5	69211877	69211898	+	1	0	AGO1-4	7mer-m8	aaGUUUUGUACUUAACGACGAc	| :|||: | |||||||	ugCUGAACGGGCUCUGCUGCUc
MIMAT0001341	hsa-miR-424-5p	hsa_circ_0072808	hsa_circ_0072808	circRNA	chr5	69211877	69211898	+	1	0	AGO1-4	7mer-m8	aaGUUUUGUACUUAACGACGAc	| :|||: | |||||||	ugCUGAACGGGCUCUGCUGCUc
MIMAT0001341	hsa-miR-424-5p	hsa_circ_0072809	hsa_circ_0072809	circRNA	chr5	69211877	69211898	+	1	0	AGO1-4	7mer-m8	aaGUUUUGUACUUAACGACGAc	| :|||: | |||||||	ugCUGAACGGGCUCUGCUGCUc
MIMAT0001341	hsa-miR-424-5p	hsa_circ_0072846	hsa_circ_0072846	circRNA	chr5	70086928	70086949	+	1	0	AGO1-4	7mer-m8	aaGUUUUGUACUUAACGACGAc	| :|||: | |||||||	ugCUGAACGGGCUCUGCUGCUc
MIMAT0001341	hsa-miR-424-5p	hsa_circ_0072848	hsa_circ_0072848	circRNA	chr5	70086928	70086949	+	1	0	AGO1-4	7mer-m8	aaGUUUUGUACUUAACGACGAc	| :|||: | |||||||	ugCUGAACGGGCUCUGCUGCUc
MIMAT0001341	hsa-miR-424-5p	hsa_circ_0072849	hsa_circ_0072849	circRNA	chr5	70086928	70086949	+	1	0	AGO1-4	7mer-m8	aaGUUUUGUACUUAACGACGAc	| :|||: | |||||||	ugCUGAACGGGCUCUGCUGCUc
MIMAT0001341	hsa-miR-424-5p	hsa_circ_0072850	hsa_circ_0072850	circRNA	chr5	70086928	70086949	+	1	0	AGO1-4	7mer-m8	aaGUUUUGUACUUAACGACGAc	| :|||: | |||||||	ugCUGAACGGGCUCUGCUGCUc
MIMAT0001341	hsa-miR-424-5p	hsa_circ_0072851	hsa_circ_0072851	circRNA	chr5	70086928	70086949	+	1	0	AGO1-4	7mer-m8	aaGUUUUGUACUUAACGACGAc	| :|||: | |||||||	ugCUGAACGGGCUCUGCUGCUc
MIMAT0001341	hsa-miR-424-5p	hsa_circ_0072852	hsa_circ_0072852	circRNA	chr5	70086928	70086949	+	1	0	AGO1-4	7mer-m8	aaGUUUUGUACUUAACGACGAc	| :|||: | |||||||	ugCUGAACGGGCUCUGCUGCUc
MIMAT0001341	hsa-miR-424-5p	hsa_circ_0001520	hsa_circ_000717	circRNA	chr5	112328440	112328462	+	17	0	AGO1,AGO1-4,AGO2,AGO3	8mer	aaguuuuGUACUUA-ACGACGAc	||||| | |||||||	agcuccuCAUGAUUGUGCUGCUa
MIMAT0001341	hsa-miR-424-5p	hsa_circ_0001561	hsa_circ_001309	circRNA	chr5	177652513	177652533	-	5	0	AGO1-4,AGO2	7mer-m8	aagUUUUGUACUUAACGACGAc	|:||: | ||||||||	cugAGAAUCU-UCUUGCUGCUg
MIMAT0001341	hsa-miR-424-5p	hsa_circ_0001585	hsa_circ_000744	circRNA	chr6	26204439	26204460	-	2	0	AGO1-4	7mer-m8	aaguuuuguacuuaACGACGAc	|||||||	uccucuggcauuucUGCUGCUu
MIMAT0001341	hsa-miR-424-5p	hsa_circ_0001585	hsa_circ_000744	circRNA	chr6	26204562	26204583	-	3	0	AGO1-4,AGO2	7mer-m8	aaguuUUGUACUUAACGACGAc	|| || | ||||||||	uguuuAAAAUCAUUUGCUGCUu
MIMAT0001341	hsa-miR-424-5p	hsa_circ_0001585	hsa_circ_000744	circRNA	chr6	26216563	26216585	-	32	0	AGO1,AGO1-4,AGO2	7mer-m8	aaguuuuGUACUUA-ACGACGAc	|:|| :| |||||||	agaccgcCGUGCGUCUGCUGCUu
MIMAT0001341	hsa-miR-424-5p	hsa_circ_0001592	hsa_circ_000745	circRNA	chr6	27114269	27114291	-	24	0	AGO1,AGO1-4,AGO2	7mer-m8	aaguuuuGUAC-UUAACGACGAc	|:|| : |||||||	agacggcCGUGCGCCUGCUGCUg
MIMAT0001341	hsa-miR-424-5p	hsa_circ_0001592	hsa_circ_000745	circRNA	chr6	27114605	27114626	-	29	0	AGO1,AGO1-4,AGO2	7mer-m8	aaguuuuguaCUUAACGACGAc	|| |||||||	ccguuuucucGAUCUGCUGCUc
MIMAT0001341	hsa-miR-424-5p	hsa_circ_0001594	hsa_circ_000966	circRNA	chr6	27782168	27782191	-	18	0	AGO1,AGO1-4,AGO2	7mer-m8	aaGUUUU--GUACUUAACGACGAc	||| | || | |||||||	ccCAACAUCCAGGCCGUGCUGCUg
MIMAT0001341	hsa-miR-424-5p	hsa_circ_0075921	hsa_circ_0075921	circRNA	chr6	30554447	30554470	+	3	0	AGO1-4	7mer-m8	aagUUUUGUACUUA--ACGACGAc	|: ||: | | |||||||	aagAGUACGCUACUCCUGCUGCUg
MIMAT0001341	hsa-miR-424-5p	hsa_circ_0002683	hsa_circ_0002683	circRNA	chr6	30698220	30698241	-	9	0	AGO1-4,AGO2	8mer	aaguuUUGUACUUAACGACGAc	|:| || |||||||	ugcucAGCUGGACAUGCUGCUa
MIMAT0001341	hsa-miR-424-5p	hsa_circ_0005133	hsa_circ_0005133	circRNA	chr6	30856521	30856542	+	7	0	AGO1-4,AGO2	7mer-m8	aaguuuUGUACUUAACGACGAc	|: | | |||||||	ccugucAUCUUUACUGCUGCUg
MIMAT0001341	hsa-miR-424-5p	hsa_circ_0075932	hsa_circ_0075932	circRNA	chr6	31475211	31475233	+	10	0	AGO1-4,AGO2	8mer	aaguuuUGUACUUA-ACGACGAc	|:||| | |||||||	cuuuccAUAUGUUUCUGCUGCUa
MIMAT0001341	hsa-miR-424-5p	hsa_circ_0075932	hsa_circ_0075932	circRNA	chr6	31477816	31477841	+	8	0	AGO1-4,AGO2	7mer-m8	aaguUUUGUACUU----AACGACGAc	|:::||||: ||||||||	uaguAGGUAUGAGGUGUUUGCUGCUc
MIMAT0001341	hsa-miR-424-5p	hsa_circ_0075943	hsa_circ_0075943	circRNA	chr6	32131025	32131046	+	15	0	AGO1,AGO1-4,AGO2,AGO3	7mer-m8	aaguuuuguacuuAACGACGAc	||||||||	cuuguggcugcuuUUGCUGCUg
MIMAT0001341	hsa-miR-424-5p	hsa_circ_0075953	hsa_circ_0075953	circRNA	chr6	32816878	32816898	-	1	0	AGO2	7mer-m8	aaguuuuGUACUUAACGACGAc	|| | | |||||||	uagauuuCAGGUA-UGCUGCUg
MIMAT0001341	hsa-miR-424-5p	hsa_circ_0075955	hsa_circ_0075955	circRNA	chr6	32939372	32939388	+	2	0	AGO1,AGO2	7mer-m8	aaguuuuguacuuaACGACGAc	|||||||	#NAME?
MIMAT0001341	hsa-miR-424-5p	hsa_circ_0075958	hsa_circ_0075958	circRNA	chr6	33178620	33178642	+	1	0	AGO2	8mer	aaGUUUUGUACUUA-ACGACGAc	||::: ||| :| |||||||	caCAGGGGAUGUGUAUGCUGCUa
MIMAT0001341	hsa-miR-424-5p	hsa_circ_0075966	hsa_circ_0075966	circRNA	chr6	33385183	33385205	-	1	0	AGO1-4	7mer-m8	aaGUUUUGUACU-UAACGACGAc	:::::|| | | |||||||	ggUGGGGCAGAAGAGUGCUGCUu
MIMAT0001341	hsa-miR-424-5p	hsa_circ_0075969	hsa_circ_0075969	circRNA	chr6	33424327	33424348	+	5	0	AGO1-4,AGO2	7mer-m8	aaGUUUUGUACUUAACGACGAc	|||:|:| | |||||||	aaCAAGAUAACCACUGCUGCUg
MIMAT0001341	hsa-miR-424-5p	hsa_circ_0001610	hsa_circ_001713	circRNA	chr6	47251837	47251858	-	6	0	AGO1-4,AGO2	7mer-m8	aaguuuuguacuuaACGACGAc	|||||||	gauugugcuuuuccUGCUGCUg
MIMAT0001341	hsa-miR-424-5p	hsa_circ_0076868	hsa_circ_0076868	circRNA	chr6	56548433	56548454	-	1	0	AGO2	7mer-m8	aaguuuuGUACUUAACGACGAc	| | :||||||||	aauacuuCCUUUGUUGCUGCUc
MIMAT0001341	hsa-miR-424-5p	hsa_circ_0076869	hsa_circ_0076869	circRNA	chr6	56548433	56548454	-	1	0	AGO2	7mer-m8	aaguuuuGUACUUAACGACGAc	| | :||||||||	aauacuuCCUUUGUUGCUGCUc
MIMAT0001341	hsa-miR-424-5p	hsa_circ_0076870	hsa_circ_0076870	circRNA	chr6	56548433	56548454	-	1	0	AGO2	7mer-m8	aaguuuuGUACUUAACGACGAc	| | :||||||||	aauacuuCCUUUGUUGCUGCUc
MIMAT0001341	hsa-miR-424-5p	hsa_circ_0076871	hsa_circ_0076871	circRNA	chr6	56548433	56548454	-	1	0	AGO2	7mer-m8	aaguuuuGUACUUAACGACGAc	| | :||||||||	aauacuuCCUUUGUUGCUGCUc
MIMAT0001341	hsa-miR-424-5p	hsa_circ_0076872	hsa_circ_0076872	circRNA	chr6	56548433	56548454	-	1	0	AGO2	7mer-m8	aaguuuuGUACUUAACGACGAc	| | :||||||||	aauacuuCCUUUGUUGCUGCUc
MIMAT0001341	hsa-miR-424-5p	hsa_circ_0076868	hsa_circ_0076868	circRNA	chr6	56564290	56564309	-	1	0	AGO2	7mer-m8	aaguUUUGUACUUAACGACGAc	||:|| | |||||||	uuuuAAGCA--ACAUGCUGCUu
MIMAT0001341	hsa-miR-424-5p	hsa_circ_0076869	hsa_circ_0076869	circRNA	chr6	56564290	56564309	-	1	0	AGO2	7mer-m8	aaguUUUGUACUUAACGACGAc	||:|| | |||||||	uuuuAAGCA--ACAUGCUGCUu
MIMAT0001341	hsa-miR-424-5p	hsa_circ_0076870	hsa_circ_0076870	circRNA	chr6	56564290	56564309	-	1	0	AGO2	7mer-m8	aaguUUUGUACUUAACGACGAc	||:|| | |||||||	uuuuAAGCA--ACAUGCUGCUu
MIMAT0001341	hsa-miR-424-5p	hsa_circ_0076871	hsa_circ_0076871	circRNA	chr6	56564290	56564309	-	1	0	AGO2	7mer-m8	aaguUUUGUACUUAACGACGAc	||:|| | |||||||	uuuuAAGCA--ACAUGCUGCUu
MIMAT0001341	hsa-miR-424-5p	hsa_circ_0076872	hsa_circ_0076872	circRNA	chr6	56564290	56564309	-	1	0	AGO2	7mer-m8	aaguUUUGUACUUAACGACGAc	||:|| | |||||||	uuuuAAGCA--ACAUGCUGCUu
MIMAT0001341	hsa-miR-424-5p	hsa_circ_0006880	hsa_circ_0006880	circRNA	chr6	56595932	56595953	-	1	0	AGO2	7mer-m8	aaguuuuGUACUUAACGACGAc	|| | |||||||	uggccuuCAACCACUGCUGCUc
MIMAT0001341	hsa-miR-424-5p	hsa_circ_0076868	hsa_circ_0076868	circRNA	chr6	56595932	56595953	-	1	0	AGO2	7mer-m8	aaguuuuGUACUUAACGACGAc	|| | |||||||	uggccuuCAACCACUGCUGCUc
MIMAT0001341	hsa-miR-424-5p	hsa_circ_0076871	hsa_circ_0076871	circRNA	chr6	56595932	56595953	-	1	0	AGO2	7mer-m8	aaguuuuGUACUUAACGACGAc	|| | |||||||	uggccuuCAACCACUGCUGCUc
MIMAT0001341	hsa-miR-424-5p	hsa_circ_0076872	hsa_circ_0076872	circRNA	chr6	56595932	56595953	-	1	0	AGO2	7mer-m8	aaguuuuGUACUUAACGACGAc	|| | |||||||	uggccuuCAACCACUGCUGCUc
MIMAT0001341	hsa-miR-424-5p	hsa_circ_0076872	hsa_circ_0076872	circRNA	chr6	56623732	56623752	-	1	0	AGO1-4	7mer-m8	aaguuUUGUACUUAACGACGAc	||| | ||||||||	ugugcAAC-UUCUUUGCUGCUu
MIMAT0001341	hsa-miR-424-5p	hsa_circ_0076872	hsa_circ_0076872	circRNA	chr6	56707916	56707937	-	1	0	AGO2	7mer-m8	aaguuuuguacuuaACGACGAc	|||||||	gguuaccucuccccUGCUGCUu
MIMAT0001341	hsa-miR-424-5p	hsa_circ_0076872	hsa_circ_0076872	circRNA	chr6	56708052	56708073	-	1	0	AGO2	7mer-m8	aaguuuuguacuuaACGACGAc	|||||||	gcuucuccccagcgUGCUGCUc
MIMAT0001341	hsa-miR-424-5p	hsa_circ_0001611	hsa_circ_001439	circRNA	chr6	56944920	56944941	+	2	0	AGO2	7mer-m8	aaguuuuguacUUAACGACGAc	|| |||||||	aauuuuccucuAAGUGCUGCUu
MIMAT0001341	hsa-miR-424-5p	hsa_circ_0001611	hsa_circ_001439	circRNA	chr6	56946309	56946328	+	5	0	AGO1,AGO2,AGO3	7mer-m8	aaguuuuGUACUUAACGACGAc	:||| ||||||||	ucauuuuUAUG--UUGCUGCUu
MIMAT0001341	hsa-miR-424-5p	hsa_circ_0001630	hsa_circ_001601	circRNA	chr6	99864283	99864304	-	15	0	AGO1,AGO1-4,AGO2,AGO3	8mer	aaguUUUGUACU-UAACGACGAc	| |||| | ||||||||	#NAME?
MIMAT0001341	hsa-miR-424-5p	hsa_circ_0078031	hsa_circ_0078031	circRNA	chr6	141978214	141978234	-	1	0	AGO1-4	7mer-m8	aagUUUUGUACUUAACGACGAc	| |:| || :||||||||	aaaAUAGCCUG-GUUGCUGCUg
MIMAT0001341	hsa-miR-424-5p	hsa_circ_0078031	hsa_circ_0078031	circRNA	chr6	142055622	142055643	-	1	0	AGO2	7mer-m8	aaguuUUGUACUUAACGACGAc	||:|| ||||||||	ccccuAAUAUCUUUUGCUGCUc
MIMAT0001341	hsa-miR-424-5p	hsa_circ_0001649	hsa_circ_001599	circRNA	chr6	146214479	146214501	-	1	0	AGO2	7mer-m8	aaGUUUUG-UACUUAACGACGAc	|||| | || ||||||||	ccCAAAUCAAUAUUUUGCUGCUg
MIMAT0001341	hsa-miR-424-5p	hsa_circ_0001658	hsa_circ_001175	circRNA	chr6	157370330	157370351	+	1	0	AGO1-4	7mer-m8	aaguuuuGUACUUAACGACGAc	| ||| ||||||||	uugcugcCUUGAUUUGCUGCUc
MIMAT0001341	hsa-miR-424-5p	hsa_circ_0001658	hsa_circ_001175	circRNA	chr6	157376351	157376373	+	1	0	AGO2	8mer	aaguuuuGUACUUA-ACGACGAc	|| ||| |||||||	agaucucCAAUAAUAUGCUGCUa
MIMAT0001341	hsa-miR-424-5p	hsa_circ_0001662	hsa_circ_001316	circRNA	chr6	159028343	159028365	+	6	0	AGO1,AGO1-4,AGO2	8mer	aaguuuuGUACUUA-ACGACGAc	| || | |||||||	cuguucuCCUGCCUCUGCUGCUa
MIMAT0001341	hsa-miR-424-5p	hsa_circ_0001662	hsa_circ_001316	circRNA	chr6	159029438	159029459	+	5	0	AGO1-4,AGO2	7mer-m8	aaguuuuguacuuaACGACGAc	|||||||	guuccugugcgcccUGCUGCUc
MIMAT0001341	hsa-miR-424-5p	hsa_circ_0001664	hsa_circ_000446	circRNA	chr6	159239172	159239193	-	2	1	AGO1-4,AGO2	7mer-m8	aaGUUUUGUACUUAACGACGAc	||: :: | : |||||||	gaCAGCGUCUUCGCUGCUGCUg
MIMAT0001341	hsa-miR-424-5p	hsa_circ_0001667	hsa_circ_001717	circRNA	chr7	810205	810226	+	2	1	AGO1-4,AGO2	7mer-m8	aaguuuuguacuuaACGACGAc	|||||||	cauccuguccaccgUGCUGCUc
MIMAT0001341	hsa-miR-424-5p	hsa_circ_0001693	hsa_circ_002086	circRNA	chr7	30598083	30598104	-	1	1	AGO1-4	7mer-m8	aaguuuuGUACUUAACGACGAc	::| || |||||||	ucaccuuUGUCAACUGCUGCUg
MIMAT0001341	hsa-miR-424-5p	hsa_circ_0001699	hsa_circ_001778	circRNA	chr7	40027681	40027703	+	6	0	AGO1,AGO1-4,AGO2	8mer	aagUUUUGUACUUA-ACGACGAc	::|: :| ||| |||||||	aaaGGAGAGUAAAUCUGCUGCUa
MIMAT0001341	hsa-miR-424-5p	hsa_circ_0001714	hsa_circ_001192	circRNA	chr7	72865250	72865272	-	6	0	AGO1,AGO1-4,AGO2	7mer-m8	aaguuUUGUAC-UUAACGACGAc	|: ||| | |||||||	ucuccAGGAUGCACGUGCUGCUu
MIMAT0001341	hsa-miR-424-5p	hsa_circ_0002184	hsa_circ_0002184	circRNA	chr7	90245192	90245217	+	1	0	AGO2	7mer-m8	aaGUUUUGUACUU----AACGACGAc	|: | | |||| ||||||||	caCGCACCUUGAAAAUUUUGCUGCUg
MIMAT0001341	hsa-miR-424-5p	hsa_circ_0001723	hsa_circ_001193	circRNA	chr7	91924436	91924455	+	24	0	AGO1,AGO1-4,AGO2,AGO3	8mer	aaGUUUUGUACUUAACGACGAc	|| |||| | |||||||	ucCAUUACAUUA--UGCUGCUa
MIMAT0001341	hsa-miR-424-5p	hsa_circ_0001723	hsa_circ_001193	circRNA	chr7	91936921	91936944	+	6	0	AGO1-4,AGO2	7mer-m8	aaguuuuGUAC-UUA-ACGACGAc	| || | | |||||||	acacaccCUUGCACUAUGCUGCUg
MIMAT0001341	hsa-miR-424-5p	hsa_circ_0001754	hsa_circ_002040	circRNA	chr7	138946157	138946179	+	1	0	AGO2	7mer-m8	aaguUUUGUACUUA-ACGACGAc	|||| || |||||||	gaauAAACCCCCAUGUGCUGCUg
MIMAT0001341	hsa-miR-424-5p	hsa_circ_0001754	hsa_circ_002040	circRNA	chr7	138946317	138946338	+	2	0	AGO1-4,AGO2	7mer-m8	aaGUUUUGU-ACUUAACGACGAc	||:| :| ||:| |||||||	gaCAGAUUACUGGA-UGCUGCUu
MIMAT0001341	hsa-miR-424-5p	hsa_circ_0001766	hsa_circ_001536	circRNA	chr7	148718076	148718095	-	9	0	AGO1-4,AGO2	7mer-m8	aagUUUUGUACUUAACGACGAc	||:||| | |||||||	acaAAGACA--CAGUGCUGCUg
MIMAT0001341	hsa-miR-424-5p	hsa_circ_0001781	hsa_circ_001610	circRNA	chr8	19581649	19581671	-	1	0	AGO2	7mer-m8	aaguuUUGUACUUA-ACGACGAc	:|:| ||| |||||||	aaacuGAUACAAAUGUGCUGCUg
MIMAT0001341	hsa-miR-424-5p	hsa_circ_0001789	hsa_circ_000467	circRNA	chr8	37734697	37734721	-	2	0	AGO1-4	7mer-m8	aaGUUUUG---UACUUAACGACGAc	||||:| | || |||||||	uuCAAAGCCAGAAAAAGUGCUGCUu
MIMAT0001341	hsa-miR-424-5p	hsa_circ_0001795	hsa_circ_001611	circRNA	chr8	42317459	42317480	-	4	0	AGO1-4,AGO2	8mer	aaguuUUGUACUUAACGACGAc	|::|| |||||||	cucccAGUAUUCUAUGCUGCUa
MIMAT0001341	hsa-miR-424-5p	hsa_circ_0001800	hsa_circ_001449	circRNA	chr8	52778960	52778981	-	1	0	AGO1-4	7mer-m8	aaguuuuguacuuaACGACGAc	|||||||	uuaugucaguaccaUGCUGCUu
MIMAT0001341	hsa-miR-424-5p	hsa_circ_0001826	hsa_circ_001609	circRNA	chr8	141368825	141368846	-	1	0	AGO1-4	7mer-m8	aaguuuuguacuUAACGACGAc	| |||||||	ugcugugccgucACUGCUGCUg
MIMAT0001341	hsa-miR-424-5p	hsa_circ_0085975	hsa_circ_0085975	circRNA	chr8	145194863	145194884	+	1	0	AGO1-4	7mer-m8	aaGU-UUUGUACUUAACGACGAc	|| |:::| || |||||||	cgCAUAGGUA-CAAGUGCUGCUu
MIMAT0001341	hsa-miR-424-5p	hsa_circ_0085992	hsa_circ_0085992	circRNA	chr8	145318283	145318304	-	2	0	AGO1-4	7mer-m8	aagUUUUGUACU-UAACGACGAc	|::|| |: : |||||||	#NAME?
MIMAT0001341	hsa-miR-424-5p	hsa_circ_0085993	hsa_circ_0085993	circRNA	chr8	145318283	145318304	-	2	0	AGO1-4	7mer-m8	aagUUUUGUACU-UAACGACGAc	|::|| |: : |||||||	#NAME?
MIMAT0001341	hsa-miR-424-5p	hsa_circ_0085994	hsa_circ_0085994	circRNA	chr8	145318283	145318304	-	2	0	AGO1-4	7mer-m8	aagUUUUGUACU-UAACGACGAc	|::|| |: : |||||||	#NAME?
MIMAT0001341	hsa-miR-424-5p	hsa_circ_0085995	hsa_circ_0085995	circRNA	chr8	145318283	145318304	-	2	0	AGO1-4	7mer-m8	aagUUUUGUACU-UAACGACGAc	|::|| |: : |||||||	#NAME?
MIMAT0001341	hsa-miR-424-5p	hsa_circ_0085996	hsa_circ_0085996	circRNA	chr8	145318283	145318304	-	2	0	AGO1-4	7mer-m8	aagUUUUGUACU-UAACGACGAc	|::|| |: : |||||||	#NAME?
MIMAT0001341	hsa-miR-424-5p	hsa_circ_0085997	hsa_circ_0085997	circRNA	chr8	145318283	145318304	-	2	0	AGO1-4	7mer-m8	aagUUUUGUACU-UAACGACGAc	|::|| |: : |||||||	#NAME?
MIMAT0001341	hsa-miR-424-5p	hsa_circ_0085998	hsa_circ_0085998	circRNA	chr8	145318283	145318304	-	2	0	AGO1-4	7mer-m8	aagUUUUGUACU-UAACGACGAc	|::|| |: : |||||||	#NAME?
MIMAT0001341	hsa-miR-424-5p	hsa_circ_0085999	hsa_circ_0085999	circRNA	chr8	145318283	145318304	-	2	0	AGO1-4	7mer-m8	aagUUUUGUACU-UAACGACGAc	|::|| |: : |||||||	#NAME?
MIMAT0001341	hsa-miR-424-5p	hsa_circ_0086000	hsa_circ_0086000	circRNA	chr8	145318283	145318304	-	2	0	AGO1-4	7mer-m8	aagUUUUGUACU-UAACGACGAc	|::|| |: : |||||||	#NAME?
MIMAT0001341	hsa-miR-424-5p	hsa_circ_0086001	hsa_circ_0086001	circRNA	chr8	145318283	145318304	-	2	0	AGO1-4	7mer-m8	aagUUUUGUACU-UAACGACGAc	|::|| |: : |||||||	#NAME?
MIMAT0001341	hsa-miR-424-5p	hsa_circ_0086003	hsa_circ_0086003	circRNA	chr8	145318283	145318304	-	2	0	AGO1-4	7mer-m8	aagUUUUGUACU-UAACGACGAc	|::|| |: : |||||||	#NAME?
MIMAT0001341	hsa-miR-424-5p	hsa_circ_0086004	hsa_circ_0086004	circRNA	chr8	145318283	145318304	-	2	0	AGO1-4	7mer-m8	aagUUUUGUACU-UAACGACGAc	|::|| |: : |||||||	#NAME?
MIMAT0001341	hsa-miR-424-5p	hsa_circ_0085993	hsa_circ_0085993	circRNA	chr8	145318283	145318305	-	2	0	AGO1-4	7mer-m8	aagUUUUGUACU-UAACGACGAc	|::|| |: : |||||||	gggAGGACUCGGUGCUGCUGCUg
MIMAT0001341	hsa-miR-424-5p	hsa_circ_0085994	hsa_circ_0085994	circRNA	chr8	145318283	145318305	-	2	0	AGO1-4	7mer-m8	aagUUUUGUACU-UAACGACGAc	|::|| |: : |||||||	gggAGGACUCGGUGCUGCUGCUg
MIMAT0001341	hsa-miR-424-5p	hsa_circ_0085995	hsa_circ_0085995	circRNA	chr8	145318283	145318305	-	2	0	AGO1-4	7mer-m8	aagUUUUGUACU-UAACGACGAc	|::|| |: : |||||||	gggAGGACUCGGUGCUGCUGCUg
MIMAT0001341	hsa-miR-424-5p	hsa_circ_0085996	hsa_circ_0085996	circRNA	chr8	145318283	145318305	-	2	0	AGO1-4	7mer-m8	aagUUUUGUACU-UAACGACGAc	|::|| |: : |||||||	gggAGGACUCGGUGCUGCUGCUg
MIMAT0001341	hsa-miR-424-5p	hsa_circ_0085997	hsa_circ_0085997	circRNA	chr8	145318283	145318305	-	2	0	AGO1-4	7mer-m8	aagUUUUGUACU-UAACGACGAc	|::|| |: : |||||||	gggAGGACUCGGUGCUGCUGCUg
MIMAT0001341	hsa-miR-424-5p	hsa_circ_0085998	hsa_circ_0085998	circRNA	chr8	145318283	145318305	-	2	0	AGO1-4	7mer-m8	aagUUUUGUACU-UAACGACGAc	|::|| |: : |||||||	gggAGGACUCGGUGCUGCUGCUg
MIMAT0001341	hsa-miR-424-5p	hsa_circ_0085999	hsa_circ_0085999	circRNA	chr8	145318283	145318305	-	2	0	AGO1-4	7mer-m8	aagUUUUGUACU-UAACGACGAc	|::|| |: : |||||||	gggAGGACUCGGUGCUGCUGCUg
MIMAT0001341	hsa-miR-424-5p	hsa_circ_0086000	hsa_circ_0086000	circRNA	chr8	145318283	145318305	-	2	0	AGO1-4	7mer-m8	aagUUUUGUACU-UAACGACGAc	|::|| |: : |||||||	gggAGGACUCGGUGCUGCUGCUg
MIMAT0001341	hsa-miR-424-5p	hsa_circ_0086001	hsa_circ_0086001	circRNA	chr8	145318283	145318305	-	2	0	AGO1-4	7mer-m8	aagUUUUGUACU-UAACGACGAc	|::|| |: : |||||||	gggAGGACUCGGUGCUGCUGCUg
MIMAT0001341	hsa-miR-424-5p	hsa_circ_0086003	hsa_circ_0086003	circRNA	chr8	145318283	145318305	-	2	0	AGO1-4	7mer-m8	aagUUUUGUACU-UAACGACGAc	|::|| |: : |||||||	gggAGGACUCGGUGCUGCUGCUg
MIMAT0001341	hsa-miR-424-5p	hsa_circ_0086004	hsa_circ_0086004	circRNA	chr8	145318283	145318305	-	2	0	AGO1-4	7mer-m8	aagUUUUGUACU-UAACGACGAc	|::|| |: : |||||||	gggAGGACUCGGUGCUGCUGCUg
MIMAT0001341	hsa-miR-424-5p	hsa_circ_0001837	hsa_circ_002006	circRNA	chr9	4844642	4844666	+	1	0	AGO1-4	7mer-m8	aagUUUUGUAC---UUAACGACGAc	:|| ::|| :: |||||||	cagGAACUGUGCCCGGCUGCUGCUg
MIMAT0001341	hsa-miR-424-5p	hsa_circ_0001837	hsa_circ_002006	circRNA	chr9	4860536	4860558	+	4	2	AGO1,AGO1-4	8mer	aaGUUUUGUACUUA--ACGACGAc	||:: || |:| |||||||	uuCAGGCCA-CAGUCGUGCUGCUa
MIMAT0001341	hsa-miR-424-5p	hsa_circ_0001844	hsa_circ_001612	circRNA	chr9	33294429	33294447	+	8	0	AGO1-4,AGO2	7mer-m8	aaGUUUUGUACUUAACGACGAc	||| ||| || |||||||	uuCAAUACA-GA--UGCUGCUg
MIMAT0001341	hsa-miR-424-5p	hsa_circ_0001859	hsa_circ_001783	circRNA	chr9	37112826	37112849	+	1	0	AGO2	7mer-m8	aaGUUUUGUACUUA--ACGACGAc	| | ::||::| |||||||	guCCAUUUGUGGGUUAUGCUGCUc
MIMAT0001341	hsa-miR-424-5p	hsa_circ_0001862	hsa_circ_001339	circRNA	chr9	74485084	74485106	-	14	0	AGO1-4,AGO2	7mer-m8	aaguuUUGUACU-UAACGACGAc	:|:|||| | |||||||	ugcucGAUAUGAGAGUGCUGCUg
MIMAT0001341	hsa-miR-424-5p	hsa_circ_0001862	hsa_circ_001339	circRNA	chr9	74485102	74485125	-	14	0	AGO1-4,AGO2	7mer-m8	aaguuuuGUACUU--AACGACGAc	::||:| ||||||||	uaccgucUGUGGAUCUUGCUGCUc
MIMAT0001341	hsa-miR-424-5p	hsa_circ_0001875	hsa_circ_001209	circRNA	chr9	96233642	96233663	+	29	0	AGO1,AGO1-4,AGO2,AGO3,AGO4	7mer-m8	aaguuuuguacuuAACGACGAc	||||||||	cguuuuccuauuuUUGCUGCUc
MIMAT0001341	hsa-miR-424-5p	hsa_circ_0008720	hsa_circ_0008720	circRNA	chr9	98759068	98759085	+	3	0	AGO1,AGO2	8mer	aaGUUUUGUACUUAACGACGAc	|||||: |||||||||	uuCAAAAU----AUUGCUGCUa
MIMAT0001341	hsa-miR-424-5p	hsa_circ_0001905	hsa_circ_000763	circRNA	chr9	140695381	140695403	+	3	0	AGO1-4,AGO2	7mer-m8	aaguuuuGUACUU-AACGACGAc	|:|||| |||||||	uggaccuCGUGAAGCUGCUGCUg
MIMAT0001341	hsa-miR-424-5p	hsa_circ_0000209	hsa_circ_001785	circRNA	chr10	5747170	5747193	+	2	0	AGO1-4	7mer-m8	aaGUUUUGUACUU--AACGACGAc	| | | || || ||||||||	caCUAUAGAUUAAUUUUGCUGCUu
MIMAT0001341	hsa-miR-424-5p	hsa_circ_0000212	hsa_circ_000525	circRNA	chr10	7409732	7409753	-	1	0	AGO2	7mer-m8	aaguuuuguacUUAACGACGAc	|: |||||||	cacgugcgggcAGCUGCUGCUu
MIMAT0001341	hsa-miR-424-5p	hsa_circ_0000212	hsa_circ_000525	circRNA	chr10	7412263	7412287	-	1	0	AGO2	7mer-m8	aagUUUUGUAC---UUAACGACGAc	:|:||| | || |||||||	gaaGAGACAGGAGCAAGUGCUGCUc
MIMAT0001341	hsa-miR-424-5p	hsa_circ_0000227	hsa_circ_001214	circRNA	chr10	31663694	31663717	+	1	0	AGO2	8mer	aagUUUUGUACUUA--ACGACGAc	|| |||| | |||||||	agaAAUACAUUUUUUAUGCUGCUa
MIMAT0001341	hsa-miR-424-5p	hsa_circ_0000228	hsa_circ_002044	circRNA	chr10	31663694	31663717	+	1	0	AGO2	8mer	aagUUUUGUACUUA--ACGACGAc	|| |||| | |||||||	agaAAUACAUUUUUUAUGCUGCUa
MIMAT0001341	hsa-miR-424-5p	hsa_circ_0000229	hsa_circ_001552	circRNA	chr10	31663694	31663717	+	1	0	AGO2	8mer	aagUUUUGUACUUA--ACGACGAc	|| |||| | |||||||	agaAAUACAUUUUUUAUGCUGCUa
MIMAT0001341	hsa-miR-424-5p	hsa_circ_0000230	hsa_circ_000782	circRNA	chr10	31663694	31663717	+	1	0	AGO2	8mer	aagUUUUGUACUUA--ACGACGAc	|| |||| | |||||||	agaAAUACAUUUUUUAUGCUGCUa
MIMAT0001341	hsa-miR-424-5p	hsa_circ_0000235	hsa_circ_001010	circRNA	chr10	35819118	35819139	+	4	1	AGO1,AGO1-4,AGO2	7mer-m8	aagUUUUGUACUUAACGACGAc	| | ::| | |||||||	cggACACUGUUCAGUGCUGCUc
MIMAT0001341	hsa-miR-424-5p	hsa_circ_0018305	hsa_circ_0018305	circRNA	chr10	48202813	48202834	+	2	0	AGO2	8mer	aaguuuuguacuUAACGACGAc	|||||||||	uauuacuaguccAUUGCUGCUa
MIMAT0001341	hsa-miR-424-5p	hsa_circ_0018306	hsa_circ_0018306	circRNA	chr10	48202813	48202834	+	2	0	AGO2	8mer	aaguuuuguacuUAACGACGAc	|||||||||	uauuacuaguccAUUGCUGCUa
MIMAT0001341	hsa-miR-424-5p	hsa_circ_0000249	hsa_circ_001838	circRNA	chr10	76249381	76249403	+	1	0	AGO1-4	8mer	aaGUUUUGUAC-UUAACGACGAc	| |: | || || |||||||	acCUAGUCCUGAAAAUGCUGCUa
MIMAT0001341	hsa-miR-424-5p	hsa_circ_0000249	hsa_circ_001838	circRNA	chr10	76273964	76273985	+	4	0	AGO1,AGO1-4,AGO2	7mer-m8	aaguuuuguacuuAACGACGAc	||||||||	ugaugcuuuuaucUUGCUGCUu
MIMAT0001341	hsa-miR-424-5p	hsa_circ_0000290	hsa_circ_001223	circRNA	chr11	35006224	35006243	+	17	0	AGO1,AGO1-4,AGO2	8mer	aaGUUUUGUACUUAACGACGAc	:|||| ||| |||||||	caUAAAAGAUG--CUGCUGCUa
MIMAT0001341	hsa-miR-424-5p	hsa_circ_0005929	hsa_circ_0005929	circRNA	chr11	65210751	65210770	+	18	0	AGO1-4	7mer-m8	aaguUUUGUACUUAACGACGAc	::|| || ||||||||	cuguGGAC-UG-CUUGCUGCUu
MIMAT0001341	hsa-miR-424-5p	hsa_circ_0000324	hsa_circ_001226	circRNA	chr11	65211507	65211528	+	12	1	AGO1-4	7mer-m8	aaguuuuguacuuaACGACGAc	|||||||	gaauguuuccucucUGCUGCUg
MIMAT0001341	hsa-miR-424-5p	hsa_circ_0005929	hsa_circ_0005929	circRNA	chr11	65211507	65211528	+	12	1	AGO1-4	7mer-m8	aaguuuuguacuuaACGACGAc	|||||||	gaauguuuccucucUGCUGCUg
MIMAT0001341	hsa-miR-424-5p	hsa_circ_0000329	hsa_circ_001358	circRNA	chr11	66281964	66281985	+	2	0	AGO1-4,AGO2	7mer-m8	aaguuuuguacUUAACGACGAc	|: |||||||	ccugcucugccAGCUGCUGCUg
MIMAT0001341	hsa-miR-424-5p	hsa_circ_0007169	hsa_circ_0007169	circRNA	chr11	73742787	73742807	-	1	0	AGO1-4	7mer-m8	aaGUUUUGUACUUAACGACGAc	||:| | | || |||||||	ccCAGACCCU-AAGUGCUGCUu
MIMAT0001341	hsa-miR-424-5p	hsa_circ_0000365	hsa_circ_001221	circRNA	chr11	120918296	120918317	+	4	0	AGO1-4,AGO2	7mer-m8	aaGUUUUGUACUUAACGACGAc	::||| | ||||||||||	gaUGAAAAAGAAAUUGCUGCUu
MIMAT0001341	hsa-miR-424-5p	hsa_circ_0000375	hsa_circ_000134	circRNA	chr12	6657642	6657663	-	1	0	AGO1-4	7mer-m8	aaguuuuguacuuaACGACGAc	|||||||	gacugaggagacccUGCUGCUu
MIMAT0001341	hsa-miR-424-5p	hsa_circ_0000386	hsa_circ_002027	circRNA	chr12	28387387	28387411	+	2	0	AGO2	8mer	aagUUUUGU--ACUUA-ACGACGAc	:||||| | | |||||||	augGAAACAACUACUUCUGCUGCUa
MIMAT0001341	hsa-miR-424-5p	hsa_circ_0000386	hsa_circ_002027	circRNA	chr12	28407916	28407937	+	1	0	AGO1-4	7mer-m8	aaGUUUUGUACUUAACGACGAc	| :: | |||| |||||||	ggCUGGUCUUGAACUGCUGCUg
MIMAT0001341	hsa-miR-424-5p	hsa_circ_0000399	hsa_circ_002045	circRNA	chr12	49054190	49054210	-	5	0	AGO1-4,AGO2	7mer-m8	aaguuuUGUACUUAACGACGAc	|| |||: |||||||	aucuguACUUGAG-UGCUGCUg
MIMAT0001341	hsa-miR-424-5p	hsa_circ_0000400	hsa_circ_002179	circRNA	chr12	49578766	49578791	-	25	5	AGO1,AGO1-4,AGO2,AGO3	7mer-m8	aaGUUUUGUA----CUUAACGACGAc	:|||||:| |: |||||||	guUAAAACGUCACAAAGGUGCUGCUu
MIMAT0001341	hsa-miR-424-5p	hsa_circ_0000404	hsa_circ_001907	circRNA	chr12	56553016	56553037	+	1	0	AGO1-4	7mer-m8	aaguuuuguacuuaACGACGAc	|||||||	cccuagucccaggcUGCUGCUc
MIMAT0001341	hsa-miR-424-5p	hsa_circ_0027246	hsa_circ_0027246	circRNA	chr12	57793422	57793443	-	1	0	AGO1-4	7mer-m8	aaguuuuguacuuaACGACGAc	|||||||	gugacuagaggcuaUGCUGCUu
MIMAT0001341	hsa-miR-424-5p	hsa_circ_0005166	hsa_circ_0005166	circRNA	chr12	63359539	63359558	+	19	0	AGO1-4,AGO2	7mer-m8	aaGUUUUGUACUUAACGACGAc	| ||: :| | |||||||	uaCUAAGGGU--ACUGCUGCUg
MIMAT0001341	hsa-miR-424-5p	hsa_circ_0005166	hsa_circ_0005166	circRNA	chr12	63359546	63359567	+	19	0	AGO1-4,AGO2	7mer-m8	aaguuuuguacuuaACGACGAc	|||||||	gguacugcugcugcUGCUGCUg
MIMAT0001341	hsa-miR-424-5p	hsa_circ_0005166	hsa_circ_0005166	circRNA	chr12	63359555	63359576	+	19	0	AGO1-4,AGO2	7mer-m8	aaguuuuguacuuaACGACGAc	|||||||	gcugcugcugcugcUGCUGCUg
MIMAT0001341	hsa-miR-424-5p	hsa_circ_0000426	hsa_circ_000826	circRNA	chr12	90049795	90049814	-	13	0	AGO1-4,AGO2	7mer-m8	aaguuuuguACUUAACGACGAc	||| |||||||	uguugcugcUGA--UGCUGCUu
MIMAT0001341	hsa-miR-424-5p	hsa_circ_0000426	hsa_circ_000826	circRNA	chr12	90049804	90049823	-	12	0	AGO1-4,AGO2	7mer-m8	aaGUUUUGUACUUAACGACGAc	::::| ||| ||||||||	ucUGGGAAAUG--UUGCUGCUg
MIMAT0001341	hsa-miR-424-5p	hsa_circ_0000432	hsa_circ_001467	circRNA	chr12	102558337	102558360	+	2	0	AGO1-4,AGO2	7mer-m8	aaguuUUGUACUU--AACGACGAc	:|: |||| |||||||	ucacuGAUUUGAAACAUGCUGCUc
MIMAT0001341	hsa-miR-424-5p	hsa_circ_0000442	hsa_circ_000556	circRNA	chr12	116672358	116672379	-	3	0	AGO1-4,AGO2	7mer-m8	aaguuuuGUACUUAACGACGAc	| | |||||||||	acuguuuCUUACAUUGCUGCUu
MIMAT0001341	hsa-miR-424-5p	hsa_circ_0000443	hsa_circ_002111	circRNA	chr12	116672358	116672379	-	3	0	AGO1-4,AGO2	7mer-m8	aaguuuuGUACUUAACGACGAc	| | |||||||||	acuguuuCUUACAUUGCUGCUu
MIMAT0001341	hsa-miR-424-5p	hsa_circ_0000444	hsa_circ_001468	circRNA	chr12	116672358	116672379	-	3	0	AGO1-4,AGO2	7mer-m8	aaguuuuGUACUUAACGACGAc	| | |||||||||	acuguuuCUUACAUUGCUGCUu
MIMAT0001341	hsa-miR-424-5p	hsa_circ_0000442	hsa_circ_000556	circRNA	chr12	116674598	116674619	-	1	0	AGO2	7mer-m8	aaguuuuguacuuaACGACGAc	|||||||	guuucauuuuucugUGCUGCUu
MIMAT0001341	hsa-miR-424-5p	hsa_circ_0000443	hsa_circ_002111	circRNA	chr12	116674598	116674619	-	1	0	AGO2	7mer-m8	aaguuuuguacuuaACGACGAc	|||||||	guuucauuuuucugUGCUGCUu
MIMAT0001341	hsa-miR-424-5p	hsa_circ_0000444	hsa_circ_001468	circRNA	chr12	116674598	116674619	-	1	0	AGO2	7mer-m8	aaguuuuguacuuaACGACGAc	|||||||	guuucauuuuucugUGCUGCUu
MIMAT0001341	hsa-miR-424-5p	hsa_circ_0000458	hsa_circ_001749	circRNA	chr12	124071346	124071366	+	28	0	AGO1,AGO1-4,AGO2,AGO3,AGO4	7mer-m8	aagUUUUGUACUUAACGACGAc	|| ||| | ||||||||	ggaAAUACA-CAUUUGCUGCUc
MIMAT0001341	hsa-miR-424-5p	hsa_circ_0000470	hsa_circ_001375	circRNA	chr13	28854621	28854640	+	6	0	AGO1-4,AGO2	7mer-m8	aaguuUUGUACUUAACGACGAc	||: ||:| |||||||	uacucAAU-UGGA-UGCUGCUc
MIMAT0001341	hsa-miR-424-5p	hsa_circ_0000504	hsa_circ_001373	circRNA	chr13	113176767	113176787	-	6	0	AGO1-4,AGO2	7mer-m8	aagUUUUGUACUUAACGACGAc	::|| || :| |||||||	aggGGAAGAUUGA-UGCUGCUu
MIMAT0001341	hsa-miR-424-5p	hsa_circ_0000526	hsa_circ_002126	circRNA	chr14	24459056	24459082	+	1	0	AGO1-4	7mer-m8	aaGUUUUGUAC--UUA---ACGACGAc	|||| || | |:| |||||||	uuCAAAUCACGGAAGUGGCUGCUGCUg
MIMAT0001341	hsa-miR-424-5p	hsa_circ_0000526	hsa_circ_002126	circRNA	chr14	24464268	24464289	+	1	0	AGO1-4	7mer-m8	aaguuUUGUACUUAACGACGAc	|:: | | |||||||	auccuAGUCUCCAAUGCUGCUg
MIMAT0001341	hsa-miR-424-5p	hsa_circ_0000526	hsa_circ_002126	circRNA	chr14	24464735	24464756	+	1	0	AGO1-4	8mer	aagUUUUGUACUUAACGACGAc	:|||:|| || |||||||	uggGAAAUAUUAAAUGCUGCUa
MIMAT0001341	hsa-miR-424-5p	hsa_circ_0000540	hsa_circ_001380	circRNA	chr14	55818632	55818654	+	1	0	AGO1-4	7mer-m8	aaguuUUGUACUU-AACGACGAc	|:| |||| |||||||	cagccAGCUUGAAGAUGCUGCUg
MIMAT0001341	hsa-miR-424-5p	hsa_circ_0000540	hsa_circ_001380	circRNA	chr14	55818899	55818919	+	5	1	AGO1-4,AGO2	8mer	aaguUUUGUACUUAACGACGAc	|||::| | |||||||	ccuuAAAUGU-ACCUGCUGCUa
MIMAT0001341	hsa-miR-424-5p	hsa_circ_0000547	hsa_circ_001250	circRNA	chr14	68390376	68390399	+	1	0	AGO1-4	7mer-m8	aaguUUUGUACUUA--ACGACGAc	|| :: ||| |||||||	uugcAAUUGCAAAUUGUGCUGCUg
MIMAT0001341	hsa-miR-424-5p	hsa_circ_0000549	hsa_circ_000178	circRNA	chr14	70236711	70236732	+	4	0	AGO1-4,AGO2	7mer-m8	aaGUUUUGUACUUAACGACGAc	|:| |||: ||||||||	acCGAUUAAUGGUUUGCUGCUu
MIMAT0001341	hsa-miR-424-5p	hsa_circ_0002722	hsa_circ_0002722	circRNA	chr14	71877925	71877946	+	1	0	AGO2	8mer	aaGUUUUGUACUUAACGACGAc	| :||:|| ||||||||	aaCUGAAUAUAUUUUGCUGCUa
MIMAT0001341	hsa-miR-424-5p	hsa_circ_0000552	hsa_circ_000594	circRNA	chr14	71894148	71894169	+	2	0	AGO1-4	7mer-m8	aaguuuuguacuuaACGACGAc	|||||||	aguugcuuuucuccUGCUGCUu
MIMAT0001341	hsa-miR-424-5p	hsa_circ_0006783	hsa_circ_0006783	circRNA	chr14	71894148	71894169	+	2	0	AGO1-4	7mer-m8	aaguuuuguacuuaACGACGAc	|||||||	aguugcuuuucuccUGCUGCUu
MIMAT0001341	hsa-miR-424-5p	hsa_circ_0000552	hsa_circ_000594	circRNA	chr14	71905612	71905632	+	1	0	AGO1-4	7mer-m8	aagUUUUGUACUUAACGACGAc	|| |||:: |||||||	gggAAUUGAUGGG-UGCUGCUg
MIMAT0001341	hsa-miR-424-5p	hsa_circ_0006783	hsa_circ_0006783	circRNA	chr14	71905612	71905632	+	1	0	AGO1-4	7mer-m8	aagUUUUGUACUUAACGACGAc	|| |||:: |||||||	gggAAUUGAUGGG-UGCUGCUg
MIMAT0001341	hsa-miR-424-5p	hsa_circ_0000552	hsa_circ_000594	circRNA	chr14	71915879	71915901	+	1	0	AGO1-4	7mer-m8	aagUUUUGUACU-UAACGACGAc	| |:|| | : |||||||	gggACAGCAAAAGGCUGCUGCUu
MIMAT0001341	hsa-miR-424-5p	hsa_circ_0006783	hsa_circ_0006783	circRNA	chr14	71915879	71915901	+	1	0	AGO1-4	7mer-m8	aagUUUUGUACU-UAACGACGAc	| |:|| | : |||||||	gggACAGCAAAAGGCUGCUGCUu
MIMAT0001341	hsa-miR-424-5p	hsa_circ_0000552	hsa_circ_000594	circRNA	chr14	71919711	71919736	+	2	0	AGO1-4,AGO2	7mer-m8	aaGUUUUGUA--CUU--AACGACGAc	:| ||||| || ||||||||	gaUACAACAUCCAAAUUUUGCUGCUu
MIMAT0001341	hsa-miR-424-5p	hsa_circ_0006783	hsa_circ_0006783	circRNA	chr14	71919711	71919736	+	2	0	AGO1-4,AGO2	7mer-m8	aaGUUUUGUA--CUU--AACGACGAc	:| ||||| || ||||||||	gaUACAACAUCCAAAUUUUGCUGCUu
MIMAT0001341	hsa-miR-424-5p	hsa_circ_0000552	hsa_circ_000594	circRNA	chr14	71932198	71932217	+	2	0	AGO1-4	7mer-m8	aaGUUUUGUACUUAACGACGAc	| |||| | ||||||||	caCCAAAC-U-CCUUGCUGCUc
MIMAT0001341	hsa-miR-424-5p	hsa_circ_0006783	hsa_circ_0006783	circRNA	chr14	71932198	71932217	+	2	0	AGO1-4	7mer-m8	aaGUUUUGUACUUAACGACGAc	| |||| | ||||||||	caCCAAAC-U-CCUUGCUGCUc
MIMAT0001341	hsa-miR-424-5p	hsa_circ_0033955	hsa_circ_0033955	circRNA	chr14	106610736	106610757	-	2	0	AGO1-4,AGO2	8mer	aaGUUUUGUACUUAACGACGAc	| ::|: | ||||||||	agCUGGAUUUUCCUUGCUGCUa
MIMAT0001341	hsa-miR-424-5p	hsa_circ_0000615	hsa_circ_000193	circRNA	chr15	64792010	64792030	+	2	0	AGO2	8mer	aagUUUUGUACUUAACGACGAc	:|::| || :||||||||	cugGAGGCCUG-GUUGCUGCUa
MIMAT0001341	hsa-miR-424-5p	hsa_circ_0000627	hsa_circ_001066	circRNA	chr15	72805243	72805264	+	3	0	AGO1-4,AGO2	8mer	aaguuuuguacuUAACGACGAc	| |||||||	uauuuugaaguuACUGCUGCUa
MIMAT0001341	hsa-miR-424-5p	hsa_circ_0000635	hsa_circ_000856	circRNA	chr15	75685060	75685083	-	8	0	AGO1-4,AGO2	7mer-m8	aaGUUU-UGUACUU-AACGACGAc	|||| || ||| |||||||	aaCAAAUACUGGAAGAUGCUGCUg
MIMAT0001341	hsa-miR-424-5p	hsa_circ_0000641	hsa_circ_001995	circRNA	chr15	77346549	77346568	-	32	0	AGO1,AGO1-4,AGO2,AGO3,AGO4	8mer	aaGUUUUGUACUUAACGACGAc	| || | ||| |||||||	aaCCAACCCUGA--UGCUGCUa
MIMAT0001341	hsa-miR-424-5p	hsa_circ_0000651	hsa_circ_001789	circRNA	chr15	90984738	90984749	+	13	0	AGO1-4,AGO2	7mer-m8	aaguuuuguacuuaACGACGAc	|||||||	#NAME?
MIMAT0001341	hsa-miR-424-5p	hsa_circ_0000652	hsa_circ_000861	circRNA	chr15	90984738	90984749	+	13	0	AGO1-4,AGO2	7mer-m8	aaguuuuguacuuaACGACGAc	|||||||	#NAME?
MIMAT0001341	hsa-miR-424-5p	hsa_circ_0000663	hsa_circ_001482	circRNA	chr16	424323	424344	-	1	1	AGO1-4	7mer-m8	aaguuuuguacuUAACGACGAc	| |||||||	gagggcggccacACUGCUGCUc
MIMAT0001341	hsa-miR-424-5p	hsa_circ_0000663	hsa_circ_001482	circRNA	chr16	426641	426662	-	5	0	AGO1-4,AGO2	7mer-m8	aaguuuuguacuuaACGACGAc	|||||||	cuggcccugccgccUGCUGCUg
MIMAT0001341	hsa-miR-424-5p	hsa_circ_0000677	hsa_circ_001569	circRNA	chr16	16139741	16139762	+	4	0	AGO1,AGO1-4,AGO2	7mer-m8	aaguuuuguacuuaACGACGAc	|||||||	cuacuucuacaccgUGCUGCUg
MIMAT0001341	hsa-miR-424-5p	hsa_circ_0038447	hsa_circ_0038447	circRNA	chr16	21881007	21881028	-	1	0	AGO2	7mer-m8	aaguuuugUACUUAACGACGAc	||| | |||||||	uuauuauaAUGUAAUGCUGCUc
MIMAT0001341	hsa-miR-424-5p	hsa_circ_0038448	hsa_circ_0038448	circRNA	chr16	21881007	21881028	-	1	0	AGO2	7mer-m8	aaguuuugUACUUAACGACGAc	||| | |||||||	uuauuauaAUGUAAUGCUGCUc
MIMAT0001341	hsa-miR-424-5p	hsa_circ_0038902	hsa_circ_0038902	circRNA	chr16	29467162	29467184	+	1	1	AGO1-4	7mer-m8	aaguuuuGUACUU-AACGACGAc	|| |:: |||||||	ggggaucCAGGGGCCUGCUGCUc
MIMAT0001341	hsa-miR-424-5p	hsa_circ_0004082	hsa_circ_0004082	circRNA	chr16	29529195	29529216	-	2	0	AGO2	7mer-m8	aaguuuugUACUUAACGACGAc	||| | |||||||	uuauuauaAUGUAAUGCUGCUc
MIMAT0001341	hsa-miR-424-5p	hsa_circ_0038892	hsa_circ_0038892	circRNA	chr16	29529195	29529216	-	2	0	AGO2	7mer-m8	aaguuuugUACUUAACGACGAc	||| | |||||||	uuauuauaAUGUAAUGCUGCUc
MIMAT0001341	hsa-miR-424-5p	hsa_circ_0038893	hsa_circ_0038893	circRNA	chr16	29529195	29529216	-	2	0	AGO2	7mer-m8	aaguuuugUACUUAACGACGAc	||| | |||||||	uuauuauaAUGUAAUGCUGCUc
MIMAT0001341	hsa-miR-424-5p	hsa_circ_0038894	hsa_circ_0038894	circRNA	chr16	29529195	29529216	-	2	0	AGO2	7mer-m8	aaguuuugUACUUAACGACGAc	||| | |||||||	uuauuauaAUGUAAUGCUGCUc
MIMAT0001341	hsa-miR-424-5p	hsa_circ_0038895	hsa_circ_0038895	circRNA	chr16	29529195	29529216	-	2	0	AGO2	7mer-m8	aaguuuugUACUUAACGACGAc	||| | |||||||	uuauuauaAUGUAAUGCUGCUc
MIMAT0001341	hsa-miR-424-5p	hsa_circ_0038896	hsa_circ_0038896	circRNA	chr16	29529195	29529216	-	2	0	AGO2	7mer-m8	aaguuuugUACUUAACGACGAc	||| | |||||||	uuauuauaAUGUAAUGCUGCUc
MIMAT0001341	hsa-miR-424-5p	hsa_circ_0000697	hsa_circ_001074	circRNA	chr16	47533667	47533686	+	1	0	AGO1-4	7mer-m8	aaGUUUUGUACUUAACGACGAc	|||: || |||||||||	#NAME?
MIMAT0001341	hsa-miR-424-5p	hsa_circ_0000698	hsa_circ_001984	circRNA	chr16	47533667	47533686	+	1	0	AGO1-4	7mer-m8	aaGUUUUGUACUUAACGACGAc	|||: || |||||||||	#NAME?
MIMAT0001341	hsa-miR-424-5p	hsa_circ_0000726	hsa_circ_000620	circRNA	chr16	89486624	89486645	-	1	0	AGO2	7mer-m8	aaguuuuguacuuaACGACGAc	|||||||	ccucgcuggcuuccUGCUGCUg
MIMAT0001341	hsa-miR-424-5p	hsa_circ_0000727	hsa_circ_002048	circRNA	chr16	89486624	89486645	-	1	0	AGO2	7mer-m8	aaguuuuguacuuaACGACGAc	|||||||	ccucgcuggcuuccUGCUGCUg
MIMAT0001341	hsa-miR-424-5p	hsa_circ_0000726	hsa_circ_000620	circRNA	chr16	89489998	89490022	-	1	0	AGO1-4	7mer-m8	aaGUUUUGUACUUA---ACGACGAc	||:: |||:| |||||||	guCAGGUGCUGAGUGCCUGCUGCUg
MIMAT0001341	hsa-miR-424-5p	hsa_circ_0000727	hsa_circ_002048	circRNA	chr16	89489998	89490022	-	1	0	AGO1-4	7mer-m8	aaGUUUUGUACUUA---ACGACGAc	||:: |||:| |||||||	guCAGGUGCUGAGUGCCUGCUGCUg
MIMAT0001341	hsa-miR-424-5p	hsa_circ_0000731	hsa_circ_001263	circRNA	chr17	1486543	1486565	-	2	2	AGO1-4	7mer-m8	aaguuuuGUACUU-AACGACGAc	|| || |||||||	ucgccuuCACCAACCUGCUGCUc
MIMAT0001341	hsa-miR-424-5p	hsa_circ_0000750	hsa_circ_001757	circRNA	chr17	27490658	27490680	-	1	0	AGO2	8mer	aaguuuuGUACUUA-ACGACGAc	|| || |||||||	cccuuccCAACUAUCUGCUGCUa
MIMAT0001341	hsa-miR-424-5p	hsa_circ_0000750	hsa_circ_001757	circRNA	chr17	27491645	27491668	-	1	0	AGO1-4	7mer-m8	aaGUUUUGUACU--UAACGACGAc	| |:|: ||: |||||||	guCCAGAUCUGGCCCCUGCUGCUu
MIMAT0001341	hsa-miR-424-5p	hsa_circ_0000756	hsa_circ_001390	circRNA	chr17	29184105	29184128	+	1	0	AGO2	7mer-m8	aagUUUUG-UACUUA-ACGACGAc	|||:| :| | | |||||||	ugaAAAGCGGUAACUCUGCUGCUg
MIMAT0001341	hsa-miR-424-5p	hsa_circ_0000766	hsa_circ_001851	circRNA	chr17	40812184	40812205	+	2	0	AGO1-4	7mer-m8	aaguuuuguacuuaACGACGAc	|||||||	caucccccgggccgUGCUGCUg
MIMAT0001341	hsa-miR-424-5p	hsa_circ_0000767	hsa_circ_002062	circRNA	chr17	40812184	40812205	+	2	0	AGO1-4	7mer-m8	aaguuuuguacuuaACGACGAc	|||||||	caucccccgggccgUGCUGCUg
MIMAT0001341	hsa-miR-424-5p	hsa_circ_0000768	hsa_circ_000877	circRNA	chr17	40812184	40812205	+	2	0	AGO1-4	7mer-m8	aaguuuuguacuuaACGACGAc	|||||||	caucccccgggccgUGCUGCUg
MIMAT0001341	hsa-miR-424-5p	hsa_circ_0000769	hsa_circ_000878	circRNA	chr17	40812184	40812205	+	2	0	AGO1-4	7mer-m8	aaguuuuguacuuaACGACGAc	|||||||	caucccccgggccgUGCUGCUg
MIMAT0001341	hsa-miR-424-5p	hsa_circ_0044175	hsa_circ_0044175	circRNA	chr17	43528550	43528571	-	1	0	AGO2	7mer-m8	aaGUUUUGUACUUA-ACGACGAc	||: | | | | |||||||	caCAGCCCCU-ACUCUGCUGCUu
MIMAT0001341	hsa-miR-424-5p	hsa_circ_0044176	hsa_circ_0044176	circRNA	chr17	43528550	43528571	-	1	0	AGO2	7mer-m8	aaGUUUUGUACUUA-ACGACGAc	||: | | | | |||||||	caCAGCCCCU-ACUCUGCUGCUu
MIMAT0001341	hsa-miR-424-5p	hsa_circ_0003434	hsa_circ_0003434	circRNA	chr17	43552972	43552994	-	1	0	AGO2	7mer-m8	aaguuuUGUACUU-AACGACGAc	|| |||| |||||||	agugcuACCUGAAGCUGCUGCUg
MIMAT0001341	hsa-miR-424-5p	hsa_circ_0008067	hsa_circ_0008067	circRNA	chr17	43552972	43552994	-	1	0	AGO2	7mer-m8	aaguuuUGUACUU-AACGACGAc	|| |||| |||||||	agugcuACCUGAAGCUGCUGCUg
MIMAT0001341	hsa-miR-424-5p	hsa_circ_0044175	hsa_circ_0044175	circRNA	chr17	43552972	43552994	-	1	0	AGO2	7mer-m8	aaguuuUGUACUU-AACGACGAc	|| |||| |||||||	agugcuACCUGAAGCUGCUGCUg
MIMAT0001341	hsa-miR-424-5p	hsa_circ_0044176	hsa_circ_0044176	circRNA	chr17	43552972	43552994	-	1	0	AGO2	7mer-m8	aaguuuUGUACUU-AACGACGAc	|| |||| |||||||	agugcuACCUGAAGCUGCUGCUg
MIMAT0001341	hsa-miR-424-5p	hsa_circ_0044177	hsa_circ_0044177	circRNA	chr17	43552972	43552994	-	1	0	AGO2	7mer-m8	aaguuuUGUACUU-AACGACGAc	|| |||| |||||||	agugcuACCUGAAGCUGCUGCUg
MIMAT0001341	hsa-miR-424-5p	hsa_circ_0044178	hsa_circ_0044178	circRNA	chr17	44122184	44122206	-	2	0	AGO1,AGO2	7mer-m8	aagUUUUG-UACUUAACGACGAc	| ||| | || |||||||	agaAUAACAACCAACUGCUGCUu
MIMAT0001341	hsa-miR-424-5p	hsa_circ_0044179	hsa_circ_0044179	circRNA	chr17	44122184	44122206	-	2	0	AGO1,AGO2	7mer-m8	aagUUUUG-UACUUAACGACGAc	| ||| | || |||||||	agaAUAACAACCAACUGCUGCUu
MIMAT0001341	hsa-miR-424-5p	hsa_circ_0044181	hsa_circ_0044181	circRNA	chr17	44122184	44122206	-	2	0	AGO1,AGO2	7mer-m8	aagUUUUG-UACUUAACGACGAc	| ||| | || |||||||	agaAUAACAACCAACUGCUGCUu
MIMAT0001341	hsa-miR-424-5p	hsa_circ_0004422	hsa_circ_0004422	circRNA	chr17	44147416	44147437	-	1	0	AGO1-4	7mer-m8	aaguuuuguacuuAACGACGAc	||||||||	auccuuauagcucUUGCUGCUu
MIMAT0001341	hsa-miR-424-5p	hsa_circ_0005940	hsa_circ_0005940	circRNA	chr17	44147416	44147437	-	1	0	AGO1-4	7mer-m8	aaguuuuguacuuAACGACGAc	||||||||	auccuuauagcucUUGCUGCUu
MIMAT0001341	hsa-miR-424-5p	hsa_circ_0044179	hsa_circ_0044179	circRNA	chr17	44147416	44147437	-	1	0	AGO1-4	7mer-m8	aaguuuuguacuuAACGACGAc	||||||||	auccuuauagcucUUGCUGCUu
MIMAT0001341	hsa-miR-424-5p	hsa_circ_0044184	hsa_circ_0044184	circRNA	chr17	44147416	44147437	-	1	0	AGO1-4	7mer-m8	aaguuuuguacuuAACGACGAc	||||||||	auccuuauagcucUUGCUGCUu
MIMAT0001341	hsa-miR-424-5p	hsa_circ_0044186	hsa_circ_0044186	circRNA	chr17	44147416	44147437	-	1	0	AGO1-4	7mer-m8	aaguuuuguacuuAACGACGAc	||||||||	auccuuauagcucUUGCUGCUu
MIMAT0001341	hsa-miR-424-5p	hsa_circ_0044187	hsa_circ_0044187	circRNA	chr17	44147416	44147437	-	1	0	AGO1-4	7mer-m8	aaguuuuguacuuAACGACGAc	||||||||	auccuuauagcucUUGCUGCUu
MIMAT0001341	hsa-miR-424-5p	hsa_circ_0044188	hsa_circ_0044188	circRNA	chr17	44147416	44147437	-	1	0	AGO1-4	7mer-m8	aaguuuuguacuuAACGACGAc	||||||||	auccuuauagcucUUGCUGCUu
MIMAT0001341	hsa-miR-424-5p	hsa_circ_0044187	hsa_circ_0044187	circRNA	chr17	44270176	44270199	-	2	0	AGO2	7mer-m8	aaGUUUUGUAC--UUAACGACGAc	|| ||:|| |: |||||||	ucCAUCACGUGGUAGGUGCUGCUg
MIMAT0001341	hsa-miR-424-5p	hsa_circ_0044190	hsa_circ_0044190	circRNA	chr17	44270176	44270199	-	2	0	AGO2	7mer-m8	aaGUUUUGUAC--UUAACGACGAc	|| ||:|| |: |||||||	ucCAUCACGUGGUAGGUGCUGCUg
MIMAT0001341	hsa-miR-424-5p	hsa_circ_0044191	hsa_circ_0044191	circRNA	chr17	44270176	44270199	-	2	0	AGO2	7mer-m8	aaGUUUUGUAC--UUAACGACGAc	|| ||:|| |: |||||||	ucCAUCACGUGGUAGGUGCUGCUg
MIMAT0001341	hsa-miR-424-5p	hsa_circ_0004601	hsa_circ_0004601	circRNA	chr17	44627967	44627988	+	1	0	AGO2	8mer	aaguuuuguacuuaACGACGAc	|||||||	gccacuuucccaccUGCUGCUa
MIMAT0001341	hsa-miR-424-5p	hsa_circ_0006625	hsa_circ_0006625	circRNA	chr17	44627967	44627988	+	1	0	AGO2	8mer	aaguuuuguacuuaACGACGAc	|||||||	gccacuuucccaccUGCUGCUa
MIMAT0001341	hsa-miR-424-5p	hsa_circ_0004601	hsa_circ_0004601	circRNA	chr17	44729236	44729260	+	1	0	AGO2	8mer	aaGUU--UUGUACUUA-ACGACGAc	||| |::|| | |||||||	uuCAAUUAGUAUCUUUAUGCUGCUa
MIMAT0001341	hsa-miR-424-5p	hsa_circ_0006625	hsa_circ_0006625	circRNA	chr17	44729236	44729260	+	1	0	AGO2	8mer	aaGUU--UUGUACUUA-ACGACGAc	||| |::|| | |||||||	uuCAAUUAGUAUCUUUAUGCUGCUa
MIMAT0001341	hsa-miR-424-5p	hsa_circ_0000799	hsa_circ_001730	circRNA	chr17	65955831	65955852	+	7	0	AGO1-4	7mer-m8	aaguuuUGUACUUAACGACGAc	|| | | |||||||	acgcccACCUUACCUGCUGCUu
MIMAT0001341	hsa-miR-424-5p	hsa_circ_0000829	hsa_circ_000635	circRNA	chr18	12535588	12535600	-	1	0	AGO1-4	7mer-m8	aaguuuuguacuuaACGACGAc	|||||||	#NAME?
MIMAT0001341	hsa-miR-424-5p	hsa_circ_0000836	hsa_circ_000886	circRNA	chr18	19371376	19371396	+	1	0	AGO1-4	7mer-m8	aaGUUUUGUACUUAACGACGAc	|:||::: ||: |||||||	ucCGAAGUG-GAGAUGCUGCUc
MIMAT0001341	hsa-miR-424-5p	hsa_circ_0000855	hsa_circ_001095	circRNA	chr18	72168627	72168651	+	2	0	AGO1-4	7mer-m8	aagUUUUG-UAC--UUAACGACGAc	|::|: ||| |:||||||||	aggAGGAUGAUGGAAGUUGCUGCUg
MIMAT0001341	hsa-miR-424-5p	hsa_circ_0000885	hsa_circ_000257	circRNA	chr19	7267738	7267759	-	4	0	AGO1-4,AGO2	7mer-m8	aaguuuugUACUUAACGACGAc	|| | ||||||||	gaucacugAUUACUUGCUGCUc
MIMAT0001341	hsa-miR-424-5p	hsa_circ_0000903	hsa_circ_001395	circRNA	chr19	15784390	15784411	+	1	0	AGO1-4	7mer-m8	aaguuuuguacuuaACGACGAc	|||||||	cccauggcuacuccUGCUGCUg
MIMAT0001341	hsa-miR-424-5p	hsa_circ_0000907	hsa_circ_000265	circRNA	chr19	17212776	17212797	+	1	0	AGO1-4	8mer	aaguuuUGUACUUAACGACGAc	:|| :: |||||||	gccuguGCACCGGGUGCUGCUa
MIMAT0001341	hsa-miR-424-5p	hsa_circ_0000934	hsa_circ_002015	circRNA	chr19	40576415	40576435	-	5	0	AGO1,AGO1-4,AGO2	7mer-m8	aaguuUUGUACUUAACGACGAc	:|||| :||||||||	ucuuuGACAU-UGUUGCUGCUu
MIMAT0001341	hsa-miR-424-5p	hsa_circ_0000935	hsa_circ_001500	circRNA	chr19	40964307	40964332	-	10	0	AGO1-4,AGO2	7mer-m8	aaGUUUUGU-AC-UUA--ACGACGAc	||::||: || || |||||||	ggCAGGACGCUGUCAUCGUGCUGCUg
MIMAT0001341	hsa-miR-424-5p	hsa_circ_0000938	hsa_circ_000898	circRNA	chr19	44592359	44592380	+	1	0	AGO2	7mer-m8	aaGUUUUGUACUUAACGACGAc	||: ||| |||||||	ccCAGCCAAUGCUAUGCUGCUu
MIMAT0001341	hsa-miR-424-5p	hsa_circ_0000962	hsa_circ_001634	circRNA	chr19	57730925	57730944	+	3	0	AGO2	7mer-m8	aaGUUUUGUACUUAACGACGAc	:|:||| | : |||||||	guUAGAACUUUG--UGCUGCUg
MIMAT0001341	hsa-miR-424-5p	hsa_circ_0000962	hsa_circ_001634	circRNA	chr19	57734084	57734105	+	16	0	AGO1,AGO1-4,AGO2,AGO3	7mer-m8	aaguuuuGUACUUAACGACGAc	| | :||||||||	ugucaucCUUUUGUUGCUGCUu
MIMAT0001341	hsa-miR-424-5p	hsa_circ_0052335	hsa_circ_0052335	circRNA	chr19	58818479	58818501	+	2	0	AGO1-4,AGO2	7mer-m8	aaGUUUUGUA-CUUAACGACGAc	::| || | |: |||||||	auUGACACUUCCAGAUGCUGCUu
MIMAT0001341	hsa-miR-424-5p	hsa_circ_0001164	hsa_circ_000904	circRNA	chr20	45905341	45905362	-	9	0	AGO1-4,AGO2	7mer-m8	aaguuUUGUACUUAACGACGAc	|::|| || |||||||	cagccAGUAUCAAAUGCUGCUc
MIMAT0001341	hsa-miR-424-5p	hsa_circ_0001168	hsa_circ_000906	circRNA	chr20	47705850	47705871	+	27	0	AGO1-4,AGO2	7mer-m8	aaGUUUUGUACU-UAACGACGAc	||||:| | | |||||||	ugCAAAGC-UAACCCUGCUGCUg
MIMAT0001341	hsa-miR-424-5p	hsa_circ_0001175	hsa_circ_000663	circRNA	chr20	61827197	61827221	-	15	0	AGO1-4,AGO2	7mer-m8	aaGUUUUG-UACUUA--ACGACGAc	||: :: |||:|| |||||||	gaCAGUGUGAUGGAUGAUGCUGCUg
MIMAT0001341	hsa-miR-424-5p	hsa_circ_0001181	hsa_circ_000666	circRNA	chr21	30698777	30698797	+	11	0	AGO1-4,AGO2	7mer-m8	aaguUUUGUACUUAACGACGAc	|:| | |:| |||||||	gcuuAGAGAAGGA-UGCUGCUc
MIMAT0001341	hsa-miR-424-5p	hsa_circ_0001186	hsa_circ_001113	circRNA	chr21	35475244	35475265	+	2	0	AGO2	7mer-m8	aaguuuuguacuUAACGACGAc	| |||||||	acccuguuuccuAGUGCUGCUg
MIMAT0001341	hsa-miR-424-5p	hsa_circ_0001191	hsa_circ_001503	circRNA	chr21	38795342	38795362	+	1	0	AGO2	7mer-m8	aaguuUUGUACUUAACGACGAc	| :|| |: |||||||	guacuAUUAU-AGGUGCUGCUc
MIMAT0001341	hsa-miR-424-5p	hsa_circ_0001199	hsa_circ_001854	circRNA	chr21	45113581	45113602	+	11	0	AGO1-4,AGO2	7mer-m8	aaGUUUUGUACUUAACGACGAc	:||| || | |||||||	uuUAAAUCAAUCAGUGCUGCUg
MIMAT0001341	hsa-miR-424-5p	hsa_circ_0001200	hsa_circ_001280	circRNA	chr21	46276201	46276222	-	12	0	AGO1-4,AGO2	7mer-m8	aaguuuuGUACUUAACGACGAc	||| : |||||||	gcauugcCAUCUGCUGCUGCUg
MIMAT0001341	hsa-miR-424-5p	hsa_circ_0001203	hsa_circ_001884	circRNA	chr22	18566317	18566338	+	1	0	AGO1	7mer-m8	aaguuuUGUACUUAACGACGAc	:|| :: |||||||	ucacguGCAGCGGGUGCUGCUg
MIMAT0001341	hsa-miR-424-5p	hsa_circ_0089761	hsa_circ_0089761	circRNA	chrM	12993	13014	-	18	0	AGO1,AGO1-4,AGO2	7mer-m8	aaguuuuguacuuaACGACGAc	|||||||	ugggcugauuugccUGCUGCUg
MIMAT0001341	hsa-miR-424-5p	hsa_circ_0089763	hsa_circ_0089763	circRNA	chrM	12993	13014	-	18	0	AGO1,AGO1-4,AGO2	7mer-m8	aaguuuuguacuuaACGACGAc	|||||||	ugggcugauuugccUGCUGCUg
MIMAT0001341	hsa-miR-424-5p	hsa_circ_0089761	hsa_circ_0089761	circRNA	chrM	15322	15343	-	15	0	AGO1,AGO1-4,AGO2	8mer	aaGUUUUGUACUUAACGACGAc	:|::| :||:| |||||||	aaUAGGAGGUGGAGUGCUGCUa
MIMAT0001341	hsa-miR-424-5p	hsa_circ_0089789	hsa_circ_0089789	circRNA	chrX	1510795	1510814	-	5	0	AGO1-4	7mer-m8	aaGUUUUGUACUUAACGACGAc	|::: || |: |||||||	agCGGGUCA--AGCUGCUGCUg
MIMAT0001341	hsa-miR-424-5p	hsa_circ_0089791	hsa_circ_0089791	circRNA	chrX	1539741	1539763	-	2	0	AGO2	7mer-m8	aaGUUUUGUACU-UAACGACGAc	:||: |:||| : |||||||	ugUAAGCCGUGAUGGUGCUGCUg
MIMAT0001341	hsa-miR-424-5p	hsa_circ_0089792	hsa_circ_0089792	circRNA	chrX	1539741	1539763	-	2	0	AGO2	7mer-m8	aaGUUUUGUACU-UAACGACGAc	:||: |:||| : |||||||	ugUAAGCCGUGAUGGUGCUGCUg
MIMAT0001341	hsa-miR-424-5p	hsa_circ_0089791	hsa_circ_0089791	circRNA	chrX	1559333	1559354	-	1	0	AGO1-4	7mer-m8	aaguuuuguacuuaACGACGAc	|||||||	uaauguagcuucccUGCUGCUg
MIMAT0001341	hsa-miR-424-5p	hsa_circ_0003473	hsa_circ_0003473	circRNA	chrX	2300954	2300976	-	2	0	AGO1-4	7mer-m8	aaguuuuGUAC-UUAACGACGAc	|||| : |||||||	ugaugguCAUGCUGCUGCUGCUg
MIMAT0001341	hsa-miR-424-5p	hsa_circ_0089798	hsa_circ_0089798	circRNA	chrX	2300954	2300976	-	2	0	AGO1-4	7mer-m8	aaguuuuGUAC-UUAACGACGAc	|||| : |||||||	ugaugguCAUGCUGCUGCUGCUg
MIMAT0001341	hsa-miR-424-5p	hsa_circ_0089799	hsa_circ_0089799	circRNA	chrX	2300954	2300976	-	2	0	AGO1-4	7mer-m8	aaguuuuGUAC-UUAACGACGAc	|||| : |||||||	ugaugguCAUGCUGCUGCUGCUg
MIMAT0001341	hsa-miR-424-5p	hsa_circ_0089801	hsa_circ_0089801	circRNA	chrX	2300954	2300976	-	2	0	AGO1-4	7mer-m8	aaguuuuGUAC-UUAACGACGAc	|||| : |||||||	ugaugguCAUGCUGCUGCUGCUg
MIMAT0001341	hsa-miR-424-5p	hsa_circ_0003473	hsa_circ_0003473	circRNA	chrX	2301116	2301138	-	2	0	AGO1-4	7mer-m8	aaguuuugUACU-UAACGACGAc	:||| : |||||||	ugauggugGUGAUGCUGCUGCUg
MIMAT0001341	hsa-miR-424-5p	hsa_circ_0089798	hsa_circ_0089798	circRNA	chrX	2301116	2301138	-	2	0	AGO1-4	7mer-m8	aaguuuugUACU-UAACGACGAc	:||| : |||||||	ugauggugGUGAUGCUGCUGCUg
MIMAT0001341	hsa-miR-424-5p	hsa_circ_0089799	hsa_circ_0089799	circRNA	chrX	2301116	2301138	-	2	0	AGO1-4	7mer-m8	aaguuuugUACU-UAACGACGAc	:||| : |||||||	ugauggugGUGAUGCUGCUGCUg
MIMAT0001341	hsa-miR-424-5p	hsa_circ_0089801	hsa_circ_0089801	circRNA	chrX	2301116	2301138	-	2	0	AGO1-4	7mer-m8	aaguuuugUACU-UAACGACGAc	:||| : |||||||	ugauggugGUGAUGCUGCUGCUg
MIMAT0001341	hsa-miR-424-5p	hsa_circ_0003473	hsa_circ_0003473	circRNA	chrX	2301393	2301415	-	2	0	AGO1-4	7mer-m8	aaguuuugUACUUA-ACGACGAc	|||| | |||||||	ugaugauaAUGAUUAUGCUGCUg
MIMAT0001341	hsa-miR-424-5p	hsa_circ_0089798	hsa_circ_0089798	circRNA	chrX	2301393	2301415	-	2	0	AGO1-4	7mer-m8	aaguuuugUACUUA-ACGACGAc	|||| | |||||||	ugaugauaAUGAUUAUGCUGCUg
MIMAT0001341	hsa-miR-424-5p	hsa_circ_0089799	hsa_circ_0089799	circRNA	chrX	2301393	2301415	-	2	0	AGO1-4	7mer-m8	aaguuuugUACUUA-ACGACGAc	|||| | |||||||	ugaugauaAUGAUUAUGCUGCUg
MIMAT0001341	hsa-miR-424-5p	hsa_circ_0089801	hsa_circ_0089801	circRNA	chrX	2301393	2301415	-	2	0	AGO1-4	7mer-m8	aaguuuugUACUUA-ACGACGAc	|||| | |||||||	ugaugauaAUGAUUAUGCUGCUg
MIMAT0001341	hsa-miR-424-5p	hsa_circ_0089799	hsa_circ_0089799	circRNA	chrX	2408302	2408324	-	1	0	AGO1	7mer-m8	aaguuUUGUACUU-AACGACGAc	| | | || |||||||	agcccACCUUCAAGGUGCUGCUg
MIMAT0001341	hsa-miR-424-5p	hsa_circ_0089802	hsa_circ_0089802	circRNA	chrX	2408302	2408324	-	1	0	AGO1	7mer-m8	aaguuUUGUACUU-AACGACGAc	| | | || |||||||	agcccACCUUCAAGGUGCUGCUg
MIMAT0001341	hsa-miR-424-5p	hsa_circ_0089804	hsa_circ_0089804	circRNA	chrX	2408302	2408324	-	1	0	AGO1	7mer-m8	aaguuUUGUACUU-AACGACGAc	| | | || |||||||	agcccACCUUCAAGGUGCUGCUg
MIMAT0002859	hsa-miR-516b-5p	hsa_circ_0000004	hsa_circ_002098	circRNA	chr1	1464013	1464037	+	2	0	AGO1-4	7mer-m8	uuucACGAAG--AAUG-GAGGUCUa	||| || || |||||||	cggcUGCCUCGGGAACACUCCAGAu
MIMAT0002859	hsa-miR-516b-5p	hsa_circ_0000016	hsa_circ_000037	circRNA	chr1	10523142	10523163	-	3	2	AGO1,AGO1-4,AGO2	7mer-m8	uuucacgaagaaugGAGGUCUa	|||||||	gagggagaagcaggCUCCAGAg
MIMAT0002859	hsa-miR-516b-5p	hsa_circ_0000038	hsa_circ_000570	circRNA	chr1	28800282	28800304	+	9	1	AGO1-4,AGO2	7mer-m8	uuucACGAAGA-AUGGAGGUCUa	| || | ||||||||||	ugccUACUCAUAUACCUCCAGAg
MIMAT0002859	hsa-miR-516b-5p	hsa_circ_0000069	hsa_circ_001061	circRNA	chr1	47745967	47745988	-	3	0	AGO1-4,AGO2	7mer-m8	uuucacgaagaAUGGAGGUCUa	||:|||||||	aaugaugggacUAUCUCCAGAu
MIMAT0002859	hsa-miR-516b-5p	hsa_circ_0000088	hsa_circ_001492	circRNA	chr1	78324714	78324734	+	1	0	AGO2	7mer-m8	uuucacgaaGAAUGGAGGUCUa	:||| |||||||	aaggaaaaaUUUA-CUCCAGAg
MIMAT0002859	hsa-miR-516b-5p	hsa_circ_0000107	hsa_circ_002024	circRNA	chr1	113098602	113098624	-	1	0	AGO1-4	8mer	uuUCACG-AAGAAUGGAGGUCUa	||| : |:|||||||||||	aaAGUUUAAUUUUACCUCCAGAa
MIMAT0002859	hsa-miR-516b-5p	hsa_circ_0013969	hsa_circ_0013969	circRNA	chr1	147851048	147851068	-	1	0	AGO1-4	7mer-m8	uuUCACGAAGAAUGGAGGUCUa	|| | | | | ||||||||	ugAGGGAUGCCU-CCUCCAGAu
MIMAT0002859	hsa-miR-516b-5p	hsa_circ_0000138	hsa_circ_000065	circRNA	chr1	155774822	155774843	-	1	0	AGO2	7mer-m8	uuucacgaaGAAUGGAGGUCUa	| | |||||||	agcuccagaCAUCACUCCAGAu
MIMAT0002859	hsa-miR-516b-5p	hsa_circ_0000138	hsa_circ_000065	circRNA	chr1	155774834	155774854	-	1	0	AGO2	7mer-m8	uuUCACGAAGAAUGGAGGUCUa	|| || || | |||||||	gcAGAGC-UCCAAGCUCCAGAc
MIMAT0002859	hsa-miR-516b-5p	hsa_circ_0000142	hsa_circ_000066	circRNA	chr1	156287289	156287310	-	15	0	AGO1,AGO1-4,AGO2,AGO3	7mer-m8	uuucacgaagaauGGAGGUCUa	:|||||||	acuucacccgaauUCUCCAGAu
MIMAT0002859	hsa-miR-516b-5p	hsa_circ_0004452	hsa_circ_0004452	circRNA	chr1	158146868	158146893	-	1	0	AGO1-4	8mer	uuUCACGAAGAAUG----GAGGUCUa	:| ||| |||:| |||||||	ccGGAGCUACUUGCUAGACUCCAGAa
MIMAT0002859	hsa-miR-516b-5p	hsa_circ_0008850	hsa_circ_0008850	circRNA	chr1	158146868	158146893	-	1	0	AGO1-4	8mer	uuUCACGAAGAAUG----GAGGUCUa	:| ||| |||:| |||||||	ccGGAGCUACUUGCUAGACUCCAGAa
MIMAT0002859	hsa-miR-516b-5p	hsa_circ_0000146	hsa_circ_001934	circRNA	chr1	161551118	161551139	+	1	0	AGO1-4	8mer	uuucacGAAGAAUGGAGGUCUa	|||: : |||||||	cuucccCUUUCAGACUCCAGAa
MIMAT0002859	hsa-miR-516b-5p	hsa_circ_0000978	hsa_circ_000915	circRNA	chr2	15629114	15629135	-	2	0	AGO1-4,AGO2	7mer-m8	uuUC-ACGAAGAAUGGAGGUCUa	|| || ||| :|||||||	uaAGAUGAGCCUU-UCUCCAGAu
MIMAT0002859	hsa-miR-516b-5p	hsa_circ_0000992	hsa_circ_000302	circRNA	chr2	37543505	37543526	-	1	0	AGO2	7mer-m8	uuucacgaagaaUGGAGGUCUa	| |||||||	ccaucacucaccAACUCCAGAg
MIMAT0002859	hsa-miR-516b-5p	hsa_circ_0000998	hsa_circ_001702	circRNA	chr2	45927658	45927679	+	1	0	AGO2	7mer-m8	uuucacgaagAAUGGAGGUCUa	|| ||||||||	auguaauaaaUUUCCUCCAGAu
MIMAT0002859	hsa-miR-516b-5p	hsa_circ_0001002	hsa_circ_000305	circRNA	chr2	48573362	48573383	+	3	0	AGO1-4	7mer-m8	uuucacgaagaAUGGAGGUCUa	|: |||||||	aguaauuggaaUGACUCCAGAu
MIMAT0002859	hsa-miR-516b-5p	hsa_circ_0055598	hsa_circ_0055598	circRNA	chr2	96536154	96536175	-	1	0	AGO1-4	7mer-m8	uuucacgaagaaugGAGGUCUa	|||||||	uugcuagagguccaCUCCAGAc
MIMAT0002859	hsa-miR-516b-5p	hsa_circ_0001046	hsa_circ_001511	circRNA	chr2	97031714	97031736	+	2	1	AGO1-4,AGO2	8mer	uuucacgaagAAUG-GAGGUCUa	| || |||||||	aacagaauggUGACACUCCAGAa
MIMAT0002859	hsa-miR-516b-5p	hsa_circ_0001047	hsa_circ_001591	circRNA	chr2	97031714	97031736	+	2	1	AGO1-4,AGO2	8mer	uuucacgaagAAUG-GAGGUCUa	| || |||||||	aacagaauggUGACACUCCAGAa
MIMAT0002859	hsa-miR-516b-5p	hsa_circ_0001061	hsa_circ_001277	circRNA	chr2	109473391	109473412	+	2	0	AGO1-4	7mer-m8	uuUCACGAAGAAUGGAGGUCUa	| || | || |||||||	uuAUUGAUAGUUUGCUCCAGAu
MIMAT0002859	hsa-miR-516b-5p	hsa_circ_0001067	hsa_circ_000910	circRNA	chr2	128917148	128917169	+	5	0	AGO1-4,AGO2	7mer-m8	uuucacgaAGAAUGGAGGUCUa	|| |:|||||||	gagaacacUCAGAUCUCCAGAg
MIMAT0002859	hsa-miR-516b-5p	hsa_circ_0001098	hsa_circ_001117	circRNA	chr2	215632213	215632234	-	4	0	AGO1-4,AGO2	8mer	uuucacgaagaaUGGAGGUCUa	:||||||||	cuuuccuauggaGCCUCCAGAa
MIMAT0002859	hsa-miR-516b-5p	hsa_circ_0001098	hsa_circ_001117	circRNA	chr2	215645728	215645749	-	6	0	AGO1,AGO1-4,AGO2	7mer-m8	uuucacgaagaaUGGAGGUCUa	::|||||||	ugagcaaauagaGUCUCCAGAc
MIMAT0002859	hsa-miR-516b-5p	hsa_circ_0001099	hsa_circ_000917	circRNA	chr2	215645728	215645749	-	6	0	AGO1,AGO1-4,AGO2	7mer-m8	uuucacgaagaaUGGAGGUCUa	::|||||||	ugagcaaauagaGUCUCCAGAc
MIMAT0002859	hsa-miR-516b-5p	hsa_circ_0001105	hsa_circ_001735	circRNA	chr2	231233481	231233502	+	1	0	AGO1-4	8mer	uuuCACGAAGAAUGGAGGUCUa	|| :||:| | |||||||	auuGUAUUUUUCAGCUCCAGAa
MIMAT0002859	hsa-miR-516b-5p	hsa_circ_0001106	hsa_circ_001283	circRNA	chr2	231233481	231233502	+	1	0	AGO1-4	8mer	uuuCACGAAGAAUGGAGGUCUa	|| :||:| | |||||||	auuGUAUUUUUCAGCUCCAGAa
MIMAT0002859	hsa-miR-516b-5p	hsa_circ_0001124	hsa_circ_000922	circRNA	chr2	242648677	242648698	+	1	0	AGO1-4	7mer-m8	uuucacgaagaAUGGAGGUCUa	|::|||||||	ggugaagacgcUGUCUCCAGAc
MIMAT0002859	hsa-miR-516b-5p	hsa_circ_0001264	hsa_circ_001517	circRNA	chr3	8983212	8983233	-	1	0	AGO1-4	7mer-m8	uuucacgaagaaugGAGGUCUa	|||||||	uguagaagagaucgCUCCAGAu
MIMAT0002859	hsa-miR-516b-5p	hsa_circ_0001264	hsa_circ_001517	circRNA	chr3	8983385	8983408	-	2	0	AGO1-4	7mer-m8	uuucACGAAGA-AU-GGAGGUCUa	| || || || ||||||||	uauaUACUCCUGUAGCCUCCAGAc
MIMAT0002859	hsa-miR-516b-5p	hsa_circ_0064198	hsa_circ_0064198	circRNA	chr3	10034652	10034673	+	1	0	AGO1-4	7mer-m8	uuucacgaagaaugGAGGUCUa	|||||||	uucaagaacagcugCUCCAGAg
MIMAT0002859	hsa-miR-516b-5p	hsa_circ_0064198	hsa_circ_0064198	circRNA	chr3	10045201	10045222	+	1	0	AGO1-4	8mer	uuucacgaagaaUGGAGGUCUa	| |||||||	caccugaccaggAGCUCCAGAa
MIMAT0002859	hsa-miR-516b-5p	hsa_circ_0064198	hsa_circ_0064198	circRNA	chr3	10045328	10045348	+	1	0	AGO1-4	7mer-m8	uuucaCGAAGAAUG-GAGGUCUa	|| || || |||||||	ccuugGCAUC--ACUCUCCAGAg
MIMAT0002859	hsa-miR-516b-5p	hsa_circ_0001266	hsa_circ_000932	circRNA	chr3	10081429	10081449	+	1	0	AGO2	7mer-m8	uuucacgaAGAAUGGAGGUCUa	| ||: |||||||	cugaucagUAUUG-CUCCAGAg
MIMAT0002859	hsa-miR-516b-5p	hsa_circ_0001295	hsa_circ_001705	circRNA	chr3	47721929	47721950	-	2	0	AGO1-4,AGO2	8mer	uuucacgaagaaugGAGGUCUa	|||||||	aaacaaauccaagaCUCCAGAa
MIMAT0002859	hsa-miR-516b-5p	hsa_circ_0001296	hsa_circ_001923	circRNA	chr3	47721929	47721950	-	2	0	AGO1-4,AGO2	8mer	uuucacgaagaaugGAGGUCUa	|||||||	aaacaaauccaagaCUCCAGAa
MIMAT0002859	hsa-miR-516b-5p	hsa_circ_0001314	hsa_circ_001831	circRNA	chr3	56661124	56661144	-	2	0	AGO1-4	8mer	uuucacGAAGAAUGGAGGUCUa	||| || |||||||	gaggaaCUUAGUA-CUCCAGAa
MIMAT0002859	hsa-miR-516b-5p	hsa_circ_0001355	hsa_circ_001801	circRNA	chr3	157841675	157841698	+	2	0	AGO1-4,AGO2	8mer	uuUCACGAAGAAUG--GAGGUCUa	|| |||||||: |||||||	guAGCUCUUCUUAUGGCUCCAGAa
MIMAT0002859	hsa-miR-516b-5p	hsa_circ_0001359	hsa_circ_002000	circRNA	chr3	169854295	169854314	-	2	0	AGO1-4	8mer	uuuCACGAAGAAUGGAGGUCUa	| | | ||| |||||||	aacGAGAUCCUU--CUCCAGAa
MIMAT0002859	hsa-miR-516b-5p	hsa_circ_0001367	hsa_circ_001644	circRNA	chr3	183368288	183368308	+	1	0	AGO2	7mer-m8	uuucacgaaGAAUGGAGGUCUa	| || |||||||	ugccgaaaaCAUA-CUCCAGAu
MIMAT0002859	hsa-miR-516b-5p	hsa_circ_0001368	hsa_circ_001704	circRNA	chr3	183368288	183368308	+	1	0	AGO2	7mer-m8	uuucacgaaGAAUGGAGGUCUa	| || |||||||	ugccgaaaaCAUA-CUCCAGAu
MIMAT0002859	hsa-miR-516b-5p	hsa_circ_0001369	hsa_circ_000385	circRNA	chr3	183368288	183368308	+	1	0	AGO2	7mer-m8	uuucacgaaGAAUGGAGGUCUa	| || |||||||	ugccgaaaaCAUA-CUCCAGAu
MIMAT0002859	hsa-miR-516b-5p	hsa_circ_0001374	hsa_circ_001514	circRNA	chr3	191075876	191075898	+	2	0	AGO1-4,AGO2	8mer	uuUCACG-AAGAAUGGAGGUCUa	|| || | | |||||||	aaAGCGCAGGCCCAGCUCCAGAa
MIMAT0002859	hsa-miR-516b-5p	hsa_circ_0001384	hsa_circ_000700	circRNA	chr3	197273290	197273311	-	1	0	AGO1-4	7mer-m8	uuucacgaagaauGGAGGUCUa	:|||||||	cuggccacccgccUCUCCAGAc
MIMAT0002859	hsa-miR-516b-5p	hsa_circ_0001387	hsa_circ_001422	circRNA	chr4	1902729	1902750	+	19	0	AGO1-4,AGO2	8mer	uuucacgaagaauGGAGGUCUa	:|||||||	uaucaaaaauggcUCUCCAGAa
MIMAT0002859	hsa-miR-516b-5p	hsa_circ_0001388	hsa_circ_001298	circRNA	chr4	1902729	1902750	+	19	0	AGO1-4,AGO2	8mer	uuucacgaagaauGGAGGUCUa	:|||||||	uaucaaaaauggcUCUCCAGAa
MIMAT0002859	hsa-miR-516b-5p	hsa_circ_0001412	hsa_circ_000948	circRNA	chr4	54280804	54280825	+	1	0	AGO2	8mer	uuucacgaagaAUGGAGGUCUa	|:||||||||	cagacaaguacUGCCUCCAGAa
MIMAT0002859	hsa-miR-516b-5p	hsa_circ_0002112	hsa_circ_0002112	circRNA	chr4	63682686	63682707	+	1	1	AGO1-4	7mer-m8	uuucacgaagaaUGGAGGUCUa	| |||||||	aucauauucaggAACUCCAGAu
MIMAT0002859	hsa-miR-516b-5p	hsa_circ_0001420	hsa_circ_001161	circRNA	chr4	83279857	83279876	-	2	1	AGO1,AGO1-4	7mer-m8	uuUCACGAAGAAUGGAGGUCUa	:||| ||| :|||||||	uuGGUG-GCCUU-UCUCCAGAu
MIMAT0002859	hsa-miR-516b-5p	hsa_circ_0001423	hsa_circ_000009	circRNA	chr4	87968270	87968293	+	1	0	AGO2	7mer-m8	uuUCAC-GAAGAA-UGGAGGUCUa	:||| | || : |||||||	ucGGUGACAGAUUCGGCUCCAGAg
MIMAT0002859	hsa-miR-516b-5p	hsa_circ_0001424	hsa_circ_000716	circRNA	chr4	88989146	88989167	+	1	0	AGO1-4	8mer	uuucacgaaGAAUGGAGGUCUa	| || |||||||	gauagcggaCAUAGCUCCAGAa
MIMAT0002859	hsa-miR-516b-5p	hsa_circ_0001470	hsa_circ_000725	circRNA	chr5	32135709	32135731	-	2	0	AGO1-4,AGO2	8mer	uuucacgaaGAAU-GGAGGUCUa	|| | ||||||||	uuaaggaaaCUCAGCCUCCAGAa
MIMAT0002859	hsa-miR-516b-5p	hsa_circ_0001472	hsa_circ_001425	circRNA	chr5	36975949	36975969	+	1	0	AGO1-4	8mer	uuucACGAAGAAUGGAGGUCUa	|||| | :|||||||	aucuUGCUAGAU-UCUCCAGAa
MIMAT0002859	hsa-miR-516b-5p	hsa_circ_0001475	hsa_circ_000726	circRNA	chr5	39002673	39002695	-	5	0	AGO1-4,AGO2	8mer	uuucacgaagaAU-GGAGGUCUa	|| :|||||||	caagacuccagUAUUCUCCAGAa
MIMAT0002859	hsa-miR-516b-5p	hsa_circ_0001476	hsa_circ_001169	circRNA	chr5	39002673	39002695	-	5	0	AGO1-4,AGO2	8mer	uuucacgaagaAU-GGAGGUCUa	|| :|||||||	caagacuccagUAUUCUCCAGAa
MIMAT0002859	hsa-miR-516b-5p	hsa_circ_0001495	hsa_circ_000024*	circRNA	chr5	68470772	68470793	+	9	0	AGO1-4,AGO2	8mer	uuucacgaAGAAUGGAGGUCUa	| | ||||||||	ugaagaaaUGUACCCUCCAGAa
MIMAT0002859	hsa-miR-516b-5p	hsa_circ_0072846	hsa_circ_0072846	circRNA	chr5	70078987	70079010	+	1	0	AGO1-4	7mer-m8	uuUCACGA--AGA-AUGGAGGUCUa	|| ||| ||| | |||||||	ccAG-GCUGGUCUCGAACUCCAGAc
MIMAT0002859	hsa-miR-516b-5p	hsa_circ_0001509	hsa_circ_000959	circRNA	chr5	80911343	80911364	-	1	0	AGO1-4	7mer-m8	uuucACGAAGAAUGGAGGUCUa	| || : | |||||||	ucucUACUGUGCAGCUCCAGAg
MIMAT0002859	hsa-miR-516b-5p	hsa_circ_0001521	hsa_circ_001162	circRNA	chr5	122139275	122139295	+	2	0	AGO1-4,AGO2	8mer	uuuCACGAAGAAUGGAGGUCUa	|||| | | |||||||	auuGUGCCAC-CAGCUCCAGAa
MIMAT0002859	hsa-miR-516b-5p	hsa_circ_0001524	hsa_circ_002123	circRNA	chr5	131014790	131014811	-	3	0	AGO1,AGO2	8mer	uuucacgaagaaugGAGGUCUa	|||||||	aaugaugucggggaCUCCAGAa
MIMAT0002859	hsa-miR-516b-5p	hsa_circ_0005025	hsa_circ_0005025	circRNA	chr5	134406459	134406478	+	1	0	AGO2	8mer	uuUCACGAAGAAUGGAGGUCUa	|| |:||| | |||||||	ucAGCGUUUCCU--CUCCAGAa
MIMAT0002859	hsa-miR-516b-5p	hsa_circ_0075924	hsa_circ_0075924	circRNA	chr6	30587263	30587283	+	4	0	AGO1,AGO1-4,AGO2	7mer-m8	uuuCA-CGAAGAAUGGAGGUCUa	|| | ||| ||||||||	uuuGUAGGUUC--CCCUCCAGAc
MIMAT0002859	hsa-miR-516b-5p	hsa_circ_0075924	hsa_circ_0075924	circRNA	chr6	30587270	30587283	+	4	0	AGO1,AGO1-4,AGO2	7mer-m8	uuucacgaagaauGGAGGUCUa	||||||||	#NAME?
MIMAT0002859	hsa-miR-516b-5p	hsa_circ_0075925	hsa_circ_0075925	circRNA	chr6	30587270	30587283	+	4	0	AGO1,AGO1-4,AGO2	7mer-m8	uuucacgaagaauGGAGGUCUa	||||||||	#NAME?
MIMAT0002859	hsa-miR-516b-5p	hsa_circ_0075931	hsa_circ_0075931	circRNA	chr6	31324201	31324219	-	5	0	AGO1-4	7mer-m8	uuucaCGAAGAAU-GGAGGUCUa	|: || | ||||||||	#NAME?
MIMAT0002859	hsa-miR-516b-5p	hsa_circ_0075944	hsa_circ_0075944	circRNA	chr6	32136114	32136134	-	1	1	AGO1-4	7mer-m8	uuucACGAAGAAUGGAGGUCUa	||| ||| | |||||||	ucccUGCCUCUCA-CUCCAGAc
MIMAT0002859	hsa-miR-516b-5p	hsa_circ_0075953	hsa_circ_0075953	circRNA	chr6	32813359	32813381	-	2	0	AGO1-4,AGO2	8mer	uuucACGAAGAAUG-GAGGUCUa	| || | |: |||||||	aggcUCCUGCAGAUGCUCCAGAa
MIMAT0002859	hsa-miR-516b-5p	hsa_circ_0075953	hsa_circ_0075953	circRNA	chr6	32816935	32816959	-	1	0	AGO2	7mer-m8	uuUCACGAAGAAU---GGAGGUCUa	:|| |||: |: ||||||||	gcGGUUCUUUGUGUCCCCUCCAGAu
MIMAT0002859	hsa-miR-516b-5p	hsa_circ_0075967	hsa_circ_0075967	circRNA	chr6	33391017	33391038	+	1	0	AGO1-4	7mer-m8	uuucacgaagaaUGGAGGUCUa	::|||||||	uucuucccccaaGUCUCCAGAg
MIMAT0002859	hsa-miR-516b-5p	hsa_circ_0001611	hsa_circ_001439	circRNA	chr6	56933982	56934003	+	1	0	AGO1-4	8mer	uuucacgaagaaUGGAGGUCUa	|:|||||||	uaaccuggaagaAUCUCCAGAa
MIMAT0002859	hsa-miR-516b-5p	hsa_circ_0001613	hsa_circ_000747	circRNA	chr6	76380308	76380334	+	1	0	AGO1-4	7mer-m8	uuUCACGAAGAA-----UGGAGGUCUa	||||:||: | |||||||||	aaAGUGUUUUCUCAAGAACCUCCAGAu
MIMAT0002859	hsa-miR-516b-5p	hsa_circ_0001632	hsa_circ_000736	circRNA	chr6	101253701	101253722	-	1	0	AGO2	8mer	uuucacgaagaauGGAGGUCUa	||||||||	uuauugagaaacuCCUCCAGAa
MIMAT0002859	hsa-miR-516b-5p	hsa_circ_0001645	hsa_circ_000444	circRNA	chr6	139488005	139488026	+	1	0	AGO2	7mer-m8	uuucacgaagaauGGAGGUCUa	||||||||	agcggcccccgcuCCUCCAGAu
MIMAT0002859	hsa-miR-516b-5p	hsa_circ_0078031	hsa_circ_0078031	circRNA	chr6	142003337	142003358	-	1	0	AGO2	7mer-m8	uuucacgAAGAAUGGAGGUCUa	| :||: |||||||	uucagaaUAUUUGGCUCCAGAu
MIMAT0002859	hsa-miR-516b-5p	hsa_circ_0078031	hsa_circ_0078031	circRNA	chr6	142087592	142087616	-	1	0	AGO2	7mer-m8	uuUC-ACGAAGAAUG--GAGGUCUa	|| |||||||| | |||||||	ucAGCUGCUUCUUUCUGCUCCAGAu
MIMAT0002859	hsa-miR-516b-5p	hsa_circ_0001666	hsa_circ_000742	circRNA	chr6	170626624	170626646	+	1	0	AGO2	8mer	uuUCACGAAGAAUG-GAGGUCUa	|| || ||: |||||||	ucAGAUAUUGGUAUACUCCAGAa
MIMAT0002859	hsa-miR-516b-5p	hsa_circ_0079707	hsa_circ_0079707	circRNA	chr7	30619356	30619380	-	1	0	AGO1-4	7mer-m8	uuucaCGAAGAAUG---GAGGUCUa	|||| | |: |||||||	aauccGCUUAUGAUUUACUCCAGAc
MIMAT0002859	hsa-miR-516b-5p	hsa_circ_0001711	hsa_circ_001947	circRNA	chr7	65422696	65422716	+	1	0	AGO1-4	7mer-m8	uuUCACGAAGAAUGGAGGUCUa	| ||| | ||||||||	guAAUGCCAGCU-CCUCCAGAg
MIMAT0002859	hsa-miR-516b-5p	hsa_circ_0001727	hsa_circ_000017	circRNA	chr7	99621261	99621282	+	7	0	AGO1-4,AGO2	7mer-m8	uuucacgaagaauGGAGGUCUa	||||||||	acaggacacgccuCCUCCAGAc
MIMAT0002859	hsa-miR-516b-5p	hsa_circ_0082797	hsa_circ_0082797	circRNA	chr7	142498922	142498943	+	1	0	AGO1-4	7mer-m8	uuucacGAAGAAUGGAGGUCUa	|| |: |||||||	cccgccCUCAAUGACUCCAGAu
MIMAT0002859	hsa-miR-516b-5p	hsa_circ_0082798	hsa_circ_0082798	circRNA	chr7	142498922	142498943	+	1	0	AGO1-4	7mer-m8	uuucacGAAGAAUGGAGGUCUa	|| |: |||||||	cccgccCUCAAUGACUCCAGAu
MIMAT0002859	hsa-miR-516b-5p	hsa_circ_0001766	hsa_circ_001536	circRNA	chr7	148716093	148716114	-	3	1	AGO1-4	8mer	uuucacgaagaaugGAGGUCUa	|||||||	guagacuacgagggCUCCAGAa
MIMAT0002859	hsa-miR-516b-5p	hsa_circ_0001773	hsa_circ_001833	circRNA	chr7	157018209	157018229	+	2	0	AGO1-4,AGO2	8mer	uuucacgaaGAAUGGAGGUCUa	||| :|||||||	uaugacaaaCUU-UCUCCAGAa
MIMAT0002859	hsa-miR-516b-5p	hsa_circ_0001774	hsa_circ_001186	circRNA	chr7	157018209	157018229	+	2	0	AGO1-4,AGO2	8mer	uuucacgaaGAAUGGAGGUCUa	||| :|||||||	uaugacaaaCUU-UCUCCAGAa
MIMAT0002859	hsa-miR-516b-5p	hsa_circ_0001775	hsa_circ_001442	circRNA	chr7	158534552	158534573	-	1	0	AGO1-4	7mer-m8	uuucacgaagaaUGGAGGUCUa	:||||||||	aaagcgagaaagGCCUCCAGAc
MIMAT0002859	hsa-miR-516b-5p	hsa_circ_0001781	hsa_circ_001610	circRNA	chr8	19577655	19577676	-	1	0	AGO2	7mer-m8	uuucacgaagaAUGGAGGUCUa	|: |||||||	gacagggguagUGGCUCCAGAc
MIMAT0002859	hsa-miR-516b-5p	hsa_circ_0001798	hsa_circ_001779	circRNA	chr8	48309139	48309160	+	1	0	AGO2	8mer	uuUCACGAAGAAUGGAGGUCUa	||| : | : |||||||	uaAGUUUCCCAGGACUCCAGAa
MIMAT0002859	hsa-miR-516b-5p	hsa_circ_0085975	hsa_circ_0085975	circRNA	chr8	145195159	145195180	+	1	0	AGO2	7mer-m8	uuucacgaagaaUGGAGGUCUa	:||||||||	ccucugccaagaGCCUCCAGAu
MIMAT0002859	hsa-miR-516b-5p	hsa_circ_0001883	hsa_circ_002004	circRNA	chr9	117086344	117086365	+	1	0	AGO1-4	7mer-m8	uuucacgaagaaUGGAGGUCUa	|:|||||||	gaaaaugggaccAUCUCCAGAu
MIMAT0002859	hsa-miR-516b-5p	hsa_circ_0000227	hsa_circ_001214	circRNA	chr10	31658413	31658435	+	1	0	AGO2	7mer-m8	uuucaCGAAGAAU-GGAGGUCUa	|| | || ||||||||	acuuaGCAUAAUAUCCUCCAGAu
MIMAT0002859	hsa-miR-516b-5p	hsa_circ_0000230	hsa_circ_000782	circRNA	chr10	31711112	31711133	+	1	0	AGO1-4	7mer-m8	uuucacgaagaaugGAGGUCUa	|||||||	agcccuguaagucaCUCCAGAg
MIMAT0002859	hsa-miR-516b-5p	hsa_circ_0000249	hsa_circ_001838	circRNA	chr10	76263672	76263696	+	4	0	AGO1-4,AGO2	8mer	uuucacGAA--GAAUG-GAGGUCUa	||| :||:| |||||||	aauccuCUUACUUUGCUCUCCAGAa
MIMAT0002859	hsa-miR-516b-5p	hsa_circ_0000280	hsa_circ_000532	circRNA	chr11	18314490	18314511	-	1	0	AGO1-4	8mer	uuucacgaagaaUGGAGGUCUa	|||||||||	gguaacuaguccACCUCCAGAa
MIMAT0002859	hsa-miR-516b-5p	hsa_circ_0000319	hsa_circ_001028	circRNA	chr11	62292091	62292112	-	6	0	AGO1-4,AGO2	7mer-m8	uuucacgaagaaugGAGGUCUa	|||||||	gauagauguagaugCUCCAGAu
MIMAT0002859	hsa-miR-516b-5p	hsa_circ_0003812	hsa_circ_0003812	circRNA	chr11	65198240	65198257	+	11	0	AGO1-4	8mer	uuucacgaagaAUGGAGGUCUa	|: |||||||	#NAME?
MIMAT0002859	hsa-miR-516b-5p	hsa_circ_0003812	hsa_circ_0003812	circRNA	chr11	65198443	65198464	+	8	0	AGO1-4	8mer	uuuCACGAAGAAUGGAGGUCUa	|| | | |:|||||||	guuGUACAACCAAUCUCCAGAa
MIMAT0002859	hsa-miR-516b-5p	hsa_circ_0003812	hsa_circ_0003812	circRNA	chr11	65201769	65201790	+	8	0	AGO1-4	7mer-m8	uuucacgaagaauGGAGGUCUa	||||||||	accaaucccccacCCUCCAGAg
MIMAT0002859	hsa-miR-516b-5p	hsa_circ_0003812	hsa_circ_0003812	circRNA	chr11	65202201	65202222	+	11	0	AGO1-4	7mer-m8	uuucacGAAGAAUGGAGGUCUa	|| :| ||||||||	ucugccCUGUUGCCCUCCAGAg
MIMAT0002859	hsa-miR-516b-5p	hsa_circ_0007185	hsa_circ_0007185	circRNA	chr11	65202201	65202222	+	11	0	AGO1-4	7mer-m8	uuucacGAAGAAUGGAGGUCUa	|| :| ||||||||	ucugccCUGUUGCCCUCCAGAg
MIMAT0002859	hsa-miR-516b-5p	hsa_circ_0000345	hsa_circ_001227	circRNA	chr11	77412666	77412687	-	5	0	AGO1-4	8mer	uuucacgaagaauGGAGGUCUa	||||||||	agaggaacccgauCCUCCAGAa
MIMAT0002859	hsa-miR-516b-5p	hsa_circ_0000362	hsa_circ_002007	circRNA	chr11	119145620	119145642	+	4	0	AGO1-4,AGO2	8mer	uuUCAC-GAAGAAUGGAGGUCUa	|||| || : |||||||	gaAGUGAAAGCUCGGCUCCAGAa
MIMAT0002859	hsa-miR-516b-5p	hsa_circ_0000363	hsa_circ_001455	circRNA	chr11	119145620	119145642	+	4	0	AGO1-4,AGO2	8mer	uuUCAC-GAAGAAUGGAGGUCUa	|||| || : |||||||	gaAGUGAAAGCUCGGCUCCAGAa
MIMAT0002859	hsa-miR-516b-5p	hsa_circ_0000363	hsa_circ_001455	circRNA	chr11	119146766	119146787	+	8	0	AGO1,AGO2	7mer-m8	uuucacgaagaauGGAGGUCUa	:|||||||	cugaugggaacauUCUCCAGAc
MIMAT0002859	hsa-miR-516b-5p	hsa_circ_0000363	hsa_circ_001455	circRNA	chr11	119155961	119155982	+	3	0	AGO1-4,AGO2	7mer-m8	uuucacgaagaaUGGAGGUCUa	:||||||||	uccaccaccaccGCCUCCAGAc
MIMAT0002859	hsa-miR-516b-5p	hsa_circ_0000363	hsa_circ_001455	circRNA	chr11	119156040	119156061	+	3	0	AGO1-4,AGO2	7mer-m8	uuUCACGAAGA-AUGGAGGUCUa	|| || || | ||||||||	ccAG-GCGACUGUCCCUCCAGAg
MIMAT0002859	hsa-miR-516b-5p	hsa_circ_0000391	hsa_circ_001044	circRNA	chr12	40441865	40441888	-	1	1	AGO2	8mer	uuucacGAAG--AAUGGAGGUCUa	|||| |||:|||||||	uggagcCUUCAGUUAUCUCCAGAa
MIMAT0002859	hsa-miR-516b-5p	hsa_circ_0000400	hsa_circ_002179	circRNA	chr12	49580240	49580262	-	10	0	AGO1-4	7mer-m8	uuucacGAAGAAU-GGAGGUCUa	| || |: :|||||||	cuccccCAUCAUGUUCUCCAGAu
MIMAT0002859	hsa-miR-516b-5p	hsa_circ_0000426	hsa_circ_000826	circRNA	chr12	90035948	90035973	-	5	1	AGO1-4,AGO2	8mer	uuucACGAAGAAU----GGAGGUCUa	| |||:||| ||||||||	gccuUUCUUUUUAUCAGCCUCCAGAa
MIMAT0002859	hsa-miR-516b-5p	hsa_circ_0000429	hsa_circ_001238	circRNA	chr12	94724292	94724313	-	1	0	AGO2	8mer	uuUCACG-AAGAAUGGAGGUCUa	|| || | ||| :|||||||	gcAG-GCAUACUUUUCUCCAGAa
MIMAT0002859	hsa-miR-516b-5p	hsa_circ_0000448	hsa_circ_000153	circRNA	chr12	120592788	120592807	-	3	0	AGO1-4,AGO2	7mer-m8	uuucacgaAGAAUGGAGGUCUa	||| ||||||||	uuucagaaUCU--CCUCCAGAu
MIMAT0002859	hsa-miR-516b-5p	hsa_circ_0000464	hsa_circ_000830	circRNA	chr13	20356736	20356757	-	1	0	AGO1-4	7mer-m8	uuucacgaagaaUGGAGGUCUa	:||||||||	gcccgcgcccgcGCCUCCAGAg
MIMAT0002859	hsa-miR-516b-5p	hsa_circ_0000497	hsa_circ_000839	circRNA	chr13	78320944	78320965	+	3	0	AGO2	7mer-m8	uuucacgaagaaUGGAGGUCUa	| |||||||	accucaagcccaAACUCCAGAu
MIMAT0002859	hsa-miR-516b-5p	hsa_circ_0000506	hsa_circ_001374	circRNA	chr13	113852564	113852578	-	1	0	AGO1-4	7mer-m8	uuucacgaagaauGGAGGUCUa	:|||||||	#NAME?
MIMAT0002859	hsa-miR-516b-5p	hsa_circ_0000540	hsa_circ_001380	circRNA	chr14	55817119	55817140	+	3	0	AGO1-4,AGO2	8mer	uuucacgAAGAAUGGAGGUCUa	|| | |||||||	agccauaUUGGAAGCUCCAGAa
MIMAT0002859	hsa-miR-516b-5p	hsa_circ_0000547	hsa_circ_001250	circRNA	chr14	68388690	68388714	+	1	0	AGO2	7mer-m8	uuucACGAAG---AAUGGAGGUCUa	|||||: |:|||||||	gcuuUGCUUUCAGAAAUCUCCAGAu
MIMAT0002859	hsa-miR-516b-5p	hsa_circ_0000547	hsa_circ_001250	circRNA	chr14	68400190	68400212	+	1	0	AGO1-4	7mer-m8	uuucacGAAGA-AUGGAGGUCUa	||| | ::|||||||	aaugccCUUGUGGGUCUCCAGAu
MIMAT0002859	hsa-miR-516b-5p	hsa_circ_0000552	hsa_circ_000594	circRNA	chr14	71931483	71931504	+	1	0	AGO1-4	7mer-m8	uuucacgaaGAAUGGAGGUCUa	|| :|||||||	uucccauggCUGUUCUCCAGAu
MIMAT0002859	hsa-miR-516b-5p	hsa_circ_0006783	hsa_circ_0006783	circRNA	chr14	71931483	71931504	+	1	0	AGO1-4	7mer-m8	uuucacgaaGAAUGGAGGUCUa	|| :|||||||	uucccauggCUGUUCUCCAGAu
MIMAT0002859	hsa-miR-516b-5p	hsa_circ_0000552	hsa_circ_000594	circRNA	chr14	71932332	71932353	+	2	0	AGO1-4	8mer	uuucacgaagaaUGGAGGUCUa	| |||||||	uauuaagcagccAACUCCAGAa
MIMAT0002859	hsa-miR-516b-5p	hsa_circ_0006783	hsa_circ_0006783	circRNA	chr14	71932332	71932353	+	2	0	AGO1-4	8mer	uuucacgaagaaUGGAGGUCUa	| |||||||	uauuaagcagccAACUCCAGAa
MIMAT0002859	hsa-miR-516b-5p	hsa_circ_0000587	hsa_circ_000849	circRNA	chr15	28513729	28513750	-	1	0	AGO1-4	8mer	uuucacgaaGAAUGGAGGUCUa	|||:||||||||	guccaaggcCUUGCCUCCAGAa
MIMAT0002859	hsa-miR-516b-5p	hsa_circ_0000604	hsa_circ_000190	circRNA	chr15	59179633	59179655	-	2	0	AGO1-4	8mer	uuucacGAAG-AAUGGAGGUCUa	:||| |: |||||||	caaaaaUUUCAGUGACUCCAGAa
MIMAT0002859	hsa-miR-516b-5p	hsa_circ_0038033	hsa_circ_0038033	circRNA	chr16	15221013	15221039	-	1	0	AGO1-4	8mer	uuucaCGAAG----AAUG-GAGGUCUa	||||| |:| |||||||	ugcacGCUUCCGAAAUGCACUCCAGAa
MIMAT0002859	hsa-miR-516b-5p	hsa_circ_0038208	hsa_circ_0038208	circRNA	chr16	18456094	18456117	-	1	0	AGO1-4	7mer-m8	uuucACGAAGAAUG--GAGGUCUa	||:|| :| |||||||	accuUGUUUGAGGCCACUCCAGAc
MIMAT0002859	hsa-miR-516b-5p	hsa_circ_0038447	hsa_circ_0038447	circRNA	chr16	21875284	21875305	-	1	0	AGO1-4	8mer	uuucacgaagaAUGGAGGUCUa	|:||||||||	caaaugaaagcUGCCUCCAGAa
MIMAT0002859	hsa-miR-516b-5p	hsa_circ_0038448	hsa_circ_0038448	circRNA	chr16	21875284	21875305	-	1	0	AGO1-4	8mer	uuucacgaagaAUGGAGGUCUa	|:||||||||	caaaugaaagcUGCCUCCAGAa
MIMAT0002859	hsa-miR-516b-5p	hsa_circ_0004082	hsa_circ_0004082	circRNA	chr16	29500796	29500819	-	1	0	AGO1-4	7mer-m8	uuucACGAAGAAUG--GAGGUCUa	||:|| :| |||||||	uccuUGUUUGAGGCCACUCCAGAc
MIMAT0002859	hsa-miR-516b-5p	hsa_circ_0038892	hsa_circ_0038892	circRNA	chr16	29500796	29500819	-	1	0	AGO1-4	7mer-m8	uuucACGAAGAAUG--GAGGUCUa	||:|| :| |||||||	uccuUGUUUGAGGCCACUCCAGAc
MIMAT0002859	hsa-miR-516b-5p	hsa_circ_0038893	hsa_circ_0038893	circRNA	chr16	29500796	29500819	-	1	0	AGO1-4	7mer-m8	uuucACGAAGAAUG--GAGGUCUa	||:|| :| |||||||	uccuUGUUUGAGGCCACUCCAGAc
MIMAT0002859	hsa-miR-516b-5p	hsa_circ_0038894	hsa_circ_0038894	circRNA	chr16	29500796	29500819	-	1	0	AGO1-4	7mer-m8	uuucACGAAGAAUG--GAGGUCUa	||:|| :| |||||||	uccuUGUUUGAGGCCACUCCAGAc
MIMAT0002859	hsa-miR-516b-5p	hsa_circ_0038895	hsa_circ_0038895	circRNA	chr16	29500796	29500819	-	1	0	AGO1-4	7mer-m8	uuucACGAAGAAUG--GAGGUCUa	||:|| :| |||||||	uccuUGUUUGAGGCCACUCCAGAc
MIMAT0002859	hsa-miR-516b-5p	hsa_circ_0038896	hsa_circ_0038896	circRNA	chr16	29500796	29500819	-	1	0	AGO1-4	7mer-m8	uuucACGAAGAAUG--GAGGUCUa	||:|| :| |||||||	uccuUGUUUGAGGCCACUCCAGAc
MIMAT0002859	hsa-miR-516b-5p	hsa_circ_0004082	hsa_circ_0004082	circRNA	chr16	29500963	29500986	-	1	0	AGO1-4	7mer-m8	uuucACGAA--GAAUGGAGGUCUa	| ||| ||| ||||||||	ugcuUCCUUAGCUUCCCUCCAGAg
MIMAT0002859	hsa-miR-516b-5p	hsa_circ_0038892	hsa_circ_0038892	circRNA	chr16	29500963	29500986	-	1	0	AGO1-4	7mer-m8	uuucACGAA--GAAUGGAGGUCUa	| ||| ||| ||||||||	ugcuUCCUUAGCUUCCCUCCAGAg
MIMAT0002859	hsa-miR-516b-5p	hsa_circ_0038893	hsa_circ_0038893	circRNA	chr16	29500963	29500986	-	1	0	AGO1-4	7mer-m8	uuucACGAA--GAAUGGAGGUCUa	| ||| ||| ||||||||	ugcuUCCUUAGCUUCCCUCCAGAg
MIMAT0002859	hsa-miR-516b-5p	hsa_circ_0038894	hsa_circ_0038894	circRNA	chr16	29500963	29500986	-	1	0	AGO1-4	7mer-m8	uuucACGAA--GAAUGGAGGUCUa	| ||| ||| ||||||||	ugcuUCCUUAGCUUCCCUCCAGAg
MIMAT0002859	hsa-miR-516b-5p	hsa_circ_0038895	hsa_circ_0038895	circRNA	chr16	29500963	29500986	-	1	0	AGO1-4	7mer-m8	uuucACGAA--GAAUGGAGGUCUa	| ||| ||| ||||||||	ugcuUCCUUAGCUUCCCUCCAGAg
MIMAT0002859	hsa-miR-516b-5p	hsa_circ_0038896	hsa_circ_0038896	circRNA	chr16	29500963	29500986	-	1	0	AGO1-4	7mer-m8	uuucACGAA--GAAUGGAGGUCUa	| ||| ||| ||||||||	ugcuUCCUUAGCUUCCCUCCAGAg
MIMAT0002859	hsa-miR-516b-5p	hsa_circ_0000697	hsa_circ_001074	circRNA	chr16	47549472	47549493	+	9	0	AGO1-4,AGO2	7mer-m8	uuUCACGAAGAAUGGAGGUCUa	| | | || : |||||||	ugAUUUCCUCAGGACUCCAGAu
MIMAT0002859	hsa-miR-516b-5p	hsa_circ_0000698	hsa_circ_001984	circRNA	chr16	47549472	47549493	+	9	0	AGO1-4,AGO2	7mer-m8	uuUCACGAAGAAUGGAGGUCUa	| | | || : |||||||	ugAUUUCCUCAGGACUCCAGAu
MIMAT0002859	hsa-miR-516b-5p	hsa_circ_0000731	hsa_circ_001263	circRNA	chr17	1478827	1478846	-	3	0	AGO1-4	7mer-m8	uuuCACGAAGAAUGGAGGUCUa	|| || | ||||||||	ccuGUCCUGC--CCCUCCAGAg
MIMAT0002859	hsa-miR-516b-5p	hsa_circ_0000752	hsa_circ_000873	circRNA	chr17	27818821	27818843	+	2	0	AGO2	8mer	uuuCA-CGAAGAAUGGAGGUCUa	|| | |||||:||||||||	uuuGUAGAUUCUUGCCUCCAGAa
MIMAT0002859	hsa-miR-516b-5p	hsa_circ_0043114	hsa_circ_0043114	circRNA	chr17	33849458	33849480	-	1	0	AGO1-4	8mer	uuUCACGAAGAAU-GGAGGUCUa	||| : || :|||||||	gcAGUAUGAGAUAUUCUCCAGAa
MIMAT0002859	hsa-miR-516b-5p	hsa_circ_0043115	hsa_circ_0043115	circRNA	chr17	33849458	33849480	-	1	0	AGO1-4	8mer	uuUCACGAAGAAU-GGAGGUCUa	||| : || :|||||||	gcAGUAUGAGAUAUUCUCCAGAa
MIMAT0002859	hsa-miR-516b-5p	hsa_circ_0044187	hsa_circ_0044187	circRNA	chr17	44183522	44183543	-	1	0	AGO1-4	7mer-m8	uuUCACGAAGAAUGGAGGUCUa	||||:| |: |||||||	ucAGUGUUCACUGACUCCAGAc
MIMAT0002859	hsa-miR-516b-5p	hsa_circ_0044189	hsa_circ_0044189	circRNA	chr17	44183522	44183543	-	1	0	AGO1-4	7mer-m8	uuUCACGAAGAAUGGAGGUCUa	||||:| |: |||||||	ucAGUGUUCACUGACUCCAGAc
MIMAT0002859	hsa-miR-516b-5p	hsa_circ_0044190	hsa_circ_0044190	circRNA	chr17	44183522	44183543	-	1	0	AGO1-4	7mer-m8	uuUCACGAAGAAUGGAGGUCUa	||||:| |: |||||||	ucAGUGUUCACUGACUCCAGAc
MIMAT0002859	hsa-miR-516b-5p	hsa_circ_0044191	hsa_circ_0044191	circRNA	chr17	44183522	44183543	-	1	0	AGO1-4	7mer-m8	uuUCACGAAGAAUGGAGGUCUa	||||:| |: |||||||	ucAGUGUUCACUGACUCCAGAc
MIMAT0002859	hsa-miR-516b-5p	hsa_circ_0044187	hsa_circ_0044187	circRNA	chr17	44195362	44195382	-	1	0	AGO1-4	8mer	uuUCACGAAGAAUGGAGGUCUa	| || || | :|||||||	gaAAUG-UUAUGUUCUCCAGAa
MIMAT0002859	hsa-miR-516b-5p	hsa_circ_0044189	hsa_circ_0044189	circRNA	chr17	44195362	44195382	-	1	0	AGO1-4	8mer	uuUCACGAAGAAUGGAGGUCUa	| || || | :|||||||	gaAAUG-UUAUGUUCUCCAGAa
MIMAT0002859	hsa-miR-516b-5p	hsa_circ_0044190	hsa_circ_0044190	circRNA	chr17	44195362	44195382	-	1	0	AGO1-4	8mer	uuUCACGAAGAAUGGAGGUCUa	| || || | :|||||||	gaAAUG-UUAUGUUCUCCAGAa
MIMAT0002859	hsa-miR-516b-5p	hsa_circ_0044191	hsa_circ_0044191	circRNA	chr17	44195362	44195382	-	1	0	AGO1-4	8mer	uuUCACGAAGAAUGGAGGUCUa	| || || | :|||||||	gaAAUG-UUAUGUUCUCCAGAa
MIMAT0002859	hsa-miR-516b-5p	hsa_circ_0044192	hsa_circ_0044192	circRNA	chr17	44373281	44373300	+	5	0	AGO1-4	7mer-m8	uuucaCGAAGAAUGGAGGUCUa	|| || |:||||||||	ccccaGC-UC-UGCCUCCAGAg
MIMAT0002859	hsa-miR-516b-5p	hsa_circ_0004601	hsa_circ_0004601	circRNA	chr17	44590860	44590879	+	5	0	AGO1-4	7mer-m8	uuucaCGAAGAAUGGAGGUCUa	|| || |:||||||||	ccccaGC-UC-UGCCUCCAGAg
MIMAT0002859	hsa-miR-516b-5p	hsa_circ_0006625	hsa_circ_0006625	circRNA	chr17	44590860	44590879	+	5	0	AGO1-4	7mer-m8	uuucaCGAAGAAUGGAGGUCUa	|| || |:||||||||	ccccaGC-UC-UGCCUCCAGAg
MIMAT0002859	hsa-miR-516b-5p	hsa_circ_0044203	hsa_circ_0044203	circRNA	chr17	44590860	44590879	+	5	0	AGO1-4	7mer-m8	uuucaCGAAGAAUGGAGGUCUa	|| || |:||||||||	ccccaGC-UC-UGCCUCCAGAg
MIMAT0002859	hsa-miR-516b-5p	hsa_circ_0003466	hsa_circ_0003466	circRNA	chr17	44795515	44795536	+	2	0	AGO1-4,AGO2	7mer-m8	uuucACGAAGAAUGGAGGUCUa	|| ||| ::|||||||	uggcUGGUUCCGGUCUCCAGAg
MIMAT0002859	hsa-miR-516b-5p	hsa_circ_0006625	hsa_circ_0006625	circRNA	chr17	44795515	44795536	+	2	0	AGO1-4,AGO2	7mer-m8	uuucACGAAGAAUGGAGGUCUa	|| ||| ::|||||||	uggcUGGUUCCGGUCUCCAGAg
MIMAT0002859	hsa-miR-516b-5p	hsa_circ_0000801	hsa_circ_000631	circRNA	chr17	71232415	71232437	+	1	1	AGO2	8mer	uuucaCGAAGAAU-GGAGGUCUa	|:| || | |||||||	uuacaGUUACUGAGACUCCAGAa
MIMAT0002859	hsa-miR-516b-5p	hsa_circ_0000804	hsa_circ_001490	circRNA	chr17	73946861	73946882	-	1	0	AGO1-4	7mer-m8	uuUCACGAAGAAUG-GAGGUCUa	| || | | |: |||||||	acACUG-UCAUGAUGCUCCAGAc
MIMAT0002859	hsa-miR-516b-5p	hsa_circ_0000825	hsa_circ_001494	circRNA	chr18	8720451	8720472	+	6	0	AGO1,AGO1-4,AGO2	8mer	uuucacgaagaauGGAGGUCUa	||||||||	uauccaaacaggcCCUCCAGAa
MIMAT0002859	hsa-miR-516b-5p	hsa_circ_0000837	hsa_circ_001633	circRNA	chr18	20573478	20573500	+	5	0	AGO1,AGO1-4,AGO2	7mer-m8	uuucacgaagaAUG-GAGGUCUa	|:| |||||||	ccuugaauaaaUGCUCUCCAGAc
MIMAT0002859	hsa-miR-516b-5p	hsa_circ_0000857	hsa_circ_000642	circRNA	chr18	74563830	74563851	+	1	0	AGO1-4	7mer-m8	uuucacgaagaauGGAGGUCUa	:|||||||	uguaacaagaaauUCUCCAGAg
MIMAT0002859	hsa-miR-516b-5p	hsa_circ_0000923	hsa_circ_001954	circRNA	chr19	33119031	33119051	-	1	0	AGO2	7mer-m8	uuucacGAAGAAUGGAGGUCUa	|| | | :|||||||	uugucaCUCCAU-UCUCCAGAg
MIMAT0002859	hsa-miR-516b-5p	hsa_circ_0000928	hsa_circ_000279	circRNA	chr19	36253002	36253025	+	2	0	AGO1-4,AGO2	7mer-m8	uuucACG-AAGAAUG-GAGGUCUa	||| ||| || |||||||	uggcUGCAGUCUGACUCUCCAGAc
MIMAT0002859	hsa-miR-516b-5p	hsa_circ_0000934	hsa_circ_002015	circRNA	chr19	40582076	40582097	-	2	0	AGO1-4	8mer	uuucacgaagaAUGGAGGUCUa	||:|||||||	accugagaaagUAUCUCCAGAa
MIMAT0002859	hsa-miR-516b-5p	hsa_circ_0000943	hsa_circ_001101	circRNA	chr19	47422823	47422844	+	1	0	AGO1-4	8mer	uuucacgaagaauGGAGGUCUa	:|||||||	aaagaugcaggccUCUCCAGAa
MIMAT0002859	hsa-miR-516b-5p	hsa_circ_0000943	hsa_circ_001101	circRNA	chr19	47440591	47440613	+	3	0	AGO1-4	7mer-m8	uuucacGA-AGAAUGGAGGUCUa	|| || |: |||||||	uaacaaCUGUCGUGACUCCAGAg
MIMAT0002859	hsa-miR-516b-5p	hsa_circ_0000962	hsa_circ_001634	circRNA	chr19	57756174	57756196	+	1	0	AGO1-4	7mer-m8	uuucacGAAGAA-UGGAGGUCUa	|| ||| ||||||||	ugacccCUCCUUCCCCUCCAGAu
MIMAT0002859	hsa-miR-516b-5p	hsa_circ_0001126	hsa_circ_001274	circRNA	chr20	2945811	2945832	+	4	0	AGO1-4	8mer	uuucacgaagaaugGAGGUCUa	|||||||	caccgcagcaaccaCUCCAGAa
MIMAT0002859	hsa-miR-516b-5p	hsa_circ_0001141	hsa_circ_001763	circRNA	chr20	33012294	33012315	+	2	0	AGO1-4,AGO2	7mer-m8	uuucacgaagaAUGGAGGUCUa	|: |||||||	cagaaugaugaUGGCUCCAGAu
MIMAT0002859	hsa-miR-516b-5p	hsa_circ_0061247	hsa_circ_0061247	circRNA	chr21	10996934	10996954	-	1	0	AGO1-4	7mer-m8	uuucacgaAGAAUGGAGGUCUa	||| | |||||||	uuacauagUCUGA-CUCCAGAu
MIMAT0002859	hsa-miR-516b-5p	hsa_circ_0001181	hsa_circ_000666	circRNA	chr21	30701877	30701897	+	7	0	AGO1-4,AGO2	8mer	uuucacgaaGAAUGGAGGUCUa	|||| |||||||	augcacaagCUUA-CUCCAGAa
MIMAT0002859	hsa-miR-516b-5p	hsa_circ_0001185	hsa_circ_000339	circRNA	chr21	34804519	34804541	+	26	0	AGO1,AGO1-4,AGO2	7mer-m8	uuucacGAAGAAU-GGAGGUCUa	||| | ||||||||	ggauaaCUUAAAACCCUCCAGAg
MIMAT0002859	hsa-miR-516b-5p	hsa_circ_0001217	hsa_circ_000919	circRNA	chr22	29770234	29770253	-	1	0	AGO1-4	7mer-m8	uuucacGAAGAAUGGAGGUCUa	:||||| |||||||	ucuuccUUUCUU--CUCCAGAu
MIMAT0002859	hsa-miR-516b-5p	hsa_circ_0001222	hsa_circ_001284	circRNA	chr22	32875122	32875144	+	10	1	AGO1-4,AGO2	8mer	uuUCACG-AAGAAUGGAGGUCUa	|| || ||||| |||||||	ucAGAGCAUUCUUCACUCCAGAa
MIMAT0002859	hsa-miR-516b-5p	hsa_circ_0001224	hsa_circ_001119	circRNA	chr22	36688201	36688222	-	10	0	AGO1-4,AGO2	8mer	uuucacgaagaaUGGAGGUCUa	| |||||||	aggugaagaggaAGCUCCAGAa
MIMAT0002859	hsa-miR-516b-5p	hsa_circ_0063867	hsa_circ_0063867	circRNA	chr22	48087186	48087207	+	1	0	AGO1-4	8mer	uuucACGAAGAAUGGAGGUCUa	| :||| :|||||||	ggccUAUUUCCCUUCUCCAGAa
MIMAT0002859	hsa-miR-516b-5p	hsa_circ_0089773	hsa_circ_0089773	circRNA	chrX	224495	224516	-	1	0	AGO1-4	8mer	uuucacgaagaaUGGAGGUCUa	| |||||||	accccgaggcggAGCUCCAGAa
MIMAT0002859	hsa-miR-516b-5p	hsa_circ_0001925	hsa_circ_000774	circRNA	chrX	69640297	69640319	+	2	0	AGO1-4,AGO2	8mer	uuUCACGA-AGAAUGGAGGUCUa	| | || | | :|||||||	cuACUACUCUAUGUUCUCCAGAa
MIMAT0002859	hsa-miR-516b-5p	hsa_circ_0001933	hsa_circ_001615	circRNA	chrX	77245084	77245105	+	3	0	AGO1-4,AGO2	8mer	uuucaCGAAGAAUGGAGGUCUa	||| | |||||||	ugcaaGCUCAGUCACUCCAGAa
MIMAT0002859	hsa-miR-516b-5p	hsa_circ_0001933	hsa_circ_001615	circRNA	chrX	77245382	77245405	+	1	0	AGO2	8mer	uuucacGAAGAAUG--GAGGUCUa	|| || || |||||||	gauccuCUACUAACCUCUCCAGAa
MIMAT0005450	hsa-miR-518e-5p	hsa_circ_0000098	hsa_circ_001351	circRNA	chr1	101379238	101379259	+	4	0	AGO2	7mer-m8	gucuuucgcgaaggGAGAUCUc	|||||||	ccucuuuaauggugCUCUAGAu
MIMAT0005450	hsa-miR-518e-5p	hsa_circ_0000112	hsa_circ_000789	circRNA	chr1	114443923	114443947	-	4	0	AGO1-4	7mer-m8	gucUUUCGCGAA---GGGAGAUCUc	:|| :|||| :|||||||	uguGAACUGCUUGAGGUCUCUAGAg
MIMAT0005450	hsa-miR-518e-5p	hsa_circ_0001339	hsa_circ_001859	circRNA	chr3	128890251	128890272	-	1	0	AGO1-4	7mer-m8	gucuuucgcgaaGGGAGAUCUc	|||||||||	uccuuuucauacCCCUCUAGAg
MIMAT0005450	hsa-miR-518e-5p	hsa_circ_0001513	hsa_circ_000735	circRNA	chr5	96314915	96314942	+	6	0	AGO1-4,AGO2	7mer-m8	gucUUUCG---CGAA---GGGAGAUCUc	|:||| |:|| :||||||||	caaAGAGCCUUGUUUACAUCCUCUAGAg
MIMAT0005450	hsa-miR-518e-5p	hsa_circ_0001566	hsa_circ_001168	circRNA	chr5	179691795	179691816	-	1	0	AGO2	8mer	gucuuucgcgaaggGAGAUCUc	|||||||	uacaccacaaaaaaCUCUAGAa
MIMAT0005450	hsa-miR-518e-5p	hsa_circ_0001585	hsa_circ_000744	circRNA	chr6	26163858	26163882	-	1	0	AGO1-4	7mer-m8	guCU-UUCGCGAA--GGGAGAUCUc	|| || | || |||||||||	aaGAUAAUCAGUUACCCCUCUAGAg
MIMAT0005450	hsa-miR-518e-5p	hsa_circ_0001586	hsa_circ_001318	circRNA	chr6	26163858	26163882	-	1	0	AGO1-4	7mer-m8	guCU-UUCGCGAA--GGGAGAUCUc	|| || | || |||||||||	aaGAUAAUCAGUUACCCCUCUAGAg
MIMAT0005450	hsa-miR-518e-5p	hsa_circ_0001587	hsa_circ_002093	circRNA	chr6	26163858	26163882	-	1	0	AGO1-4	7mer-m8	guCU-UUCGCGAA--GGGAGAUCUc	|| || | || |||||||||	aaGAUAAUCAGUUACCCCUCUAGAg
MIMAT0005450	hsa-miR-518e-5p	hsa_circ_0001585	hsa_circ_000744	circRNA	chr6	26216927	26216947	-	7	0	AGO1-4	7mer-m8	gucUUUCGCGAAGGGAGAUCUc	|||| | |||||||	auaAAAG-GAGAGACUCUAGAc
MIMAT0005450	hsa-miR-518e-5p	hsa_circ_0075955	hsa_circ_0075955	circRNA	chr6	32939985	32940008	+	13	0	AGO1,AGO1-4,AGO2	8mer	gucUUUCGCGAAG--GGAGAUCUc	::||:| | ||||||||	gcuGGAGUGGAGCAGCCUCUAGAa
MIMAT0005450	hsa-miR-518e-5p	hsa_circ_0076868	hsa_circ_0076868	circRNA	chr6	56554364	56554384	-	1	0	AGO2	7mer-m8	guCUUUCGCGAAGGGAGAUCUc	| |:| | | ||||||||	cuGCAGGAGAAU-CCUCUAGAu
MIMAT0005450	hsa-miR-518e-5p	hsa_circ_0076869	hsa_circ_0076869	circRNA	chr6	56554364	56554384	-	1	0	AGO2	7mer-m8	guCUUUCGCGAAGGGAGAUCUc	| |:| | | ||||||||	cuGCAGGAGAAU-CCUCUAGAu
MIMAT0005450	hsa-miR-518e-5p	hsa_circ_0076870	hsa_circ_0076870	circRNA	chr6	56554364	56554384	-	1	0	AGO2	7mer-m8	guCUUUCGCGAAGGGAGAUCUc	| |:| | | ||||||||	cuGCAGGAGAAU-CCUCUAGAu
MIMAT0005450	hsa-miR-518e-5p	hsa_circ_0076871	hsa_circ_0076871	circRNA	chr6	56554364	56554384	-	1	0	AGO2	7mer-m8	guCUUUCGCGAAGGGAGAUCUc	| |:| | | ||||||||	cuGCAGGAGAAU-CCUCUAGAu
MIMAT0005450	hsa-miR-518e-5p	hsa_circ_0076872	hsa_circ_0076872	circRNA	chr6	56554364	56554384	-	1	0	AGO2	7mer-m8	guCUUUCGCGAAGGGAGAUCUc	| |:| | | ||||||||	cuGCAGGAGAAU-CCUCUAGAu
MIMAT0005450	hsa-miR-518e-5p	hsa_circ_0076872	hsa_circ_0076872	circRNA	chr6	56688615	56688633	-	1	0	AGO2	7mer-m8	gucuUUCGCGAAGGGAGAUCUc	|||| | |||||||	aaccAAGC---UAACUCUAGAu
MIMAT0005450	hsa-miR-518e-5p	hsa_circ_0078031	hsa_circ_0078031	circRNA	chr6	142128629	142128650	-	1	0	AGO2	7mer-m8	gucUUUCGCGAAGGGAGAUCUc	||||| | : |||||||	aacAAAGCAAUAUGCUCUAGAg
MIMAT0005450	hsa-miR-518e-5p	hsa_circ_0001711	hsa_circ_001947	circRNA	chr7	65421121	65421142	+	3	0	AGO1-4	8mer	gucuuucgcgaaggGAGAUCUc	|||||||	aaguaguuaaagaaCUCUAGAa
MIMAT0005450	hsa-miR-518e-5p	hsa_circ_0001814	hsa_circ_001331	circRNA	chr8	95844291	95844312	+	2	0	AGO1-4	7mer-m8	gucuuucgcgaaggGAGAUCUc	|||||||	ccauacgaugagaaCUCUAGAu
MIMAT0005450	hsa-miR-518e-5p	hsa_circ_0001844	hsa_circ_001612	circRNA	chr9	33295046	33295065	+	2	0	AGO1-4	8mer	gucUUUCGCGAAGGGAGAUCUc	|:|| || | ||||||||	uucAGAG-GCAU-CCUCUAGAa
MIMAT0005450	hsa-miR-518e-5p	hsa_circ_0087105	hsa_circ_0087105	circRNA	chr9	40508522	40508542	-	1	0	AGO1-4	8mer	guCUUUCGCGAAGGGAGAUCUc	||:| | | :|||||||	guGAGA-CCCCCAUCUCUAGAa
MIMAT0005450	hsa-miR-518e-5p	hsa_circ_0000227	hsa_circ_001214	circRNA	chr10	31645473	31645494	+	1	0	AGO2	7mer-m8	gucuuucgcgAAGGGAGAUCUc	|| |||||||	ugcuggaucaUUGGCUCUAGAg
MIMAT0005450	hsa-miR-518e-5p	hsa_circ_0000267	hsa_circ_000105	circRNA	chr10	126370194	126370213	-	2	0	AGO1-4	7mer-m8	gucUUUCGCGAAGGGAGAUCUc	|:|| ||| |||||||	agcAGAGGCCUU--CUCUAGAc
MIMAT0005450	hsa-miR-518e-5p	hsa_circ_0021353	hsa_circ_0021353	circRNA	chr11	16802231	16802252	-	1	0	AGO1-4	8mer	gucuuucgcgaagGGAGAUCUc	:|||||||	ugccuccaugaaaUCUCUAGAa
MIMAT0005450	hsa-miR-518e-5p	hsa_circ_0003812	hsa_circ_0003812	circRNA	chr11	65203685	65203706	+	15	0	AGO1-4	8mer	gucuuucgcgaAGGGAGAUCUc	| ||||||||	gguggacuuacUACCUCUAGAa
MIMAT0005450	hsa-miR-518e-5p	hsa_circ_0006417	hsa_circ_0006417	circRNA	chr11	65203685	65203706	+	15	0	AGO1-4	8mer	gucuuucgcgaAGGGAGAUCUc	| ||||||||	gguggacuuacUACCUCUAGAa
MIMAT0005450	hsa-miR-518e-5p	hsa_circ_0007185	hsa_circ_0007185	circRNA	chr11	65203685	65203706	+	15	0	AGO1-4	8mer	gucuuucgcgaAGGGAGAUCUc	| ||||||||	gguggacuuacUACCUCUAGAa
MIMAT0005450	hsa-miR-518e-5p	hsa_circ_0000334	hsa_circ_001031	circRNA	chr11	68321700	68321723	+	3	0	AGO1-4,AGO2	8mer	gucuuucGCGAA-GG-GAGAUCUc	:|||| || |||||||	gacccccUGCUUGCCACUCUAGAa
MIMAT0005450	hsa-miR-518e-5p	hsa_circ_0000345	hsa_circ_001227	circRNA	chr11	77412426	77412444	-	1	0	AGO1-4	7mer-m8	gucUUUCGCGAAGGGAGAUCUc	|||| | : |||||||	uccAAAGAG---UACUCUAGAg
MIMAT0005450	hsa-miR-518e-5p	hsa_circ_0000353	hsa_circ_001720	circRNA	chr11	102221329	102221350	+	1	0	AGO1-4	8mer	gucuuucgcgaaGGGAGAUCUc	::|||||||	auuuuuggaaaaUUCUCUAGAa
MIMAT0005450	hsa-miR-518e-5p	hsa_circ_0000391	hsa_circ_001044	circRNA	chr12	40460292	40460313	-	1	0	AGO1-4	8mer	gucuuucgcgaAGGGAGAUCUc	| ||||||||	uaucuuaauucUACCUCUAGAa
MIMAT0005450	hsa-miR-518e-5p	hsa_circ_0000404	hsa_circ_001907	circRNA	chr12	56552665	56552687	+	1	0	AGO2	7mer-m8	gucuuucGCGAAGG-GAGAUCUc	| ||||| |||||||	cucccucCCCUUCCACUCUAGAu
MIMAT0005450	hsa-miR-518e-5p	hsa_circ_0000469	hsa_circ_000831	circRNA	chr13	28840876	28840898	+	1	0	AGO2	8mer	gucUUUCGCG-AAGGGAGAUCUc	| ||| : |||||||||||	accAUAGCCUAUUCCCUCUAGAa
MIMAT0005450	hsa-miR-518e-5p	hsa_circ_0000540	hsa_circ_001380	circRNA	chr14	55807447	55807469	+	1	0	AGO1-4	8mer	gucuuuCGCGAA-GGGAGAUCUc	|| :|| : |||||||	cagguuGCAUUUAUACUCUAGAa
MIMAT0005450	hsa-miR-518e-5p	hsa_circ_0000540	hsa_circ_001380	circRNA	chr14	55819324	55819344	+	2	0	AGO1-4,AGO2	8mer	gucuUUCGCGAAGGGAGAUCUc	:||: | || |||||||	cccuGAGU-CAUCACUCUAGAa
MIMAT0005450	hsa-miR-518e-5p	hsa_circ_0000549	hsa_circ_000178	circRNA	chr14	70236338	70236359	+	1	0	AGO1-4	7mer-m8	gucuuucgcgaagGGAGAUCUc	||||||||	gaucaguuggccaCCUCUAGAu
MIMAT0005450	hsa-miR-518e-5p	hsa_circ_0000552	hsa_circ_000594	circRNA	chr14	71899143	71899166	+	1	0	AGO1-4	8mer	gucUUUCGCGAAGG--GAGAUCUc	:|:|| | || |||||||	ucuGAGGCACAACCUUCUCUAGAa
MIMAT0005450	hsa-miR-518e-5p	hsa_circ_0006783	hsa_circ_0006783	circRNA	chr14	71899143	71899166	+	1	0	AGO1-4	8mer	gucUUUCGCGAAGG--GAGAUCUc	:|:|| | || |||||||	ucuGAGGCACAACCUUCUCUAGAa
MIMAT0005450	hsa-miR-518e-5p	hsa_circ_0000552	hsa_circ_000594	circRNA	chr14	71919652	71919676	+	1	0	AGO1-4	7mer-m8	gucuUUCGCGAAG---GGAGAUCUc	|||: :||| :|||||||	caccAAGUUUUUCAAAUCUCUAGAc
MIMAT0005450	hsa-miR-518e-5p	hsa_circ_0006783	hsa_circ_0006783	circRNA	chr14	71919652	71919676	+	1	0	AGO1-4	7mer-m8	gucuUUCGCGAAG---GGAGAUCUc	|||: :||| :|||||||	caccAAGUUUUUCAAAUCUCUAGAc
MIMAT0005450	hsa-miR-518e-5p	hsa_circ_0000552	hsa_circ_000594	circRNA	chr14	71926098	71926119	+	2	0	AGO1-4	7mer-m8	gucuuucgcgaaGGGAGAUCUc	::|||||||	cuuguauuagggUUCUCUAGAg
MIMAT0005450	hsa-miR-518e-5p	hsa_circ_0006783	hsa_circ_0006783	circRNA	chr14	71926098	71926119	+	2	0	AGO1-4	7mer-m8	gucuuucgcgaaGGGAGAUCUc	::|||||||	cuuguauuagggUUCUCUAGAg
MIMAT0005450	hsa-miR-518e-5p	hsa_circ_0000592	hsa_circ_001251	circRNA	chr15	41988349	41988369	+	3	0	AGO1-4,AGO2	7mer-m8	gucUUUCGCGAAGGGAGAUCUc	|||| | ||||||||	auuAAAGAG-GAACCUCUAGAu
MIMAT0005450	hsa-miR-518e-5p	hsa_circ_0000593	hsa_circ_001756	circRNA	chr15	41988349	41988369	+	3	0	AGO1-4,AGO2	7mer-m8	gucUUUCGCGAAGGGAGAUCUc	|||| | ||||||||	auuAAAGAG-GAACCUCUAGAu
MIMAT0005450	hsa-miR-518e-5p	hsa_circ_0000592	hsa_circ_001251	circRNA	chr15	41991061	41991072	+	1	0	AGO1-4	7mer-m8	gucuuucgcgaaggGAGAUCUc	|||||||	#NAME?
MIMAT0005450	hsa-miR-518e-5p	hsa_circ_0000593	hsa_circ_001756	circRNA	chr15	41991061	41991072	+	1	0	AGO1-4	7mer-m8	gucuuucgcgaaggGAGAUCUc	|||||||	#NAME?
MIMAT0005450	hsa-miR-518e-5p	hsa_circ_0000627	hsa_circ_001066	circRNA	chr15	72792340	72792361	+	2	0	AGO1-4	7mer-m8	gucuuucgcgaaggGAGAUCUc	|||||||	ggcuagguuggaaaCUCUAGAu
MIMAT0005450	hsa-miR-518e-5p	hsa_circ_0000750	hsa_circ_001757	circRNA	chr17	27476382	27476402	-	1	0	AGO2	8mer	guCU-UUCGCGAAGGGAGAUCUc	|| |||| | |:|||||||	uaGACAAGCCC--CUCUCUAGAa
MIMAT0005450	hsa-miR-518e-5p	hsa_circ_0000750	hsa_circ_001757	circRNA	chr17	27476398	27476419	-	1	0	AGO2	7mer-m8	gucuUUCGCGAAGGGAGAUCUc	:| :|||| :|||||||	uccuGAUUGCUUGUCUCUAGAc
MIMAT0005450	hsa-miR-518e-5p	hsa_circ_0004422	hsa_circ_0004422	circRNA	chr17	44144407	44144428	-	1	0	AGO1-4	7mer-m8	gucuUUCGCGAAGGGAGAUCUc	|| :|: ::|||||||	aaccAACUGUAGUUCUCUAGAc
MIMAT0005450	hsa-miR-518e-5p	hsa_circ_0005940	hsa_circ_0005940	circRNA	chr17	44144407	44144428	-	1	0	AGO1-4	7mer-m8	gucuUUCGCGAAGGGAGAUCUc	|| :|: ::|||||||	aaccAACUGUAGUUCUCUAGAc
MIMAT0005450	hsa-miR-518e-5p	hsa_circ_0044179	hsa_circ_0044179	circRNA	chr17	44144407	44144428	-	1	0	AGO1-4	7mer-m8	gucuUUCGCGAAGGGAGAUCUc	|| :|: ::|||||||	aaccAACUGUAGUUCUCUAGAc
MIMAT0005450	hsa-miR-518e-5p	hsa_circ_0044183	hsa_circ_0044183	circRNA	chr17	44144407	44144428	-	1	0	AGO1-4	7mer-m8	gucuUUCGCGAAGGGAGAUCUc	|| :|: ::|||||||	aaccAACUGUAGUUCUCUAGAc
MIMAT0005450	hsa-miR-518e-5p	hsa_circ_0044184	hsa_circ_0044184	circRNA	chr17	44144407	44144428	-	1	0	AGO1-4	7mer-m8	gucuUUCGCGAAGGGAGAUCUc	|| :|: ::|||||||	aaccAACUGUAGUUCUCUAGAc
MIMAT0005450	hsa-miR-518e-5p	hsa_circ_0044185	hsa_circ_0044185	circRNA	chr17	44144407	44144428	-	1	0	AGO1-4	7mer-m8	gucuUUCGCGAAGGGAGAUCUc	|| :|: ::|||||||	aaccAACUGUAGUUCUCUAGAc
MIMAT0005450	hsa-miR-518e-5p	hsa_circ_0044186	hsa_circ_0044186	circRNA	chr17	44144407	44144428	-	1	0	AGO1-4	7mer-m8	gucuUUCGCGAAGGGAGAUCUc	|| :|: ::|||||||	aaccAACUGUAGUUCUCUAGAc
MIMAT0005450	hsa-miR-518e-5p	hsa_circ_0044187	hsa_circ_0044187	circRNA	chr17	44144407	44144428	-	1	0	AGO1-4	7mer-m8	gucuUUCGCGAAGGGAGAUCUc	|| :|: ::|||||||	aaccAACUGUAGUUCUCUAGAc
MIMAT0005450	hsa-miR-518e-5p	hsa_circ_0044187	hsa_circ_0044187	circRNA	chr17	44215795	44215818	-	1	0	AGO1-4	7mer-m8	guCUUUCGCGA-AG-GGAGAUCUc	| | || :| || :|||||||	cuGUAUGCUUUGUCAUCUCUAGAu
MIMAT0005450	hsa-miR-518e-5p	hsa_circ_0044189	hsa_circ_0044189	circRNA	chr17	44215795	44215818	-	1	0	AGO1-4	7mer-m8	guCUUUCGCGA-AG-GGAGAUCUc	| | || :| || :|||||||	cuGUAUGCUUUGUCAUCUCUAGAu
MIMAT0005450	hsa-miR-518e-5p	hsa_circ_0044190	hsa_circ_0044190	circRNA	chr17	44215795	44215818	-	1	0	AGO1-4	7mer-m8	guCUUUCGCGA-AG-GGAGAUCUc	| | || :| || :|||||||	cuGUAUGCUUUGUCAUCUCUAGAu
MIMAT0005450	hsa-miR-518e-5p	hsa_circ_0044191	hsa_circ_0044191	circRNA	chr17	44215795	44215818	-	1	0	AGO1-4	7mer-m8	guCUUUCGCGA-AG-GGAGAUCUc	| | || :| || :|||||||	cuGUAUGCUUUGUCAUCUCUAGAu
MIMAT0005450	hsa-miR-518e-5p	hsa_circ_0000833	hsa_circ_001090	circRNA	chr18	13288175	13288196	+	1	0	AGO2	7mer-m8	gucuuucgcgaaGGGAGAUCUc	:||||||||	gcaguuuuauaaUCCUCUAGAu
MIMAT0005450	hsa-miR-518e-5p	hsa_circ_0000943	hsa_circ_001101	circRNA	chr19	47425343	47425364	+	4	0	AGO1-4	7mer-m8	gucuuucgcgaaGGGAGAUCUc	|:|||||||	aauggacaccagCUCUCUAGAg
MIMAT0005450	hsa-miR-518e-5p	hsa_circ_0001191	hsa_circ_001503	circRNA	chr21	38797972	38797993	+	1	0	AGO1-4	8mer	gucuuucGCGAAGGGAGAUCUc	| :||:||||||||	auuuuccCAUUUUCCUCUAGAa
MIMAT0005450	hsa-miR-518e-5p	hsa_circ_0001192	hsa_circ_001504	circRNA	chr21	40582014	40582035	-	1	0	AGO1-4	7mer-m8	gucuuucgcgaaggGAGAUCUc	|||||||	aacaguaagggaaaCUCUAGAu
MIMAT0005450	hsa-miR-518e-5p	hsa_circ_0001237	hsa_circ_002074	circRNA	chr22	41924931	41924948	-	2	0	AGO1-4	8mer	gucUUUCGCGAAGGGAGAUCUc	|||| |:| |||||||	acaAAAG-GUU---CUCUAGAa
MIMAT0005450	hsa-miR-518e-5p	hsa_circ_0063867	hsa_circ_0063867	circRNA	chr22	48096747	48096768	+	2	0	AGO1-4	7mer-m8	gucuuucgcgaAGGGAGAUCUc	|| |||||||	uuguuuuugaaUCACUCUAGAu
MIMAT0005450	hsa-miR-518e-5p	hsa_circ_0089761	hsa_circ_0089761	circRNA	chrM	8286	8307	-	4	0	AGO1,AGO1-4,AGO2	7mer-m8	gucuuucgcgaaggGAGAUCUc	|||||||	agcuuuacagugggCUCUAGAg
MIMAT0005450	hsa-miR-518e-5p	hsa_circ_0089786	hsa_circ_0089786	circRNA	chrX	1505341	1505362	-	4	0	AGO1,AGO1-4	8mer	gucuuucgcgaaggGAGAUCUc	|||||||	auggccggggaaggCUCUAGAa
MIMAT0005450	hsa-miR-518e-5p	hsa_circ_0089787	hsa_circ_0089787	circRNA	chrX	1505341	1505362	-	4	0	AGO1,AGO1-4	8mer	gucuuucgcgaaggGAGAUCUc	|||||||	auggccggggaaggCUCUAGAa
MIMAT0005450	hsa-miR-518e-5p	hsa_circ_0089788	hsa_circ_0089788	circRNA	chrX	1505341	1505362	-	4	0	AGO1,AGO1-4	8mer	gucuuucgcgaaggGAGAUCUc	|||||||	auggccggggaaggCUCUAGAa
MIMAT0005450	hsa-miR-518e-5p	hsa_circ_0089789	hsa_circ_0089789	circRNA	chrX	1505341	1505362	-	4	0	AGO1,AGO1-4	8mer	gucuuucgcgaaggGAGAUCUc	|||||||	auggccggggaaggCUCUAGAa
MIMAT0005452	hsa-miR-519a-5p	hsa_circ_0000098	hsa_circ_001351	circRNA	chr1	101379238	101379259	+	4	0	AGO2	7mer-m8	gucuuucgcgaaggGAGAUCUc	|||||||	ccucuuuaauggugCUCUAGAu
MIMAT0005452	hsa-miR-519a-5p	hsa_circ_0000112	hsa_circ_000789	circRNA	chr1	114443923	114443947	-	4	0	AGO1-4	7mer-m8	gucUUUCGCGAA---GGGAGAUCUc	:|| :|||| :|||||||	uguGAACUGCUUGAGGUCUCUAGAg
MIMAT0005452	hsa-miR-519a-5p	hsa_circ_0001339	hsa_circ_001859	circRNA	chr3	128890251	128890272	-	1	0	AGO1-4	7mer-m8	gucuuucgcgaaGGGAGAUCUc	|||||||||	uccuuuucauacCCCUCUAGAg
MIMAT0005452	hsa-miR-519a-5p	hsa_circ_0001513	hsa_circ_000735	circRNA	chr5	96314915	96314942	+	6	0	AGO1-4,AGO2	7mer-m8	gucUUUCG---CGAA---GGGAGAUCUc	|:||| |:|| :||||||||	caaAGAGCCUUGUUUACAUCCUCUAGAg
MIMAT0005452	hsa-miR-519a-5p	hsa_circ_0001566	hsa_circ_001168	circRNA	chr5	179691795	179691816	-	1	0	AGO2	8mer	gucuuucgcgaaggGAGAUCUc	|||||||	uacaccacaaaaaaCUCUAGAa
MIMAT0005452	hsa-miR-519a-5p	hsa_circ_0001585	hsa_circ_000744	circRNA	chr6	26163858	26163882	-	1	0	AGO1-4	7mer-m8	guCU-UUCGCGAA--GGGAGAUCUc	|| || | || |||||||||	aaGAUAAUCAGUUACCCCUCUAGAg
MIMAT0005452	hsa-miR-519a-5p	hsa_circ_0001586	hsa_circ_001318	circRNA	chr6	26163858	26163882	-	1	0	AGO1-4	7mer-m8	guCU-UUCGCGAA--GGGAGAUCUc	|| || | || |||||||||	aaGAUAAUCAGUUACCCCUCUAGAg
MIMAT0005452	hsa-miR-519a-5p	hsa_circ_0001587	hsa_circ_002093	circRNA	chr6	26163858	26163882	-	1	0	AGO1-4	7mer-m8	guCU-UUCGCGAA--GGGAGAUCUc	|| || | || |||||||||	aaGAUAAUCAGUUACCCCUCUAGAg
MIMAT0005452	hsa-miR-519a-5p	hsa_circ_0001585	hsa_circ_000744	circRNA	chr6	26216927	26216947	-	7	0	AGO1-4	7mer-m8	gucUUUCGCGAAGGGAGAUCUc	|||| | |||||||	auaAAAG-GAGAGACUCUAGAc
MIMAT0005452	hsa-miR-519a-5p	hsa_circ_0075955	hsa_circ_0075955	circRNA	chr6	32939985	32940008	+	13	0	AGO1,AGO1-4,AGO2	8mer	gucUUUCGCGAAG--GGAGAUCUc	::||:| | ||||||||	gcuGGAGUGGAGCAGCCUCUAGAa
MIMAT0005452	hsa-miR-519a-5p	hsa_circ_0076868	hsa_circ_0076868	circRNA	chr6	56554364	56554384	-	1	0	AGO2	7mer-m8	guCUUUCGCGAAGGGAGAUCUc	| |:| | | ||||||||	cuGCAGGAGAAU-CCUCUAGAu
MIMAT0005452	hsa-miR-519a-5p	hsa_circ_0076869	hsa_circ_0076869	circRNA	chr6	56554364	56554384	-	1	0	AGO2	7mer-m8	guCUUUCGCGAAGGGAGAUCUc	| |:| | | ||||||||	cuGCAGGAGAAU-CCUCUAGAu
MIMAT0005452	hsa-miR-519a-5p	hsa_circ_0076870	hsa_circ_0076870	circRNA	chr6	56554364	56554384	-	1	0	AGO2	7mer-m8	guCUUUCGCGAAGGGAGAUCUc	| |:| | | ||||||||	cuGCAGGAGAAU-CCUCUAGAu
MIMAT0005452	hsa-miR-519a-5p	hsa_circ_0076871	hsa_circ_0076871	circRNA	chr6	56554364	56554384	-	1	0	AGO2	7mer-m8	guCUUUCGCGAAGGGAGAUCUc	| |:| | | ||||||||	cuGCAGGAGAAU-CCUCUAGAu
MIMAT0005452	hsa-miR-519a-5p	hsa_circ_0076872	hsa_circ_0076872	circRNA	chr6	56554364	56554384	-	1	0	AGO2	7mer-m8	guCUUUCGCGAAGGGAGAUCUc	| |:| | | ||||||||	cuGCAGGAGAAU-CCUCUAGAu
MIMAT0005452	hsa-miR-519a-5p	hsa_circ_0076872	hsa_circ_0076872	circRNA	chr6	56688615	56688633	-	1	0	AGO2	7mer-m8	gucuUUCGCGAAGGGAGAUCUc	|||| | |||||||	aaccAAGC---UAACUCUAGAu
MIMAT0005452	hsa-miR-519a-5p	hsa_circ_0078031	hsa_circ_0078031	circRNA	chr6	142128629	142128650	-	1	0	AGO2	7mer-m8	gucUUUCGCGAAGGGAGAUCUc	||||| | : |||||||	aacAAAGCAAUAUGCUCUAGAg
MIMAT0005452	hsa-miR-519a-5p	hsa_circ_0001711	hsa_circ_001947	circRNA	chr7	65421121	65421142	+	3	0	AGO1-4	8mer	gucuuucgcgaaggGAGAUCUc	|||||||	aaguaguuaaagaaCUCUAGAa
MIMAT0005452	hsa-miR-519a-5p	hsa_circ_0001814	hsa_circ_001331	circRNA	chr8	95844291	95844312	+	2	0	AGO1-4	7mer-m8	gucuuucgcgaaggGAGAUCUc	|||||||	ccauacgaugagaaCUCUAGAu
MIMAT0005452	hsa-miR-519a-5p	hsa_circ_0001844	hsa_circ_001612	circRNA	chr9	33295046	33295065	+	2	0	AGO1-4	8mer	gucUUUCGCGAAGGGAGAUCUc	|:|| || | ||||||||	uucAGAG-GCAU-CCUCUAGAa
MIMAT0005452	hsa-miR-519a-5p	hsa_circ_0087105	hsa_circ_0087105	circRNA	chr9	40508522	40508542	-	1	0	AGO1-4	8mer	guCUUUCGCGAAGGGAGAUCUc	||:| | | :|||||||	guGAGA-CCCCCAUCUCUAGAa
MIMAT0005452	hsa-miR-519a-5p	hsa_circ_0000227	hsa_circ_001214	circRNA	chr10	31645473	31645494	+	1	0	AGO2	7mer-m8	gucuuucgcgAAGGGAGAUCUc	|| |||||||	ugcuggaucaUUGGCUCUAGAg
MIMAT0005452	hsa-miR-519a-5p	hsa_circ_0000267	hsa_circ_000105	circRNA	chr10	126370194	126370213	-	2	0	AGO1-4	7mer-m8	gucUUUCGCGAAGGGAGAUCUc	|:|| ||| |||||||	agcAGAGGCCUU--CUCUAGAc
MIMAT0005452	hsa-miR-519a-5p	hsa_circ_0021353	hsa_circ_0021353	circRNA	chr11	16802231	16802252	-	1	0	AGO1-4	8mer	gucuuucgcgaagGGAGAUCUc	:|||||||	ugccuccaugaaaUCUCUAGAa
MIMAT0005452	hsa-miR-519a-5p	hsa_circ_0003812	hsa_circ_0003812	circRNA	chr11	65203685	65203706	+	15	0	AGO1-4	8mer	gucuuucgcgaAGGGAGAUCUc	| ||||||||	gguggacuuacUACCUCUAGAa
MIMAT0005452	hsa-miR-519a-5p	hsa_circ_0006417	hsa_circ_0006417	circRNA	chr11	65203685	65203706	+	15	0	AGO1-4	8mer	gucuuucgcgaAGGGAGAUCUc	| ||||||||	gguggacuuacUACCUCUAGAa
MIMAT0005452	hsa-miR-519a-5p	hsa_circ_0007185	hsa_circ_0007185	circRNA	chr11	65203685	65203706	+	15	0	AGO1-4	8mer	gucuuucgcgaAGGGAGAUCUc	| ||||||||	gguggacuuacUACCUCUAGAa
MIMAT0005452	hsa-miR-519a-5p	hsa_circ_0000334	hsa_circ_001031	circRNA	chr11	68321700	68321723	+	3	0	AGO1-4,AGO2	8mer	gucuuucGCGAA-GG-GAGAUCUc	:|||| || |||||||	gacccccUGCUUGCCACUCUAGAa
MIMAT0005452	hsa-miR-519a-5p	hsa_circ_0000345	hsa_circ_001227	circRNA	chr11	77412426	77412444	-	1	0	AGO1-4	7mer-m8	gucUUUCGCGAAGGGAGAUCUc	|||| | : |||||||	uccAAAGAG---UACUCUAGAg
MIMAT0005452	hsa-miR-519a-5p	hsa_circ_0000353	hsa_circ_001720	circRNA	chr11	102221329	102221350	+	1	0	AGO1-4	8mer	gucuuucgcgaaGGGAGAUCUc	::|||||||	auuuuuggaaaaUUCUCUAGAa
MIMAT0005452	hsa-miR-519a-5p	hsa_circ_0000391	hsa_circ_001044	circRNA	chr12	40460292	40460313	-	1	0	AGO1-4	8mer	gucuuucgcgaAGGGAGAUCUc	| ||||||||	uaucuuaauucUACCUCUAGAa
MIMAT0005452	hsa-miR-519a-5p	hsa_circ_0000404	hsa_circ_001907	circRNA	chr12	56552665	56552687	+	1	0	AGO2	7mer-m8	gucuuucGCGAAGG-GAGAUCUc	| ||||| |||||||	cucccucCCCUUCCACUCUAGAu
MIMAT0005452	hsa-miR-519a-5p	hsa_circ_0000469	hsa_circ_000831	circRNA	chr13	28840876	28840898	+	1	0	AGO2	8mer	gucUUUCGCG-AAGGGAGAUCUc	| ||| : |||||||||||	accAUAGCCUAUUCCCUCUAGAa
MIMAT0005452	hsa-miR-519a-5p	hsa_circ_0000540	hsa_circ_001380	circRNA	chr14	55807447	55807469	+	1	0	AGO1-4	8mer	gucuuuCGCGAA-GGGAGAUCUc	|| :|| : |||||||	cagguuGCAUUUAUACUCUAGAa
MIMAT0005452	hsa-miR-519a-5p	hsa_circ_0000540	hsa_circ_001380	circRNA	chr14	55819324	55819344	+	2	0	AGO1-4,AGO2	8mer	gucuUUCGCGAAGGGAGAUCUc	:||: | || |||||||	cccuGAGU-CAUCACUCUAGAa
MIMAT0005452	hsa-miR-519a-5p	hsa_circ_0000549	hsa_circ_000178	circRNA	chr14	70236338	70236359	+	1	0	AGO1-4	7mer-m8	gucuuucgcgaagGGAGAUCUc	||||||||	gaucaguuggccaCCUCUAGAu
MIMAT0005452	hsa-miR-519a-5p	hsa_circ_0000552	hsa_circ_000594	circRNA	chr14	71899143	71899166	+	1	0	AGO1-4	8mer	gucUUUCGCGAAGG--GAGAUCUc	:|:|| | || |||||||	ucuGAGGCACAACCUUCUCUAGAa
MIMAT0005452	hsa-miR-519a-5p	hsa_circ_0006783	hsa_circ_0006783	circRNA	chr14	71899143	71899166	+	1	0	AGO1-4	8mer	gucUUUCGCGAAGG--GAGAUCUc	:|:|| | || |||||||	ucuGAGGCACAACCUUCUCUAGAa
MIMAT0005452	hsa-miR-519a-5p	hsa_circ_0000552	hsa_circ_000594	circRNA	chr14	71919652	71919676	+	1	0	AGO1-4	7mer-m8	gucuUUCGCGAAG---GGAGAUCUc	|||: :||| :|||||||	caccAAGUUUUUCAAAUCUCUAGAc
MIMAT0005452	hsa-miR-519a-5p	hsa_circ_0006783	hsa_circ_0006783	circRNA	chr14	71919652	71919676	+	1	0	AGO1-4	7mer-m8	gucuUUCGCGAAG---GGAGAUCUc	|||: :||| :|||||||	caccAAGUUUUUCAAAUCUCUAGAc
MIMAT0005452	hsa-miR-519a-5p	hsa_circ_0000552	hsa_circ_000594	circRNA	chr14	71926098	71926119	+	2	0	AGO1-4	7mer-m8	gucuuucgcgaaGGGAGAUCUc	::|||||||	cuuguauuagggUUCUCUAGAg
MIMAT0005452	hsa-miR-519a-5p	hsa_circ_0006783	hsa_circ_0006783	circRNA	chr14	71926098	71926119	+	2	0	AGO1-4	7mer-m8	gucuuucgcgaaGGGAGAUCUc	::|||||||	cuuguauuagggUUCUCUAGAg
MIMAT0005452	hsa-miR-519a-5p	hsa_circ_0000592	hsa_circ_001251	circRNA	chr15	41988349	41988369	+	3	0	AGO1-4,AGO2	7mer-m8	gucUUUCGCGAAGGGAGAUCUc	|||| | ||||||||	auuAAAGAG-GAACCUCUAGAu
MIMAT0005452	hsa-miR-519a-5p	hsa_circ_0000593	hsa_circ_001756	circRNA	chr15	41988349	41988369	+	3	0	AGO1-4,AGO2	7mer-m8	gucUUUCGCGAAGGGAGAUCUc	|||| | ||||||||	auuAAAGAG-GAACCUCUAGAu
MIMAT0005452	hsa-miR-519a-5p	hsa_circ_0000592	hsa_circ_001251	circRNA	chr15	41991061	41991072	+	1	0	AGO1-4	7mer-m8	gucuuucgcgaaggGAGAUCUc	|||||||	#NAME?
MIMAT0005452	hsa-miR-519a-5p	hsa_circ_0000593	hsa_circ_001756	circRNA	chr15	41991061	41991072	+	1	0	AGO1-4	7mer-m8	gucuuucgcgaaggGAGAUCUc	|||||||	#NAME?
MIMAT0005452	hsa-miR-519a-5p	hsa_circ_0000627	hsa_circ_001066	circRNA	chr15	72792340	72792361	+	2	0	AGO1-4	7mer-m8	gucuuucgcgaaggGAGAUCUc	|||||||	ggcuagguuggaaaCUCUAGAu
MIMAT0005452	hsa-miR-519a-5p	hsa_circ_0000750	hsa_circ_001757	circRNA	chr17	27476382	27476402	-	1	0	AGO2	8mer	guCU-UUCGCGAAGGGAGAUCUc	|| |||| | |:|||||||	uaGACAAGCCC--CUCUCUAGAa
MIMAT0005452	hsa-miR-519a-5p	hsa_circ_0000750	hsa_circ_001757	circRNA	chr17	27476398	27476419	-	1	0	AGO2	7mer-m8	gucuUUCGCGAAGGGAGAUCUc	:| :|||| :|||||||	uccuGAUUGCUUGUCUCUAGAc
MIMAT0005452	hsa-miR-519a-5p	hsa_circ_0004422	hsa_circ_0004422	circRNA	chr17	44144407	44144428	-	1	0	AGO1-4	7mer-m8	gucuUUCGCGAAGGGAGAUCUc	|| :|: ::|||||||	aaccAACUGUAGUUCUCUAGAc
MIMAT0005452	hsa-miR-519a-5p	hsa_circ_0005940	hsa_circ_0005940	circRNA	chr17	44144407	44144428	-	1	0	AGO1-4	7mer-m8	gucuUUCGCGAAGGGAGAUCUc	|| :|: ::|||||||	aaccAACUGUAGUUCUCUAGAc
MIMAT0005452	hsa-miR-519a-5p	hsa_circ_0044179	hsa_circ_0044179	circRNA	chr17	44144407	44144428	-	1	0	AGO1-4	7mer-m8	gucuUUCGCGAAGGGAGAUCUc	|| :|: ::|||||||	aaccAACUGUAGUUCUCUAGAc
MIMAT0005452	hsa-miR-519a-5p	hsa_circ_0044183	hsa_circ_0044183	circRNA	chr17	44144407	44144428	-	1	0	AGO1-4	7mer-m8	gucuUUCGCGAAGGGAGAUCUc	|| :|: ::|||||||	aaccAACUGUAGUUCUCUAGAc
MIMAT0005452	hsa-miR-519a-5p	hsa_circ_0044184	hsa_circ_0044184	circRNA	chr17	44144407	44144428	-	1	0	AGO1-4	7mer-m8	gucuUUCGCGAAGGGAGAUCUc	|| :|: ::|||||||	aaccAACUGUAGUUCUCUAGAc
MIMAT0005452	hsa-miR-519a-5p	hsa_circ_0044185	hsa_circ_0044185	circRNA	chr17	44144407	44144428	-	1	0	AGO1-4	7mer-m8	gucuUUCGCGAAGGGAGAUCUc	|| :|: ::|||||||	aaccAACUGUAGUUCUCUAGAc
MIMAT0005452	hsa-miR-519a-5p	hsa_circ_0044186	hsa_circ_0044186	circRNA	chr17	44144407	44144428	-	1	0	AGO1-4	7mer-m8	gucuUUCGCGAAGGGAGAUCUc	|| :|: ::|||||||	aaccAACUGUAGUUCUCUAGAc
MIMAT0005452	hsa-miR-519a-5p	hsa_circ_0044187	hsa_circ_0044187	circRNA	chr17	44144407	44144428	-	1	0	AGO1-4	7mer-m8	gucuUUCGCGAAGGGAGAUCUc	|| :|: ::|||||||	aaccAACUGUAGUUCUCUAGAc
MIMAT0005452	hsa-miR-519a-5p	hsa_circ_0044187	hsa_circ_0044187	circRNA	chr17	44215795	44215818	-	1	0	AGO1-4	7mer-m8	guCUUUCGCGA-AG-GGAGAUCUc	| | || :| || :|||||||	cuGUAUGCUUUGUCAUCUCUAGAu
MIMAT0005452	hsa-miR-519a-5p	hsa_circ_0044189	hsa_circ_0044189	circRNA	chr17	44215795	44215818	-	1	0	AGO1-4	7mer-m8	guCUUUCGCGA-AG-GGAGAUCUc	| | || :| || :|||||||	cuGUAUGCUUUGUCAUCUCUAGAu
MIMAT0005452	hsa-miR-519a-5p	hsa_circ_0044190	hsa_circ_0044190	circRNA	chr17	44215795	44215818	-	1	0	AGO1-4	7mer-m8	guCUUUCGCGA-AG-GGAGAUCUc	| | || :| || :|||||||	cuGUAUGCUUUGUCAUCUCUAGAu
MIMAT0005452	hsa-miR-519a-5p	hsa_circ_0044191	hsa_circ_0044191	circRNA	chr17	44215795	44215818	-	1	0	AGO1-4	7mer-m8	guCUUUCGCGA-AG-GGAGAUCUc	| | || :| || :|||||||	cuGUAUGCUUUGUCAUCUCUAGAu
MIMAT0005452	hsa-miR-519a-5p	hsa_circ_0000833	hsa_circ_001090	circRNA	chr18	13288175	13288196	+	1	0	AGO2	7mer-m8	gucuuucgcgaaGGGAGAUCUc	:||||||||	gcaguuuuauaaUCCUCUAGAu
MIMAT0005452	hsa-miR-519a-5p	hsa_circ_0000943	hsa_circ_001101	circRNA	chr19	47425343	47425364	+	4	0	AGO1-4	7mer-m8	gucuuucgcgaaGGGAGAUCUc	|:|||||||	aauggacaccagCUCUCUAGAg
MIMAT0005452	hsa-miR-519a-5p	hsa_circ_0001191	hsa_circ_001503	circRNA	chr21	38797972	38797993	+	1	0	AGO1-4	8mer	gucuuucGCGAAGGGAGAUCUc	| :||:||||||||	auuuuccCAUUUUCCUCUAGAa
MIMAT0005452	hsa-miR-519a-5p	hsa_circ_0001192	hsa_circ_001504	circRNA	chr21	40582014	40582035	-	1	0	AGO1-4	7mer-m8	gucuuucgcgaaggGAGAUCUc	|||||||	aacaguaagggaaaCUCUAGAu
MIMAT0005452	hsa-miR-519a-5p	hsa_circ_0001237	hsa_circ_002074	circRNA	chr22	41924931	41924948	-	2	0	AGO1-4	8mer	gucUUUCGCGAAGGGAGAUCUc	|||| |:| |||||||	acaAAAG-GUU---CUCUAGAa
MIMAT0005452	hsa-miR-519a-5p	hsa_circ_0063867	hsa_circ_0063867	circRNA	chr22	48096747	48096768	+	2	0	AGO1-4	7mer-m8	gucuuucgcgaAGGGAGAUCUc	|| |||||||	uuguuuuugaaUCACUCUAGAu
MIMAT0005452	hsa-miR-519a-5p	hsa_circ_0089761	hsa_circ_0089761	circRNA	chrM	8286	8307	-	4	0	AGO1,AGO1-4,AGO2	7mer-m8	gucuuucgcgaaggGAGAUCUc	|||||||	agcuuuacagugggCUCUAGAg
MIMAT0005452	hsa-miR-519a-5p	hsa_circ_0089786	hsa_circ_0089786	circRNA	chrX	1505341	1505362	-	4	0	AGO1,AGO1-4	8mer	gucuuucgcgaaggGAGAUCUc	|||||||	auggccggggaaggCUCUAGAa
MIMAT0005452	hsa-miR-519a-5p	hsa_circ_0089787	hsa_circ_0089787	circRNA	chrX	1505341	1505362	-	4	0	AGO1,AGO1-4	8mer	gucuuucgcgaaggGAGAUCUc	|||||||	auggccggggaaggCUCUAGAa
MIMAT0005452	hsa-miR-519a-5p	hsa_circ_0089788	hsa_circ_0089788	circRNA	chrX	1505341	1505362	-	4	0	AGO1,AGO1-4	8mer	gucuuucgcgaaggGAGAUCUc	|||||||	auggccggggaaggCUCUAGAa
MIMAT0005452	hsa-miR-519a-5p	hsa_circ_0089789	hsa_circ_0089789	circRNA	chrX	1505341	1505362	-	4	0	AGO1,AGO1-4	8mer	gucuuucgcgaaggGAGAUCUc	|||||||	auggccggggaaggCUCUAGAa
MIMAT0005454	hsa-miR-519b-5p	hsa_circ_0000098	hsa_circ_001351	circRNA	chr1	101379238	101379259	+	4	0	AGO2	7mer-m8	gucuuucgcgaaggGAGAUCUc	|||||||	ccucuuuaauggugCUCUAGAu
MIMAT0005454	hsa-miR-519b-5p	hsa_circ_0000112	hsa_circ_000789	circRNA	chr1	114443923	114443947	-	4	0	AGO1-4	7mer-m8	gucUUUCGCGAA---GGGAGAUCUc	:|| :|||| :|||||||	uguGAACUGCUUGAGGUCUCUAGAg
MIMAT0005454	hsa-miR-519b-5p	hsa_circ_0001339	hsa_circ_001859	circRNA	chr3	128890251	128890272	-	1	0	AGO1-4	7mer-m8	gucuuucgcgaaGGGAGAUCUc	|||||||||	uccuuuucauacCCCUCUAGAg
MIMAT0005454	hsa-miR-519b-5p	hsa_circ_0001513	hsa_circ_000735	circRNA	chr5	96314915	96314942	+	6	0	AGO1-4,AGO2	7mer-m8	gucUUUCG---CGAA---GGGAGAUCUc	|:||| |:|| :||||||||	caaAGAGCCUUGUUUACAUCCUCUAGAg
MIMAT0005454	hsa-miR-519b-5p	hsa_circ_0001566	hsa_circ_001168	circRNA	chr5	179691795	179691816	-	1	0	AGO2	8mer	gucuuucgcgaaggGAGAUCUc	|||||||	uacaccacaaaaaaCUCUAGAa
MIMAT0005454	hsa-miR-519b-5p	hsa_circ_0001585	hsa_circ_000744	circRNA	chr6	26163858	26163882	-	1	0	AGO1-4	7mer-m8	guCU-UUCGCGAA--GGGAGAUCUc	|| || | || |||||||||	aaGAUAAUCAGUUACCCCUCUAGAg
MIMAT0005454	hsa-miR-519b-5p	hsa_circ_0001586	hsa_circ_001318	circRNA	chr6	26163858	26163882	-	1	0	AGO1-4	7mer-m8	guCU-UUCGCGAA--GGGAGAUCUc	|| || | || |||||||||	aaGAUAAUCAGUUACCCCUCUAGAg
MIMAT0005454	hsa-miR-519b-5p	hsa_circ_0001587	hsa_circ_002093	circRNA	chr6	26163858	26163882	-	1	0	AGO1-4	7mer-m8	guCU-UUCGCGAA--GGGAGAUCUc	|| || | || |||||||||	aaGAUAAUCAGUUACCCCUCUAGAg
MIMAT0005454	hsa-miR-519b-5p	hsa_circ_0001585	hsa_circ_000744	circRNA	chr6	26216927	26216947	-	7	0	AGO1-4	7mer-m8	gucUUUCGCGAAGGGAGAUCUc	|||| | |||||||	auaAAAG-GAGAGACUCUAGAc
MIMAT0005454	hsa-miR-519b-5p	hsa_circ_0075955	hsa_circ_0075955	circRNA	chr6	32939985	32940008	+	13	0	AGO1,AGO1-4,AGO2	8mer	gucUUUCGCGAAG--GGAGAUCUc	::||:| | ||||||||	gcuGGAGUGGAGCAGCCUCUAGAa
MIMAT0005454	hsa-miR-519b-5p	hsa_circ_0076868	hsa_circ_0076868	circRNA	chr6	56554364	56554384	-	1	0	AGO2	7mer-m8	guCUUUCGCGAAGGGAGAUCUc	| |:| | | ||||||||	cuGCAGGAGAAU-CCUCUAGAu
MIMAT0005454	hsa-miR-519b-5p	hsa_circ_0076869	hsa_circ_0076869	circRNA	chr6	56554364	56554384	-	1	0	AGO2	7mer-m8	guCUUUCGCGAAGGGAGAUCUc	| |:| | | ||||||||	cuGCAGGAGAAU-CCUCUAGAu
MIMAT0005454	hsa-miR-519b-5p	hsa_circ_0076870	hsa_circ_0076870	circRNA	chr6	56554364	56554384	-	1	0	AGO2	7mer-m8	guCUUUCGCGAAGGGAGAUCUc	| |:| | | ||||||||	cuGCAGGAGAAU-CCUCUAGAu
MIMAT0005454	hsa-miR-519b-5p	hsa_circ_0076871	hsa_circ_0076871	circRNA	chr6	56554364	56554384	-	1	0	AGO2	7mer-m8	guCUUUCGCGAAGGGAGAUCUc	| |:| | | ||||||||	cuGCAGGAGAAU-CCUCUAGAu
MIMAT0005454	hsa-miR-519b-5p	hsa_circ_0076872	hsa_circ_0076872	circRNA	chr6	56554364	56554384	-	1	0	AGO2	7mer-m8	guCUUUCGCGAAGGGAGAUCUc	| |:| | | ||||||||	cuGCAGGAGAAU-CCUCUAGAu
MIMAT0005454	hsa-miR-519b-5p	hsa_circ_0076872	hsa_circ_0076872	circRNA	chr6	56688615	56688633	-	1	0	AGO2	7mer-m8	gucuUUCGCGAAGGGAGAUCUc	|||| | |||||||	aaccAAGC---UAACUCUAGAu
MIMAT0005454	hsa-miR-519b-5p	hsa_circ_0078031	hsa_circ_0078031	circRNA	chr6	142128629	142128650	-	1	0	AGO2	7mer-m8	gucUUUCGCGAAGGGAGAUCUc	||||| | : |||||||	aacAAAGCAAUAUGCUCUAGAg
MIMAT0005454	hsa-miR-519b-5p	hsa_circ_0001711	hsa_circ_001947	circRNA	chr7	65421121	65421142	+	3	0	AGO1-4	8mer	gucuuucgcgaaggGAGAUCUc	|||||||	aaguaguuaaagaaCUCUAGAa
MIMAT0005454	hsa-miR-519b-5p	hsa_circ_0001814	hsa_circ_001331	circRNA	chr8	95844291	95844312	+	2	0	AGO1-4	7mer-m8	gucuuucgcgaaggGAGAUCUc	|||||||	ccauacgaugagaaCUCUAGAu
MIMAT0005454	hsa-miR-519b-5p	hsa_circ_0001844	hsa_circ_001612	circRNA	chr9	33295046	33295065	+	2	0	AGO1-4	8mer	gucUUUCGCGAAGGGAGAUCUc	|:|| || | ||||||||	uucAGAG-GCAU-CCUCUAGAa
MIMAT0005454	hsa-miR-519b-5p	hsa_circ_0087105	hsa_circ_0087105	circRNA	chr9	40508522	40508542	-	1	0	AGO1-4	8mer	guCUUUCGCGAAGGGAGAUCUc	||:| | | :|||||||	guGAGA-CCCCCAUCUCUAGAa
MIMAT0005454	hsa-miR-519b-5p	hsa_circ_0000227	hsa_circ_001214	circRNA	chr10	31645473	31645494	+	1	0	AGO2	7mer-m8	gucuuucgcgAAGGGAGAUCUc	|| |||||||	ugcuggaucaUUGGCUCUAGAg
MIMAT0005454	hsa-miR-519b-5p	hsa_circ_0000267	hsa_circ_000105	circRNA	chr10	126370194	126370213	-	2	0	AGO1-4	7mer-m8	gucUUUCGCGAAGGGAGAUCUc	|:|| ||| |||||||	agcAGAGGCCUU--CUCUAGAc
MIMAT0005454	hsa-miR-519b-5p	hsa_circ_0021353	hsa_circ_0021353	circRNA	chr11	16802231	16802252	-	1	0	AGO1-4	8mer	gucuuucgcgaagGGAGAUCUc	:|||||||	ugccuccaugaaaUCUCUAGAa
MIMAT0005454	hsa-miR-519b-5p	hsa_circ_0003812	hsa_circ_0003812	circRNA	chr11	65203685	65203706	+	15	0	AGO1-4	8mer	gucuuucgcgaAGGGAGAUCUc	| ||||||||	gguggacuuacUACCUCUAGAa
MIMAT0005454	hsa-miR-519b-5p	hsa_circ_0006417	hsa_circ_0006417	circRNA	chr11	65203685	65203706	+	15	0	AGO1-4	8mer	gucuuucgcgaAGGGAGAUCUc	| ||||||||	gguggacuuacUACCUCUAGAa
MIMAT0005454	hsa-miR-519b-5p	hsa_circ_0007185	hsa_circ_0007185	circRNA	chr11	65203685	65203706	+	15	0	AGO1-4	8mer	gucuuucgcgaAGGGAGAUCUc	| ||||||||	gguggacuuacUACCUCUAGAa
MIMAT0005454	hsa-miR-519b-5p	hsa_circ_0000334	hsa_circ_001031	circRNA	chr11	68321700	68321723	+	3	0	AGO1-4,AGO2	8mer	gucuuucGCGAA-GG-GAGAUCUc	:|||| || |||||||	gacccccUGCUUGCCACUCUAGAa
MIMAT0005454	hsa-miR-519b-5p	hsa_circ_0000345	hsa_circ_001227	circRNA	chr11	77412426	77412444	-	1	0	AGO1-4	7mer-m8	gucUUUCGCGAAGGGAGAUCUc	|||| | : |||||||	uccAAAGAG---UACUCUAGAg
MIMAT0005454	hsa-miR-519b-5p	hsa_circ_0000353	hsa_circ_001720	circRNA	chr11	102221329	102221350	+	1	0	AGO1-4	8mer	gucuuucgcgaaGGGAGAUCUc	::|||||||	auuuuuggaaaaUUCUCUAGAa
MIMAT0005454	hsa-miR-519b-5p	hsa_circ_0000391	hsa_circ_001044	circRNA	chr12	40460292	40460313	-	1	0	AGO1-4	8mer	gucuuucgcgaAGGGAGAUCUc	| ||||||||	uaucuuaauucUACCUCUAGAa
MIMAT0005454	hsa-miR-519b-5p	hsa_circ_0000404	hsa_circ_001907	circRNA	chr12	56552665	56552687	+	1	0	AGO2	7mer-m8	gucuuucGCGAAGG-GAGAUCUc	| ||||| |||||||	cucccucCCCUUCCACUCUAGAu
MIMAT0005454	hsa-miR-519b-5p	hsa_circ_0000469	hsa_circ_000831	circRNA	chr13	28840876	28840898	+	1	0	AGO2	8mer	gucUUUCGCG-AAGGGAGAUCUc	| ||| : |||||||||||	accAUAGCCUAUUCCCUCUAGAa
MIMAT0005454	hsa-miR-519b-5p	hsa_circ_0000540	hsa_circ_001380	circRNA	chr14	55807447	55807469	+	1	0	AGO1-4	8mer	gucuuuCGCGAA-GGGAGAUCUc	|| :|| : |||||||	cagguuGCAUUUAUACUCUAGAa
MIMAT0005454	hsa-miR-519b-5p	hsa_circ_0000540	hsa_circ_001380	circRNA	chr14	55819324	55819344	+	2	0	AGO1-4,AGO2	8mer	gucuUUCGCGAAGGGAGAUCUc	:||: | || |||||||	cccuGAGU-CAUCACUCUAGAa
MIMAT0005454	hsa-miR-519b-5p	hsa_circ_0000549	hsa_circ_000178	circRNA	chr14	70236338	70236359	+	1	0	AGO1-4	7mer-m8	gucuuucgcgaagGGAGAUCUc	||||||||	gaucaguuggccaCCUCUAGAu
MIMAT0005454	hsa-miR-519b-5p	hsa_circ_0000552	hsa_circ_000594	circRNA	chr14	71899143	71899166	+	1	0	AGO1-4	8mer	gucUUUCGCGAAGG--GAGAUCUc	:|:|| | || |||||||	ucuGAGGCACAACCUUCUCUAGAa
MIMAT0005454	hsa-miR-519b-5p	hsa_circ_0006783	hsa_circ_0006783	circRNA	chr14	71899143	71899166	+	1	0	AGO1-4	8mer	gucUUUCGCGAAGG--GAGAUCUc	:|:|| | || |||||||	ucuGAGGCACAACCUUCUCUAGAa
MIMAT0005454	hsa-miR-519b-5p	hsa_circ_0000552	hsa_circ_000594	circRNA	chr14	71919652	71919676	+	1	0	AGO1-4	7mer-m8	gucuUUCGCGAAG---GGAGAUCUc	|||: :||| :|||||||	caccAAGUUUUUCAAAUCUCUAGAc
MIMAT0005454	hsa-miR-519b-5p	hsa_circ_0006783	hsa_circ_0006783	circRNA	chr14	71919652	71919676	+	1	0	AGO1-4	7mer-m8	gucuUUCGCGAAG---GGAGAUCUc	|||: :||| :|||||||	caccAAGUUUUUCAAAUCUCUAGAc
MIMAT0005454	hsa-miR-519b-5p	hsa_circ_0000552	hsa_circ_000594	circRNA	chr14	71926098	71926119	+	2	0	AGO1-4	7mer-m8	gucuuucgcgaaGGGAGAUCUc	::|||||||	cuuguauuagggUUCUCUAGAg
MIMAT0005454	hsa-miR-519b-5p	hsa_circ_0006783	hsa_circ_0006783	circRNA	chr14	71926098	71926119	+	2	0	AGO1-4	7mer-m8	gucuuucgcgaaGGGAGAUCUc	::|||||||	cuuguauuagggUUCUCUAGAg
MIMAT0005454	hsa-miR-519b-5p	hsa_circ_0000592	hsa_circ_001251	circRNA	chr15	41988349	41988369	+	3	0	AGO1-4,AGO2	7mer-m8	gucUUUCGCGAAGGGAGAUCUc	|||| | ||||||||	auuAAAGAG-GAACCUCUAGAu
MIMAT0005454	hsa-miR-519b-5p	hsa_circ_0000593	hsa_circ_001756	circRNA	chr15	41988349	41988369	+	3	0	AGO1-4,AGO2	7mer-m8	gucUUUCGCGAAGGGAGAUCUc	|||| | ||||||||	auuAAAGAG-GAACCUCUAGAu
MIMAT0005454	hsa-miR-519b-5p	hsa_circ_0000592	hsa_circ_001251	circRNA	chr15	41991061	41991072	+	1	0	AGO1-4	7mer-m8	gucuuucgcgaaggGAGAUCUc	|||||||	#NAME?
MIMAT0005454	hsa-miR-519b-5p	hsa_circ_0000593	hsa_circ_001756	circRNA	chr15	41991061	41991072	+	1	0	AGO1-4	7mer-m8	gucuuucgcgaaggGAGAUCUc	|||||||	#NAME?
MIMAT0005454	hsa-miR-519b-5p	hsa_circ_0000627	hsa_circ_001066	circRNA	chr15	72792340	72792361	+	2	0	AGO1-4	7mer-m8	gucuuucgcgaaggGAGAUCUc	|||||||	ggcuagguuggaaaCUCUAGAu
MIMAT0005454	hsa-miR-519b-5p	hsa_circ_0000750	hsa_circ_001757	circRNA	chr17	27476382	27476402	-	1	0	AGO2	8mer	guCU-UUCGCGAAGGGAGAUCUc	|| |||| | |:|||||||	uaGACAAGCCC--CUCUCUAGAa
MIMAT0005454	hsa-miR-519b-5p	hsa_circ_0000750	hsa_circ_001757	circRNA	chr17	27476398	27476419	-	1	0	AGO2	7mer-m8	gucuUUCGCGAAGGGAGAUCUc	:| :|||| :|||||||	uccuGAUUGCUUGUCUCUAGAc
MIMAT0005454	hsa-miR-519b-5p	hsa_circ_0004422	hsa_circ_0004422	circRNA	chr17	44144407	44144428	-	1	0	AGO1-4	7mer-m8	gucuUUCGCGAAGGGAGAUCUc	|| :|: ::|||||||	aaccAACUGUAGUUCUCUAGAc
MIMAT0005454	hsa-miR-519b-5p	hsa_circ_0005940	hsa_circ_0005940	circRNA	chr17	44144407	44144428	-	1	0	AGO1-4	7mer-m8	gucuUUCGCGAAGGGAGAUCUc	|| :|: ::|||||||	aaccAACUGUAGUUCUCUAGAc
MIMAT0005454	hsa-miR-519b-5p	hsa_circ_0044179	hsa_circ_0044179	circRNA	chr17	44144407	44144428	-	1	0	AGO1-4	7mer-m8	gucuUUCGCGAAGGGAGAUCUc	|| :|: ::|||||||	aaccAACUGUAGUUCUCUAGAc
MIMAT0005454	hsa-miR-519b-5p	hsa_circ_0044183	hsa_circ_0044183	circRNA	chr17	44144407	44144428	-	1	0	AGO1-4	7mer-m8	gucuUUCGCGAAGGGAGAUCUc	|| :|: ::|||||||	aaccAACUGUAGUUCUCUAGAc
MIMAT0005454	hsa-miR-519b-5p	hsa_circ_0044184	hsa_circ_0044184	circRNA	chr17	44144407	44144428	-	1	0	AGO1-4	7mer-m8	gucuUUCGCGAAGGGAGAUCUc	|| :|: ::|||||||	aaccAACUGUAGUUCUCUAGAc
MIMAT0005454	hsa-miR-519b-5p	hsa_circ_0044185	hsa_circ_0044185	circRNA	chr17	44144407	44144428	-	1	0	AGO1-4	7mer-m8	gucuUUCGCGAAGGGAGAUCUc	|| :|: ::|||||||	aaccAACUGUAGUUCUCUAGAc
MIMAT0005454	hsa-miR-519b-5p	hsa_circ_0044186	hsa_circ_0044186	circRNA	chr17	44144407	44144428	-	1	0	AGO1-4	7mer-m8	gucuUUCGCGAAGGGAGAUCUc	|| :|: ::|||||||	aaccAACUGUAGUUCUCUAGAc
MIMAT0005454	hsa-miR-519b-5p	hsa_circ_0044187	hsa_circ_0044187	circRNA	chr17	44144407	44144428	-	1	0	AGO1-4	7mer-m8	gucuUUCGCGAAGGGAGAUCUc	|| :|: ::|||||||	aaccAACUGUAGUUCUCUAGAc
MIMAT0005454	hsa-miR-519b-5p	hsa_circ_0044187	hsa_circ_0044187	circRNA	chr17	44215795	44215818	-	1	0	AGO1-4	7mer-m8	guCUUUCGCGA-AG-GGAGAUCUc	| | || :| || :|||||||	cuGUAUGCUUUGUCAUCUCUAGAu
MIMAT0005454	hsa-miR-519b-5p	hsa_circ_0044189	hsa_circ_0044189	circRNA	chr17	44215795	44215818	-	1	0	AGO1-4	7mer-m8	guCUUUCGCGA-AG-GGAGAUCUc	| | || :| || :|||||||	cuGUAUGCUUUGUCAUCUCUAGAu
MIMAT0005454	hsa-miR-519b-5p	hsa_circ_0044190	hsa_circ_0044190	circRNA	chr17	44215795	44215818	-	1	0	AGO1-4	7mer-m8	guCUUUCGCGA-AG-GGAGAUCUc	| | || :| || :|||||||	cuGUAUGCUUUGUCAUCUCUAGAu
MIMAT0005454	hsa-miR-519b-5p	hsa_circ_0044191	hsa_circ_0044191	circRNA	chr17	44215795	44215818	-	1	0	AGO1-4	7mer-m8	guCUUUCGCGA-AG-GGAGAUCUc	| | || :| || :|||||||	cuGUAUGCUUUGUCAUCUCUAGAu
MIMAT0005454	hsa-miR-519b-5p	hsa_circ_0000833	hsa_circ_001090	circRNA	chr18	13288175	13288196	+	1	0	AGO2	7mer-m8	gucuuucgcgaaGGGAGAUCUc	:||||||||	gcaguuuuauaaUCCUCUAGAu
MIMAT0005454	hsa-miR-519b-5p	hsa_circ_0000943	hsa_circ_001101	circRNA	chr19	47425343	47425364	+	4	0	AGO1-4	7mer-m8	gucuuucgcgaaGGGAGAUCUc	|:|||||||	aauggacaccagCUCUCUAGAg
MIMAT0005454	hsa-miR-519b-5p	hsa_circ_0001191	hsa_circ_001503	circRNA	chr21	38797972	38797993	+	1	0	AGO1-4	8mer	gucuuucGCGAAGGGAGAUCUc	| :||:||||||||	auuuuccCAUUUUCCUCUAGAa
MIMAT0005454	hsa-miR-519b-5p	hsa_circ_0001192	hsa_circ_001504	circRNA	chr21	40582014	40582035	-	1	0	AGO1-4	7mer-m8	gucuuucgcgaaggGAGAUCUc	|||||||	aacaguaagggaaaCUCUAGAu
MIMAT0005454	hsa-miR-519b-5p	hsa_circ_0001237	hsa_circ_002074	circRNA	chr22	41924931	41924948	-	2	0	AGO1-4	8mer	gucUUUCGCGAAGGGAGAUCUc	|||| |:| |||||||	acaAAAG-GUU---CUCUAGAa
MIMAT0005454	hsa-miR-519b-5p	hsa_circ_0063867	hsa_circ_0063867	circRNA	chr22	48096747	48096768	+	2	0	AGO1-4	7mer-m8	gucuuucgcgaAGGGAGAUCUc	|| |||||||	uuguuuuugaaUCACUCUAGAu
MIMAT0005454	hsa-miR-519b-5p	hsa_circ_0089761	hsa_circ_0089761	circRNA	chrM	8286	8307	-	4	0	AGO1,AGO1-4,AGO2	7mer-m8	gucuuucgcgaaggGAGAUCUc	|||||||	agcuuuacagugggCUCUAGAg
MIMAT0005454	hsa-miR-519b-5p	hsa_circ_0089786	hsa_circ_0089786	circRNA	chrX	1505341	1505362	-	4	0	AGO1,AGO1-4	8mer	gucuuucgcgaaggGAGAUCUc	|||||||	auggccggggaaggCUCUAGAa
MIMAT0005454	hsa-miR-519b-5p	hsa_circ_0089787	hsa_circ_0089787	circRNA	chrX	1505341	1505362	-	4	0	AGO1,AGO1-4	8mer	gucuuucgcgaaggGAGAUCUc	|||||||	auggccggggaaggCUCUAGAa
MIMAT0005454	hsa-miR-519b-5p	hsa_circ_0089788	hsa_circ_0089788	circRNA	chrX	1505341	1505362	-	4	0	AGO1,AGO1-4	8mer	gucuuucgcgaaggGAGAUCUc	|||||||	auggccggggaaggCUCUAGAa
MIMAT0005454	hsa-miR-519b-5p	hsa_circ_0089789	hsa_circ_0089789	circRNA	chrX	1505341	1505362	-	4	0	AGO1,AGO1-4	8mer	gucuuucgcgaaggGAGAUCUc	|||||||	auggccggggaaggCUCUAGAa
MIMAT0002831	hsa-miR-519c-5p	hsa_circ_0000098	hsa_circ_001351	circRNA	chr1	101379238	101379259	+	4	0	AGO2	7mer-m8	gucuuucgcgaaggGAGAUCUc	|||||||	ccucuuuaauggugCUCUAGAu
MIMAT0002831	hsa-miR-519c-5p	hsa_circ_0000112	hsa_circ_000789	circRNA	chr1	114443923	114443947	-	4	0	AGO1-4	7mer-m8	gucUUUCGCGAA---GGGAGAUCUc	:|| :|||| :|||||||	uguGAACUGCUUGAGGUCUCUAGAg
MIMAT0002831	hsa-miR-519c-5p	hsa_circ_0001339	hsa_circ_001859	circRNA	chr3	128890251	128890272	-	1	0	AGO1-4	7mer-m8	gucuuucgcgaaGGGAGAUCUc	|||||||||	uccuuuucauacCCCUCUAGAg
MIMAT0002831	hsa-miR-519c-5p	hsa_circ_0001513	hsa_circ_000735	circRNA	chr5	96314915	96314942	+	6	0	AGO1-4,AGO2	7mer-m8	gucUUUCG---CGAA---GGGAGAUCUc	|:||| |:|| :||||||||	caaAGAGCCUUGUUUACAUCCUCUAGAg
MIMAT0002831	hsa-miR-519c-5p	hsa_circ_0001566	hsa_circ_001168	circRNA	chr5	179691795	179691816	-	1	0	AGO2	8mer	gucuuucgcgaaggGAGAUCUc	|||||||	uacaccacaaaaaaCUCUAGAa
MIMAT0002831	hsa-miR-519c-5p	hsa_circ_0001585	hsa_circ_000744	circRNA	chr6	26163858	26163882	-	1	0	AGO1-4	7mer-m8	guCU-UUCGCGAA--GGGAGAUCUc	|| || | || |||||||||	aaGAUAAUCAGUUACCCCUCUAGAg
MIMAT0002831	hsa-miR-519c-5p	hsa_circ_0001586	hsa_circ_001318	circRNA	chr6	26163858	26163882	-	1	0	AGO1-4	7mer-m8	guCU-UUCGCGAA--GGGAGAUCUc	|| || | || |||||||||	aaGAUAAUCAGUUACCCCUCUAGAg
MIMAT0002831	hsa-miR-519c-5p	hsa_circ_0001587	hsa_circ_002093	circRNA	chr6	26163858	26163882	-	1	0	AGO1-4	7mer-m8	guCU-UUCGCGAA--GGGAGAUCUc	|| || | || |||||||||	aaGAUAAUCAGUUACCCCUCUAGAg
MIMAT0002831	hsa-miR-519c-5p	hsa_circ_0001585	hsa_circ_000744	circRNA	chr6	26216927	26216947	-	7	0	AGO1-4	7mer-m8	gucUUUCGCGAAGGGAGAUCUc	|||| | |||||||	auaAAAG-GAGAGACUCUAGAc
MIMAT0002831	hsa-miR-519c-5p	hsa_circ_0075955	hsa_circ_0075955	circRNA	chr6	32939985	32940008	+	13	0	AGO1,AGO1-4,AGO2	8mer	gucUUUCGCGAAG--GGAGAUCUc	::||:| | ||||||||	gcuGGAGUGGAGCAGCCUCUAGAa
MIMAT0002831	hsa-miR-519c-5p	hsa_circ_0076868	hsa_circ_0076868	circRNA	chr6	56554364	56554384	-	1	0	AGO2	7mer-m8	guCUUUCGCGAAGGGAGAUCUc	| |:| | | ||||||||	cuGCAGGAGAAU-CCUCUAGAu
MIMAT0002831	hsa-miR-519c-5p	hsa_circ_0076869	hsa_circ_0076869	circRNA	chr6	56554364	56554384	-	1	0	AGO2	7mer-m8	guCUUUCGCGAAGGGAGAUCUc	| |:| | | ||||||||	cuGCAGGAGAAU-CCUCUAGAu
MIMAT0002831	hsa-miR-519c-5p	hsa_circ_0076870	hsa_circ_0076870	circRNA	chr6	56554364	56554384	-	1	0	AGO2	7mer-m8	guCUUUCGCGAAGGGAGAUCUc	| |:| | | ||||||||	cuGCAGGAGAAU-CCUCUAGAu
MIMAT0002831	hsa-miR-519c-5p	hsa_circ_0076871	hsa_circ_0076871	circRNA	chr6	56554364	56554384	-	1	0	AGO2	7mer-m8	guCUUUCGCGAAGGGAGAUCUc	| |:| | | ||||||||	cuGCAGGAGAAU-CCUCUAGAu
MIMAT0002831	hsa-miR-519c-5p	hsa_circ_0076872	hsa_circ_0076872	circRNA	chr6	56554364	56554384	-	1	0	AGO2	7mer-m8	guCUUUCGCGAAGGGAGAUCUc	| |:| | | ||||||||	cuGCAGGAGAAU-CCUCUAGAu
MIMAT0002831	hsa-miR-519c-5p	hsa_circ_0076872	hsa_circ_0076872	circRNA	chr6	56688615	56688633	-	1	0	AGO2	7mer-m8	gucuUUCGCGAAGGGAGAUCUc	|||| | |||||||	aaccAAGC---UAACUCUAGAu
MIMAT0002831	hsa-miR-519c-5p	hsa_circ_0078031	hsa_circ_0078031	circRNA	chr6	142128629	142128650	-	1	0	AGO2	7mer-m8	gucUUUCGCGAAGGGAGAUCUc	||||| | : |||||||	aacAAAGCAAUAUGCUCUAGAg
MIMAT0002831	hsa-miR-519c-5p	hsa_circ_0001711	hsa_circ_001947	circRNA	chr7	65421121	65421142	+	3	0	AGO1-4	8mer	gucuuucgcgaaggGAGAUCUc	|||||||	aaguaguuaaagaaCUCUAGAa
MIMAT0002831	hsa-miR-519c-5p	hsa_circ_0001814	hsa_circ_001331	circRNA	chr8	95844291	95844312	+	2	0	AGO1-4	7mer-m8	gucuuucgcgaaggGAGAUCUc	|||||||	ccauacgaugagaaCUCUAGAu
MIMAT0002831	hsa-miR-519c-5p	hsa_circ_0001844	hsa_circ_001612	circRNA	chr9	33295046	33295065	+	2	0	AGO1-4	8mer	gucUUUCGCGAAGGGAGAUCUc	|:|| || | ||||||||	uucAGAG-GCAU-CCUCUAGAa
MIMAT0002831	hsa-miR-519c-5p	hsa_circ_0087105	hsa_circ_0087105	circRNA	chr9	40508522	40508542	-	1	0	AGO1-4	8mer	guCUUUCGCGAAGGGAGAUCUc	||:| | | :|||||||	guGAGA-CCCCCAUCUCUAGAa
MIMAT0002831	hsa-miR-519c-5p	hsa_circ_0000227	hsa_circ_001214	circRNA	chr10	31645473	31645494	+	1	0	AGO2	7mer-m8	gucuuucgcgAAGGGAGAUCUc	|| |||||||	ugcuggaucaUUGGCUCUAGAg
MIMAT0002831	hsa-miR-519c-5p	hsa_circ_0000267	hsa_circ_000105	circRNA	chr10	126370194	126370213	-	2	0	AGO1-4	7mer-m8	gucUUUCGCGAAGGGAGAUCUc	|:|| ||| |||||||	agcAGAGGCCUU--CUCUAGAc
MIMAT0002831	hsa-miR-519c-5p	hsa_circ_0021353	hsa_circ_0021353	circRNA	chr11	16802231	16802252	-	1	0	AGO1-4	8mer	gucuuucgcgaagGGAGAUCUc	:|||||||	ugccuccaugaaaUCUCUAGAa
MIMAT0002831	hsa-miR-519c-5p	hsa_circ_0003812	hsa_circ_0003812	circRNA	chr11	65203685	65203706	+	15	0	AGO1-4	8mer	gucuuucgcgaAGGGAGAUCUc	| ||||||||	gguggacuuacUACCUCUAGAa
MIMAT0002831	hsa-miR-519c-5p	hsa_circ_0006417	hsa_circ_0006417	circRNA	chr11	65203685	65203706	+	15	0	AGO1-4	8mer	gucuuucgcgaAGGGAGAUCUc	| ||||||||	gguggacuuacUACCUCUAGAa
MIMAT0002831	hsa-miR-519c-5p	hsa_circ_0007185	hsa_circ_0007185	circRNA	chr11	65203685	65203706	+	15	0	AGO1-4	8mer	gucuuucgcgaAGGGAGAUCUc	| ||||||||	gguggacuuacUACCUCUAGAa
MIMAT0002831	hsa-miR-519c-5p	hsa_circ_0000334	hsa_circ_001031	circRNA	chr11	68321700	68321723	+	3	0	AGO1-4,AGO2	8mer	gucuuucGCGAA-GG-GAGAUCUc	:|||| || |||||||	gacccccUGCUUGCCACUCUAGAa
MIMAT0002831	hsa-miR-519c-5p	hsa_circ_0000345	hsa_circ_001227	circRNA	chr11	77412426	77412444	-	1	0	AGO1-4	7mer-m8	gucUUUCGCGAAGGGAGAUCUc	|||| | : |||||||	uccAAAGAG---UACUCUAGAg
MIMAT0002831	hsa-miR-519c-5p	hsa_circ_0000353	hsa_circ_001720	circRNA	chr11	102221329	102221350	+	1	0	AGO1-4	8mer	gucuuucgcgaaGGGAGAUCUc	::|||||||	auuuuuggaaaaUUCUCUAGAa
MIMAT0002831	hsa-miR-519c-5p	hsa_circ_0000391	hsa_circ_001044	circRNA	chr12	40460292	40460313	-	1	0	AGO1-4	8mer	gucuuucgcgaAGGGAGAUCUc	| ||||||||	uaucuuaauucUACCUCUAGAa
[truncated: 904 more rows]
[truncated: 2 more columns]
