# Supplementary material for: Comprehensive analysis of circRNA-miRNA-mRNA network related to angiogenesis in recurrent implantation failure
Source: BMC Med Genomics. 2024 Jul 30;17:193. doi: 10.1186/s12920-024-01944-1 (PMC11290139; doi:10.1186/s12920-024-01944-1)
Supplement: Supplementary file 7 — Supplementary Material 7 [file 12920_2024_1944_MOESM7_ESM.xlsx]

## Sheet: Sheet1
Supplementary Table ７Degree, betweeness, closeness of DEmRNAs
SUID	AverageShortestPathLength	BetweennessCentrality	ClosenessCentrality	ClusteringCoefficient	Degree	Eccentricity	IsSingleNode	name	NeighborhoodConnectivity	NumberOfDirectedEdges	NumberOfUndirectedEdges	PartnerOfMultiEdgedNodePairs	Radiality	selected	SelfLoops	shared name	Stress	TopologicalCoefficient
104	1.48718	0.280893	0.672414	0.235507	24	3	FALSE	VEGFA	7.66667	24	0	0	0.902564	FALSE	0	VEGFA	1080	0.224265
102	1.61538	0.115626	0.619048	0.30719	18	3	FALSE	HIF1A	8.66667	18	0	0	0.876923	FALSE	0	HIF1A	548	0.240741
75	1.66667	0.215775	0.6	0.333333	16	3	FALSE	CDC42	9.1875	16	0	0	0.866667	FALSE	0	CDC42	876	0.260714
86	1.74359	0.0532891	0.573529	0.428571	14	3	FALSE	MAP2K1	10.5	14	0	0	0.851282	FALSE	0	MAP2K1	328	0.3
84	1.82051	0.0466621	0.549296	0.474359	13	3	FALSE	IGF1R	10.9231	13	0	0	0.835897	FALSE	0	IGF1R	270	0.331002
106	1.76923	0.0663194	0.565217	0.423077	13	3	FALSE	PIK3R1	10.2308	13	0	0	0.846154	FALSE	0	PIK3R1	386	0.292308
152	1.89744	0.0473407	0.527027	0.378788	12	4	FALSE	NRAS	9.41667	12	0	0	0.820513	FALSE	0	NRAS	276	0.285354
76	1.87179	0.0299906	0.534247	0.472727	11	3	FALSE	RPS6KB1	11.6364	11	0	0	0.825641	FALSE	0	RPS6KB1	220	0.352617
162	2.07692	0.113312	0.481481	0.222222	9	4	FALSE	FBXW7	8.44444	9	0	0	0.784615	FALSE	0	FBXW7	526	0.304527
82	1.94872	0.010996	0.513158	0.678571	8	3	FALSE	ERBB3	14.25	8	0	0	0.810256	FALSE	0	ERBB3	104	0.431818
98	2	0.0106629	0.5	0.571429	8	3	FALSE	CXCL12	12	8	0	0	0.8	FALSE	0	CXCL12	58	0.387097
121	2.02564	0.0275214	0.493671	0.428571	8	4	FALSE	PPARGC1A	10.25	8	0	0	0.794872	FALSE	0	PPARGC1A	118	0.320312
100	1.97436	0.00461975	0.506494	0.761905	7	3	FALSE	EIF4E	14.5714	7	0	0	0.805128	FALSE	0	EIF4E	38	0.441558
119	2.15385	0.00612214	0.464286	0.52381	7	4	FALSE	CYCS	11.7143	7	0	0	0.769231	FALSE	0	CYCS	40	0.418367
88	2.12821	0.0426354	0.46988	0.4	6	4	FALSE	ROCK2	9.33333	6	0	0	0.774359	FALSE	0	ROCK2	184	0.316092
129	2.07692	0.0587676	0.481481	0.2	6	3	FALSE	DNMT1	9.33333	6	0	0	0.784615	FALSE	0	DNMT1	248	0.32716
130	2.07692	0.00788042	0.481481	0.6	6	4	FALSE	MYCN	13.6667	6	0	0	0.784615	FALSE	0	MYCN	60	0.427083
185	2.15385	0.0100358	0.464286	0.6	6	4	FALSE	INSR	12	6	0	0	0.769231	FALSE	0	INSR	72	0.413793
78	2.38462	0.115801	0.419355	0	5	4	FALSE	LAMA4	4.8	5	0	0	0.723077	FALSE	0	LAMA4	392	0.2375
80	2.20513	0.0094799	0.453488	0.6	5	3	FALSE	RAP1B	11.8	5	0	0	0.758974	FALSE	0	RAP1B	62	0.453846
90	2.12821	0	0.46988	1	4	3	FALSE	PLAUR	16.5	4	0	0	0.774359	FALSE	0	PLAUR	0	0.55
92	2.20513	0.00176724	0.453488	0.666667	4	3	FALSE	MAP3K5	13.5	4	0	0	0.758974	FALSE	0	MAP3K5	16	0.5
96	2.48718	0.00226421	0.402062	0.666667	4	4	FALSE	ITGB1BP1	7.5	4	0	0	0.702564	FALSE	0	ITGB1BP1	10	0.416667
110	2.28205	0.00044984	0.438202	0.833333	4	4	FALSE	NAMPT	14.5	4	0	0	0.74359	FALSE	0	NAMPT	2	0.557692
149	2.38462	0.0156899	0.419355	0.333333	4	4	FALSE	ITGA6	9.25	4	0	0	0.723077	FALSE	0	ITGA6	92	0.45
155	2.23077	0.00016869	0.448276	0.833333	4	4	FALSE	ETS1	17	4	0	0	0.753846	FALSE	0	ETS1	2	0.607143
94	2.5641	0	0.39	1	3	4	FALSE	MSN	8.66667	3	0	0	0.687179	FALSE	0	MSN	0	0.509804
113	2.28205	0	0.438202	1	3	4	FALSE	S1PR1	15	3	0	0	0.74359	FALSE	0	S1PR1	0	0.555556
124	2.30769	0	0.433333	1	3	4	FALSE	TOP1	16.3333	3	0	0	0.738462	FALSE	0	TOP1	0	0.628205
134	2.61538	0.00212551	0.382353	0.333333	3	4	FALSE	HMGA2	8.33333	3	0	0	0.676923	FALSE	0	HMGA2	10	0.5
138	2.53846	0.00417229	0.393939	0.333333	3	4	FALSE	TET2	9	3	0	0	0.692308	FALSE	0	TET2	24	0.481481
195	2.30769	0.020033	0.433333	0.333333	3	4	FALSE	ILF3	11.3333	3	0	0	0.738462	FALSE	0	ILF3	82	0.44
214	2.28205	0	0.438202	1	3	4	FALSE	SPRED1	16.6667	3	0	0	0.74359	FALSE	0	SPRED1	0	0.617284
132	2.74359	0.0113585	0.364486	0	2	4	FALSE	PRNP	5.5	2	0	0	0.651282	FALSE	0	PRNP	26	0.5
197	2.94872	0.00157445	0.33913	0	2	4	FALSE	RTN4	4.5	2	0	0	0.610256	FALSE	0	RTN4	6	0.583333
108	3.35897	0	0.29771	0	1	5	FALSE	COL11A1	5	1	0	0	0.528205	FALSE	0	COL11A1	0	0
160	2.46154	0	0.40625	0	1	4	FALSE	FBLN5	24	1	0	0	0.707692	FALSE	0	FBLN5	0	0
166	3.05128	0	0.327731	0	1	5	FALSE	HIPK2	9	1	0	0	0.589744	FALSE	0	HIPK2	0	0
172	3.05128	0	0.327731	0	1	5	FALSE	FOXP1	9	1	0	0	0.589744	FALSE	0	FOXP1	0	0
210	3.35897	0	0.29771	0	1	5	FALSE	NTN4	5	1	0	0	0.528205	FALSE	0	NTN4	0	0
