# Supplementary material for: Comprehensive analysis of circRNA-miRNA-mRNA network related to angiogenesis in recurrent implantation failure
Source: BMC Med Genomics. 2024 Jul 30;17:193. doi: 10.1186/s12920-024-01944-1 (PMC11290139; doi:10.1186/s12920-024-01944-1)
Supplement: Supplementary file 8 — Supplementary Material 8 [file 12920_2024_1944_MOESM8_ESM.zip]

Archive with 2 entries (1 files):
- Supplementary WB gel/
- Supplementary WB gel/blot images.zip
